# Supplementary material for: The social costs of tropical cyclones
Source: Nat Commun. 2023 Nov 23;14:7294. doi: 10.1038/s41467-023-43114-4 (PMC10667268; doi:10.1038/s41467-023-43114-4)
Supplement: Supplementary file 4 — Source Data [file 41467_2023_43114_MOESM4_ESM.zip]

Archive with 43 entries (43 files):
- fig1a.csv
- fig1b.csv
- fig1c.csv
- fig2a_lower.csv
- fig2a_upper.csv
- fig2b.csv
- fig2c.csv
- fig3a_ellipses.csv
- fig3a_lines.csv
- fig3a_markers.csv
- fig3b.csv
- fig4a.csv
- fig4b.csv
- fig4c.csv
- figs01.csv
- figs02.csv
- figs03.csv
- figs04a.csv
- figs04b.csv
- figs04c.csv
- figs04d.csv
- figs04e.csv
- figs04f.csv
- figs05.csv
- figs06.csv
- figs07.csv
- figs08.csv
- figs09.csv
- figs10.csv
- figs11.csv
- figs12a.csv
- figs12b.csv
- figs13a.csv
- figs13b.csv
- figs14_lines.csv
- figs14_markers.csv
- figs15_lines.csv
- figs15_markers.csv
- tabs1.csv
- tabs2.csv
- tabs3.csv
- tabs4.csv
- tabs5.csv
