# Supplementary material for: The social costs of tropical cyclones
Source: Nat Commun. 2023 Nov 23;14:7294. doi: 10.1038/s41467-023-43114-4 (PMC10667268; doi:10.1038/s41467-023-43114-4)
Supplement: Supplementary file 4 — Source Data [file 41467_2023_43114_MOESM4_ESM.zip › fig1a.csv]

ISO	affected
AUS	True
AUS	True
AUS	True
AUS	True
AUS	True
AUS	True
AUS	True
AUS	True
AUS	True
AUS	True
AUS	True
AUS	True
AUS	True
AUS	True
AUS	True
AUS	True
AUS	True
AUS	True
AUS	True
AUS	True
AUS	True
AUS	True
AUS	True
AUS	True
AUS	True
AUS	True
AUS	True
AUS	True
AUS	True
AUS	True
AUS	True
AUS	True
AUS	True
AUS	True
AUS	True
AUS	True
AUS	True
AUS	True
AUS	True
AUS	True
AUS	True
AUS	True
AUS	True
AUS	True
AUS	True
AUS	True
AUS	True
AUS	True
AUS	True
AUS	True
AUS	True
AUS	True
AUS	True
AUS	True
AUS	True
AUS	True
AUS	True
AUS	True
AUS	True
AUS	True
AUS	True
AUS	True
AUS	True
AUS	True
AUS	True
AUS	True
AUS	True
AUS	True
AUS	True
AUS	True
AUS	True
AUS	True
AUS	True
AUS	True
AUS	True
AUS	True
AUS	True
AUS	True
AUS	True
AUS	True
AUS	True
AUS	True
AUS	True
AUS	True
AUS	True
AUS	True
AUS	True
AUS	True
AUS	True
AUS	True
AUS	True
AUS	True
AUS	True
AUS	True
AUS	True
AUS	True
AUS	True
AUS	True
AUS	True
AUS	True
AUS	True
AUS	True
AUS	True
AUS	True
AUS	True
AUS	True
AUS	True
AUS	True
AUS	True
AUS	True
AUS	True
AUS	True
AUS	True
AUS	True
AUS	True
AUS	True
AUS	True
AUS	True
AUS	True
AUS	True
AUS	True
AUS	True
AUS	True
AUS	True
AUS	True
AUS	True
AUS	True
AUS	True
AUS	True
AUS	True
AUS	True
AUS	True
AUS	True
AUS	True
AUS	True
AUS	True
AUS	True
AUS	True
AUS	True
AUS	True
AUS	True
AUS	True
AUS	True
AUS	True
AUS	True
AUS	True
AUS	True
AUS	True
AUS	True
AUS	True
AUS	True
AUS	True
AUS	True
AUS	True
AUS	True
AUS	True
AUS	True
AUS	True
AUS	True
AUS	True
AUS	True
AUS	True
AUS	True
AUS	True
AUS	True
AUS	True
AUS	True
AUS	True
AUS	True
AUS	True
AUS	True
AUS	True
AUS	True
AUS	True
AUS	True
AUS	True
AUS	True
AUS	True
AUS	True
AUS	True
AUS	True
AUS	True
AUS	True
AUS	True
AUS	True
AUS	True
AUS	True
AUS	True
AUS	True
AUS	True
AUS	True
AUS	True
AUS	True
AUS	True
AUS	True
AUS	True
AUS	True
AUS	True
AUS	True
AUS	True
AUS	True
AUS	True
AUS	True
AUS	True
AUS	True
AUS	True
AUS	True
AUS	True
AUS	True
AUS	True
AUS	True
AUS	True
AUS	True
AUS	True
AUS	True
AUS	True
AUS	True
AUS	True
AUS	True
AUS	True
AUS	True
AUS	True
AUS	True
AUS	True
AUS	True
AUS	True
AUS	True
AUS	True
AUS	True
AUS	True
AUS	True
AUS	True
AUS	True
AUS	True
AUS	True
AUS	True
AUS	True
AUS	True
AUS	True
AUS	True
AUS	True
AUS	True
AUS	True
AUS	True
AUS	True
AUS	True
AUS	True
AUS	True
AUS	True
AUS	True
AUS	True
AUS	True
AUS	True
AUS	True
AUS	True
AUS	True
AUS	True
AUS	True
AUS	True
AUS	True
AUS	True
AUS	True
AUS	True
AUS	True
AUS	True
AUS	True
AUS	True
AUS	True
AUS	True
AUS	True
AUS	True
AUS	True
AUS	True
AUS	True
AUS	True
AUS	True
AUS	True
AUS	True
AUS	True
AUS	True
AUS	True
AUS	True
AUS	True
AUS	True
AUS	True
AUS	True
AUS	True
AUS	True
AUS	True
AUS	True
AUS	True
AUS	True
AUS	True
AUS	True
AUS	True
AUS	True
AUS	True
AUS	True
AUS	True
AUS	True
AUS	True
AUS	True
AUS	True
AUS	True
AUS	True
AUS	True
AUS	True
AUS	True
AUS	True
AUS	True
AUS	True
AUS	True
AUS	True
AUS	True
AUS	True
AUS	True
AUS	True
AUS	True
AUS	True
AUS	True
AUS	True
AUS	True
AUS	True
AUS	True
AUS	True
AUS	True
AUS	True
AUS	True
AUS	True
AUS	True
AUS	True
AUS	True
AUS	True
AUS	True
AUS	True
AUS	True
AUS	True
AUS	True
AUS	True
AUS	True
AUS	True
AUS	True
AUS	True
AUS	True
AUS	True
AUS	True
AUS	True
AUS	True
AUS	True
AUS	True
AUS	True
AUS	True
AUS	True
AUS	True
AUS	True
AUS	True
AUS	True
AUS	True
AUS	True
AUS	True
AUS	True
AUS	True
AUS	True
AUS	True
AUS	True
AUS	True
AUS	True
AUS	True
AUS	True
AUS	True
AUS	True
AUS	True
AUS	True
AUS	True
AUS	True
AUS	True
AUS	True
AUS	True
AUS	True
AUS	True
AUS	True
AUS	True
AUS	True
AUS	True
AUS	True
AUS	True
AUS	True
AUS	True
AUS	True
AUS	True
AUS	True
AUS	True
AUS	True
AUS	True
AUS	True
AUS	True
AUS	True
AUS	True
AUS	True
AUS	True
AUS	True
AUS	True
AUS	True
AUS	True
AUS	True
AUS	True
AUS	True
AUS	True
AUS	True
AUS	True
AUS	True
AUS	True
AUS	True
AUS	True
AUS	True
AUS	True
AUS	True
AUS	True
AUS	True
AUS	True
AUS	True
AUS	True
AUS	True
AUS	True
AUS	True
AUS	True
AUS	True
AUS	True
AUS	True
AUS	True
AUS	True
AUS	True
AUS	True
AUS	True
AUS	True
AUS	True
AUS	True
AUS	True
AUS	True
AUS	True
AUS	True
AUS	True
AUS	True
AUS	True
AUS	True
AUS	True
AUS	True
AUS	True
AUS	True
AUS	True
AUS	True
AUS	True
AUS	True
AUS	True
AUS	True
AUS	True
AUS	True
AUS	True
AUS	True
AUS	True
AUS	True
AUS	True
AUS	True
AUS	True
AUS	True
AUS	True
AUS	True
AUS	True
AUS	True
AUS	True
AUS	True
AUS	True
AUS	True
AUS	True
AUS	True
AUS	True
AUS	True
AUS	True
AUS	True
AUS	True
AUS	True
AUS	True
AUS	True
AUS	True
AUS	True
AUS	True
AUS	True
AUS	True
AUS	True
AUS	True
AUS	True
AUS	True
AUS	True
AUS	True
AUS	True
AUS	True
AUS	True
AUS	True
AUS	True
AUS	True
AUS	True
AUS	True
AUS	True
AUS	True
AUS	True
AUS	True
AUS	True
AUS	True
AUS	True
AUS	True
AUS	True
AUS	True
AUS	True
AUS	True
AUS	True
AUS	True
AUS	True
AUS	True
AUS	True
AUS	True
AUS	True
AUS	True
AUS	True
AUS	True
AUS	True
AUS	True
AUS	True
AUS	True
AUS	True
AUS	True
AUS	True
AUS	True
AUS	True
AUS	True
AUS	True
AUS	True
AUS	True
AUS	True
AUS	True
AUS	True
AUS	True
AUS	True
AUS	True
AUS	True
AUS	True
AUS	True
AUS	True
AUS	True
AUS	True
AUS	True
AUS	True
AUS	True
AUS	True
AUS	True
AUS	True
AUS	True
AUS	True
AUS	True
AUS	True
AUS	True
AUS	True
AUS	True
AUS	True
AUS	True
AUS	True
AUS	True
AUS	True
AUS	True
AUS	True
AUS	True
AUS	True
AUS	True
AUS	True
AUS	True
AUS	True
AUS	True
AUS	True
AUS	True
AUS	True
AUS	True
AUS	True
AUS	True
AUS	True
AUS	True
AUS	True
AUS	True
AUS	True
AUS	True
AUS	True
AUS	True
AUS	True
AUS	True
AUS	True
AUS	True
AUS	True
AUS	True
AUS	True
AUS	True
AUS	True
AUS	True
AUS	True
AUS	True
AUS	True
AUS	True
AUS	True
AUS	True
AUS	True
AUS	True
AUS	True
AUS	True
AUS	True
AUS	True
AUS	True
AUS	True
AUS	True
AUS	True
AUS	True
AUS	True
AUS	True
AUS	True
AUS	True
AUS	True
AUS	True
AUS	True
AUS	True
AUS	True
AUS	True
AUS	True
AUS	True
AUS	True
AUS	True
AUS	True
AUS	True
AUS	True
AUS	True
AUS	True
AUS	True
AUS	True
AUS	True
AUS	True
AUS	True
AUS	True
AUS	True
AUS	True
AUS	True
AUS	True
AUS	True
AUS	True
AUS	True
AUS	True
AUS	True
AUS	True
AUS	True
AUS	True
AUS	True
AUS	True
AUS	True
AUS	True
AUS	True
AUS	True
AUS	True
AUS	True
AUS	True
AUS	True
AUS	True
AUS	True
AUS	True
AUS	True
AUS	True
AUS	True
AUS	True
AUS	True
AUS	True
AUS	True
AUS	True
AUS	True
AUS	True
AUS	True
AUS	True
AUS	True
AUS	True
AUS	True
AUS	True
AUS	True
AUS	True
AUS	True
AUS	True
AUS	True
AUS	True
AUS	True
AUS	True
AUS	True
AUS	True
AUS	True
AUS	True
AUS	True
AUS	True
AUS	True
AUS	True
AUS	True
AUS	True
AUS	True
AUS	True
AUS	True
AUS	True
AUS	True
AUS	True
AUS	True
AUS	True
AUS	True
AUS	True
AUS	True
AUS	True
AUS	True
AUS	True
AUS	True
AUS	True
AUS	True
AUS	True
AUS	True
AUS	True
AUS	True
AUS	True
AUS	True
AUS	True
AUS	True
AUS	True
AUS	True
AUS	True
AUS	True
AUS	True
AUS	True
AUS	True
AUS	True
AUS	True
AUS	True
AUS	True
AUS	True
AUS	True
AUS	True
AUS	True
AUS	True
AUS	True
AUS	True
AUS	True
AUS	True
AUS	True
AUS	True
AUS	True
AUS	True
AUS	True
AUS	True
AUS	True
AUS	True
AUS	True
AUS	True
AUS	True
AUS	True
AUS	True
AUS	True
AUS	True
AUS	True
AUS	True
AUS	True
AUS	True
AUS	True
AUS	True
AUS	True
AUS	True
AUS	True
AUS	True
AUS	True
AUS	True
AUS	True
AUS	True
AUS	True
AUS	True
AUS	True
AUS	True
AUS	True
AUS	True
AUS	True
AUS	True
AUS	True
AUS	True
AUS	True
AUS	True
AUS	True
AUS	True
AUS	True
AUS	True
AUS	True
AUS	True
AUS	True
AUS	True
AUS	True
AUS	True
AUS	True
AUS	True
AUS	True
AUS	True
AUS	True
AUS	True
AUS	True
AUS	True
AUS	True
AUS	True
AUS	True
AUS	True
AUS	True
AUS	True
AUS	True
AUS	True
AUS	True
AUS	True
AUS	True
AUS	True
AUS	True
AUS	True
AUS	True
AUS	True
AUS	True
AUS	True
AUS	True
AUS	True
AUS	True
AUS	True
AUS	True
AUS	True
AUS	True
AUS	True
AUS	True
AUS	True
AUS	True
AUS	True
AUS	True
AUS	True
AUS	True
AUS	True
AUS	True
AUS	True
AUS	True
AUS	True
AUS	True
AUS	True
AUS	True
AUS	True
AUS	True
AUS	True
AUS	True
AUS	True
AUS	True
AUS	True
AUS	True
AUS	True
AUS	True
AUS	True
AUS	True
AUS	True
AUS	True
AUS	True
AUS	True
AUS	True
AUS	True
AUS	True
AUS	True
AUS	True
AUS	True
AUS	True
AUS	True
AUS	True
AUS	True
AUS	True
AUS	True
AUS	True
AUS	True
AUS	True
AUS	True
AUS	True
AUS	True
AUS	True
AUS	True
AUS	True
AUS	True
AUS	True
AUS	True
AUS	True
AUS	True
AUS	True
AUS	True
AUS	True
AUS	True
AUS	True
AUS	True
AUS	True
AUS	True
AUS	True
AUS	True
AUS	True
AUS	True
AUS	True
AUS	True
AUS	True
AUS	True
AUS	True
AUS	True
AUS	True
AUS	True
AUS	True
AUS	True
AUS	True
AUS	True
AUS	True
AUS	True
AUS	True
AUS	True
AUS	True
AUS	True
AUS	True
AUS	True
AUS	True
AUS	True
AUS	True
AUS	True
AUS	True
AUS	True
AUS	True
AUS	True
AUS	True
AUS	True
AUS	True
AUS	True
AUS	True
AUS	True
AUS	True
AUS	True
AUS	True
AUS	True
AUS	True
AUS	True
AUS	True
AUS	True
AUS	True
AUS	True
AUS	True
AUS	True
AUS	True
AUS	True
AUS	True
AUS	True
AUS	True
AUS	True
AUS	True
AUS	True
AUS	True
AUS	True
AUS	True
AUS	True
AUS	True
AUS	True
AUS	True
AUS	True
AUS	True
AUS	True
AUS	True
AUS	True
AUS	True
AUS	True
AUS	True
AUS	True
AUS	True
AUS	True
AUS	True
AUS	True
AUS	True
AUS	True
AUS	True
AUS	True
AUS	True
AUS	True
AUS	True
AUS	True
AUS	True
AUS	True
AUS	True
AUS	True
AUS	True
AUS	True
AUS	True
AUS	True
AUS	True
AUS	True
AUS	True
AUS	True
AUS	True
AUS	True
AUS	True
AUS	True
AUS	True
AUS	True
AUS	True
AUS	True
AUS	True
AUS	True
AUS	True
AUS	True
AUS	True
AUS	True
AUS	True
AUS	True
AUS	True
AUS	True
AUS	True
AUS	True
AUS	True
AUS	True
AUS	True
AUS	True
AUS	True
AUS	True
AUS	True
AUS	True
AUS	True
AUS	True
AUS	True
AUS	True
AUS	True
AUS	True
AUS	True
AUS	True
AUS	True
AUS	True
AUS	True
AUS	True
AUS	True
AUS	True
AUS	True
AUS	True
AUS	True
AUS	True
AUS	True
AUS	True
AUS	True
AUS	True
AUS	True
AUS	True
AUS	True
AUS	True
AUS	True
AUS	True
AUS	True
AUS	True
AUS	True
AUS	True
AUS	True
AUS	True
AUS	True
AUS	True
AUS	True
AUS	True
AUS	True
AUS	True
AUS	True
AUS	True
AUS	True
AUS	True
AUS	True
AUS	True
AUS	True
AUS	True
AUS	True
AUS	True
AUS	True
AUS	True
AUS	True
AUS	True
AUS	True
AUS	True
AUS	True
AUS	True
AUS	True
AUS	True
AUS	True
AUS	True
AUS	True
AUS	True
AUS	True
AUS	True
AUS	True
AUS	True
AUS	True
AUS	True
AUS	True
AUS	True
AUS	True
AUS	True
AUS	True
AUS	True
AUS	True
AUS	True
AUS	True
AUS	True
AUS	True
AUS	True
AUS	True
AUS	True
AUS	True
AUS	True
AUS	True
AUS	True
AUS	True
AUS	True
AUS	True
AUS	True
AUS	True
AUS	True
AUS	True
AUS	True
AUS	True
AUS	True
AUS	True
AUS	True
AUS	True
AUS	True
AUS	True
AUS	True
AUS	True
AUS	True
AUS	True
AUS	True
AUS	True
AUS	True
AUS	True
AUS	True
AUS	True
AUS	True
AUS	True
AUS	True
AUS	True
AUS	True
AUS	True
AUS	True
AUS	True
AUS	True
AUS	True
AUS	True
AUS	True
AUS	True
AUS	True
AUS	True
AUS	True
AUS	True
AUS	True
AUS	True
AUS	True
AUS	True
AUS	True
AUS	True
AUS	True
AUS	True
AUS	True
AUS	True
AUS	True
AUS	True
AUS	True
AUS	True
AUS	True
AUS	True
AUS	True
AUS	True
AUS	True
AUS	True
AUS	True
AUS	True
AUS	True
AUS	True
AUS	True
AUS	True
AUS	True
AUS	True
AUS	True
AUS	True
AUS	True
AUS	True
AUS	True
AUS	True
AUS	True
AUS	True
AUS	True
AUS	True
AUS	True
AUS	True
AUS	True
AUS	True
AUS	True
AUS	True
AUS	True
AUS	True
AUS	True
AUS	True
AUS	True
BGD	True
BGD	True
BGD	True
BGD	True
BGD	True
BGD	True
BGD	True
BGD	True
BGD	True
BGD	True
BGD	True
BGD	True
BGD	True
BGD	True
BGD	True
BGD	True
BGD	True
BGD	True
BGD	True
BGD	True
BGD	True
BGD	True
BGD	True
BGD	True
BGD	True
BGD	True
BGD	True
BGD	True
BGD	True
BGD	True
BGD	True
BGD	True
BGD	True
BGD	True
BGD	True
BGD	True
BGD	True
BGD	True
BGD	True
BGD	True
BGD	True
BGD	True
BGD	True
BGD	True
BGD	True
BGD	True
BGD	True
BGD	True
BGD	True
BGD	True
BGD	True
BGD	True
BGD	True
BGD	True
BGD	True
BGD	True
BGD	True
BGD	True
BGD	True
BGD	True
BGD	True
BGD	True
BGD	True
BGD	True
BGD	True
BGD	True
BGD	True
BGD	True
BGD	True
BGD	True
BGD	True
BGD	True
BGD	True
BGD	True
BGD	True
BGD	True
BGD	True
BGD	True
BGD	True
BGD	True
BGD	True
BGD	True
BGD	True
BGD	True
BGD	True
BGD	True
BGD	True
BGD	True
BGD	True
BGD	True
BGD	True
BGD	True
BGD	True
BGD	True
BGD	True
BGD	True
BGD	True
BGD	True
BGD	True
BGD	True
BGD	True
BGD	True
BGD	True
BGD	True
BGD	True
BGD	True
BGD	True
BGD	True
BGD	True
BGD	True
BGD	True
BGD	True
BGD	True
BGD	True
BGD	True
BGD	True
BGD	True
BGD	True
BGD	True
BGD	True
BGD	True
BGD	True
BGD	True
BGD	True
BGD	True
BGD	True
BGD	True
BGD	True
BGD	True
BGD	True
BGD	True
BGD	True
BGD	True
BGD	True
BGD	True
BGD	True
BGD	True
BGD	True
BGD	True
BGD	True
BGD	True
BGD	True
BGD	True
BGD	True
BGD	True
BGD	True
BGD	True
BGD	True
BGD	True
BGD	True
BGD	True
BGD	True
BGD	True
BGD	True
BGD	True
BGD	True
BGD	True
BGD	True
BGD	True
BGD	True
BGD	True
BGD	True
BGD	True
BGD	True
BGD	True
BGD	True
BGD	True
BGD	True
BGD	True
BGD	True
BGD	True
BGD	True
BGD	True
BGD	True
BGD	True
BGD	True
BGD	True
BGD	True
BGD	True
BGD	True
BGD	True
BGD	True
BGD	True
BGD	True
BGD	True
BGD	True
BGD	True
BGD	True
BGD	True
BGD	True
BGD	True
BGD	True
BGD	True
BGD	True
BGD	True
BGD	True
BGD	True
BGD	True
BGD	True
BGD	True
BGD	True
BGD	True
BGD	True
BGD	True
BGD	True
BGD	True
BGD	True
BGD	True
BGD	True
BGD	True
BGD	True
BGD	True
BGD	True
BGD	True
BGD	True
BGD	True
BGD	True
BGD	True
BGD	True
BGD	True
BGD	True
BGD	True
BGD	True
BGD	True
BGD	True
BGD	True
BGD	True
BGD	True
BGD	True
BGD	True
BGD	True
BGD	True
BGD	True
BGD	True
BGD	True
BGD	True
BGD	True
BGD	True
BGD	True
BGD	True
BGD	True
BGD	True
BGD	True
BGD	True
BGD	True
BGD	True
BGD	True
BGD	True
BGD	True
BGD	True
BGD	True
BGD	True
BGD	True
BGD	True
BGD	True
BGD	True
BGD	True
BGD	True
BGD	True
BGD	True
BGD	True
BGD	True
BGD	True
BGD	True
BGD	True
BGD	True
BGD	True
BGD	True
BGD	True
BGD	True
BGD	True
BGD	True
BGD	True
BGD	True
BGD	True
BGD	True
BGD	True
BGD	True
BGD	True
BGD	True
BGD	True
BGD	True
BGD	True
BGD	True
BGD	True
BGD	True
BGD	True
BGD	True
BGD	True
BGD	True
BGD	True
BGD	True
BGD	True
BGD	True
BGD	True
BGD	True
BGD	True
BGD	True
BGD	True
BGD	True
BGD	True
BGD	True
BGD	True
BGD	True
BGD	True
BGD	True
BGD	True
BGD	True
BGD	True
BGD	True
BGD	True
BGD	True
BGD	True
BGD	True
BGD	True
BGD	True
BGD	True
BGD	True
BGD	True
BGD	True
BGD	True
BGD	True
BGD	True
BGD	True
BGD	True
BGD	True
BGD	True
BGD	True
BGD	True
BGD	True
BGD	True
BGD	True
BGD	True
BGD	True
BGD	True
BGD	True
BGD	True
BGD	True
BGD	True
BGD	True
BGD	True
BGD	True
BGD	True
BGD	True
BGD	True
BGD	True
BGD	True
BGD	True
BGD	True
BGD	True
BGD	True
BGD	True
BGD	True
BGD	True
BGD	True
BGD	True
BGD	True
BGD	True
BGD	True
BGD	True
BGD	True
BGD	True
BGD	True
BGD	True
BGD	True
BGD	True
BGD	True
BGD	True
BGD	True
BGD	True
BGD	True
BGD	True
BGD	True
BGD	True
BGD	True
BGD	True
BGD	True
BGD	True
BGD	True
BGD	True
BGD	True
BGD	True
BGD	True
BGD	True
BGD	True
BGD	True
BGD	True
BGD	True
BGD	True
BGD	True
BGD	True
BGD	True
BGD	True
BGD	True
BGD	True
BGD	True
BGD	True
BGD	True
BGD	True
BGD	True
BGD	True
BGD	True
BGD	True
BGD	True
BGD	True
BGD	True
BGD	True
BGD	True
BGD	True
BGD	True
BGD	True
BGD	True
BGD	True
BGD	True
BGD	True
BGD	True
BGD	True
BGD	True
BGD	True
BGD	True
BGD	True
BGD	True
BGD	True
BGD	True
BGD	True
BGD	True
BGD	True
BGD	True
BGD	True
BGD	True
BGD	True
BGD	True
BGD	True
BGD	True
BGD	True
BGD	True
BGD	True
BGD	True
BGD	True
BGD	True
BGD	True
BGD	True
BGD	True
BGD	True
BGD	True
BGD	True
BGD	True
BGD	True
BGD	True
BGD	True
BGD	True
BGD	True
BGD	True
BGD	True
BGD	True
BGD	True
BGD	True
BGD	True
BGD	True
BGD	True
BGD	True
BGD	True
BGD	True
BGD	True
BGD	True
BGD	True
BGD	True
BGD	True
BGD	True
BGD	True
BGD	True
BGD	True
BGD	True
BGD	True
BGD	True
BGD	True
BGD	True
BGD	True
BGD	True
BGD	True
BGD	True
BGD	True
BGD	True
BGD	True
BGD	True
BGD	True
BGD	True
BGD	True
BGD	True
BGD	True
BGD	True
BGD	True
BGD	True
BGD	True
BGD	True
BGD	True
BGD	True
BGD	True
BGD	True
BGD	True
BGD	True
BGD	True
BGD	True
BGD	True
BGD	True
BGD	True
BGD	True
BGD	True
BGD	True
BGD	True
BGD	True
BGD	True
BGD	True
BGD	True
BGD	True
BGD	True
BGD	True
BGD	True
BGD	True
BGD	True
BGD	True
BGD	True
BGD	True
BGD	True
BGD	True
BGD	True
BGD	True
BGD	True
BGD	True
BGD	True
BGD	True
BGD	True
BGD	True
BGD	True
BGD	True
BGD	True
BGD	True
BGD	True
BGD	True
BGD	True
BGD	True
BGD	True
BGD	True
BGD	True
BGD	True
BGD	True
BGD	True
BGD	True
BGD	True
BGD	True
BGD	True
BGD	True
BGD	True
BGD	True
BGD	True
BGD	True
BGD	True
BGD	True
BGD	True
BGD	True
BGD	True
BGD	True
BGD	True
BGD	True
BGD	True
BGD	True
BGD	True
BGD	True
BGD	True
BGD	True
BGD	True
BGD	True
BGD	True
BGD	True
BGD	True
BGD	True
BGD	True
BGD	True
BGD	True
BGD	True
BGD	True
BGD	True
BGD	True
BGD	True
BGD	True
BGD	True
BGD	True
BGD	True
BGD	True
BGD	True
BGD	True
BGD	True
BGD	True
BGD	True
BGD	True
BGD	True
BGD	True
BGD	True
BGD	True
BGD	True
BGD	True
BGD	True
BGD	True
BGD	True
BGD	True
BGD	True
BGD	True
BGD	True
BGD	True
BGD	True
BGD	True
BGD	True
BGD	True
BGD	True
BGD	True
BGD	True
BGD	True
BGD	True
BGD	True
BGD	True
BGD	True
BGD	True
BGD	True
BGD	True
BGD	True
BGD	True
BGD	True
BGD	True
BGD	True
BGD	True
BGD	True
BGD	True
BGD	True
BGD	True
BGD	True
BGD	True
BGD	True
BGD	True
BGD	True
BGD	True
BGD	True
BGD	True
BGD	True
BGD	True
BGD	True
BGD	True
BGD	True
BGD	True
BGD	True
BGD	True
BGD	True
BGD	True
BGD	True
BGD	True
BGD	True
BGD	True
BGD	True
BGD	True
BGD	True
BGD	True
BGD	True
BGD	True
BGD	True
BGD	True
BGD	True
BGD	True
BGD	True
BGD	True
BGD	True
BGD	True
BGD	True
BGD	True
BGD	True
BGD	True
BGD	True
BGD	True
BGD	True
BGD	True
BGD	True
BGD	True
BGD	True
BGD	True
BGD	True
BGD	True
BGD	True
BGD	True
BGD	True
BGD	True
BGD	True
BGD	True
BGD	True
BGD	True
BGD	True
BGD	True
BGD	True
BGD	True
BGD	True
BGD	True
BGD	True
BGD	True
BGD	True
BGD	True
BGD	True
BGD	True
BGD	True
BGD	True
BGD	True
BGD	True
BGD	True
BGD	True
BGD	True
BGD	True
BGD	True
BGD	True
BGD	True
BGD	True
BGD	True
BGD	True
BGD	True
BGD	True
BGD	True
BGD	True
BGD	True
BGD	True
BGD	True
BGD	True
BGD	True
BGD	True
BGD	True
BGD	True
BGD	True
BGD	True
BGD	True
BGD	True
BGD	True
BGD	True
BGD	True
BGD	True
BGD	True
BGD	True
BGD	True
BGD	True
BGD	True
BGD	True
BGD	True
BGD	True
BGD	True
BGD	True
BGD	True
BGD	True
BGD	True
BGD	True
BGD	True
BGD	True
BGD	True
BGD	True
BGD	True
BGD	True
BGD	True
BGD	True
BGD	True
BGD	True
BGD	True
BGD	True
BGD	True
BGD	True
BGD	True
BGD	True
BGD	True
BGD	True
BGD	True
BGD	True
BGD	True
BGD	True
BGD	True
BGD	True
BGD	True
BGD	True
BGD	True
BGD	True
BGD	True
BGD	True
BGD	True
BGD	True
BGD	True
BGD	True
BGD	True
BGD	True
BGD	True
BGD	True
BGD	True
BGD	True
BGD	True
BGD	True
BGD	True
BGD	True
BGD	True
BGD	True
[truncated: 47,242 more rows]
