# Supplementary material for: The social costs of tropical cyclones
Source: Nat Commun. 2023 Nov 23;14:7294. doi: 10.1038/s41467-023-43114-4 (PMC10667268; doi:10.1038/s41467-023-43114-4)
Supplement: Supplementary file 4 — Source Data [file 41467_2023_43114_MOESM4_ESM.zip › fig1b.csv]

ISO	lag	low	med	high
GLB	0	-0.13310491058746088	-0.05409576650214909	-0.012428080091084318
GLB	1	-0.0845394583962431	-0.01921415144269245	-0.0005600831571968008
GLB	2	-0.19036220769560197	-0.0659676469087267	-0.014445591368279054
GLB	3	-0.35752650045077816	-0.14939438091846613	-0.03461562333524482
GLB	4	-0.4014533445194157	-0.16369020273380164	-0.037554344718386826
GLB	5	-0.5580284022198465	-0.23686183839147779	-0.05588565077471722
GLB	6	-0.728227389082766	-0.3200365066861166	-0.0770160211936979
GLB	7	-0.7367582797685199	-0.31363560435345716	-0.07540243705228458
GLB	8	-0.8373364466424822	-0.35817861046401056	-0.08641778892937914
JPN	0	-0.3334236849829919	-0.25047852035595675	-0.1710366096961514
JPN	1	-0.24737178735084075	-0.1293623278762812	-0.0055019366694075865
JPN	2	-0.48740528763083324	-0.3402369509698189	-0.1754143130872899
JPN	3	-0.8662441365718854	-0.6765595178011674	-0.47780710771967444
JPN	4	-0.9812913499782128	-0.7547076795636265	-0.5178907999201798
JPN	5	-1.345907853495043	-1.061418827009486	-0.7834211575398321
JPN	6	-1.742058656033445	-1.4258923122024703	-1.121890283988427
JPN	7	-1.774756668383135	-1.4197390447675429	-1.0692591171628976
JPN	8	-2.013260673328452	-1.6260779029613648	-1.2549753056371848
PHL	0	-0.5368646765309504	-0.4034124044470677	-0.27553292488008874
PHL	1	-0.3992864716280575	-0.20944452725873974	-0.011340861654192215
PHL	2	-0.7866706518820221	-0.550318246189041	-0.28680192252726905
PHL	3	-1.3942518076749466	-1.0898996900761126	-0.771131596419925
PHL	4	-1.580269863720547	-1.2168307338867534	-0.8345925767263676
PHL	5	-2.1696042370715163	-1.7111836938535463	-1.2652993669697281
PHL	6	-2.8024327270297755	-2.298041230231529	-1.80956901330313
PHL	7	-2.8541313979207916	-2.2872346650956388	-1.7249577338959734
PHL	8	-3.234174411274988	-2.615003490349488	-2.020653411680564
USA	0	-0.034638623302465366	-0.026011946339909997	-0.017755649503794498
USA	1	-0.02567060934264065	-0.013395706553753772	-0.0005148572454993825
USA	2	-0.05138046125824358	-0.03596472326019562	-0.018745464326608292
USA	3	-0.09220764247810376	-0.07212043243747246	-0.050992755657386375
USA	4	-0.10459030318676898	-0.08034880112083309	-0.05517874101583332
USA	5	-0.1425338395240061	-0.11220457266843953	-0.082862800716379
USA	6	-0.18389750534621774	-0.15052994673880882	-0.11814005731389576
USA	7	-0.18740286323272848	-0.14966957732139852	-0.112682951505132
USA	8	-0.21159237364386518	-0.17053260000736703	-0.1315869967577066
