# Supplementary material for: The social costs of tropical cyclones
Source: Nat Commun. 2023 Nov 23;14:7294. doi: 10.1038/s41467-023-43114-4 (PMC10667268; doi:10.1038/s41467-023-43114-4)
Supplement: Supplementary file 4 — Source Data [file 41467_2023_43114_MOESM4_ESM.zip › fig1c.csv]

lag	variable	value
0	median	-0.002005754768964499
1	median	0.0009150312954732472
2	bin_000_-0.1	0.0
2	bin_001_-0.09751020408163266	0.0
2	bin_002_-0.09502040816326532	0.0
2	bin_003_-0.09253061224489796	0.0
2	bin_004_-0.09004081632653062	0.0
2	bin_005_-0.08755102040816327	0.0
2	bin_006_-0.08506122448979592	0.0
2	bin_007_-0.08257142857142857	0.0
2	bin_008_-0.08008163265306123	0.0
2	bin_009_-0.07759183673469389	0.0
2	bin_010_-0.07510204081632654	0.0
2	bin_011_-0.07261224489795919	0.0
2	bin_012_-0.07012244897959184	0.0
2	bin_013_-0.0676326530612245	0.0
2	bin_014_-0.06514285714285714	0.0
2	bin_015_-0.0626530612244898	0.0
2	bin_016_-0.060163265306122454	0.0
2	bin_017_-0.05767346938775511	0.0
2	bin_018_-0.05518367346938776	0.0
2	bin_019_-0.05269387755102041	0.0
2	bin_020_-0.050204081632653066	0.0
2	bin_021_-0.04771428571428572	0.0
2	bin_022_-0.04522448979591837	0.0
2	bin_023_-0.04273469387755102	0.0
2	bin_024_-0.04024489795918368	0.0
2	bin_025_-0.037755102040816335	0.0
2	bin_026_-0.03526530612244899	0.0
2	bin_027_-0.032775510204081634	0.0
2	bin_028_-0.03028571428571429	0.0
2	bin_029_-0.027795918367346947	0.0
2	bin_030_-0.02530612244897959	0.0
2	bin_031_-0.022816326530612246	0.0
2	bin_032_-0.020326530612244903	0.0
2	bin_033_-0.01783673469387756	0.0
2	bin_034_-0.015346938775510216	0.0
2	bin_035_-0.012857142857142859	0.0
2	bin_036_-0.010367346938775515	0.0
2	bin_037_-0.007877551020408172	1.0032623087317905
2	bin_038_-0.005387755102040814	24.412716179140368
2	bin_039_-0.002897959183673471	167.54480555820993
2	bin_040_-0.00040816326530612734	173.89880018017794
2	bin_041_0.002081632653061216	34.445339266458326
2	bin_042_0.00457142857142856	0.3344207695772634
2	bin_043_0.007061224489795917	0.0
2	bin_044_0.00955102040816326	0.0
2	bin_045_0.012040816326530604	0.0
2	bin_046_0.014530612244897961	0.0
2	bin_047_0.017020408163265305	0.0
2	bin_048_0.01951020408163265	0.0
2	median	-0.0003470599765791174
3	median	-0.00385774641779379
4	median	-0.0034040871188259765
5	bin_000_-0.1	0.0
5	bin_001_-0.09751020408163266	0.0
5	bin_002_-0.09502040816326532	0.0
5	bin_003_-0.09253061224489796	0.0
5	bin_004_-0.09004081632653062	0.0
5	bin_005_-0.08755102040816327	0.0
5	bin_006_-0.08506122448979592	0.0
5	bin_007_-0.08257142857142857	0.0
5	bin_008_-0.08008163265306123	0.0
5	bin_009_-0.07759183673469389	0.0
5	bin_010_-0.07510204081632654	0.0
5	bin_011_-0.07261224489795919	0.0
5	bin_012_-0.07012244897959184	0.0
5	bin_013_-0.0676326530612245	0.0
5	bin_014_-0.06514285714285714	0.0
5	bin_015_-0.0626530612244898	0.0
5	bin_016_-0.060163265306122454	0.0
5	bin_017_-0.05767346938775511	0.0
5	bin_018_-0.05518367346938776	0.0
5	bin_019_-0.05269387755102041	0.0
5	bin_020_-0.050204081632653066	0.0
5	bin_021_-0.04771428571428572	0.0
5	bin_022_-0.04522448979591837	0.0
5	bin_023_-0.04273469387755102	0.0
5	bin_024_-0.04024489795918368	0.0
5	bin_025_-0.037755102040816335	0.0
5	bin_026_-0.03526530612244899	0.0
5	bin_027_-0.032775510204081634	0.0
5	bin_028_-0.03028571428571429	0.0
5	bin_029_-0.027795918367346947	0.0
5	bin_030_-0.02530612244897959	0.0
5	bin_031_-0.022816326530612246	0.0
5	bin_032_-0.020326530612244903	1.3376830783090612
5	bin_033_-0.01783673469387756	4.347470004504449
5	bin_034_-0.015346938775510216	26.419240796603813
5	bin_035_-0.012857142857142859	58.52363467602143
5	bin_036_-0.010367346938775515	122.06358089570183
5	bin_037_-0.007877551020408172	104.67370087768346
5	bin_038_-0.005387755102040814	59.52689698475322
5	bin_039_-0.002897959183673471	19.39640463548139
5	bin_040_-0.00040816326530612734	5.01631154365898
5	bin_041_0.002081632653061216	0.3344207695772653
5	bin_042_0.00457142857142856	0.0
5	bin_043_0.007061224489795917	0.0
5	bin_044_0.00955102040816326	0.0
5	bin_045_0.012040816326530604	0.0
5	bin_046_0.014530612244897961	0.0
5	bin_047_0.017020408163265305	0.0
5	bin_048_0.01951020408163265	0.0
5	median	-0.00808459747288574
6	median	-0.016188211774833164
7	median	-0.015080965652356768
8	bin_000_-0.1	0.0
8	bin_001_-0.09751020408163266	0.0
8	bin_002_-0.09502040816326532	0.0
8	bin_003_-0.09253061224489796	0.0
8	bin_004_-0.09004081632653062	0.0
8	bin_005_-0.08755102040816327	0.0
8	bin_006_-0.08506122448979592	0.0
8	bin_007_-0.08257142857142857	0.0
8	bin_008_-0.08008163265306123	0.0
8	bin_009_-0.07759183673469389	0.0
8	bin_010_-0.07510204081632654	0.0
8	bin_011_-0.07261224489795919	0.0
8	bin_012_-0.07012244897959184	0.0
8	bin_013_-0.0676326530612245	0.0
8	bin_014_-0.06514285714285714	0.0
8	bin_015_-0.0626530612244898	0.0
8	bin_016_-0.060163265306122454	0.0
8	bin_017_-0.05767346938775511	0.0
8	bin_018_-0.05518367346938776	0.0
8	bin_019_-0.05269387755102041	0.0
8	bin_020_-0.050204081632653066	0.0
8	bin_021_-0.04771428571428572	0.0
8	bin_022_-0.04522448979591837	0.0
8	bin_023_-0.04273469387755102	0.0
8	bin_024_-0.04024489795918368	0.0
8	bin_025_-0.037755102040816335	0.3344207695772653
8	bin_026_-0.03526530612244899	1.3376830783090536
8	bin_027_-0.032775510204081634	7.022836161122571
8	bin_028_-0.03028571428571429	15.048934630976941
8	bin_029_-0.027795918367346947	37.120705423076245
8	bin_030_-0.02530612244897959	62.20226314137135
8	bin_031_-0.022816326530612246	73.90699007657564
8	bin_032_-0.020326530612244903	80.26098469854368
8	bin_033_-0.01783673469387756	61.199000832639555
8	bin_034_-0.015346938775510216	34.11091849688087
8	bin_035_-0.012857142857142859	14.045672322245142
8	bin_036_-0.010367346938775515	11.37030616562702
8	bin_037_-0.007877551020408172	2.6753661566181073
8	bin_038_-0.005387755102040814	1.003262308731796
8	bin_039_-0.002897959183673471	0.0
8	bin_040_-0.00040816326530612734	0.0
8	bin_041_0.002081632653061216	0.0
8	bin_042_0.00457142857142856	0.0
8	bin_043_0.007061224489795917	0.0
8	bin_044_0.00955102040816326	0.0
8	bin_045_0.012040816326530604	0.0
8	bin_046_0.014530612244897961	0.0
8	bin_047_0.017020408163265305	0.0
8	bin_048_0.01951020408163265	0.0
8	median	-0.020198335844078413
9	median	-0.02087200020940498
10	median	-0.023491487986964522
11	median	-0.02966642084422824
12	bin_000_-0.1	0.0
12	bin_001_-0.09751020408163266	0.0
12	bin_002_-0.09502040816326532	0.0
12	bin_003_-0.09253061224489796	0.0
12	bin_004_-0.09004081632653062	0.0
12	bin_005_-0.08755102040816327	0.0
12	bin_006_-0.08506122448979592	0.0
12	bin_007_-0.08257142857142857	0.0
12	bin_008_-0.08008163265306123	0.0
12	bin_009_-0.07759183673469389	0.0
12	bin_010_-0.07510204081632654	0.0
12	bin_011_-0.07261224489795919	0.0
12	bin_012_-0.07012244897959184	0.0
12	bin_013_-0.0676326530612245	0.0
12	bin_014_-0.06514285714285714	0.0
12	bin_015_-0.0626530612244898	0.0
12	bin_016_-0.060163265306122454	0.0
12	bin_017_-0.05767346938775511	1.3376830783090574
12	bin_018_-0.05518367346938776	1.672103847886322
12	bin_019_-0.05269387755102041	3.3442076957726528
12	bin_020_-0.050204081632653066	8.360519239431632
12	bin_021_-0.04771428571428572	16.05219693970869
12	bin_022_-0.04522448979591837	20.73408771379039
12	bin_023_-0.04273469387755102	25.75039925744943
12	bin_024_-0.04024489795918368	37.78954696223098
12	bin_025_-0.037755102040816335	56.18268928898057
12	bin_026_-0.03526530612244899	45.14680389293056
12	bin_027_-0.032775510204081634	42.80585850588996
12	bin_028_-0.03028571428571429	42.471437736312694
12	bin_029_-0.027795918367346947	34.11091849688087
12	bin_030_-0.02530612244897959	24.078295409563104
12	bin_031_-0.022816326530612246	17.05545924844053
12	bin_032_-0.020326530612244903	9.363781548163429
12	bin_033_-0.01783673469387756	8.360519239431632
12	bin_034_-0.015346938775510216	3.678628465349898
12	bin_035_-0.012857142857142859	1.6721038478863264
12	bin_036_-0.010367346938775515	1.3376830783090612
12	bin_037_-0.007877551020408172	0.3344207695772634
12	bin_038_-0.005387755102040814	0.0
12	bin_039_-0.002897959183673471	0.0
12	bin_040_-0.00040816326530612734	0.0
12	bin_041_0.002081632653061216	0.0
12	bin_042_0.00457142857142856	0.0
12	bin_043_0.007061224489795917	0.0
12	bin_044_0.00955102040816326	0.0
12	bin_045_0.012040816326530604	0.0
12	bin_046_0.014530612244897961	0.0
12	bin_047_0.017020408163265305	0.0
12	bin_048_0.01951020408163265	0.0
12	median	-0.03366425451862304
13	median	-0.03340606668685712
14	median	-0.0578709636185505
15	bin_000_-0.1	8.382038488952256
15	bin_001_-0.09751020408163266	13.620812544547418
15	bin_002_-0.09502040816326532	16.414825374198077
15	bin_003_-0.09253061224489796	27.590876692801178
15	bin_004_-0.09004081632653062	28.638631503920212
15	bin_005_-0.08755102040816327	33.1789023521025
15	bin_006_-0.08506122448979592	30.03563791874559
15	bin_007_-0.08257142857142857	29.68638631503924
15	bin_008_-0.08008163265306123	34.57590876692806
15	bin_009_-0.07759183673469389	33.528153955809024
15	bin_010_-0.07510204081632654	35.97291518175324
15	bin_011_-0.07261224489795919	26.89237348538849
15	bin_012_-0.07012244897959184	18.859586600142578
15	bin_013_-0.0676326530612245	16.414825374198077
15	bin_014_-0.06514285714285714	12.92230933713473
15	bin_015_-0.0626530612244898	13.97006414825376
15	bin_016_-0.060163265306122454	7.6835352815395686
15	bin_017_-0.05767346938775511	6.286528866714175
15	bin_018_-0.05518367346938776	1.3970064148253722
15	bin_019_-0.05269387755102041	3.1432644333570963
15	bin_020_-0.050204081632653066	1.047754811119032
15	bin_021_-0.04771428571428572	0.6985032074126861
15	bin_022_-0.04522448979591837	0.6985032074126861
15	bin_023_-0.04273469387755102	0.0
15	bin_024_-0.04024489795918368	0.0
15	bin_025_-0.037755102040816335	0.0
15	bin_026_-0.03526530612244899	0.0
15	bin_027_-0.032775510204081634	0.0
15	bin_028_-0.03028571428571429	0.0
15	bin_029_-0.027795918367346947	0.0
15	bin_030_-0.02530612244897959	0.0
15	bin_031_-0.022816326530612246	0.0
15	bin_032_-0.020326530612244903	0.0
15	bin_033_-0.01783673469387756	0.0
15	bin_034_-0.015346938775510216	0.0
15	bin_035_-0.012857142857142859	0.0
15	bin_036_-0.010367346938775515	0.0
15	bin_037_-0.007877551020408172	0.0
15	bin_038_-0.005387755102040814	0.0
15	bin_039_-0.002897959183673471	0.0
15	bin_040_-0.00040816326530612734	0.0
15	bin_041_0.002081632653061216	0.0
15	bin_042_0.00457142857142856	0.0
15	bin_043_0.007061224489795917	0.0
15	bin_044_0.00955102040816326	0.0
15	bin_045_0.012040816326530604	0.0
15	bin_046_0.014530612244897961	0.0
15	bin_047_0.017020408163265305	0.0
15	bin_048_0.01951020408163265	0.0
15	median	-0.07968518550665545
