# Supplementary material for: The social costs of tropical cyclones
Source: Nat Commun. 2023 Nov 23;14:7294. doi: 10.1038/s41467-023-43114-4 (PMC10667268; doi:10.1038/s41467-023-43114-4)
Supplement: Supplementary file 4 — Source Data [file 41467_2023_43114_MOESM4_ESM.zip › fig2a_lower.csv]

year	gdad	exclude_dims	realisation	gcm	elt	SSP	rcp	dr_name
2011.0	11215062276.162268	year				SSP2	rcp60	Ricke
2012.0	19894358937.916615	year				SSP2	rcp60	Ricke
2013.0	28678338348.77792	year				SSP2	rcp60	Ricke
2014.0	37298425827.69125	year				SSP2	rcp60	Ricke
2015.0	48683314774.80606	year				SSP2	rcp60	Ricke
2016.0	49985217727.19849	year				SSP2	rcp60	Ricke
2017.0	59579518424.64262	year				SSP2	rcp60	Ricke
2018.0	66606079028.96154	year				SSP2	rcp60	Ricke
2019.0	71469239174.16888	year				SSP2	rcp60	Ricke
2020.0	82851612641.32509	year				SSP2	rcp60	Ricke
2021.0	90819408645.56117	year				SSP2	rcp60	Ricke
2022.0	93636692746.15155	year				SSP2	rcp60	Ricke
2023.0	103476311855.02567	year				SSP2	rcp60	Ricke
2024.0	110118651232.64241	year				SSP2	rcp60	Ricke
2025.0	115658962381.35439	year				SSP2	rcp60	Ricke
2026.0	124696760998.56476	year				SSP2	rcp60	Ricke
2027.0	130760854471.04762	year				SSP2	rcp60	Ricke
2028.0	139100883605.7196	year				SSP2	rcp60	Ricke
2029.0	147225736092.76422	year				SSP2	rcp60	Ricke
2030.0	152117110739.72153	year				SSP2	rcp60	Ricke
2031.0	160950232390.6235	year				SSP2	rcp60	Ricke
2032.0	169736431790.91513	year				SSP2	rcp60	Ricke
2033.0	175992680439.93182	year				SSP2	rcp60	Ricke
2034.0	184298789212.71475	year				SSP2	rcp60	Ricke
2035.0	193561788299.7146	year				SSP2	rcp60	Ricke
2036.0	200160446040.07883	year				SSP2	rcp60	Ricke
2037.0	206753977419.80682	year				SSP2	rcp60	Ricke
2038.0	214102205415.99518	year				SSP2	rcp60	Ricke
2039.0	222159833687.53494	year				SSP2	rcp60	Ricke
2040.0	229461892620.53763	year				SSP2	rcp60	Ricke
2041.0	235615603563.92044	year				SSP2	rcp60	Ricke
2042.0	243515782274.82065	year				SSP2	rcp60	Ricke
2043.0	252382878958.0838	year				SSP2	rcp60	Ricke
2044.0	254929866054.1788	year				SSP2	rcp60	Ricke
2045.0	265326552581.5506	year				SSP2	rcp60	Ricke
2046.0	269480263319.0437	year				SSP2	rcp60	Ricke
2047.0	276525709636.7573	year				SSP2	rcp60	Ricke
2048.0	285092280247.0031	year				SSP2	rcp60	Ricke
2049.0	289997303606.9502	year				SSP2	rcp60	Ricke
2050.0	297577512484.6498	year				SSP2	rcp60	Ricke
2051.0	305915695288.85065	year				SSP2	rcp60	Ricke
2052.0	309904605936.90485	year				SSP2	rcp60	Ricke
2053.0	319827126089.30023	year				SSP2	rcp60	Ricke
2054.0	325632631499.9026	year				SSP2	rcp60	Ricke
2055.0	330799631640.04175	year				SSP2	rcp60	Ricke
2056.0	340472348520.89246	year				SSP2	rcp60	Ricke
2057.0	344462225450.72455	year				SSP2	rcp60	Ricke
2058.0	349612101679.9156	year				SSP2	rcp60	Ricke
2059.0	359660928057.5364	year				SSP2	rcp60	Ricke
2060.0	364216322438.0058	year				SSP2	rcp60	Ricke
2061.0	370074451430.2597	year				SSP2	rcp60	Ricke
2062.0	378304809536.2327	year				SSP2	rcp60	Ricke
2063.0	383195126315.22015	year				SSP2	rcp60	Ricke
2064.0	387909328267.79456	year				SSP2	rcp60	Ricke
2065.0	393745680944.1124	year				SSP2	rcp60	Ricke
2066.0	398345267810.1422	year				SSP2	rcp60	Ricke
2067.0	402349479868.5451	year				SSP2	rcp60	Ricke
2068.0	406965707744.5853	year				SSP2	rcp60	Ricke
2069.0	412821698965.6704	year				SSP2	rcp60	Ricke
2070.0	415130020349.4246	year				SSP2	rcp60	Ricke
2071.0	420783314862.0467	year				SSP2	rcp60	Ricke
2072.0	423533662153.23804	year				SSP2	rcp60	Ricke
2073.0	427132888149.9168	year				SSP2	rcp60	Ricke
2074.0	432020995936.9626	year				SSP2	rcp60	Ricke
2075.0	434555906735.8615	year				SSP2	rcp60	Ricke
2076.0	438369046917.98914	year				SSP2	rcp60	Ricke
2077.0	444032653857.9752	year				SSP2	rcp60	Ricke
2078.0	445961813753.983	year				SSP2	rcp60	Ricke
2079.0	449917402051.0842	year				SSP2	rcp60	Ricke
2080.0	454478978076.3156	year				SSP2	rcp60	Ricke
2081.0	456973661910.046	year				SSP2	rcp60	Ricke
2082.0	460170093611.1403	year				SSP2	rcp60	Ricke
2083.0	463708906105.0621	year				SSP2	rcp60	Ricke
2084.0	466816487216.6906	year				SSP2	rcp60	Ricke
2085.0	468935489768.2475	year				SSP2	rcp60	Ricke
2086.0	471298618340.05304	year				SSP2	rcp60	Ricke
2087.0	474957031525.7074	year				SSP2	rcp60	Ricke
2088.0	475939418238.6045	year				SSP2	rcp60	Ricke
2089.0	477245795882.0617	year				SSP2	rcp60	Ricke
2090.0	480717445019.485	year				SSP2	rcp60	Ricke
2091.0	481285165058.98975	year				SSP2	rcp60	Ricke
2092.0	482024386511.42236	year				SSP2	rcp60	Ricke
2093.0	483858629920.17395	year				SSP2	rcp60	Ricke
2094.0	483480026912.08	year				SSP2	rcp60	Ricke
2095.0	483934806368.11725	year				SSP2	rcp60	Ricke
2096.0	483846268539.6822	year				SSP2	rcp60	Ricke
2097.0	483355593711.5371	year				SSP2	rcp60	Ricke
2098.0	483296994804.98755	year				SSP2	rcp60	Ricke
2099.0	482000825956.1512	year				SSP2	rcp60	Ricke
2100.0	481108249678.1638	year				SSP2	rcp60	Ricke
	-44065838144.09833	realisation,gcm	0.0	GFDL-ESM2M		SSP2	rcp60	Ricke
	484465971652.64	realisation,gcm	0.0	HadGEM2-ES		SSP2	rcp60	Ricke
	134194044362.3219	realisation,gcm	0.0	IPSL-CM5A-LR		SSP2	rcp60	Ricke
	521449032622.4806	realisation,gcm	0.0	MIROC5		SSP2	rcp60	Ricke
	145716815096.28845	realisation,gcm	1.0	GFDL-ESM2M		SSP2	rcp60	Ricke
	567639328621.9043	realisation,gcm	1.0	HadGEM2-ES		SSP2	rcp60	Ricke
	157454438389.39395	realisation,gcm	1.0	IPSL-CM5A-LR		SSP2	rcp60	Ricke
	170328739104.97784	realisation,gcm	1.0	MIROC5		SSP2	rcp60	Ricke
	-66392511451.32422	realisation,gcm	2.0	GFDL-ESM2M		SSP2	rcp60	Ricke
	522919960232.1964	realisation,gcm	2.0	HadGEM2-ES		SSP2	rcp60	Ricke
	379026049647.87463	realisation,gcm	2.0	IPSL-CM5A-LR		SSP2	rcp60	Ricke
	203755665488.05396	realisation,gcm	2.0	MIROC5		SSP2	rcp60	Ricke
	196620168650.81766	realisation,gcm	3.0	GFDL-ESM2M		SSP2	rcp60	Ricke
	368325529553.8311	realisation,gcm	3.0	HadGEM2-ES		SSP2	rcp60	Ricke
	313067325265.99426	realisation,gcm	3.0	IPSL-CM5A-LR		SSP2	rcp60	Ricke
	208008906440.17035	realisation,gcm	3.0	MIROC5		SSP2	rcp60	Ricke
	-12288285665.418684	realisation,gcm	4.0	GFDL-ESM2M		SSP2	rcp60	Ricke
	531481455033.7	realisation,gcm	4.0	HadGEM2-ES		SSP2	rcp60	Ricke
	308096726339.8996	realisation,gcm	4.0	IPSL-CM5A-LR		SSP2	rcp60	Ricke
	-50976166385.7341	realisation,gcm	4.0	MIROC5		SSP2	rcp60	Ricke
	107154215250.14905	realisation,gcm	5.0	GFDL-ESM2M		SSP2	rcp60	Ricke
	638037279428.4424	realisation,gcm	5.0	HadGEM2-ES		SSP2	rcp60	Ricke
	352019677177.4989	realisation,gcm	5.0	IPSL-CM5A-LR		SSP2	rcp60	Ricke
	343080782821.6242	realisation,gcm	5.0	MIROC5		SSP2	rcp60	Ricke
	74660306857.09459	realisation,gcm	6.0	GFDL-ESM2M		SSP2	rcp60	Ricke
	660061847674.7706	realisation,gcm	6.0	HadGEM2-ES		SSP2	rcp60	Ricke
	372217221387.1175	realisation,gcm	6.0	IPSL-CM5A-LR		SSP2	rcp60	Ricke
	380479002433.0665	realisation,gcm	6.0	MIROC5		SSP2	rcp60	Ricke
	-18254389248.0635	realisation,gcm	7.0	GFDL-ESM2M		SSP2	rcp60	Ricke
	346756761523.46545	realisation,gcm	7.0	HadGEM2-ES		SSP2	rcp60	Ricke
	381206993638.5383	realisation,gcm	7.0	IPSL-CM5A-LR		SSP2	rcp60	Ricke
	154439141677.16687	realisation,gcm	7.0	MIROC5		SSP2	rcp60	Ricke
	159553946134.39047	realisation,gcm	8.0	GFDL-ESM2M		SSP2	rcp60	Ricke
	538878190127.0982	realisation,gcm	8.0	HadGEM2-ES		SSP2	rcp60	Ricke
	257615574075.73486	realisation,gcm	8.0	IPSL-CM5A-LR		SSP2	rcp60	Ricke
	356976490563.13837	realisation,gcm	8.0	MIROC5		SSP2	rcp60	Ricke
	163995778760.87708	realisation,gcm	9.0	GFDL-ESM2M		SSP2	rcp60	Ricke
	564704540697.2172	realisation,gcm	9.0	HadGEM2-ES		SSP2	rcp60	Ricke
	84346068256.3801	realisation,gcm	9.0	IPSL-CM5A-LR		SSP2	rcp60	Ricke
	180670771868.23666	realisation,gcm	9.0	MIROC5		SSP2	rcp60	Ricke
	211765199027.90683	realisation,gcm	10.0	GFDL-ESM2M		SSP2	rcp60	Ricke
	340731544612.41986	realisation,gcm	10.0	HadGEM2-ES		SSP2	rcp60	Ricke
	403550762551.38007	realisation,gcm	10.0	IPSL-CM5A-LR		SSP2	rcp60	Ricke
	411348376356.8274	realisation,gcm	10.0	MIROC5		SSP2	rcp60	Ricke
	161475981.77927408	realisation,gcm	11.0	GFDL-ESM2M		SSP2	rcp60	Ricke
	429626291796.03595	realisation,gcm	11.0	HadGEM2-ES		SSP2	rcp60	Ricke
	418170148035.19727	realisation,gcm	11.0	IPSL-CM5A-LR		SSP2	rcp60	Ricke
	-21514751964.297	realisation,gcm	11.0	MIROC5		SSP2	rcp60	Ricke
	62491153556.43412	realisation,gcm	12.0	GFDL-ESM2M		SSP2	rcp60	Ricke
	565805680565.1426	realisation,gcm	12.0	HadGEM2-ES		SSP2	rcp60	Ricke
	165815930645.6886	realisation,gcm	12.0	IPSL-CM5A-LR		SSP2	rcp60	Ricke
	219723580505.36694	realisation,gcm	12.0	MIROC5		SSP2	rcp60	Ricke
	30025936050.07043	realisation,gcm	13.0	GFDL-ESM2M		SSP2	rcp60	Ricke
	474976576740.2453	realisation,gcm	13.0	HadGEM2-ES		SSP2	rcp60	Ricke
	422617882478.32526	realisation,gcm	13.0	IPSL-CM5A-LR		SSP2	rcp60	Ricke
	339589600499.38617	realisation,gcm	13.0	MIROC5		SSP2	rcp60	Ricke
	182465288889.31396	realisation,gcm	14.0	GFDL-ESM2M		SSP2	rcp60	Ricke
	583984635630.9268	realisation,gcm	14.0	HadGEM2-ES		SSP2	rcp60	Ricke
	292411474682.4923	realisation,gcm	14.0	IPSL-CM5A-LR		SSP2	rcp60	Ricke
	308373664835.75916	realisation,gcm	14.0	MIROC5		SSP2	rcp60	Ricke
	98281559114.83246	realisation,gcm	15.0	GFDL-ESM2M		SSP2	rcp60	Ricke
	663354706419.7655	realisation,gcm	15.0	HadGEM2-ES		SSP2	rcp60	Ricke
	433160548025.237	realisation,gcm	15.0	IPSL-CM5A-LR		SSP2	rcp60	Ricke
	293544259106.1481	realisation,gcm	15.0	MIROC5		SSP2	rcp60	Ricke
	263243032597.39713	realisation,gcm	16.0	GFDL-ESM2M		SSP2	rcp60	Ricke
	538799312794.56274	realisation,gcm	16.0	HadGEM2-ES		SSP2	rcp60	Ricke
	338690384175.3756	realisation,gcm	16.0	IPSL-CM5A-LR		SSP2	rcp60	Ricke
	199745414838.16928	realisation,gcm	16.0	MIROC5		SSP2	rcp60	Ricke
	-1838789540.594385	realisation,gcm	17.0	GFDL-ESM2M		SSP2	rcp60	Ricke
	723982446141.2317	realisation,gcm	17.0	HadGEM2-ES		SSP2	rcp60	Ricke
	340635745905.48926	realisation,gcm	17.0	IPSL-CM5A-LR		SSP2	rcp60	Ricke
	242309221289.84872	realisation,gcm	17.0	MIROC5		SSP2	rcp60	Ricke
	283473366099.463	realisation,gcm	18.0	GFDL-ESM2M		SSP2	rcp60	Ricke
	534955563201.5661	realisation,gcm	18.0	HadGEM2-ES		SSP2	rcp60	Ricke
	431767705462.9607	realisation,gcm	18.0	IPSL-CM5A-LR		SSP2	rcp60	Ricke
	280559860863.1382	realisation,gcm	18.0	MIROC5		SSP2	rcp60	Ricke
	91173491420.80849	realisation,gcm	19.0	GFDL-ESM2M		SSP2	rcp60	Ricke
	579621447020.6613	realisation,gcm	19.0	HadGEM2-ES		SSP2	rcp60	Ricke
	385728931911.68066	realisation,gcm	19.0	IPSL-CM5A-LR		SSP2	rcp60	Ricke
	143006193641.50803	realisation,gcm	19.0	MIROC5		SSP2	rcp60	Ricke
	67908594504.209724	realisation,gcm	20.0	GFDL-ESM2M		SSP2	rcp60	Ricke
	544243050085.2976	realisation,gcm	20.0	HadGEM2-ES		SSP2	rcp60	Ricke
	448556325635.13354	realisation,gcm	20.0	IPSL-CM5A-LR		SSP2	rcp60	Ricke
	103442453262.069	realisation,gcm	20.0	MIROC5		SSP2	rcp60	Ricke
	70804315953.82715	realisation,gcm	21.0	GFDL-ESM2M		SSP2	rcp60	Ricke
	683378855210.6941	realisation,gcm	21.0	HadGEM2-ES		SSP2	rcp60	Ricke
	205844896767.27036	realisation,gcm	21.0	IPSL-CM5A-LR		SSP2	rcp60	Ricke
	224576596954.87003	realisation,gcm	21.0	MIROC5		SSP2	rcp60	Ricke
	-70296389386.83426	realisation,gcm	22.0	GFDL-ESM2M		SSP2	rcp60	Ricke
	617757159241.2351	realisation,gcm	22.0	HadGEM2-ES		SSP2	rcp60	Ricke
	175921691438.6882	realisation,gcm	22.0	IPSL-CM5A-LR		SSP2	rcp60	Ricke
	369682709132.2932	realisation,gcm	22.0	MIROC5		SSP2	rcp60	Ricke
	182167293525.87946	realisation,gcm	23.0	GFDL-ESM2M		SSP2	rcp60	Ricke
	558988780486.8966	realisation,gcm	23.0	HadGEM2-ES		SSP2	rcp60	Ricke
	281401049172.1497	realisation,gcm	23.0	IPSL-CM5A-LR		SSP2	rcp60	Ricke
	302348009265.29474	realisation,gcm	23.0	MIROC5		SSP2	rcp60	Ricke
	155668085715.89633	realisation,gcm	24.0	GFDL-ESM2M		SSP2	rcp60	Ricke
	400862281223.57184	realisation,gcm	24.0	HadGEM2-ES		SSP2	rcp60	Ricke
	233077690073.51767	realisation,gcm	24.0	IPSL-CM5A-LR		SSP2	rcp60	Ricke
	207415900282.12622	realisation,gcm	24.0	MIROC5		SSP2	rcp60	Ricke
	-85278147531.00008	realisation,gcm	25.0	GFDL-ESM2M		SSP2	rcp60	Ricke
	583464843866.4467	realisation,gcm	25.0	HadGEM2-ES		SSP2	rcp60	Ricke
	394041598263.12775	realisation,gcm	25.0	IPSL-CM5A-LR		SSP2	rcp60	Ricke
	244492064194.5179	realisation,gcm	25.0	MIROC5		SSP2	rcp60	Ricke
	215198362455.9462	realisation,gcm	26.0	GFDL-ESM2M		SSP2	rcp60	Ricke
	273779478322.83142	realisation,gcm	26.0	HadGEM2-ES		SSP2	rcp60	Ricke
	340305588402.93286	realisation,gcm	26.0	IPSL-CM5A-LR		SSP2	rcp60	Ricke
	243634377055.598	realisation,gcm	26.0	MIROC5		SSP2	rcp60	Ricke
	146656304396.68344	realisation,gcm	27.0	GFDL-ESM2M		SSP2	rcp60	Ricke
	662108681164.217	realisation,gcm	27.0	HadGEM2-ES		SSP2	rcp60	Ricke
	544217223805.017	realisation,gcm	27.0	IPSL-CM5A-LR		SSP2	rcp60	Ricke
	305384817105.90137	realisation,gcm	27.0	MIROC5		SSP2	rcp60	Ricke
	24729663520.926876	realisation,gcm	28.0	GFDL-ESM2M		SSP2	rcp60	Ricke
	542588410939.7193	realisation,gcm	28.0	HadGEM2-ES		SSP2	rcp60	Ricke
	570480209230.7994	realisation,gcm	28.0	IPSL-CM5A-LR		SSP2	rcp60	Ricke
	288443578485.93964	realisation,gcm	28.0	MIROC5		SSP2	rcp60	Ricke
	-103337598369.81844	realisation,gcm	29.0	GFDL-ESM2M		SSP2	rcp60	Ricke
	668356953924.9602	realisation,gcm	29.0	HadGEM2-ES		SSP2	rcp60	Ricke
	227410681323.1506	realisation,gcm	29.0	IPSL-CM5A-LR		SSP2	rcp60	Ricke
	361997949351.81085	realisation,gcm	29.0	MIROC5		SSP2	rcp60	Ricke
	195566504688.29645	realisation,gcm	30.0	GFDL-ESM2M		SSP2	rcp60	Ricke
	672578751050.033	realisation,gcm	30.0	HadGEM2-ES		SSP2	rcp60	Ricke
	223361036295.29895	realisation,gcm	30.0	IPSL-CM5A-LR		SSP2	rcp60	Ricke
	197154786367.80917	realisation,gcm	30.0	MIROC5		SSP2	rcp60	Ricke
	272315945004.21933	realisation,gcm	31.0	GFDL-ESM2M		SSP2	rcp60	Ricke
	629564624618.4514	realisation,gcm	31.0	HadGEM2-ES		SSP2	rcp60	Ricke
	270079871076.33032	realisation,gcm	31.0	IPSL-CM5A-LR		SSP2	rcp60	Ricke
	242617546188.13745	realisation,gcm	31.0	MIROC5		SSP2	rcp60	Ricke
	261827157549.2159	realisation,gcm	32.0	GFDL-ESM2M		SSP2	rcp60	Ricke
	470618484607.5701	realisation,gcm	32.0	HadGEM2-ES		SSP2	rcp60	Ricke
	358647449110.9124	realisation,gcm	32.0	IPSL-CM5A-LR		SSP2	rcp60	Ricke
	306218921755.55115	realisation,gcm	32.0	MIROC5		SSP2	rcp60	Ricke
	-110693047948.3076	realisation,gcm	33.0	GFDL-ESM2M		SSP2	rcp60	Ricke
	535962525732.3422	realisation,gcm	33.0	HadGEM2-ES		SSP2	rcp60	Ricke
	119035636667.78647	realisation,gcm	33.0	IPSL-CM5A-LR		SSP2	rcp60	Ricke
	328443785264.72424	realisation,gcm	33.0	MIROC5		SSP2	rcp60	Ricke
	-88675111464.95187	realisation,gcm	34.0	GFDL-ESM2M		SSP2	rcp60	Ricke
	420495272059.69507	realisation,gcm	34.0	HadGEM2-ES		SSP2	rcp60	Ricke
	321594825701.9163	realisation,gcm	34.0	IPSL-CM5A-LR		SSP2	rcp60	Ricke
	-7551392368.194925	realisation,gcm	34.0	MIROC5		SSP2	rcp60	Ricke
	290242297698.97577	realisation,gcm	35.0	GFDL-ESM2M		SSP2	rcp60	Ricke
	495719637626.6368	realisation,gcm	35.0	HadGEM2-ES		SSP2	rcp60	Ricke
	290010558640.05817	realisation,gcm	35.0	IPSL-CM5A-LR		SSP2	rcp60	Ricke
	245608836605.40784	realisation,gcm	35.0	MIROC5		SSP2	rcp60	Ricke
	130021742617.54335	realisation,gcm	36.0	GFDL-ESM2M		SSP2	rcp60	Ricke
	697021186879.271	realisation,gcm	36.0	HadGEM2-ES		SSP2	rcp60	Ricke
	215986525736.34402	realisation,gcm	36.0	IPSL-CM5A-LR		SSP2	rcp60	Ricke
	333105652637.395	realisation,gcm	36.0	MIROC5		SSP2	rcp60	Ricke
	21754469839.99398	realisation,gcm	37.0	GFDL-ESM2M		SSP2	rcp60	Ricke
	509391485435.7246	realisation,gcm	37.0	HadGEM2-ES		SSP2	rcp60	Ricke
	350527657184.36475	realisation,gcm	37.0	IPSL-CM5A-LR		SSP2	rcp60	Ricke
	261778154686.27298	realisation,gcm	37.0	MIROC5		SSP2	rcp60	Ricke
	37874069294.15925	realisation,gcm	38.0	GFDL-ESM2M		SSP2	rcp60	Ricke
	505765105890.29504	realisation,gcm	38.0	HadGEM2-ES		SSP2	rcp60	Ricke
	367453542939.5478	realisation,gcm	38.0	IPSL-CM5A-LR		SSP2	rcp60	Ricke
	189089818040.8201	realisation,gcm	38.0	MIROC5		SSP2	rcp60	Ricke
	-5990391213.788944	realisation,gcm	39.0	GFDL-ESM2M		SSP2	rcp60	Ricke
	515027097345.7082	realisation,gcm	39.0	HadGEM2-ES		SSP2	rcp60	Ricke
	395719196232.97784	realisation,gcm	39.0	IPSL-CM5A-LR		SSP2	rcp60	Ricke
	209402370336.96674	realisation,gcm	39.0	MIROC5		SSP2	rcp60	Ricke
	43198083621.387054	realisation,gcm	40.0	GFDL-ESM2M		SSP2	rcp60	Ricke
	661424902915.2174	realisation,gcm	40.0	HadGEM2-ES		SSP2	rcp60	Ricke
	248033964187.04007	realisation,gcm	40.0	IPSL-CM5A-LR		SSP2	rcp60	Ricke
	258554936444.79987	realisation,gcm	40.0	MIROC5		SSP2	rcp60	Ricke
	136050287796.07571	realisation,gcm	41.0	GFDL-ESM2M		SSP2	rcp60	Ricke
	282122850285.749	realisation,gcm	41.0	HadGEM2-ES		SSP2	rcp60	Ricke
	472959650671.09155	realisation,gcm	41.0	IPSL-CM5A-LR		SSP2	rcp60	Ricke
	298849705498.20593	realisation,gcm	41.0	MIROC5		SSP2	rcp60	Ricke
	73606703697.16475	realisation,gcm	42.0	GFDL-ESM2M		SSP2	rcp60	Ricke
	467085511580.5562	realisation,gcm	42.0	HadGEM2-ES		SSP2	rcp60	Ricke
	229724360735.42654	realisation,gcm	42.0	IPSL-CM5A-LR		SSP2	rcp60	Ricke
	261142699989.54028	realisation,gcm	42.0	MIROC5		SSP2	rcp60	Ricke
	186611492534.47284	realisation,gcm	43.0	GFDL-ESM2M		SSP2	rcp60	Ricke
	692918896975.0005	realisation,gcm	43.0	HadGEM2-ES		SSP2	rcp60	Ricke
	287550958740.10455	realisation,gcm	43.0	IPSL-CM5A-LR		SSP2	rcp60	Ricke
	160460943486.2345	realisation,gcm	43.0	MIROC5		SSP2	rcp60	Ricke
	77577577348.45078	realisation,gcm	44.0	GFDL-ESM2M		SSP2	rcp60	Ricke
	476484919205.30853	realisation,gcm	44.0	HadGEM2-ES		SSP2	rcp60	Ricke
	312414699925.09326	realisation,gcm	44.0	IPSL-CM5A-LR		SSP2	rcp60	Ricke
	300775544228.8061	realisation,gcm	44.0	MIROC5		SSP2	rcp60	Ricke
	205547333588.9908	realisation,gcm	45.0	GFDL-ESM2M		SSP2	rcp60	Ricke
	517807029445.9553	realisation,gcm	45.0	HadGEM2-ES		SSP2	rcp60	Ricke
	385369560145.64343	realisation,gcm	45.0	IPSL-CM5A-LR		SSP2	rcp60	Ricke
	102761445488.46483	realisation,gcm	45.0	MIROC5		SSP2	rcp60	Ricke
	176877380416.2083	realisation,gcm	46.0	GFDL-ESM2M		SSP2	rcp60	Ricke
	535659495890.7152	realisation,gcm	46.0	HadGEM2-ES		SSP2	rcp60	Ricke
	360416949043.18274	realisation,gcm	46.0	IPSL-CM5A-LR		SSP2	rcp60	Ricke
	271865382938.0938	realisation,gcm	46.0	MIROC5		SSP2	rcp60	Ricke
	172397355287.96313	realisation,gcm	47.0	GFDL-ESM2M		SSP2	rcp60	Ricke
	534625979146.5952	realisation,gcm	47.0	HadGEM2-ES		SSP2	rcp60	Ricke
	609842725519.9753	realisation,gcm	47.0	IPSL-CM5A-LR		SSP2	rcp60	Ricke
	12567090104.3019	realisation,gcm	47.0	MIROC5		SSP2	rcp60	Ricke
	117863704049.64987	realisation,gcm	48.0	GFDL-ESM2M		SSP2	rcp60	Ricke
	517757560590.50836	realisation,gcm	48.0	HadGEM2-ES		SSP2	rcp60	Ricke
	341485394354.6115	realisation,gcm	48.0	IPSL-CM5A-LR		SSP2	rcp60	Ricke
	108058753699.81316	realisation,gcm	48.0	MIROC5		SSP2	rcp60	Ricke
	153300418865.4563	realisation,gcm	49.0	GFDL-ESM2M		SSP2	rcp60	Ricke
	587687665683.425	realisation,gcm	49.0	HadGEM2-ES		SSP2	rcp60	Ricke
	240970579321.56552	realisation,gcm	49.0	IPSL-CM5A-LR		SSP2	rcp60	Ricke
	328924081848.17285	realisation,gcm	49.0	MIROC5		SSP2	rcp60	Ricke
	38961148817.82738	realisation,gcm	50.0	GFDL-ESM2M		SSP2	rcp60	Ricke
	677859842620.5433	realisation,gcm	50.0	HadGEM2-ES		SSP2	rcp60	Ricke
	281405242896.6716	realisation,gcm	50.0	IPSL-CM5A-LR		SSP2	rcp60	Ricke
	311953936991.2433	realisation,gcm	50.0	MIROC5		SSP2	rcp60	Ricke
	175048517362.6412	realisation,gcm	51.0	GFDL-ESM2M		SSP2	rcp60	Ricke
	387876868887.711	realisation,gcm	51.0	HadGEM2-ES		SSP2	rcp60	Ricke
	291340438750.3659	realisation,gcm	51.0	IPSL-CM5A-LR		SSP2	rcp60	Ricke
	276829158778.9353	realisation,gcm	51.0	MIROC5		SSP2	rcp60	Ricke
	99204364508.9288	realisation,gcm	52.0	GFDL-ESM2M		SSP2	rcp60	Ricke
	597573947642.5332	realisation,gcm	52.0	HadGEM2-ES		SSP2	rcp60	Ricke
	450501646177.9322	realisation,gcm	52.0	IPSL-CM5A-LR		SSP2	rcp60	Ricke
	326083020990.62036	realisation,gcm	52.0	MIROC5		SSP2	rcp60	Ricke
	48644106019.49116	realisation,gcm	53.0	GFDL-ESM2M		SSP2	rcp60	Ricke
	455925161613.1485	realisation,gcm	53.0	HadGEM2-ES		SSP2	rcp60	Ricke
	352821978163.905	realisation,gcm	53.0	IPSL-CM5A-LR		SSP2	rcp60	Ricke
	308367696352.28955	realisation,gcm	53.0	MIROC5		SSP2	rcp60	Ricke
	63091840508.01745	realisation,gcm	54.0	GFDL-ESM2M		SSP2	rcp60	Ricke
	630046998474.6991	realisation,gcm	54.0	HadGEM2-ES		SSP2	rcp60	Ricke
	388094070993.8934	realisation,gcm	54.0	IPSL-CM5A-LR		SSP2	rcp60	Ricke
	294143803223.1999	realisation,gcm	54.0	MIROC5		SSP2	rcp60	Ricke
	-11252533062.631247	realisation,gcm	55.0	GFDL-ESM2M		SSP2	rcp60	Ricke
	412371831988.5712	realisation,gcm	55.0	HadGEM2-ES		SSP2	rcp60	Ricke
	271655651246.3357	realisation,gcm	55.0	IPSL-CM5A-LR		SSP2	rcp60	Ricke
	217820485640.1476	realisation,gcm	55.0	MIROC5		SSP2	rcp60	Ricke
	19396854047.570553	realisation,gcm	56.0	GFDL-ESM2M		SSP2	rcp60	Ricke
	468908823164.3007	realisation,gcm	56.0	HadGEM2-ES		SSP2	rcp60	Ricke
	390427712809.94696	realisation,gcm	56.0	IPSL-CM5A-LR		SSP2	rcp60	Ricke
	350866646346.363	realisation,gcm	56.0	MIROC5		SSP2	rcp60	Ricke
	63048953577.06466	realisation,gcm	57.0	GFDL-ESM2M		SSP2	rcp60	Ricke
	644127025988.0327	realisation,gcm	57.0	HadGEM2-ES		SSP2	rcp60	Ricke
	318212004283.071	realisation,gcm	57.0	IPSL-CM5A-LR		SSP2	rcp60	Ricke
	434427888699.3456	realisation,gcm	57.0	MIROC5		SSP2	rcp60	Ricke
	148217422939.25858	realisation,gcm	58.0	GFDL-ESM2M		SSP2	rcp60	Ricke
	654464715172.5536	realisation,gcm	58.0	HadGEM2-ES		SSP2	rcp60	Ricke
	376243865344.3589	realisation,gcm	58.0	IPSL-CM5A-LR		SSP2	rcp60	Ricke
	349361671518.01	realisation,gcm	58.0	MIROC5		SSP2	rcp60	Ricke
	238568057548.90945	realisation,gcm	59.0	GFDL-ESM2M		SSP2	rcp60	Ricke
	455307591154.1764	realisation,gcm	59.0	HadGEM2-ES		SSP2	rcp60	Ricke
	215802059805.77252	realisation,gcm	59.0	IPSL-CM5A-LR		SSP2	rcp60	Ricke
	366897685892.2625	realisation,gcm	59.0	MIROC5		SSP2	rcp60	Ricke
	13267959962.13924	realisation,gcm	60.0	GFDL-ESM2M		SSP2	rcp60	Ricke
	578378920718.5647	realisation,gcm	60.0	HadGEM2-ES		SSP2	rcp60	Ricke
	274871297551.9175	realisation,gcm	60.0	IPSL-CM5A-LR		SSP2	rcp60	Ricke
	485199138821.7704	realisation,gcm	60.0	MIROC5		SSP2	rcp60	Ricke
	119298275149.3909	realisation,gcm	61.0	GFDL-ESM2M		SSP2	rcp60	Ricke
	650659960683.0638	realisation,gcm	61.0	HadGEM2-ES		SSP2	rcp60	Ricke
	218295383631.02127	realisation,gcm	61.0	IPSL-CM5A-LR		SSP2	rcp60	Ricke
	268002120345.22787	realisation,gcm	61.0	MIROC5		SSP2	rcp60	Ricke
	340947642814.0468	realisation,gcm	62.0	GFDL-ESM2M		SSP2	rcp60	Ricke
	495854493382.5685	realisation,gcm	62.0	HadGEM2-ES		SSP2	rcp60	Ricke
	203002266773.31216	realisation,gcm	62.0	IPSL-CM5A-LR		SSP2	rcp60	Ricke
	305618790050.1563	realisation,gcm	62.0	MIROC5		SSP2	rcp60	Ricke
	68514296390.479294	realisation,gcm	63.0	GFDL-ESM2M		SSP2	rcp60	Ricke
	679186878953.6869	realisation,gcm	63.0	HadGEM2-ES		SSP2	rcp60	Ricke
	269569777150.6814	realisation,gcm	63.0	IPSL-CM5A-LR		SSP2	rcp60	Ricke
	81803368896.53279	realisation,gcm	63.0	MIROC5		SSP2	rcp60	Ricke
	225265709175.11694	realisation,gcm	64.0	GFDL-ESM2M		SSP2	rcp60	Ricke
	624220394899.3708	realisation,gcm	64.0	HadGEM2-ES		SSP2	rcp60	Ricke
	233980073209.58112	realisation,gcm	64.0	IPSL-CM5A-LR		SSP2	rcp60	Ricke
	239496326590.11658	realisation,gcm	64.0	MIROC5		SSP2	rcp60	Ricke
	41402670429.40542	realisation,gcm	65.0	GFDL-ESM2M		SSP2	rcp60	Ricke
	506214941747.51013	realisation,gcm	65.0	HadGEM2-ES		SSP2	rcp60	Ricke
	42260007776.30702	realisation,gcm	65.0	IPSL-CM5A-LR		SSP2	rcp60	Ricke
	308979953463.015	realisation,gcm	65.0	MIROC5		SSP2	rcp60	Ricke
	-219104427148.45242	realisation,gcm	66.0	GFDL-ESM2M		SSP2	rcp60	Ricke
	686771299881.473	realisation,gcm	66.0	HadGEM2-ES		SSP2	rcp60	Ricke
	382295652114.0931	realisation,gcm	66.0	IPSL-CM5A-LR		SSP2	rcp60	Ricke
	394319906805.07104	realisation,gcm	66.0	MIROC5		SSP2	rcp60	Ricke
	-72733370797.00186	realisation,gcm	67.0	GFDL-ESM2M		SSP2	rcp60	Ricke
	535618296313.19244	realisation,gcm	67.0	HadGEM2-ES		SSP2	rcp60	Ricke
	250580749134.85922	realisation,gcm	67.0	IPSL-CM5A-LR		SSP2	rcp60	Ricke
	359454245748.18634	realisation,gcm	67.0	MIROC5		SSP2	rcp60	Ricke
	155237248084.7603	realisation,gcm	68.0	GFDL-ESM2M		SSP2	rcp60	Ricke
	529848863256.5807	realisation,gcm	68.0	HadGEM2-ES		SSP2	rcp60	Ricke
	89655206813.48291	realisation,gcm	68.0	IPSL-CM5A-LR		SSP2	rcp60	Ricke
	380731537368.5075	realisation,gcm	68.0	MIROC5		SSP2	rcp60	Ricke
	28378062891.95396	realisation,gcm	69.0	GFDL-ESM2M		SSP2	rcp60	Ricke
	530398778599.2188	realisation,gcm	69.0	HadGEM2-ES		SSP2	rcp60	Ricke
	317465599304.0301	realisation,gcm	69.0	IPSL-CM5A-LR		SSP2	rcp60	Ricke
	338067755981.3893	realisation,gcm	69.0	MIROC5		SSP2	rcp60	Ricke
	51486339598.73536	realisation,gcm	70.0	GFDL-ESM2M		SSP2	rcp60	Ricke
	608723980060.5778	realisation,gcm	70.0	HadGEM2-ES		SSP2	rcp60	Ricke
	239047670943.6902	realisation,gcm	70.0	IPSL-CM5A-LR		SSP2	rcp60	Ricke
	326228462892.3189	realisation,gcm	70.0	MIROC5		SSP2	rcp60	Ricke
	441073248247.06696	realisation,gcm	71.0	GFDL-ESM2M		SSP2	rcp60	Ricke
	495957376110.6662	realisation,gcm	71.0	HadGEM2-ES		SSP2	rcp60	Ricke
	346642752712.96674	realisation,gcm	71.0	IPSL-CM5A-LR		SSP2	rcp60	Ricke
	192408897028.8856	realisation,gcm	71.0	MIROC5		SSP2	rcp60	Ricke
	44729441763.96063	realisation,gcm	72.0	GFDL-ESM2M		SSP2	rcp60	Ricke
	563890823629.4719	realisation,gcm	72.0	HadGEM2-ES		SSP2	rcp60	Ricke
	433902080984.6018	realisation,gcm	72.0	IPSL-CM5A-LR		SSP2	rcp60	Ricke
	420601070638.0791	realisation,gcm	72.0	MIROC5		SSP2	rcp60	Ricke
	350179621164.281	realisation,gcm	73.0	GFDL-ESM2M		SSP2	rcp60	Ricke
	707561802243.2928	realisation,gcm	73.0	HadGEM2-ES		SSP2	rcp60	Ricke
	473483369008.07166	realisation,gcm	73.0	IPSL-CM5A-LR		SSP2	rcp60	Ricke
	173122871981.40042	realisation,gcm	73.0	MIROC5		SSP2	rcp60	Ricke
	183258275498.914	realisation,gcm	74.0	GFDL-ESM2M		SSP2	rcp60	Ricke
	417362493748.0857	realisation,gcm	74.0	HadGEM2-ES		SSP2	rcp60	Ricke
	305324397017.04346	realisation,gcm	74.0	IPSL-CM5A-LR		SSP2	rcp60	Ricke
	329599351169.88416	realisation,gcm	74.0	MIROC5		SSP2	rcp60	Ricke
	-84505036737.33276	realisation,gcm	75.0	GFDL-ESM2M		SSP2	rcp60	Ricke
	531492630128.3503	realisation,gcm	75.0	HadGEM2-ES		SSP2	rcp60	Ricke
	290917920388.2334	realisation,gcm	75.0	IPSL-CM5A-LR		SSP2	rcp60	Ricke
	206111657208.797	realisation,gcm	75.0	MIROC5		SSP2	rcp60	Ricke
	205246217823.00787	realisation,gcm	76.0	GFDL-ESM2M		SSP2	rcp60	Ricke
	520665271647.2651	realisation,gcm	76.0	HadGEM2-ES		SSP2	rcp60	Ricke
	449893110416.29877	realisation,gcm	76.0	IPSL-CM5A-LR		SSP2	rcp60	Ricke
	423423857399.19403	realisation,gcm	76.0	MIROC5		SSP2	rcp60	Ricke
	185814430729.7495	realisation,gcm	77.0	GFDL-ESM2M		SSP2	rcp60	Ricke
	723898273112.0865	realisation,gcm	77.0	HadGEM2-ES		SSP2	rcp60	Ricke
	222240858986.2251	realisation,gcm	77.0	IPSL-CM5A-LR		SSP2	rcp60	Ricke
	222544238840.5509	realisation,gcm	77.0	MIROC5		SSP2	rcp60	Ricke
	-31469670978.96643	realisation,gcm	78.0	GFDL-ESM2M		SSP2	rcp60	Ricke
	474371710645.7709	realisation,gcm	78.0	HadGEM2-ES		SSP2	rcp60	Ricke
	303182572644.4684	realisation,gcm	78.0	IPSL-CM5A-LR		SSP2	rcp60	Ricke
	143543891622.08426	realisation,gcm	78.0	MIROC5		SSP2	rcp60	Ricke
	365247143650.6871	realisation,gcm	79.0	GFDL-ESM2M		SSP2	rcp60	Ricke
	638052247330.181	realisation,gcm	79.0	HadGEM2-ES		SSP2	rcp60	Ricke
	44496374028.681656	realisation,gcm	79.0	IPSL-CM5A-LR		SSP2	rcp60	Ricke
	178359516536.81354	realisation,gcm	79.0	MIROC5		SSP2	rcp60	Ricke
	208045676234.9211	realisation,gcm	80.0	GFDL-ESM2M		SSP2	rcp60	Ricke
	479353109626.17377	realisation,gcm	80.0	HadGEM2-ES		SSP2	rcp60	Ricke
	254528229977.66025	realisation,gcm	80.0	IPSL-CM5A-LR		SSP2	rcp60	Ricke
	226466811679.7231	realisation,gcm	80.0	MIROC5		SSP2	rcp60	Ricke
	162520858041.18085	realisation,gcm	81.0	GFDL-ESM2M		SSP2	rcp60	Ricke
	539055907367.9234	realisation,gcm	81.0	HadGEM2-ES		SSP2	rcp60	Ricke
	169529887791.78024	realisation,gcm	81.0	IPSL-CM5A-LR		SSP2	rcp60	Ricke
	402052226304.6052	realisation,gcm	81.0	MIROC5		SSP2	rcp60	Ricke
	128225155136.52216	realisation,gcm	82.0	GFDL-ESM2M		SSP2	rcp60	Ricke
	590211785758.196	realisation,gcm	82.0	HadGEM2-ES		SSP2	rcp60	Ricke
	318179411445.35535	realisation,gcm	82.0	IPSL-CM5A-LR		SSP2	rcp60	Ricke
	254826238160.5549	realisation,gcm	82.0	MIROC5		SSP2	rcp60	Ricke
	136969461638.30414	realisation,gcm	83.0	GFDL-ESM2M		SSP2	rcp60	Ricke
	482576336302.69885	realisation,gcm	83.0	HadGEM2-ES		SSP2	rcp60	Ricke
	443842561124.53467	realisation,gcm	83.0	IPSL-CM5A-LR		SSP2	rcp60	Ricke
	537764864566.51917	realisation,gcm	83.0	MIROC5		SSP2	rcp60	Ricke
	325254458894.3414	realisation,gcm	84.0	GFDL-ESM2M		SSP2	rcp60	Ricke
	460795004567.1397	realisation,gcm	84.0	HadGEM2-ES		SSP2	rcp60	Ricke
	405297656972.66205	realisation,gcm	84.0	IPSL-CM5A-LR		SSP2	rcp60	Ricke
	188078067647.68082	realisation,gcm	84.0	MIROC5		SSP2	rcp60	Ricke
	174326534208.8908	realisation,gcm	85.0	GFDL-ESM2M		SSP2	rcp60	Ricke
	550351845462.3739	realisation,gcm	85.0	HadGEM2-ES		SSP2	rcp60	Ricke
	366453864855.7797	realisation,gcm	85.0	IPSL-CM5A-LR		SSP2	rcp60	Ricke
	317685343482.0046	realisation,gcm	85.0	MIROC5		SSP2	rcp60	Ricke
	210735403029.3445	realisation,gcm	86.0	GFDL-ESM2M		SSP2	rcp60	Ricke
	409493747609.57166	realisation,gcm	86.0	HadGEM2-ES		SSP2	rcp60	Ricke
	267504116801.01297	realisation,gcm	86.0	IPSL-CM5A-LR		SSP2	rcp60	Ricke
	143060466231.77856	realisation,gcm	86.0	MIROC5		SSP2	rcp60	Ricke
	263655745918.94318	realisation,gcm	87.0	GFDL-ESM2M		SSP2	rcp60	Ricke
	517432603873.15356	realisation,gcm	87.0	HadGEM2-ES		SSP2	rcp60	Ricke
	258769752919.48718	realisation,gcm	87.0	IPSL-CM5A-LR		SSP2	rcp60	Ricke
	504933366041.82184	realisation,gcm	87.0	MIROC5		SSP2	rcp60	Ricke
	280258813202.8517	realisation,gcm	88.0	GFDL-ESM2M		SSP2	rcp60	Ricke
	664905884692.9111	realisation,gcm	88.0	HadGEM2-ES		SSP2	rcp60	Ricke
	355460640888.2881	realisation,gcm	88.0	IPSL-CM5A-LR		SSP2	rcp60	Ricke
	152575591095.51385	realisation,gcm	88.0	MIROC5		SSP2	rcp60	Ricke
	188864316715.66745	realisation,gcm	89.0	GFDL-ESM2M		SSP2	rcp60	Ricke
	290840764597.1773	realisation,gcm	89.0	HadGEM2-ES		SSP2	rcp60	Ricke
	209951129124.36975	realisation,gcm	89.0	IPSL-CM5A-LR		SSP2	rcp60	Ricke
	-12793414028.322153	realisation,gcm	89.0	MIROC5		SSP2	rcp60	Ricke
	-21532089396.938248	realisation,gcm	90.0	GFDL-ESM2M		SSP2	rcp60	Ricke
	682101036720.9655	realisation,gcm	90.0	HadGEM2-ES		SSP2	rcp60	Ricke
	401458095805.136	realisation,gcm	90.0	IPSL-CM5A-LR		SSP2	rcp60	Ricke
	221210387471.3475	realisation,gcm	90.0	MIROC5		SSP2	rcp60	Ricke
	265407193884.00128	realisation,gcm	91.0	GFDL-ESM2M		SSP2	rcp60	Ricke
	475703541197.5627	realisation,gcm	91.0	HadGEM2-ES		SSP2	rcp60	Ricke
	234163833737.186	realisation,gcm	91.0	IPSL-CM5A-LR		SSP2	rcp60	Ricke
	317181234348.6513	realisation,gcm	91.0	MIROC5		SSP2	rcp60	Ricke
	-77580808926.98825	realisation,gcm	92.0	GFDL-ESM2M		SSP2	rcp60	Ricke
	545077485253.95966	realisation,gcm	92.0	HadGEM2-ES		SSP2	rcp60	Ricke
	178746451257.87787	realisation,gcm	92.0	IPSL-CM5A-LR		SSP2	rcp60	Ricke
	327231762125.24945	realisation,gcm	92.0	MIROC5		SSP2	rcp60	Ricke
	18540873983.613754	realisation,gcm	93.0	GFDL-ESM2M		SSP2	rcp60	Ricke
	449417718545.8055	realisation,gcm	93.0	HadGEM2-ES		SSP2	rcp60	Ricke
	347913236709.05475	realisation,gcm	93.0	IPSL-CM5A-LR		SSP2	rcp60	Ricke
	168006064133.92114	realisation,gcm	93.0	MIROC5		SSP2	rcp60	Ricke
	134492041195.23593	realisation,gcm	94.0	GFDL-ESM2M		SSP2	rcp60	Ricke
	752087316358.5399	realisation,gcm	94.0	HadGEM2-ES		SSP2	rcp60	Ricke
	94662263574.17934	realisation,gcm	94.0	IPSL-CM5A-LR		SSP2	rcp60	Ricke
	113887454194.68202	realisation,gcm	94.0	MIROC5		SSP2	rcp60	Ricke
	56203872720.16426	realisation,gcm	95.0	GFDL-ESM2M		SSP2	rcp60	Ricke
	636380523211.1259	realisation,gcm	95.0	HadGEM2-ES		SSP2	rcp60	Ricke
	264704299840.18613	realisation,gcm	95.0	IPSL-CM5A-LR		SSP2	rcp60	Ricke
	208775029802.16696	realisation,gcm	95.0	MIROC5		SSP2	rcp60	Ricke
	225545598878.52634	realisation,gcm	96.0	GFDL-ESM2M		SSP2	rcp60	Ricke
	450416952473.8109	realisation,gcm	96.0	HadGEM2-ES		SSP2	rcp60	Ricke
	229216101370.74823	realisation,gcm	96.0	IPSL-CM5A-LR		SSP2	rcp60	Ricke
	574992214817.2089	realisation,gcm	96.0	MIROC5		SSP2	rcp60	Ricke
	180595018923.6447	realisation,gcm	97.0	GFDL-ESM2M		SSP2	rcp60	Ricke
	456384090468.1221	realisation,gcm	97.0	HadGEM2-ES		SSP2	rcp60	Ricke
	413189902537.903	realisation,gcm	97.0	IPSL-CM5A-LR		SSP2	rcp60	Ricke
	174621903088.5385	realisation,gcm	97.0	MIROC5		SSP2	rcp60	Ricke
	75938446428.92896	realisation,gcm	98.0	GFDL-ESM2M		SSP2	rcp60	Ricke
	439309828757.83655	realisation,gcm	98.0	HadGEM2-ES		SSP2	rcp60	Ricke
	174297071895.0305	realisation,gcm	98.0	IPSL-CM5A-LR		SSP2	rcp60	Ricke
	250290162028.85724	realisation,gcm	98.0	MIROC5		SSP2	rcp60	Ricke
	152074647485.85416	realisation,gcm	99.0	GFDL-ESM2M		SSP2	rcp60	Ricke
	472323209389.4107	realisation,gcm	99.0	HadGEM2-ES		SSP2	rcp60	Ricke
	223177852358.51108	realisation,gcm	99.0	IPSL-CM5A-LR		SSP2	rcp60	Ricke
	276606267013.16016	realisation,gcm	99.0	MIROC5		SSP2	rcp60	Ricke
	338969954486.0898	elt			B0/0/0	SSP2	rcp60	Ricke
	499993414014.13336	elt			B0/0/1	SSP2	rcp60	Ricke
	320525281272.7356	elt			B0/0/10	SSP2	rcp60	Ricke
	77943754280.90865	elt			B0/0/11	SSP2	rcp60	Ricke
	236521583338.132	elt			B0/0/12	SSP2	rcp60	Ricke
	180114689433.9284	elt			B0/0/13	SSP2	rcp60	Ricke
	268569536192.23288	elt			B0/0/14	SSP2	rcp60	Ricke
	433279842538.6773	elt			B0/0/15	SSP2	rcp60	Ricke
	480415833364.94855	elt			B0/0/16	SSP2	rcp60	Ricke
	288641487271.9551	elt			B0/0/17	SSP2	rcp60	Ricke
	458944237224.4452	elt			B0/0/18	SSP2	rcp60	Ricke
	192813343614.90796	elt			B0/0/19	SSP2	rcp60	Ricke
	169562808345.87436	elt			B0/0/2	SSP2	rcp60	Ricke
	154965828346.16397	elt			B0/0/20	SSP2	rcp60	Ricke
	435960399969.93994	elt			B0/0/21	SSP2	rcp60	Ricke
	241731527516.3326	elt			B0/0/22	SSP2	rcp60	Ricke
	336923336638.5924	elt			B0/0/23	SSP2	rcp60	Ricke
	420282968959.7878	elt			B0/0/24	SSP2	rcp60	Ricke
	398990420092.93866	elt			B0/0/25	SSP2	rcp60	Ricke
	294490086606.04877	elt			B0/0/26	SSP2	rcp60	Ricke
	269588339065.17606	elt			B0/0/27	SSP2	rcp60	Ricke
	289564358584.8792	elt			B0/0/28	SSP2	rcp60	Ricke
	411331844501.6489	elt			B0/0/29	SSP2	rcp60	Ricke
	417355469714.9999	elt			B0/0/3	SSP2	rcp60	Ricke
	409256030335.28357	elt			B0/0/4	SSP2	rcp60	Ricke
	264274572326.94318	elt			B0/0/5	SSP2	rcp60	Ricke
	280711983663.1917	elt			B0/0/6	SSP2	rcp60	Ricke
	431337182498.00714	elt			B0/0/7	SSP2	rcp60	Ricke
	363096611851.57263	elt			B0/0/8	SSP2	rcp60	Ricke
	264702915073.78528	elt			B0/0/9	SSP2	rcp60	Ricke
	241293573299.43784	elt			B0/1/0	SSP2	rcp60	Ricke
	308973767973.5807	elt			B0/1/1	SSP2	rcp60	Ricke
	482103281715.541	elt			B0/1/10	SSP2	rcp60	Ricke
	381130952697.8226	elt			B0/1/11	SSP2	rcp60	Ricke
	394869142020.1404	elt			B0/1/12	SSP2	rcp60	Ricke
	240457829058.59103	elt			B0/1/13	SSP2	rcp60	Ricke
	441507436188.87427	elt			B0/1/14	SSP2	rcp60	Ricke
	268665588813.94028	elt			B0/1/15	SSP2	rcp60	Ricke
	400265899575.9606	elt			B0/1/16	SSP2	rcp60	Ricke
	247996100641.9601	elt			B0/1/17	SSP2	rcp60	Ricke
	535378472556.33325	elt			B0/1/18	SSP2	rcp60	Ricke
	199503784994.67407	elt			B0/1/19	SSP2	rcp60	Ricke
	285452801721.7469	elt			B0/1/2	SSP2	rcp60	Ricke
	293200573250.1752	elt			B0/1/20	SSP2	rcp60	Ricke
	467876453562.98773	elt			B0/1/21	SSP2	rcp60	Ricke
	488044427045.99835	elt			B0/1/22	SSP2	rcp60	Ricke
	292784161726.5028	elt			B0/1/23	SSP2	rcp60	Ricke
	307788083569.1067	elt			B0/1/24	SSP2	rcp60	Ricke
	369426456415.1394	elt			B0/1/25	SSP2	rcp60	Ricke
	377282162634.67975	elt			B0/1/26	SSP2	rcp60	Ricke
	237585872762.46466	elt			B0/1/27	SSP2	rcp60	Ricke
	395864251467.948	elt			B0/1/28	SSP2	rcp60	Ricke
	121231330160.80954	elt			B0/1/29	SSP2	rcp60	Ricke
	353266749065.2289	elt			B0/1/3	SSP2	rcp60	Ricke
	423456475340.0758	elt			B0/1/4	SSP2	rcp60	Ricke
	298773466930.0876	elt			B0/1/5	SSP2	rcp60	Ricke
	387169495606.82043	elt			B0/1/6	SSP2	rcp60	Ricke
	268491383046.75256	elt			B0/1/7	SSP2	rcp60	Ricke
	348627276741.8493	elt			B0/1/8	SSP2	rcp60	Ricke
	412556163464.22723	elt			B0/1/9	SSP2	rcp60	Ricke
	200839560259.9712	elt			B0/2/0	SSP2	rcp60	Ricke
	307647652835.59656	elt			B0/2/1	SSP2	rcp60	Ricke
	323547696611.5991	elt			B0/2/10	SSP2	rcp60	Ricke
	521928504811.5951	elt			B0/2/11	SSP2	rcp60	Ricke
	370824862844.6556	elt			B0/2/12	SSP2	rcp60	Ricke
	371710555926.031	elt			B0/2/13	SSP2	rcp60	Ricke
	323262350154.69135	elt			B0/2/14	SSP2	rcp60	Ricke
	279996890524.64264	elt			B0/2/15	SSP2	rcp60	Ricke
	335455312000.9125	elt			B0/2/16	SSP2	rcp60	Ricke
	225005471314.78802	elt			B0/2/17	SSP2	rcp60	Ricke
	338224228735.1873	elt			B0/2/18	SSP2	rcp60	Ricke
	285527487697.1293	elt			B0/2/19	SSP2	rcp60	Ricke
	227406944088.64603	elt			B0/2/2	SSP2	rcp60	Ricke
	358032274988.1866	elt			B0/2/20	SSP2	rcp60	Ricke
	383881413874.4073	elt			B0/2/21	SSP2	rcp60	Ricke
	259429204471.75095	elt			B0/2/22	SSP2	rcp60	Ricke
	173703458908.07977	elt			B0/2/23	SSP2	rcp60	Ricke
	539822682411.23486	elt			B0/2/24	SSP2	rcp60	Ricke
	373618924748.80707	elt			B0/2/25	SSP2	rcp60	Ricke
	350614570046.69324	elt			B0/2/26	SSP2	rcp60	Ricke
	466585748672.285	elt			B0/2/27	SSP2	rcp60	Ricke
	285269962095.50586	elt			B0/2/28	SSP2	rcp60	Ricke
	394124862257.607	elt			B0/2/29	SSP2	rcp60	Ricke
	390882805153.7002	elt			B0/2/3	SSP2	rcp60	Ricke
	306125392447.2387	elt			B0/2/4	SSP2	rcp60	Ricke
	319550149042.99475	elt			B0/2/5	SSP2	rcp60	Ricke
	215746242330.77765	elt			B0/2/6	SSP2	rcp60	Ricke
	400567703863.3501	elt			B0/2/7	SSP2	rcp60	Ricke
	329712644635.254	elt			B0/2/8	SSP2	rcp60	Ricke
	286399937641.08105	elt			B0/2/9	SSP2	rcp60	Ricke
	391452017200.9586	elt			B0/3/0	SSP2	rcp60	Ricke
	452328356535.04504	elt			B0/3/1	SSP2	rcp60	Ricke
	208804740729.84512	elt			B0/3/10	SSP2	rcp60	Ricke
	293038269714.0723	elt			B0/3/11	SSP2	rcp60	Ricke
	344256609126.4149	elt			B0/3/12	SSP2	rcp60	Ricke
	374600542896.5105	elt			B0/3/13	SSP2	rcp60	Ricke
	208753482104.4629	elt			B0/3/14	SSP2	rcp60	Ricke
	365881911259.03284	elt			B0/3/15	SSP2	rcp60	Ricke
	208647188243.2765	elt			B0/3/16	SSP2	rcp60	Ricke
	266648681878.58185	elt			B0/3/17	SSP2	rcp60	Ricke
	271535145778.8628	elt			B0/3/18	SSP2	rcp60	Ricke
	374237061910.28955	elt			B0/3/19	SSP2	rcp60	Ricke
	442112754974.0258	elt			B0/3/2	SSP2	rcp60	Ricke
	442693309627.9923	elt			B0/3/20	SSP2	rcp60	Ricke
	372158276501.7536	elt			B0/3/21	SSP2	rcp60	Ricke
	258066625427.28915	elt			B0/3/22	SSP2	rcp60	Ricke
	286141563456.8686	elt			B0/3/23	SSP2	rcp60	Ricke
	285916573749.8017	elt			B0/3/24	SSP2	rcp60	Ricke
	133068718443.21617	elt			B0/3/25	SSP2	rcp60	Ricke
	280746778049.6037	elt			B0/3/26	SSP2	rcp60	Ricke
	286712434261.42114	elt			B0/3/27	SSP2	rcp60	Ricke
	213886496602.09882	elt			B0/3/28	SSP2	rcp60	Ricke
	249044315926.64127	elt			B0/3/29	SSP2	rcp60	Ricke
	203842231105.93408	elt			B0/3/3	SSP2	rcp60	Ricke
	431933355056.29895	elt			B0/3/4	SSP2	rcp60	Ricke
	269799644164.0434	elt			B0/3/5	SSP2	rcp60	Ricke
	272467829738.3009	elt			B0/3/6	SSP2	rcp60	Ricke
	336200901735.0404	elt			B0/3/7	SSP2	rcp60	Ricke
	410385439530.828	elt			B0/3/8	SSP2	rcp60	Ricke
	280280345435.764	elt			B0/3/9	SSP2	rcp60	Ricke
	234373726210.7405	elt			B0/4/0	SSP2	rcp60	Ricke
	194364078082.51218	elt			B0/4/1	SSP2	rcp60	Ricke
	400403103996.3532	elt			B0/4/10	SSP2	rcp60	Ricke
	489006137571.49384	elt			B0/4/11	SSP2	rcp60	Ricke
	242606747356.0434	elt			B0/4/12	SSP2	rcp60	Ricke
	353374826340.7893	elt			B0/4/13	SSP2	rcp60	Ricke
	375176581748.6666	elt			B0/4/14	SSP2	rcp60	Ricke
	358024301686.37836	elt			B0/4/15	SSP2	rcp60	Ricke
	379281691798.0033	elt			B0/4/16	SSP2	rcp60	Ricke
	374666248427.31287	elt			B0/4/17	SSP2	rcp60	Ricke
	267113498455.15384	elt			B0/4/18	SSP2	rcp60	Ricke
	183312489953.38647	elt			B0/4/19	SSP2	rcp60	Ricke
	247713919607.25638	elt			B0/4/2	SSP2	rcp60	Ricke
	237651672710.64133	elt			B0/4/20	SSP2	rcp60	Ricke
	195861948819.20685	elt			B0/4/21	SSP2	rcp60	Ricke
	255818435735.63922	elt			B0/4/22	SSP2	rcp60	Ricke
	292975883408.0314	elt			B0/4/23	SSP2	rcp60	Ricke
	241358316051.58807	elt			B0/4/24	SSP2	rcp60	Ricke
	219525263860.31302	elt			B0/4/25	SSP2	rcp60	Ricke
	309472858687.9331	elt			B0/4/26	SSP2	rcp60	Ricke
	469787223688.507	elt			B0/4/27	SSP2	rcp60	Ricke
	310482748080.64325	elt			B0/4/28	SSP2	rcp60	Ricke
	370014695852.54004	elt			B0/4/29	SSP2	rcp60	Ricke
	230698554836.24902	elt			B0/4/3	SSP2	rcp60	Ricke
	310153768797.0628	elt			B0/4/4	SSP2	rcp60	Ricke
	239863951868.25745	elt			B0/4/5	SSP2	rcp60	Ricke
	348701310104.25305	elt			B0/4/6	SSP2	rcp60	Ricke
	223275435480.30795	elt			B0/4/7	SSP2	rcp60	Ricke
	256583503757.79904	elt			B0/4/8	SSP2	rcp60	Ricke
	502387986161.09735	elt			B0/4/9	SSP2	rcp60	Ricke
	420493823498.61414	elt			B0/5/0	SSP2	rcp60	Ricke
	205820762133.13297	elt			B0/5/1	SSP2	rcp60	Ricke
	316638893991.86334	elt			B0/5/10	SSP2	rcp60	Ricke
	415105094672.59033	elt			B0/5/11	SSP2	rcp60	Ricke
	278092032214.7838	elt			B0/5/12	SSP2	rcp60	Ricke
	342601906485.314	elt			B0/5/13	SSP2	rcp60	Ricke
	300047203251.87317	elt			B0/5/14	SSP2	rcp60	Ricke
	404428745596.1835	elt			B0/5/15	SSP2	rcp60	Ricke
	216321377291.77084	elt			B0/5/16	SSP2	rcp60	Ricke
	285409156973.9069	elt			B0/5/17	SSP2	rcp60	Ricke
	275769115921.0795	elt			B0/5/18	SSP2	rcp60	Ricke
	182208924960.47696	elt			B0/5/19	SSP2	rcp60	Ricke
	377445444905.8908	elt			B0/5/2	SSP2	rcp60	Ricke
	378549679904.1787	elt			B0/5/20	SSP2	rcp60	Ricke
	269093383308.49335	elt			B0/5/21	SSP2	rcp60	Ricke
	266497638527.26382	elt			B0/5/22	SSP2	rcp60	Ricke
	443676809847.6184	elt			B0/5/23	SSP2	rcp60	Ricke
	243445935726.76813	elt			B0/5/24	SSP2	rcp60	Ricke
	420339887747.04236	elt			B0/5/25	SSP2	rcp60	Ricke
	304875397225.87445	elt			B0/5/26	SSP2	rcp60	Ricke
	239111308437.00693	elt			B0/5/27	SSP2	rcp60	Ricke
	309534398674.264	elt			B0/5/28	SSP2	rcp60	Ricke
	356472810729.0435	elt			B0/5/29	SSP2	rcp60	Ricke
	250162241078.96445	elt			B0/5/3	SSP2	rcp60	Ricke
	337980996666.85815	elt			B0/5/4	SSP2	rcp60	Ricke
	300565521950.3381	elt			B0/5/5	SSP2	rcp60	Ricke
	524840711022.03253	elt			B0/5/6	SSP2	rcp60	Ricke
	435719316032.1078	elt			B0/5/7	SSP2	rcp60	Ricke
	453223342445.8887	elt			B0/5/8	SSP2	rcp60	Ricke
	388639129330.87573	elt			B0/5/9	SSP2	rcp60	Ricke
	396133423596.2881	elt			B0/6/0	SSP2	rcp60	Ricke
	342989075917.1866	elt			B0/6/1	SSP2	rcp60	Ricke
	384787433004.10077	elt			B0/6/10	SSP2	rcp60	Ricke
	394186801189.94836	elt			B0/6/11	SSP2	rcp60	Ricke
	307124721153.47076	elt			B0/6/12	SSP2	rcp60	Ricke
	102448321911.02277	elt			B0/6/13	SSP2	rcp60	Ricke
	223077042702.98676	elt			B0/6/14	SSP2	rcp60	Ricke
	418730493173.2924	elt			B0/6/15	SSP2	rcp60	Ricke
	313192837171.3829	elt			B0/6/16	SSP2	rcp60	Ricke
	359371426807.04663	elt			B0/6/17	SSP2	rcp60	Ricke
	496855096494.8889	elt			B0/6/18	SSP2	rcp60	Ricke
	323106157866.7236	elt			B0/6/19	SSP2	rcp60	Ricke
	184996499558.8981	elt			B0/6/2	SSP2	rcp60	Ricke
	293441202081.4701	elt			B0/6/20	SSP2	rcp60	Ricke
	303784647554.2674	elt			B0/6/21	SSP2	rcp60	Ricke
	343543169720.0373	elt			B0/6/22	SSP2	rcp60	Ricke
	306235130833.5827	elt			B0/6/23	SSP2	rcp60	Ricke
	231254011683.6557	elt			B0/6/24	SSP2	rcp60	Ricke
	399492863582.5396	elt			B0/6/25	SSP2	rcp60	Ricke
	150180526250.429	elt			B0/6/26	SSP2	rcp60	Ricke
	412222353016.391	elt			B0/6/27	SSP2	rcp60	Ricke
	404244256677.2977	elt			B0/6/28	SSP2	rcp60	Ricke
	227501861031.54553	elt			B0/6/29	SSP2	rcp60	Ricke
	244957373625.8202	elt			B0/6/3	SSP2	rcp60	Ricke
	247191949366.3136	elt			B0/6/4	SSP2	rcp60	Ricke
	207700691616.8007	elt			B0/6/5	SSP2	rcp60	Ricke
	475661119003.1349	elt			B0/6/6	SSP2	rcp60	Ricke
	308940128640.09937	elt			B0/6/7	SSP2	rcp60	Ricke
	308317977664.91974	elt			B0/6/8	SSP2	rcp60	Ricke
	369944507123.7974	elt			B0/6/9	SSP2	rcp60	Ricke
	518239840706.4641	elt			B0/7/0	SSP2	rcp60	Ricke
	248137232664.36005	elt			B0/7/1	SSP2	rcp60	Ricke
	423305046686.5417	elt			B0/7/10	SSP2	rcp60	Ricke
	491585997355.7116	elt			B0/7/11	SSP2	rcp60	Ricke
	339277950497.85547	elt			B0/7/12	SSP2	rcp60	Ricke
	237719918260.85938	elt			B0/7/13	SSP2	rcp60	Ricke
	126770480159.49066	elt			B0/7/14	SSP2	rcp60	Ricke
	544025148069.72156	elt			B0/7/15	SSP2	rcp60	Ricke
	300598778403.51624	elt			B0/7/16	SSP2	rcp60	Ricke
	354086922666.8222	elt			B0/7/17	SSP2	rcp60	Ricke
	289378636720.20294	elt			B0/7/18	SSP2	rcp60	Ricke
	338558840134.8556	elt			B0/7/19	SSP2	rcp60	Ricke
	139374321171.77243	elt			B0/7/2	SSP2	rcp60	Ricke
	326801575455.62445	elt			B0/7/20	SSP2	rcp60	Ricke
	429710440009.34314	elt			B0/7/21	SSP2	rcp60	Ricke
	191835666990.9511	elt			B0/7/22	SSP2	rcp60	Ricke
	193240395952.98376	elt			B0/7/23	SSP2	rcp60	Ricke
	279493595505.3677	elt			B0/7/24	SSP2	rcp60	Ricke
	192014596420.17557	elt			B0/7/25	SSP2	rcp60	Ricke
	374429499893.6648	elt			B0/7/26	SSP2	rcp60	Ricke
	229004953952.53552	elt			B0/7/27	SSP2	rcp60	Ricke
	388218365357.6663	elt			B0/7/28	SSP2	rcp60	Ricke
	216660057987.35944	elt			B0/7/29	SSP2	rcp60	Ricke
	297512551313.6066	elt			B0/7/3	SSP2	rcp60	Ricke
	190490282702.53848	elt			B0/7/4	SSP2	rcp60	Ricke
	182188554331.56943	elt			B0/7/5	SSP2	rcp60	Ricke
	306631820310.1909	elt			B0/7/6	SSP2	rcp60	Ricke
	390324870887.9707	elt			B0/7/7	SSP2	rcp60	Ricke
	333051767987.1447	elt			B0/7/8	SSP2	rcp60	Ricke
	224438099695.60962	elt			B0/7/9	SSP2	rcp60	Ricke
	252772594119.19366	elt			B0/8/0	SSP2	rcp60	Ricke
	464115588870.14996	elt			B0/8/1	SSP2	rcp60	Ricke
	329449335270.60406	elt			B0/8/10	SSP2	rcp60	Ricke
	369708226530.37665	elt			B0/8/11	SSP2	rcp60	Ricke
	323288029603.3262	elt			B0/8/12	SSP2	rcp60	Ricke
	228502449840.32336	elt			B0/8/13	SSP2	rcp60	Ricke
	378302878670.48486	elt			B0/8/14	SSP2	rcp60	Ricke
	354847950613.54236	elt			B0/8/15	SSP2	rcp60	Ricke
	317428305115.9263	elt			B0/8/16	SSP2	rcp60	Ricke
	154674309632.98526	elt			B0/8/17	SSP2	rcp60	Ricke
	274559435472.39362	elt			B0/8/18	SSP2	rcp60	Ricke
	225954811176.3572	elt			B0/8/19	SSP2	rcp60	Ricke
	252339550046.31088	elt			B0/8/2	SSP2	rcp60	Ricke
	167417439346.4925	elt			B0/8/20	SSP2	rcp60	Ricke
	553760556765.1664	elt			B0/8/21	SSP2	rcp60	Ricke
	167243311018.63162	elt			B0/8/22	SSP2	rcp60	Ricke
	362798369078.1681	elt			B0/8/23	SSP2	rcp60	Ricke
	372161985982.6147	elt			B0/8/24	SSP2	rcp60	Ricke
	344945689502.7907	elt			B0/8/25	SSP2	rcp60	Ricke
	149876385012.28317	elt			B0/8/26	SSP2	rcp60	Ricke
	288171255352.64703	elt			B0/8/27	SSP2	rcp60	Ricke
	268438920556.3306	elt			B0/8/28	SSP2	rcp60	Ricke
	340448262079.9391	elt			B0/8/29	SSP2	rcp60	Ricke
	338633594747.3046	elt			B0/8/3	SSP2	rcp60	Ricke
	261848899725.88495	elt			B0/8/4	SSP2	rcp60	Ricke
	502094392048.6159	elt			B0/8/5	SSP2	rcp60	Ricke
	218287585743.3165	elt			B0/8/6	SSP2	rcp60	Ricke
	314673815868.66473	elt			B0/8/7	SSP2	rcp60	Ricke
	223992335544.45932	elt			B0/8/8	SSP2	rcp60	Ricke
	134863224575.79964	elt			B0/8/9	SSP2	rcp60	Ricke
	256674948147.56018	elt			B0/9/0	SSP2	rcp60	Ricke
	243362414509.26624	elt			B0/9/1	SSP2	rcp60	Ricke
	372293338879.1729	elt			B0/9/10	SSP2	rcp60	Ricke
	220312666675.32037	elt			B0/9/11	SSP2	rcp60	Ricke
	339426505815.17804	elt			B0/9/12	SSP2	rcp60	Ricke
	210358198280.59805	elt			B0/9/13	SSP2	rcp60	Ricke
	275282122133.28894	elt			B0/9/14	SSP2	rcp60	Ricke
	252788733820.28317	elt			B0/9/15	SSP2	rcp60	Ricke
	328802562859.82666	elt			B0/9/16	SSP2	rcp60	Ricke
	336679684892.2781	elt			B0/9/17	SSP2	rcp60	Ricke
	565081070487.9769	elt			B0/9/18	SSP2	rcp60	Ricke
	400148296116.27594	elt			B0/9/19	SSP2	rcp60	Ricke
	462682593674.9728	elt			B0/9/2	SSP2	rcp60	Ricke
	352278347560.60846	elt			B0/9/20	SSP2	rcp60	Ricke
	319685155961.8536	elt			B0/9/21	SSP2	rcp60	Ricke
	441091962092.7534	elt			B0/9/22	SSP2	rcp60	Ricke
	222845058994.99826	elt			B0/9/23	SSP2	rcp60	Ricke
	111748797237.4236	elt			B0/9/24	SSP2	rcp60	Ricke
	406961480927.3363	elt			B0/9/25	SSP2	rcp60	Ricke
	394884843558.713	elt			B0/9/26	SSP2	rcp60	Ricke
	288512130486.1715	elt			B0/9/27	SSP2	rcp60	Ricke
	332033668688.4476	elt			B0/9/28	SSP2	rcp60	Ricke
	146525514353.78674	elt			B0/9/29	SSP2	rcp60	Ricke
	334849697221.334	elt			B0/9/3	SSP2	rcp60	Ricke
	281337642753.32	elt			B0/9/4	SSP2	rcp60	Ricke
	247976850707.75662	elt			B0/9/5	SSP2	rcp60	Ricke
	254299168158.19028	elt			B0/9/6	SSP2	rcp60	Ricke
	331359139124.7616	elt			B0/9/7	SSP2	rcp60	Ricke
	204835621426.08304	elt			B0/9/8	SSP2	rcp60	Ricke
	241676802380.48538	elt			B0/9/9	SSP2	rcp60	Ricke
	460090597067.163	elt			B1/0/0	SSP2	rcp60	Ricke
	277534541829.1227	elt			B1/0/1	SSP2	rcp60	Ricke
	269406492602.97446	elt			B1/0/10	SSP2	rcp60	Ricke
	288642295143.02637	elt			B1/0/11	SSP2	rcp60	Ricke
	346870070100.61237	elt			B1/0/12	SSP2	rcp60	Ricke
	357345017320.8618	elt			B1/0/13	SSP2	rcp60	Ricke
	259273202730.72327	elt			B1/0/14	SSP2	rcp60	Ricke
	338824317452.78186	elt			B1/0/15	SSP2	rcp60	Ricke
	324127008845.4326	elt			B1/0/16	SSP2	rcp60	Ricke
	385139356398.88275	elt			B1/0/17	SSP2	rcp60	Ricke
	231837032272.42267	elt			B1/0/18	SSP2	rcp60	Ricke
	135156647233.78758	elt			B1/0/19	SSP2	rcp60	Ricke
	277786830385.6111	elt			B1/0/2	SSP2	rcp60	Ricke
	349463526521.1507	elt			B1/0/20	SSP2	rcp60	Ricke
	338396246635.95056	elt			B1/0/21	SSP2	rcp60	Ricke
	265029973727.97284	elt			B1/0/22	SSP2	rcp60	Ricke
	429367619952.354	elt			B1/0/23	SSP2	rcp60	Ricke
	314420020362.2408	elt			B1/0/24	SSP2	rcp60	Ricke
	323762003672.284	elt			B1/0/25	SSP2	rcp60	Ricke
	360242645564.30554	elt			B1/0/26	SSP2	rcp60	Ricke
	305699702503.879	elt			B1/0/27	SSP2	rcp60	Ricke
	269608019738.22385	elt			B1/0/28	SSP2	rcp60	Ricke
	353202239217.4218	elt			B1/0/29	SSP2	rcp60	Ricke
	371677431380.49365	elt			B1/0/3	SSP2	rcp60	Ricke
	431320731465.15625	elt			B1/0/4	SSP2	rcp60	Ricke
	330667916659.6267	elt			B1/0/5	SSP2	rcp60	Ricke
	311641287582.8671	elt			B1/0/6	SSP2	rcp60	Ricke
	261893748076.12018	elt			B1/0/7	SSP2	rcp60	Ricke
	202437859736.12717	elt			B1/0/8	SSP2	rcp60	Ricke
	198997390934.17065	elt			B1/0/9	SSP2	rcp60	Ricke
	272011504788.06244	elt			B1/1/0	SSP2	rcp60	Ricke
	316535671375.18536	elt			B1/1/1	SSP2	rcp60	Ricke
	297435828401.5946	elt			B1/1/10	SSP2	rcp60	Ricke
	328742704523.2821	elt			B1/1/11	SSP2	rcp60	Ricke
	272964210362.754	elt			B1/1/12	SSP2	rcp60	Ricke
	300936599479.0513	elt			B1/1/13	SSP2	rcp60	Ricke
	376700205794.8605	elt			B1/1/14	SSP2	rcp60	Ricke
	284471574745.4456	elt			B1/1/15	SSP2	rcp60	Ricke
	272458191150.74756	elt			B1/1/16	SSP2	rcp60	Ricke
	175204648881.673	elt			B1/1/17	SSP2	rcp60	Ricke
	190601738049.06372	elt			B1/1/18	SSP2	rcp60	Ricke
	315802557600.6606	elt			B1/1/19	SSP2	rcp60	Ricke
	326004487482.0104	elt			B1/1/2	SSP2	rcp60	Ricke
	185479343735.81885	elt			B1/1/20	SSP2	rcp60	Ricke
	334881357282.19904	elt			B1/1/21	SSP2	rcp60	Ricke
	401045965198.0382	elt			B1/1/22	SSP2	rcp60	Ricke
	401019355875.44495	elt			B1/1/23	SSP2	rcp60	Ricke
	215600888287.63797	elt			B1/1/24	SSP2	rcp60	Ricke
	367976894463.6162	elt			B1/1/25	SSP2	rcp60	Ricke
	284586962680.7557	elt			B1/1/26	SSP2	rcp60	Ricke
	290001126703.5291	elt			B1/1/27	SSP2	rcp60	Ricke
	236325369720.1658	elt			B1/1/28	SSP2	rcp60	Ricke
	222629869797.82074	elt			B1/1/29	SSP2	rcp60	Ricke
	378732336842.6957	elt			B1/1/3	SSP2	rcp60	Ricke
	221568081210.87894	elt			B1/1/4	SSP2	rcp60	Ricke
	355967293489.0771	elt			B1/1/5	SSP2	rcp60	Ricke
	361297016975.79956	elt			B1/1/6	SSP2	rcp60	Ricke
	437116007825.83057	elt			B1/1/7	SSP2	rcp60	Ricke
	206985533465.52197	elt			B1/1/8	SSP2	rcp60	Ricke
	224214023416.71387	elt			B1/1/9	SSP2	rcp60	Ricke
	350384802360.311	elt			B1/2/0	SSP2	rcp60	Ricke
	317235625836.07513	elt			B1/2/1	SSP2	rcp60	Ricke
	147933169898.74542	elt			B1/2/10	SSP2	rcp60	Ricke
	240446663623.71725	elt			B1/2/11	SSP2	rcp60	Ricke
	247154231969.34515	elt			B1/2/12	SSP2	rcp60	Ricke
	350251478886.9601	elt			B1/2/13	SSP2	rcp60	Ricke
	408783731412.3038	elt			B1/2/14	SSP2	rcp60	Ricke
	281277920386.9311	elt			B1/2/15	SSP2	rcp60	Ricke
	209454488948.4648	elt			B1/2/16	SSP2	rcp60	Ricke
	406664049368.0462	elt			B1/2/17	SSP2	rcp60	Ricke
	397703720054.59503	elt			B1/2/18	SSP2	rcp60	Ricke
	469156156997.98047	elt			B1/2/19	SSP2	rcp60	Ricke
	276892725571.1158	elt			B1/2/2	SSP2	rcp60	Ricke
	286298208235.08167	elt			B1/2/20	SSP2	rcp60	Ricke
	396904658033.6922	elt			B1/2/21	SSP2	rcp60	Ricke
	225275550058.34174	elt			B1/2/22	SSP2	rcp60	Ricke
	402436506268.20905	elt			B1/2/23	SSP2	rcp60	Ricke
	281314838745.2539	elt			B1/2/24	SSP2	rcp60	Ricke
	327883535331.78644	elt			B1/2/25	SSP2	rcp60	Ricke
	280552231055.84375	elt			B1/2/26	SSP2	rcp60	Ricke
	412495470610.89465	elt			B1/2/27	SSP2	rcp60	Ricke
	257708841057.8039	elt			B1/2/28	SSP2	rcp60	Ricke
	236904341978.69995	elt			B1/2/29	SSP2	rcp60	Ricke
	360876350820.6327	elt			B1/2/3	SSP2	rcp60	Ricke
	282341552653.94305	elt			B1/2/4	SSP2	rcp60	Ricke
	150117406837.1015	elt			B1/2/5	SSP2	rcp60	Ricke
	357954595133.13525	elt			B1/2/6	SSP2	rcp60	Ricke
	290050811814.0997	elt			B1/2/7	SSP2	rcp60	Ricke
	351086818739.2089	elt			B1/2/8	SSP2	rcp60	Ricke
	489009472874.0125	elt			B1/2/9	SSP2	rcp60	Ricke
	278228364391.9245	elt			B1/3/0	SSP2	rcp60	Ricke
	176253640602.22617	elt			B1/3/1	SSP2	rcp60	Ricke
	484378590679.67444	elt			B1/3/10	SSP2	rcp60	Ricke
	172698805544.01328	elt			B1/3/11	SSP2	rcp60	Ricke
	327491446634.02386	elt			B1/3/12	SSP2	rcp60	Ricke
	279774208584.85614	elt			B1/3/13	SSP2	rcp60	Ricke
	349327585382.1044	elt			B1/3/14	SSP2	rcp60	Ricke
	312534716016.10376	elt			B1/3/15	SSP2	rcp60	Ricke
	239564678171.15002	elt			B1/3/16	SSP2	rcp60	Ricke
	201285057768.4137	elt			B1/3/17	SSP2	rcp60	Ricke
	300592968803.2986	elt			B1/3/18	SSP2	rcp60	Ricke
	472858628733.7017	elt			B1/3/19	SSP2	rcp60	Ricke
	262088782277.18555	elt			B1/3/2	SSP2	rcp60	Ricke
	493658012246.637	elt			B1/3/20	SSP2	rcp60	Ricke
	219786203904.11118	elt			B1/3/21	SSP2	rcp60	Ricke
	244550208749.01163	elt			B1/3/22	SSP2	rcp60	Ricke
	305698161897.2732	elt			B1/3/23	SSP2	rcp60	Ricke
	393043676908.32715	elt			B1/3/24	SSP2	rcp60	Ricke
	131525567361.91261	elt			B1/3/25	SSP2	rcp60	Ricke
	272074412136.95978	elt			B1/3/26	SSP2	rcp60	Ricke
	395558971585.12866	elt			B1/3/27	SSP2	rcp60	Ricke
	374918019843.98846	elt			B1/3/28	SSP2	rcp60	Ricke
	356054157844.58734	elt			B1/3/29	SSP2	rcp60	Ricke
	339618841867.5313	elt			B1/3/3	SSP2	rcp60	Ricke
	274888881130.3311	elt			B1/3/4	SSP2	rcp60	Ricke
	233888243564.1739	elt			B1/3/5	SSP2	rcp60	Ricke
	262265720444.6045	elt			B1/3/6	SSP2	rcp60	Ricke
	284336079789.1088	elt			B1/3/7	SSP2	rcp60	Ricke
	306783813741.4025	elt			B1/3/8	SSP2	rcp60	Ricke
	327082069507.7545	elt			B1/3/9	SSP2	rcp60	Ricke
	329090406167.9327	elt			B1/4/0	SSP2	rcp60	Ricke
	377563290369.579	elt			B1/4/1	SSP2	rcp60	Ricke
	168312000901.26105	elt			B1/4/10	SSP2	rcp60	Ricke
	329998759024.14844	elt			B1/4/11	SSP2	rcp60	Ricke
	300893377750.31775	elt			B1/4/12	SSP2	rcp60	Ricke
	242756551931.76736	elt			B1/4/13	SSP2	rcp60	Ricke
	451315992995.73175	elt			B1/4/14	SSP2	rcp60	Ricke
	337728901322.5955	elt			B1/4/15	SSP2	rcp60	Ricke
	210198301651.35748	elt			B1/4/16	SSP2	rcp60	Ricke
	176148612655.4748	elt			B1/4/17	SSP2	rcp60	Ricke
	230529723367.36465	elt			B1/4/18	SSP2	rcp60	Ricke
	398485822384.8113	elt			B1/4/19	SSP2	rcp60	Ricke
	333920972962.3087	elt			B1/4/2	SSP2	rcp60	Ricke
	224746921591.38705	elt			B1/4/20	SSP2	rcp60	Ricke
	351302343564.2702	elt			B1/4/21	SSP2	rcp60	Ricke
	597415517570.9054	elt			B1/4/22	SSP2	rcp60	Ricke
	276011358989.6006	elt			B1/4/23	SSP2	rcp60	Ricke
	468909548568.8455	elt			B1/4/24	SSP2	rcp60	Ricke
	342094674995.7574	elt			B1/4/25	SSP2	rcp60	Ricke
	296824529825.53485	elt			B1/4/26	SSP2	rcp60	Ricke
	327243937317.2883	elt			B1/4/27	SSP2	rcp60	Ricke
	552192343507.4531	elt			B1/4/28	SSP2	rcp60	Ricke
	225646397685.73416	elt			B1/4/29	SSP2	rcp60	Ricke
	522089797611.3192	elt			B1/4/3	SSP2	rcp60	Ricke
	208746862651.76266	elt			B1/4/4	SSP2	rcp60	Ricke
	373487832591.57275	elt			B1/4/5	SSP2	rcp60	Ricke
	249387817399.9692	elt			B1/4/6	SSP2	rcp60	Ricke
	380783666031.4266	elt			B1/4/7	SSP2	rcp60	Ricke
	426431999287.92065	elt			B1/4/8	SSP2	rcp60	Ricke
	104794216379.09404	elt			B1/4/9	SSP2	rcp60	Ricke
	254602275372.46173	elt			B1/5/0	SSP2	rcp60	Ricke
	346859215828.65466	elt			B1/5/1	SSP2	rcp60	Ricke
	280167631346.7935	elt			B1/5/10	SSP2	rcp60	Ricke
	359051229651.64905	elt			B1/5/11	SSP2	rcp60	Ricke
	120951396089.4616	elt			B1/5/12	SSP2	rcp60	Ricke
	90927787992.29343	elt			B1/5/13	SSP2	rcp60	Ricke
	319266526424.4139	elt			B1/5/14	SSP2	rcp60	Ricke
	279105184882.7388	elt			B1/5/15	SSP2	rcp60	Ricke
	307609468213.17285	elt			B1/5/16	SSP2	rcp60	Ricke
	296439718131.06	elt			B1/5/17	SSP2	rcp60	Ricke
	329829071694.56085	elt			B1/5/18	SSP2	rcp60	Ricke
	357874477221.7573	elt			B1/5/19	SSP2	rcp60	Ricke
	201785055661.96442	elt			B1/5/2	SSP2	rcp60	Ricke
	270642632582.81168	elt			B1/5/20	SSP2	rcp60	Ricke
	280277002918.0634	elt			B1/5/21	SSP2	rcp60	Ricke
	267698672540.0386	elt			B1/5/22	SSP2	rcp60	Ricke
	383892140195.1228	elt			B1/5/23	SSP2	rcp60	Ricke
	333650330536.06464	elt			B1/5/24	SSP2	rcp60	Ricke
	252068696459.51	elt			B1/5/25	SSP2	rcp60	Ricke
	326600683452.26855	elt			B1/5/26	SSP2	rcp60	Ricke
	214173046458.11465	elt			B1/5/27	SSP2	rcp60	Ricke
	352839601184.55554	elt			B1/5/28	SSP2	rcp60	Ricke
	333515241909.79645	elt			B1/5/29	SSP2	rcp60	Ricke
	261211107576.7545	elt			B1/5/3	SSP2	rcp60	Ricke
	206099678964.4909	elt			B1/5/4	SSP2	rcp60	Ricke
	385029223049.8227	elt			B1/5/5	SSP2	rcp60	Ricke
	197118523487.44995	elt			B1/5/6	SSP2	rcp60	Ricke
	485762864043.93695	elt			B1/5/7	SSP2	rcp60	Ricke
	289637764269.02203	elt			B1/5/8	SSP2	rcp60	Ricke
	238692379380.0994	elt			B1/5/9	SSP2	rcp60	Ricke
	424507917161.72687	elt			B1/6/0	SSP2	rcp60	Ricke
	225679881721.2541	elt			B1/6/1	SSP2	rcp60	Ricke
	343825513951.02435	elt			B1/6/10	SSP2	rcp60	Ricke
	138756220851.45764	elt			B1/6/11	SSP2	rcp60	Ricke
	263939965024.98355	elt			B1/6/12	SSP2	rcp60	Ricke
	181775055204.6827	elt			B1/6/13	SSP2	rcp60	Ricke
	102239782418.988	elt			B1/6/14	SSP2	rcp60	Ricke
	123212612745.86354	elt			B1/6/15	SSP2	rcp60	Ricke
	395401413290.8746	elt			B1/6/16	SSP2	rcp60	Ricke
	326329243384.1499	elt			B1/6/17	SSP2	rcp60	Ricke
	289676927352.9576	elt			B1/6/18	SSP2	rcp60	Ricke
	156505338252.70963	elt			B1/6/19	SSP2	rcp60	Ricke
	210553313253.64124	elt			B1/6/2	SSP2	rcp60	Ricke
	321755671642.5637	elt			B1/6/20	SSP2	rcp60	Ricke
	457722748184.2303	elt			B1/6/21	SSP2	rcp60	Ricke
	303509966225.76825	elt			B1/6/22	SSP2	rcp60	Ricke
	346984599719.9525	elt			B1/6/23	SSP2	rcp60	Ricke
	364370995667.2514	elt			B1/6/24	SSP2	rcp60	Ricke
	287866052817.06476	elt			B1/6/25	SSP2	rcp60	Ricke
	308367225942.6098	elt			B1/6/26	SSP2	rcp60	Ricke
	313830443449.5204	elt			B1/6/27	SSP2	rcp60	Ricke
	336480256080.2575	elt			B1/6/28	SSP2	rcp60	Ricke
	259561566779.46167	elt			B1/6/29	SSP2	rcp60	Ricke
	421012908610.50836	elt			B1/6/3	SSP2	rcp60	Ricke
	432481157926.7351	elt			B1/6/4	SSP2	rcp60	Ricke
	274984364012.56464	elt			B1/6/5	SSP2	rcp60	Ricke
	204473110340.48276	elt			B1/6/6	SSP2	rcp60	Ricke
	274759058353.22787	elt			B1/6/7	SSP2	rcp60	Ricke
	402879974940.0216	elt			B1/6/8	SSP2	rcp60	Ricke
	328109480007.58154	elt			B1/6/9	SSP2	rcp60	Ricke
	223500020759.5269	elt			B1/7/0	SSP2	rcp60	Ricke
	321889572008.7436	elt			B1/7/1	SSP2	rcp60	Ricke
	159906936543.59146	elt			B1/7/10	SSP2	rcp60	Ricke
	345105024847.8958	elt			B1/7/11	SSP2	rcp60	Ricke
	353219318676.7325	elt			B1/7/12	SSP2	rcp60	Ricke
	362075186242.5795	elt			B1/7/13	SSP2	rcp60	Ricke
	364246181255.6011	elt			B1/7/14	SSP2	rcp60	Ricke
	417377020135.7216	elt			B1/7/15	SSP2	rcp60	Ricke
	234732222881.45816	elt			B1/7/16	SSP2	rcp60	Ricke
	394554777136.4908	elt			B1/7/17	SSP2	rcp60	Ricke
	303968924160.7349	elt			B1/7/18	SSP2	rcp60	Ricke
	234039594642.56448	elt			B1/7/19	SSP2	rcp60	Ricke
	261603766356.90967	elt			B1/7/2	SSP2	rcp60	Ricke
	340864885966.93207	elt			B1/7/20	SSP2	rcp60	Ricke
	209415552170.96146	elt			B1/7/21	SSP2	rcp60	Ricke
	342723755142.6835	elt			B1/7/22	SSP2	rcp60	Ricke
	320167913542.2497	elt			B1/7/23	SSP2	rcp60	Ricke
	242991470777.0752	elt			B1/7/24	SSP2	rcp60	Ricke
	281363153474.668	elt			B1/7/25	SSP2	rcp60	Ricke
	326066730301.27576	elt			B1/7/26	SSP2	rcp60	Ricke
	275011648577.6205	elt			B1/7/27	SSP2	rcp60	Ricke
	301935431015.4533	elt			B1/7/28	SSP2	rcp60	Ricke
	252350600639.03696	elt			B1/7/29	SSP2	rcp60	Ricke
	287288998643.19446	elt			B1/7/3	SSP2	rcp60	Ricke
	208068213607.60687	elt			B1/7/4	SSP2	rcp60	Ricke
	266014910138.08707	elt			B1/7/5	SSP2	rcp60	Ricke
	407670585800.63837	elt			B1/7/6	SSP2	rcp60	Ricke
	155124749406.8096	elt			B1/7/7	SSP2	rcp60	Ricke
	349436210527.4975	elt			B1/7/8	SSP2	rcp60	Ricke
	310760022388.20667	elt			B1/7/9	SSP2	rcp60	Ricke
	108951687669.38559	elt			B1/8/0	SSP2	rcp60	Ricke
	185623215340.02576	elt			B1/8/1	SSP2	rcp60	Ricke
	273808594077.32062	elt			B1/8/10	SSP2	rcp60	Ricke
	238980114179.27225	elt			B1/8/11	SSP2	rcp60	Ricke
	283573935070.2891	elt			B1/8/12	SSP2	rcp60	Ricke
	327706156733.0576	elt			B1/8/13	SSP2	rcp60	Ricke
	224265708420.36285	elt			B1/8/14	SSP2	rcp60	Ricke
	234656964211.82257	elt			B1/8/15	SSP2	rcp60	Ricke
	348737794944.7912	elt			B1/8/16	SSP2	rcp60	Ricke
	286425553806.85767	elt			B1/8/17	SSP2	rcp60	Ricke
	220908802103.3156	elt			B1/8/18	SSP2	rcp60	Ricke
	177649650609.98642	elt			B1/8/19	SSP2	rcp60	Ricke
	305730485583.32385	elt			B1/8/2	SSP2	rcp60	Ricke
	236574845200.2166	elt			B1/8/20	SSP2	rcp60	Ricke
	332012828375.77	elt			B1/8/21	SSP2	rcp60	Ricke
	228206521928.85187	elt			B1/8/22	SSP2	rcp60	Ricke
	287895166759.15106	elt			B1/8/23	SSP2	rcp60	Ricke
	306169202313.0327	elt			B1/8/24	SSP2	rcp60	Ricke
	258613819528.70218	elt			B1/8/25	SSP2	rcp60	Ricke
	350585129456.0219	elt			B1/8/26	SSP2	rcp60	Ricke
	303382635222.1556	elt			B1/8/27	SSP2	rcp60	Ricke
	416353448155.1389	elt			B1/8/28	SSP2	rcp60	Ricke
	212500768414.13794	elt			B1/8/29	SSP2	rcp60	Ricke
	257725953327.49918	elt			B1/8/3	SSP2	rcp60	Ricke
	214662685803.5221	elt			B1/8/4	SSP2	rcp60	Ricke
	284985298677.77136	elt			B1/8/5	SSP2	rcp60	Ricke
	365390489821.7978	elt			B1/8/6	SSP2	rcp60	Ricke
	322423528397.4544	elt			B1/8/7	SSP2	rcp60	Ricke
	268864024371.49207	elt			B1/8/8	SSP2	rcp60	Ricke
	240400917542.33	elt			B1/8/9	SSP2	rcp60	Ricke
	336608197984.1372	elt			B1/9/0	SSP2	rcp60	Ricke
	353457563485.6939	elt			B1/9/1	SSP2	rcp60	Ricke
	355839912635.0226	elt			B1/9/10	SSP2	rcp60	Ricke
	290937964039.9608	elt			B1/9/11	SSP2	rcp60	Ricke
	321933266308.0874	elt			B1/9/12	SSP2	rcp60	Ricke
	538012758917.15967	elt			B1/9/13	SSP2	rcp60	Ricke
	282991294128.89685	elt			B1/9/14	SSP2	rcp60	Ricke
	218707915456.88586	elt			B1/9/15	SSP2	rcp60	Ricke
	231123935223.2817	elt			B1/9/16	SSP2	rcp60	Ricke
	431711350084.6148	elt			B1/9/17	SSP2	rcp60	Ricke
	319817105655.74786	elt			B1/9/18	SSP2	rcp60	Ricke
	81960940330.49446	elt			B1/9/19	SSP2	rcp60	Ricke
	160510155588.24896	elt			B1/9/2	SSP2	rcp60	Ricke
	394295037424.0135	elt			B1/9/20	SSP2	rcp60	Ricke
	308134663266.1976	elt			B1/9/21	SSP2	rcp60	Ricke
	343486280294.3617	elt			B1/9/22	SSP2	rcp60	Ricke
	251935354448.03583	elt			B1/9/23	SSP2	rcp60	Ricke
	386922015689.73267	elt			B1/9/24	SSP2	rcp60	Ricke
	400854216687.9206	elt			B1/9/25	SSP2	rcp60	Ricke
	112479443137.47427	elt			B1/9/26	SSP2	rcp60	Ricke
	404051086745.2927	elt			B1/9/27	SSP2	rcp60	Ricke
	351965607392.28937	elt			B1/9/28	SSP2	rcp60	Ricke
	278682679752.39575	elt			B1/9/29	SSP2	rcp60	Ricke
	322358737568.1033	elt			B1/9/3	SSP2	rcp60	Ricke
	457038370535.0821	elt			B1/9/4	SSP2	rcp60	Ricke
	123927880569.8942	elt			B1/9/5	SSP2	rcp60	Ricke
	287296576279.40936	elt			B1/9/6	SSP2	rcp60	Ricke
	403677820734.51514	elt			B1/9/7	SSP2	rcp60	Ricke
	129237898374.35776	elt			B1/9/8	SSP2	rcp60	Ricke
	210749951785.4244	elt			B1/9/9	SSP2	rcp60	Ricke
	507169892240.44275	elt			B2/0/0	SSP2	rcp60	Ricke
	247932826755.14407	elt			B2/0/1	SSP2	rcp60	Ricke
	250152616545.41544	elt			B2/0/10	SSP2	rcp60	Ricke
	411155527457.70276	elt			B2/0/11	SSP2	rcp60	Ricke
	297448288982.61914	elt			B2/0/12	SSP2	rcp60	Ricke
	288366830344.7679	elt			B2/0/13	SSP2	rcp60	Ricke
	375787312307.63324	elt			B2/0/14	SSP2	rcp60	Ricke
	94825266857.35902	elt			B2/0/15	SSP2	rcp60	Ricke
	319344141467.1872	elt			B2/0/16	SSP2	rcp60	Ricke
	445958503732.67	elt			B2/0/17	SSP2	rcp60	Ricke
	267827267961.08484	elt			B2/0/18	SSP2	rcp60	Ricke
	246728485594.14386	elt			B2/0/19	SSP2	rcp60	Ricke
	297987129790.7139	elt			B2/0/2	SSP2	rcp60	Ricke
	301005154617.7444	elt			B2/0/20	SSP2	rcp60	Ricke
	422118776394.77075	elt			B2/0/21	SSP2	rcp60	Ricke
	127403297014.97626	elt			B2/0/22	SSP2	rcp60	Ricke
	345619906012.45233	elt			B2/0/23	SSP2	rcp60	Ricke
	235268582453.4556	elt			B2/0/24	SSP2	rcp60	Ricke
	383921360904.65826	elt			B2/0/25	SSP2	rcp60	Ricke
	288158909664.56445	elt			B2/0/26	SSP2	rcp60	Ricke
	353507528383.7138	elt			B2/0/27	SSP2	rcp60	Ricke
	494650520648.2063	elt			B2/0/28	SSP2	rcp60	Ricke
	519810649604.92065	elt			B2/0/29	SSP2	rcp60	Ricke
	206943507101.09793	elt			B2/0/3	SSP2	rcp60	Ricke
	312242936854.9549	elt			B2/0/4	SSP2	rcp60	Ricke
	290927198252.2516	elt			B2/0/5	SSP2	rcp60	Ricke
	153730711078.5043	elt			B2/0/6	SSP2	rcp60	Ricke
	195400478554.78638	elt			B2/0/7	SSP2	rcp60	Ricke
	463959542650.59186	elt			B2/0/8	SSP2	rcp60	Ricke
	183517508927.9289	elt			B2/0/9	SSP2	rcp60	Ricke
	258090147869.15417	elt			B2/1/0	SSP2	rcp60	Ricke
	249647312301.18845	elt			B2/1/1	SSP2	rcp60	Ricke
	207764900466.74188	elt			B2/1/10	SSP2	rcp60	Ricke
	428196241725.622	elt			B2/1/11	SSP2	rcp60	Ricke
	252508901877.14	elt			B2/1/12	SSP2	rcp60	Ricke
	190891735449.55774	elt			B2/1/13	SSP2	rcp60	Ricke
	189005279227.66183	elt			B2/1/14	SSP2	rcp60	Ricke
	244965049124.158	elt			B2/1/15	SSP2	rcp60	Ricke
	250549571085.89294	elt			B2/1/16	SSP2	rcp60	Ricke
	433473980882.5775	elt			B2/1/17	SSP2	rcp60	Ricke
	288237509976.7242	elt			B2/1/18	SSP2	rcp60	Ricke
	180539721654.12827	elt			B2/1/19	SSP2	rcp60	Ricke
	254600172985.6061	elt			B2/1/2	SSP2	rcp60	Ricke
	267990721795.02377	elt			B2/1/20	SSP2	rcp60	Ricke
	373691944134.7077	elt			B2/1/21	SSP2	rcp60	Ricke
	210380954278.34912	elt			B2/1/22	SSP2	rcp60	Ricke
	338255916281.4361	elt			B2/1/23	SSP2	rcp60	Ricke
	199925374238.55368	elt			B2/1/24	SSP2	rcp60	Ricke
	411161981094.1555	elt			B2/1/25	SSP2	rcp60	Ricke
	309264145196.8148	elt			B2/1/26	SSP2	rcp60	Ricke
	362295300890.3307	elt			B2/1/27	SSP2	rcp60	Ricke
	310929255697.5129	elt			B2/1/28	SSP2	rcp60	Ricke
	280062857030.4904	elt			B2/1/29	SSP2	rcp60	Ricke
	263255568162.6273	elt			B2/1/3	SSP2	rcp60	Ricke
	248923587757.28387	elt			B2/1/4	SSP2	rcp60	Ricke
	452069053615.36774	elt			B2/1/5	SSP2	rcp60	Ricke
	260253274590.94882	elt			B2/1/6	SSP2	rcp60	Ricke
	333091180341.3103	elt			B2/1/7	SSP2	rcp60	Ricke
	113277757042.37508	elt			B2/1/8	SSP2	rcp60	Ricke
	221297045890.25836	elt			B2/1/9	SSP2	rcp60	Ricke
	308429294713.79626	elt			B2/2/0	SSP2	rcp60	Ricke
	442973180160.5894	elt			B2/2/1	SSP2	rcp60	Ricke
	310630129728.6278	elt			B2/2/10	SSP2	rcp60	Ricke
	250592826194.2945	elt			B2/2/11	SSP2	rcp60	Ricke
	327976382350.2336	elt			B2/2/12	SSP2	rcp60	Ricke
	233289781139.15186	elt			B2/2/13	SSP2	rcp60	Ricke
	221030289566.42133	elt			B2/2/14	SSP2	rcp60	Ricke
	433533493232.8741	elt			B2/2/15	SSP2	rcp60	Ricke
	193647766416.51654	elt			B2/2/16	SSP2	rcp60	Ricke
	117583194786.53133	elt			B2/2/17	SSP2	rcp60	Ricke
	297510191557.67316	elt			B2/2/18	SSP2	rcp60	Ricke
	216217190023.14645	elt			B2/2/19	SSP2	rcp60	Ricke
	294508188166.94904	elt			B2/2/2	SSP2	rcp60	Ricke
	186363831948.02454	elt			B2/2/20	SSP2	rcp60	Ricke
	559681795486.5343	elt			B2/2/21	SSP2	rcp60	Ricke
	294717761943.5583	elt			B2/2/22	SSP2	rcp60	Ricke
	355764109742.29877	elt			B2/2/23	SSP2	rcp60	Ricke
	239918380554.3448	elt			B2/2/24	SSP2	rcp60	Ricke
	67570750767.59004	elt			B2/2/25	SSP2	rcp60	Ricke
	164369002985.3093	elt			B2/2/26	SSP2	rcp60	Ricke
	379322088890.1232	elt			B2/2/27	SSP2	rcp60	Ricke
	268247261339.1221	elt			B2/2/28	SSP2	rcp60	Ricke
	310981066975.0772	elt			B2/2/29	SSP2	rcp60	Ricke
	232851767193.4229	elt			B2/2/3	SSP2	rcp60	Ricke
	356577200001.9035	elt			B2/2/4	SSP2	rcp60	Ricke
	369755122731.79285	elt			B2/2/5	SSP2	rcp60	Ricke
	278575504412.63605	elt			B2/2/6	SSP2	rcp60	Ricke
	514143666436.5478	elt			B2/2/7	SSP2	rcp60	Ricke
	270860140456.58273	elt			B2/2/8	SSP2	rcp60	Ricke
	274818597373.44128	elt			B2/2/9	SSP2	rcp60	Ricke
	399863214570.7011	elt			B2/3/0	SSP2	rcp60	Ricke
	292849049663.6331	elt			B2/3/1	SSP2	rcp60	Ricke
	252150038889.59723	elt			B2/3/10	SSP2	rcp60	Ricke
	212572422618.67825	elt			B2/3/11	SSP2	rcp60	Ricke
	334707075994.4528	elt			B2/3/12	SSP2	rcp60	Ricke
	348710601009.4564	elt			B2/3/13	SSP2	rcp60	Ricke
	341724003673.38477	elt			B2/3/14	SSP2	rcp60	Ricke
	326576338761.639	elt			B2/3/15	SSP2	rcp60	Ricke
	341318033938.9236	elt			B2/3/16	SSP2	rcp60	Ricke
	163136105745.31445	elt			B2/3/17	SSP2	rcp60	Ricke
	282052809356.9813	elt			B2/3/18	SSP2	rcp60	Ricke
	436523389454.3095	elt			B2/3/19	SSP2	rcp60	Ricke
	299909606515.15375	elt			B2/3/2	SSP2	rcp60	Ricke
	277994675922.3684	elt			B2/3/20	SSP2	rcp60	Ricke
	386737911246.33124	elt			B2/3/21	SSP2	rcp60	Ricke
	258157295529.21417	elt			B2/3/22	SSP2	rcp60	Ricke
	100117555636.7738	elt			B2/3/23	SSP2	rcp60	Ricke
	163922309458.9655	elt			B2/3/24	SSP2	rcp60	Ricke
	301542676702.1439	elt			B2/3/25	SSP2	rcp60	Ricke
	188471051367.1098	elt			B2/3/26	SSP2	rcp60	Ricke
	497671321501.6201	elt			B2/3/27	SSP2	rcp60	Ricke
	360561442934.97107	elt			B2/3/28	SSP2	rcp60	Ricke
	474686351719.8564	elt			B2/3/29	SSP2	rcp60	Ricke
	290720462275.69775	elt			B2/3/3	SSP2	rcp60	Ricke
	391431184158.56006	elt			B2/3/4	SSP2	rcp60	Ricke
	301237385429.31323	elt			B2/3/5	SSP2	rcp60	Ricke
	409890261698.723	elt			B2/3/6	SSP2	rcp60	Ricke
	215311222058.64606	elt			B2/3/7	SSP2	rcp60	Ricke
	394377702284.46826	elt			B2/3/8	SSP2	rcp60	Ricke
	410671411297.43713	elt			B2/3/9	SSP2	rcp60	Ricke
	299753192596.6749	elt			B2/4/0	SSP2	rcp60	Ricke
	375233662129.5399	elt			B2/4/1	SSP2	rcp60	Ricke
	374880005571.11896	elt			B2/4/10	SSP2	rcp60	Ricke
	270459628008.56393	elt			B2/4/11	SSP2	rcp60	Ricke
	231413642288.31427	elt			B2/4/12	SSP2	rcp60	Ricke
	349874842535.0896	elt			B2/4/13	SSP2	rcp60	Ricke
	274287155180.92584	elt			B2/4/14	SSP2	rcp60	Ricke
	255819636846.7496	elt			B2/4/15	SSP2	rcp60	Ricke
	348068003365.9345	elt			B2/4/16	SSP2	rcp60	Ricke
	309870735840.5933	elt			B2/4/17	SSP2	rcp60	Ricke
	363399885385.1924	elt			B2/4/18	SSP2	rcp60	Ricke
	326410660379.94543	elt			B2/4/19	SSP2	rcp60	Ricke
	317703111274.59686	elt			B2/4/2	SSP2	rcp60	Ricke
	364502656824.9369	elt			B2/4/20	SSP2	rcp60	Ricke
	223538021782.0343	elt			B2/4/21	SSP2	rcp60	Ricke
	183588552512.78888	elt			B2/4/22	SSP2	rcp60	Ricke
	446680570533.4555	elt			B2/4/23	SSP2	rcp60	Ricke
	486152650301.4819	elt			B2/4/24	SSP2	rcp60	Ricke
	363751160731.6163	elt			B2/4/25	SSP2	rcp60	Ricke
	285489736653.67175	elt			B2/4/26	SSP2	rcp60	Ricke
	238321672976.2739	elt			B2/4/27	SSP2	rcp60	Ricke
	89381261109.6107	elt			B2/4/28	SSP2	rcp60	Ricke
	225498779998.24783	elt			B2/4/29	SSP2	rcp60	Ricke
	514269816884.53925	elt			B2/4/3	SSP2	rcp60	Ricke
	299041193116.3328	elt			B2/4/4	SSP2	rcp60	Ricke
	297166289697.968	elt			B2/4/5	SSP2	rcp60	Ricke
	74691246139.55646	elt			B2/4/6	SSP2	rcp60	Ricke
	395259145246.0406	elt			B2/4/7	SSP2	rcp60	Ricke
	213347261721.12988	elt			B2/4/8	SSP2	rcp60	Ricke
	359080952326.0783	elt			B2/4/9	SSP2	rcp60	Ricke
	353414423238.223	elt			B2/5/0	SSP2	rcp60	Ricke
	306887754756.645	elt			B2/5/1	SSP2	rcp60	Ricke
	219258389412.51538	elt			B2/5/10	SSP2	rcp60	Ricke
	281803850637.80554	elt			B2/5/11	SSP2	rcp60	Ricke
	390413158229.5915	elt			B2/5/12	SSP2	rcp60	Ricke
	261036641370.94257	elt			B2/5/13	SSP2	rcp60	Ricke
	274234647381.0965	elt			B2/5/14	SSP2	rcp60	Ricke
	312294252254.5369	elt			B2/5/15	SSP2	rcp60	Ricke
	282626792332.9023	elt			B2/5/16	SSP2	rcp60	Ricke
	381674125500.77997	elt			B2/5/17	SSP2	rcp60	Ricke
	347066664875.52814	elt			B2/5/18	SSP2	rcp60	Ricke
	374044257719.3802	elt			B2/5/19	SSP2	rcp60	Ricke
	310125428450.8512	elt			B2/5/2	SSP2	rcp60	Ricke
	307603670267.9214	elt			B2/5/20	SSP2	rcp60	Ricke
	362333568432.0695	elt			B2/5/21	SSP2	rcp60	Ricke
	286649861056.39264	elt			B2/5/22	SSP2	rcp60	Ricke
	344059875380.2157	elt			B2/5/23	SSP2	rcp60	Ricke
	343480622536.27484	elt			B2/5/24	SSP2	rcp60	Ricke
	404776160946.26086	elt			B2/5/25	SSP2	rcp60	Ricke
	229650108975.32275	elt			B2/5/26	SSP2	rcp60	Ricke
	422568128149.469	elt			B2/5/27	SSP2	rcp60	Ricke
	132185741245.96672	elt			B2/5/28	SSP2	rcp60	Ricke
	192076378832.0197	elt			B2/5/29	SSP2	rcp60	Ricke
	330794747589.1624	elt			B2/5/3	SSP2	rcp60	Ricke
	393576197089.85803	elt			B2/5/4	SSP2	rcp60	Ricke
	219193609488.37347	elt			B2/5/5	SSP2	rcp60	Ricke
	329137255607.9849	elt			B2/5/6	SSP2	rcp60	Ricke
	185636458725.4493	elt			B2/5/7	SSP2	rcp60	Ricke
	263615646706.31543	elt			B2/5/8	SSP2	rcp60	Ricke
	320905154821.18176	elt			B2/5/9	SSP2	rcp60	Ricke
	243005866802.0115	elt			B2/6/0	SSP2	rcp60	Ricke
	209786299586.5726	elt			B2/6/1	SSP2	rcp60	Ricke
	232412823164.1433	elt			B2/6/10	SSP2	rcp60	Ricke
	290802913705.8857	elt			B2/6/11	SSP2	rcp60	Ricke
	379408568823.5042	elt			B2/6/12	SSP2	rcp60	Ricke
	288250851681.7395	elt			B2/6/13	SSP2	rcp60	Ricke
	191681669909.41693	elt			B2/6/14	SSP2	rcp60	Ricke
	274246071165.77017	elt			B2/6/15	SSP2	rcp60	Ricke
	225792495280.6615	elt			B2/6/16	SSP2	rcp60	Ricke
	259685050552.4012	elt			B2/6/17	SSP2	rcp60	Ricke
	284399826867.41614	elt			B2/6/18	SSP2	rcp60	Ricke
	253193310833.8213	elt			B2/6/19	SSP2	rcp60	Ricke
	43534477583.880394	elt			B2/6/2	SSP2	rcp60	Ricke
	217509542440.90167	elt			B2/6/20	SSP2	rcp60	Ricke
	391709785601.03436	elt			B2/6/21	SSP2	rcp60	Ricke
	204475078151.13324	elt			B2/6/22	SSP2	rcp60	Ricke
	260063079769.51	elt			B2/6/23	SSP2	rcp60	Ricke
	318691369022.1907	elt			B2/6/24	SSP2	rcp60	Ricke
	414611582515.69916	elt			B2/6/25	SSP2	rcp60	Ricke
	364232715887.2131	elt			B2/6/26	SSP2	rcp60	Ricke
	295087372247.02155	elt			B2/6/27	SSP2	rcp60	Ricke
	449700635192.1015	elt			B2/6/28	SSP2	rcp60	Ricke
	387712361742.169	elt			B2/6/29	SSP2	rcp60	Ricke
	420256529040.7618	elt			B2/6/3	SSP2	rcp60	Ricke
	239529557774.7331	elt			B2/6/4	SSP2	rcp60	Ricke
	196014782017.19717	elt			B2/6/5	SSP2	rcp60	Ricke
	226455871904.9692	elt			B2/6/6	SSP2	rcp60	Ricke
	300794120082.55566	elt			B2/6/7	SSP2	rcp60	Ricke
	255429486211.91122	elt			B2/6/8	SSP2	rcp60	Ricke
	240082661792.75568	elt			B2/6/9	SSP2	rcp60	Ricke
	333364065015.2097	elt			B2/7/0	SSP2	rcp60	Ricke
	189142751774.94547	elt			B2/7/1	SSP2	rcp60	Ricke
	224931698691.03976	elt			B2/7/10	SSP2	rcp60	Ricke
	222804094550.83896	elt			B2/7/11	SSP2	rcp60	Ricke
	346877087926.9174	elt			B2/7/12	SSP2	rcp60	Ricke
	441292798819.6537	elt			B2/7/13	SSP2	rcp60	Ricke
	279990279684.8051	elt			B2/7/14	SSP2	rcp60	Ricke
	248512697595.49063	elt			B2/7/15	SSP2	rcp60	Ricke
	231382920671.2553	elt			B2/7/16	SSP2	rcp60	Ricke
	255539552418.8513	elt			B2/7/17	SSP2	rcp60	Ricke
	225935393801.52466	elt			B2/7/18	SSP2	rcp60	Ricke
	363416669122.46594	elt			B2/7/19	SSP2	rcp60	Ricke
	326983075005.03955	elt			B2/7/2	SSP2	rcp60	Ricke
	285475104442.84314	elt			B2/7/20	SSP2	rcp60	Ricke
	299916384123.81744	elt			B2/7/21	SSP2	rcp60	Ricke
	358776241774.6277	elt			B2/7/22	SSP2	rcp60	Ricke
	189608522007.94266	elt			B2/7/23	SSP2	rcp60	Ricke
	150344102549.14154	elt			B2/7/24	SSP2	rcp60	Ricke
	279855565294.8068	elt			B2/7/25	SSP2	rcp60	Ricke
	380162599952.2196	elt			B2/7/26	SSP2	rcp60	Ricke
	319795136571.01776	elt			B2/7/27	SSP2	rcp60	Ricke
	244237490726.49628	elt			B2/7/28	SSP2	rcp60	Ricke
	319017188311.7532	elt			B2/7/29	SSP2	rcp60	Ricke
	302144136384.4669	elt			B2/7/3	SSP2	rcp60	Ricke
	229021002972.05612	elt			B2/7/4	SSP2	rcp60	Ricke
	456290856163.16473	elt			B2/7/5	SSP2	rcp60	Ricke
	264869126705.126	elt			B2/7/6	SSP2	rcp60	Ricke
	370642541599.62823	elt			B2/7/7	SSP2	rcp60	Ricke
	315291021013.43286	elt			B2/7/8	SSP2	rcp60	Ricke
	388436476171.92926	elt			B2/7/9	SSP2	rcp60	Ricke
	97778911952.3461	elt			B2/8/0	SSP2	rcp60	Ricke
	307386841321.6085	elt			B2/8/1	SSP2	rcp60	Ricke
	387803815606.6021	elt			B2/8/10	SSP2	rcp60	Ricke
	246731334108.2384	elt			B2/8/11	SSP2	rcp60	Ricke
	253422209985.09283	elt			B2/8/12	SSP2	rcp60	Ricke
	368014564845.7063	elt			B2/8/13	SSP2	rcp60	Ricke
	301385147215.53467	elt			B2/8/14	SSP2	rcp60	Ricke
	290016450001.93787	elt			B2/8/15	SSP2	rcp60	Ricke
	150442829505.4866	elt			B2/8/16	SSP2	rcp60	Ricke
	330350827960.5605	elt			B2/8/17	SSP2	rcp60	Ricke
	345203451595.3207	elt			B2/8/18	SSP2	rcp60	Ricke
	255994855936.1827	elt			B2/8/19	SSP2	rcp60	Ricke
	342298617506.62573	elt			B2/8/2	SSP2	rcp60	Ricke
	281160311099.1816	elt			B2/8/20	SSP2	rcp60	Ricke
	260872318915.01306	elt			B2/8/21	SSP2	rcp60	Ricke
	173742254802.1067	elt			B2/8/22	SSP2	rcp60	Ricke
	253903484428.47256	elt			B2/8/23	SSP2	rcp60	Ricke
	368438143808.21674	elt			B2/8/24	SSP2	rcp60	Ricke
	372404010712.771	elt			B2/8/25	SSP2	rcp60	Ricke
	276296020777.7039	elt			B2/8/26	SSP2	rcp60	Ricke
	334399631237.3181	elt			B2/8/27	SSP2	rcp60	Ricke
	195296876668.2205	elt			B2/8/28	SSP2	rcp60	Ricke
	176010626807.1077	elt			B2/8/29	SSP2	rcp60	Ricke
	590535884927.7151	elt			B2/8/3	SSP2	rcp60	Ricke
	327288968846.3424	elt			B2/8/4	SSP2	rcp60	Ricke
	345136403854.379	elt			B2/8/5	SSP2	rcp60	Ricke
	286936883375.98816	elt			B2/8/6	SSP2	rcp60	Ricke
	222743238160.97406	elt			B2/8/7	SSP2	rcp60	Ricke
	295727498244.7944	elt			B2/8/8	SSP2	rcp60	Ricke
	267295479455.23312	elt			B2/8/9	SSP2	rcp60	Ricke
	258036524883.37238	elt			B2/9/0	SSP2	rcp60	Ricke
	238234328746.96182	elt			B2/9/1	SSP2	rcp60	Ricke
	341568925066.63477	elt			B2/9/10	SSP2	rcp60	Ricke
	57006290894.98852	elt			B2/9/11	SSP2	rcp60	Ricke
	261846014072.51285	elt			B2/9/12	SSP2	rcp60	Ricke
	297967243322.7849	elt			B2/9/13	SSP2	rcp60	Ricke
	326894970471.1943	elt			B2/9/14	SSP2	rcp60	Ricke
	262926803240.60284	elt			B2/9/15	SSP2	rcp60	Ricke
	343770011363.3133	elt			B2/9/16	SSP2	rcp60	Ricke
	255544968498.58804	elt			B2/9/17	SSP2	rcp60	Ricke
	361465528770.2217	elt			B2/9/18	SSP2	rcp60	Ricke
	227309663786.82297	elt			B2/9/19	SSP2	rcp60	Ricke
	394583930303.6897	elt			B2/9/2	SSP2	rcp60	Ricke
	242926862498.85458	elt			B2/9/20	SSP2	rcp60	Ricke
	428965576606.1113	elt			B2/9/21	SSP2	rcp60	Ricke
	235490688698.55505	elt			B2/9/22	SSP2	rcp60	Ricke
	324443269795.02014	elt			B2/9/23	SSP2	rcp60	Ricke
	390068478839.3203	elt			B2/9/24	SSP2	rcp60	Ricke
	293380846990.32367	elt			B2/9/25	SSP2	rcp60	Ricke
	409977976469.7206	elt			B2/9/26	SSP2	rcp60	Ricke
	370372976885.1413	elt			B2/9/27	SSP2	rcp60	Ricke
	181331437035.42776	elt			B2/9/28	SSP2	rcp60	Ricke
	200103874372.92493	elt			B2/9/29	SSP2	rcp60	Ricke
	211838884875.1555	elt			B2/9/3	SSP2	rcp60	Ricke
	400905333972.309	elt			B2/9/4	SSP2	rcp60	Ricke
	407712276132.17633	elt			B2/9/5	SSP2	rcp60	Ricke
	222767302536.4753	elt			B2/9/6	SSP2	rcp60	Ricke
	483008592238.88605	elt			B2/9/7	SSP2	rcp60	Ricke
	471552597741.3846	elt			B2/9/8	SSP2	rcp60	Ricke
	242897807925.55435	elt			B2/9/9	SSP2	rcp60	Ricke
	317698953290.13434	elt			B3/0/0	SSP2	rcp60	Ricke
	331765183108.17914	elt			B3/0/1	SSP2	rcp60	Ricke
	240490744829.58636	elt			B3/0/10	SSP2	rcp60	Ricke
	575392451839.768	elt			B3/0/11	SSP2	rcp60	Ricke
	362251161090.82324	elt			B3/0/12	SSP2	rcp60	Ricke
	292101303413.75714	elt			B3/0/13	SSP2	rcp60	Ricke
	243488714776.55	elt			B3/0/14	SSP2	rcp60	Ricke
	314606959354.7224	elt			B3/0/15	SSP2	rcp60	Ricke
	516854014729.2501	elt			B3/0/16	SSP2	rcp60	Ricke
	177808326307.26904	elt			B3/0/17	SSP2	rcp60	Ricke
	408579194176.0725	elt			B3/0/18	SSP2	rcp60	Ricke
	302006171849.77	elt			B3/0/19	SSP2	rcp60	Ricke
	304786932052.009	elt			B3/0/2	SSP2	rcp60	Ricke
	125092419814.77531	elt			B3/0/20	SSP2	rcp60	Ricke
	217774386801.84457	elt			B3/0/21	SSP2	rcp60	Ricke
	269179948479.66406	elt			B3/0/22	SSP2	rcp60	Ricke
	289325423560.3525	elt			B3/0/23	SSP2	rcp60	Ricke
	338878643494.66	elt			B3/0/24	SSP2	rcp60	Ricke
	382588531551.82434	elt			B3/0/25	SSP2	rcp60	Ricke
	292086767062.3641	elt			B3/0/26	SSP2	rcp60	Ricke
	228760484595.48245	elt			B3/0/27	SSP2	rcp60	Ricke
	397563922228.76807	elt			B3/0/28	SSP2	rcp60	Ricke
	462814792189.9082	elt			B3/0/29	SSP2	rcp60	Ricke
	320617628600.38806	elt			B3/0/3	SSP2	rcp60	Ricke
	247432023660.714	elt			B3/0/4	SSP2	rcp60	Ricke
	200407114986.808	elt			B3/0/5	SSP2	rcp60	Ricke
	433839674726.8745	elt			B3/0/6	SSP2	rcp60	Ricke
	401662001081.0003	elt			B3/0/7	SSP2	rcp60	Ricke
	149806184825.46814	elt			B3/0/8	SSP2	rcp60	Ricke
	137103899369.24014	elt			B3/0/9	SSP2	rcp60	Ricke
	462818441436.21436	elt			B3/1/0	SSP2	rcp60	Ricke
	252224568804.697	elt			B3/1/1	SSP2	rcp60	Ricke
	385552666887.7561	elt			B3/1/10	SSP2	rcp60	Ricke
	264024552689.5583	elt			B3/1/11	SSP2	rcp60	Ricke
	366376075513.99725	elt			B3/1/12	SSP2	rcp60	Ricke
	424400091083.5857	elt			B3/1/13	SSP2	rcp60	Ricke
	317903494800.1684	elt			B3/1/14	SSP2	rcp60	Ricke
	170370306697.6708	elt			B3/1/15	SSP2	rcp60	Ricke
	411163347056.59906	elt			B3/1/16	SSP2	rcp60	Ricke
	281666252512.7848	elt			B3/1/17	SSP2	rcp60	Ricke
	177649735351.28415	elt			B3/1/18	SSP2	rcp60	Ricke
	491136141017.8283	elt			B3/1/19	SSP2	rcp60	Ricke
	386764593496.7322	elt			B3/1/2	SSP2	rcp60	Ricke
	420708710940.7032	elt			B3/1/20	SSP2	rcp60	Ricke
	257685915789.25922	elt			B3/1/21	SSP2	rcp60	Ricke
	386706550446.2878	elt			B3/1/22	SSP2	rcp60	Ricke
	299864632394.4644	elt			B3/1/23	SSP2	rcp60	Ricke
	244416211009.9151	elt			B3/1/24	SSP2	rcp60	Ricke
	327956805384.85614	elt			B3/1/25	SSP2	rcp60	Ricke
	266779880746.6921	elt			B3/1/26	SSP2	rcp60	Ricke
	379858034880.38214	elt			B3/1/27	SSP2	rcp60	Ricke
	246855649044.3043	elt			B3/1/28	SSP2	rcp60	Ricke
	128407365559.59831	elt			B3/1/29	SSP2	rcp60	Ricke
	337181413308.2756	elt			B3/1/3	SSP2	rcp60	Ricke
	263594993325.11307	elt			B3/1/4	SSP2	rcp60	Ricke
	379100616587.1099	elt			B3/1/5	SSP2	rcp60	Ricke
	303572590329.76404	elt			B3/1/6	SSP2	rcp60	Ricke
	237314488170.176	elt			B3/1/7	SSP2	rcp60	Ricke
	408926580691.0755	elt			B3/1/8	SSP2	rcp60	Ricke
	237649665164.17188	elt			B3/1/9	SSP2	rcp60	Ricke
	122554422116.32526	elt			B3/2/0	SSP2	rcp60	Ricke
	328020362965.72125	elt			B3/2/1	SSP2	rcp60	Ricke
	372518691358.85736	elt			B3/2/10	SSP2	rcp60	Ricke
	353174634762.26465	elt			B3/2/11	SSP2	rcp60	Ricke
	319435750813.6885	elt			B3/2/12	SSP2	rcp60	Ricke
	201088104280.25946	elt			B3/2/13	SSP2	rcp60	Ricke
	171684557978.8987	elt			B3/2/14	SSP2	rcp60	Ricke
	340932350287.24146	elt			B3/2/15	SSP2	rcp60	Ricke
	133524247103.69717	elt			B3/2/16	SSP2	rcp60	Ricke
	355040063356.85425	elt			B3/2/17	SSP2	rcp60	Ricke
	136539397421.38255	elt			B3/2/18	SSP2	rcp60	Ricke
	262345218248.19928	elt			B3/2/19	SSP2	rcp60	Ricke
	483350511221.3338	elt			B3/2/2	SSP2	rcp60	Ricke
	232743544323.8041	elt			B3/2/20	SSP2	rcp60	Ricke
	365381330576.8117	elt			B3/2/21	SSP2	rcp60	Ricke
	123919708681.8109	elt			B3/2/22	SSP2	rcp60	Ricke
	253869077969.50385	elt			B3/2/23	SSP2	rcp60	Ricke
	307634022793.0001	elt			B3/2/24	SSP2	rcp60	Ricke
	507450111505.1438	elt			B3/2/25	SSP2	rcp60	Ricke
	168848785110.74365	elt			B3/2/26	SSP2	rcp60	Ricke
	400041065840.56525	elt			B3/2/27	SSP2	rcp60	Ricke
	236013876020.11737	elt			B3/2/28	SSP2	rcp60	Ricke
	247494377770.15378	elt			B3/2/29	SSP2	rcp60	Ricke
	228930350113.2534	elt			B3/2/3	SSP2	rcp60	Ricke
	629179137838.3636	elt			B3/2/4	SSP2	rcp60	Ricke
	292049596893.98236	elt			B3/2/5	SSP2	rcp60	Ricke
	319709316122.1332	elt			B3/2/6	SSP2	rcp60	Ricke
	266756671196.53946	elt			B3/2/7	SSP2	rcp60	Ricke
	331118017180.99054	elt			B3/2/8	SSP2	rcp60	Ricke
	273653647362.72412	elt			B3/2/9	SSP2	rcp60	Ricke
	189684067442.5531	elt			B3/3/0	SSP2	rcp60	Ricke
	241014186016.05695	elt			B3/3/1	SSP2	rcp60	Ricke
	257585432241.94162	elt			B3/3/10	SSP2	rcp60	Ricke
	305702166055.40765	elt			B3/3/11	SSP2	rcp60	Ricke
	163063690458.48264	elt			B3/3/12	SSP2	rcp60	Ricke
	154537552538.22607	elt			B3/3/13	SSP2	rcp60	Ricke
	350730921276.3573	elt			B3/3/14	SSP2	rcp60	Ricke
	438632166505.4796	elt			B3/3/15	SSP2	rcp60	Ricke
	303841578525.5947	elt			B3/3/16	SSP2	rcp60	Ricke
	437813439089.7473	elt			B3/3/17	SSP2	rcp60	Ricke
	250387205185.38034	elt			B3/3/18	SSP2	rcp60	Ricke
	337451238503.9111	elt			B3/3/19	SSP2	rcp60	Ricke
	134129882591.58644	elt			B3/3/2	SSP2	rcp60	Ricke
	347685163034.0968	elt			B3/3/20	SSP2	rcp60	Ricke
	309637500956.5419	elt			B3/3/21	SSP2	rcp60	Ricke
	154242438117.88785	elt			B3/3/22	SSP2	rcp60	Ricke
	241886478565.24463	elt			B3/3/23	SSP2	rcp60	Ricke
	165916172062.98373	elt			B3/3/24	SSP2	rcp60	Ricke
	241670416346.9428	elt			B3/3/25	SSP2	rcp60	Ricke
	516041764221.3078	elt			B3/3/26	SSP2	rcp60	Ricke
	265758999363.19385	elt			B3/3/27	SSP2	rcp60	Ricke
	303177311149.6536	elt			B3/3/28	SSP2	rcp60	Ricke
	345671462406.8104	elt			B3/3/29	SSP2	rcp60	Ricke
	241197128610.482	elt			B3/3/3	SSP2	rcp60	Ricke
	320853278974.6418	elt			B3/3/4	SSP2	rcp60	Ricke
	223746915501.83347	elt			B3/3/5	SSP2	rcp60	Ricke
	285081210406.7212	elt			B3/3/6	SSP2	rcp60	Ricke
	197238664550.40622	elt			B3/3/7	SSP2	rcp60	Ricke
	181174578371.47397	elt			B3/3/8	SSP2	rcp60	Ricke
	247777832534.13968	elt			B3/3/9	SSP2	rcp60	Ricke
	237300132943.46048	elt			B3/4/0	SSP2	rcp60	Ricke
	419664782228.5422	elt			B3/4/1	SSP2	rcp60	Ricke
	285265498257.1394	elt			B3/4/10	SSP2	rcp60	Ricke
	373968052588.9679	elt			B3/4/11	SSP2	rcp60	Ricke
	310847370804.1807	elt			B3/4/12	SSP2	rcp60	Ricke
	287465507137.57135	elt			B3/4/13	SSP2	rcp60	Ricke
	212746962607.51138	elt			B3/4/14	SSP2	rcp60	Ricke
	412725225913.7381	elt			B3/4/15	SSP2	rcp60	Ricke
	245619296947.67523	elt			B3/4/16	SSP2	rcp60	Ricke
	388307684968.512	elt			B3/4/17	SSP2	rcp60	Ricke
	376124544096.7165	elt			B3/4/18	SSP2	rcp60	Ricke
	318838544773.9153	elt			B3/4/19	SSP2	rcp60	Ricke
	270091353762.40234	elt			B3/4/2	SSP2	rcp60	Ricke
	313692383075.25	elt			B3/4/20	SSP2	rcp60	Ricke
	352833612112.4533	elt			B3/4/21	SSP2	rcp60	Ricke
	306389320293.5008	elt			B3/4/22	SSP2	rcp60	Ricke
	271312936908.93027	elt			B3/4/23	SSP2	rcp60	Ricke
	228428214704.00452	elt			B3/4/24	SSP2	rcp60	Ricke
	317454413784.1661	elt			B3/4/25	SSP2	rcp60	Ricke
	424251992779.2631	elt			B3/4/26	SSP2	rcp60	Ricke
	222194521157.6166	elt			B3/4/27	SSP2	rcp60	Ricke
	199260965565.2059	elt			B3/4/28	SSP2	rcp60	Ricke
	328805390169.4392	elt			B3/4/29	SSP2	rcp60	Ricke
	263706595126.8105	elt			B3/4/3	SSP2	rcp60	Ricke
	504384873047.8697	elt			B3/4/4	SSP2	rcp60	Ricke
	327243695763.33856	elt			B3/4/5	SSP2	rcp60	Ricke
	379601994521.82776	elt			B3/4/6	SSP2	rcp60	Ricke
	346660787806.75885	elt			B3/4/7	SSP2	rcp60	Ricke
	299095514348.352	elt			B3/4/8	SSP2	rcp60	Ricke
	189690083202.54575	elt			B3/4/9	SSP2	rcp60	Ricke
	349329001756.4353	elt			B3/5/0	SSP2	rcp60	Ricke
	256257491496.2455	elt			B3/5/1	SSP2	rcp60	Ricke
	269877237279.89145	elt			B3/5/10	SSP2	rcp60	Ricke
	219251463228.07263	elt			B3/5/11	SSP2	rcp60	Ricke
	500960746191.6289	elt			B3/5/12	SSP2	rcp60	Ricke
	298087224022.3324	elt			B3/5/13	SSP2	rcp60	Ricke
	303360131618.11523	elt			B3/5/14	SSP2	rcp60	Ricke
	326272030273.4315	elt			B3/5/15	SSP2	rcp60	Ricke
	326692140141.6882	elt			B3/5/16	SSP2	rcp60	Ricke
	364429386604.5995	elt			B3/5/17	SSP2	rcp60	Ricke
	421942073694.39484	elt			B3/5/18	SSP2	rcp60	Ricke
	389455041769.1242	elt			B3/5/19	SSP2	rcp60	Ricke
	271858905089.00928	elt			B3/5/2	SSP2	rcp60	Ricke
	318347578206.19073	elt			B3/5/20	SSP2	rcp60	Ricke
	265921070438.45322	elt			B3/5/21	SSP2	rcp60	Ricke
	389791538716.9224	elt			B3/5/22	SSP2	rcp60	Ricke
	262719710196.13	elt			B3/5/23	SSP2	rcp60	Ricke
	318326840056.3252	elt			B3/5/24	SSP2	rcp60	Ricke
	117422976402.11548	elt			B3/5/25	SSP2	rcp60	Ricke
	289026403676.61865	elt			B3/5/26	SSP2	rcp60	Ricke
	427525689236.2409	elt			B3/5/27	SSP2	rcp60	Ricke
	361633362991.3955	elt			B3/5/28	SSP2	rcp60	Ricke
	110351619402.1616	elt			B3/5/29	SSP2	rcp60	Ricke
	364877183376.3997	elt			B3/5/3	SSP2	rcp60	Ricke
	247808700802.23654	elt			B3/5/4	SSP2	rcp60	Ricke
	425060912227.3647	elt			B3/5/5	SSP2	rcp60	Ricke
	310378954393.7492	elt			B3/5/6	SSP2	rcp60	Ricke
	281619212576.55304	elt			B3/5/7	SSP2	rcp60	Ricke
	304988681664.2342	elt			B3/5/8	SSP2	rcp60	Ricke
	436829397538.4427	elt			B3/5/9	SSP2	rcp60	Ricke
	191389655130.7183	elt			B3/6/0	SSP2	rcp60	Ricke
	307902533371.8935	elt			B3/6/1	SSP2	rcp60	Ricke
	153316249518.37933	elt			B3/6/10	SSP2	rcp60	Ricke
	331127381266.2936	elt			B3/6/11	SSP2	rcp60	Ricke
	332237064354.54706	elt			B3/6/12	SSP2	rcp60	Ricke
	312300296809.155	elt			B3/6/13	SSP2	rcp60	Ricke
	397168371065.51764	elt			B3/6/14	SSP2	rcp60	Ricke
	339149981342.12067	elt			B3/6/15	SSP2	rcp60	Ricke
	279658143442.9926	elt			B3/6/16	SSP2	rcp60	Ricke
	459174946229.88196	elt			B3/6/17	SSP2	rcp60	Ricke
	365131498234.83813	elt			B3/6/18	SSP2	rcp60	Ricke
	306851761136.9838	elt			B3/6/19	SSP2	rcp60	Ricke
	271633948877.48755	elt			B3/6/2	SSP2	rcp60	Ricke
	308480115366.52264	elt			B3/6/20	SSP2	rcp60	Ricke
	217818958104.1165	elt			B3/6/21	SSP2	rcp60	Ricke
	417158757421.31024	elt			B3/6/22	SSP2	rcp60	Ricke
	358455024068.7301	elt			B3/6/23	SSP2	rcp60	Ricke
	286169217303.2822	elt			B3/6/24	SSP2	rcp60	Ricke
	243548884786.25983	elt			B3/6/25	SSP2	rcp60	Ricke
	263363139052.92715	elt			B3/6/26	SSP2	rcp60	Ricke
	208931668150.29526	elt			B3/6/27	SSP2	rcp60	Ricke
	120206930017.98701	elt			B3/6/28	SSP2	rcp60	Ricke
	245783002580.11655	elt			B3/6/29	SSP2	rcp60	Ricke
	277523842380.15436	elt			B3/6/3	SSP2	rcp60	Ricke
	199168893928.75726	elt			B3/6/4	SSP2	rcp60	Ricke
	383301975820.29376	elt			B3/6/5	SSP2	rcp60	Ricke
	348687792934.57196	elt			B3/6/6	SSP2	rcp60	Ricke
	169649026944.73312	elt			B3/6/7	SSP2	rcp60	Ricke
	273206392095.5298	elt			B3/6/8	SSP2	rcp60	Ricke
	362162076456.44745	elt			B3/6/9	SSP2	rcp60	Ricke
	506803835601.2282	elt			B3/7/0	SSP2	rcp60	Ricke
	276947426887.86786	elt			B3/7/1	SSP2	rcp60	Ricke
	374045592514.1148	elt			B3/7/10	SSP2	rcp60	Ricke
	276017025512.84937	elt			B3/7/11	SSP2	rcp60	Ricke
	213971064817.51315	elt			B3/7/12	SSP2	rcp60	Ricke
	377652736899.56305	elt			B3/7/13	SSP2	rcp60	Ricke
	406799595079.19666	elt			B3/7/14	SSP2	rcp60	Ricke
	315644708686.71326	elt			B3/7/15	SSP2	rcp60	Ricke
	248250481595.71597	elt			B3/7/16	SSP2	rcp60	Ricke
	288673701248.0309	elt			B3/7/17	SSP2	rcp60	Ricke
	354018712406.4465	elt			B3/7/18	SSP2	rcp60	Ricke
	130669206389.37791	elt			B3/7/19	SSP2	rcp60	Ricke
	325409333573.40643	elt			B3/7/2	SSP2	rcp60	Ricke
	289798996873.8843	elt			B3/7/20	SSP2	rcp60	Ricke
	404435088058.6108	elt			B3/7/21	SSP2	rcp60	Ricke
	238521625567.20914	elt			B3/7/22	SSP2	rcp60	Ricke
	413225503115.08984	elt			B3/7/23	SSP2	rcp60	Ricke
	250034373778.0508	elt			B3/7/24	SSP2	rcp60	Ricke
	536981706738.6243	elt			B3/7/25	SSP2	rcp60	Ricke
	264404228731.84204	elt			B3/7/26	SSP2	rcp60	Ricke
	223416666124.0898	elt			B3/7/27	SSP2	rcp60	Ricke
	265226702161.44568	elt			B3/7/28	SSP2	rcp60	Ricke
	230151309723.98627	elt			B3/7/29	SSP2	rcp60	Ricke
	274751958129.8494	elt			B3/7/3	SSP2	rcp60	Ricke
	303708741293.11847	elt			B3/7/4	SSP2	rcp60	Ricke
	276352441488.3543	elt			B3/7/5	SSP2	rcp60	Ricke
	199808473713.88657	elt			B3/7/6	SSP2	rcp60	Ricke
	338304192317.0067	elt			B3/7/7	SSP2	rcp60	Ricke
	406265327463.5501	elt			B3/7/8	SSP2	rcp60	Ricke
	364062834171.7489	elt			B3/7/9	SSP2	rcp60	Ricke
	438131304578.8283	elt			B3/8/0	SSP2	rcp60	Ricke
	272211117683.5885	elt			B3/8/1	SSP2	rcp60	Ricke
	289432519117.5121	elt			B3/8/10	SSP2	rcp60	Ricke
	242429983881.495	elt			B3/8/11	SSP2	rcp60	Ricke
	205132328191.35486	elt			B3/8/12	SSP2	rcp60	Ricke
	518938876253.9644	elt			B3/8/13	SSP2	rcp60	Ricke
	368074159141.9884	elt			B3/8/14	SSP2	rcp60	Ricke
	334742833343.0793	elt			B3/8/15	SSP2	rcp60	Ricke
	204712275960.65045	elt			B3/8/16	SSP2	rcp60	Ricke
	258190725135.8863	elt			B3/8/17	SSP2	rcp60	Ricke
	381054883114.0307	elt			B3/8/18	SSP2	rcp60	Ricke
	216189133666.37067	elt			B3/8/19	SSP2	rcp60	Ricke
	638485348937.6188	elt			B3/8/2	SSP2	rcp60	Ricke
	404486657971.189	elt			B3/8/20	SSP2	rcp60	Ricke
	374072589076.9853	elt			B3/8/21	SSP2	rcp60	Ricke
	171713128733.92267	elt			B3/8/22	SSP2	rcp60	Ricke
	290765828943.3758	elt			B3/8/23	SSP2	rcp60	Ricke
	271972481397.624	elt			B3/8/24	SSP2	rcp60	Ricke
	403815397489.4284	elt			B3/8/25	SSP2	rcp60	Ricke
	318403331159.1996	elt			B3/8/26	SSP2	rcp60	Ricke
	444867319280.4706	elt			B3/8/27	SSP2	rcp60	Ricke
	389013479498.4605	elt			B3/8/28	SSP2	rcp60	Ricke
	242841520584.07516	elt			B3/8/29	SSP2	rcp60	Ricke
	382562996055.48914	elt			B3/8/3	SSP2	rcp60	Ricke
	186314482464.63977	elt			B3/8/4	SSP2	rcp60	Ricke
	413292623133.53033	elt			B3/8/5	SSP2	rcp60	Ricke
	231480236509.08154	elt			B3/8/6	SSP2	rcp60	Ricke
	474670863050.6906	elt			B3/8/7	SSP2	rcp60	Ricke
	410134111488.50806	elt			B3/8/8	SSP2	rcp60	Ricke
	384815929860.04175	elt			B3/8/9	SSP2	rcp60	Ricke
	349761284392.7729	elt			B3/9/0	SSP2	rcp60	Ricke
	281323229916.9518	elt			B3/9/1	SSP2	rcp60	Ricke
	120707745864.09105	elt			B3/9/10	SSP2	rcp60	Ricke
	282315048853.23706	elt			B3/9/11	SSP2	rcp60	Ricke
	294605811336.5504	elt			B3/9/12	SSP2	rcp60	Ricke
	141950821479.35812	elt			B3/9/13	SSP2	rcp60	Ricke
	368788506225.35376	elt			B3/9/14	SSP2	rcp60	Ricke
	283998859645.1167	elt			B3/9/15	SSP2	rcp60	Ricke
	235308373314.62875	elt			B3/9/16	SSP2	rcp60	Ricke
	370860150022.36035	elt			B3/9/17	SSP2	rcp60	Ricke
	409024315101.63086	elt			B3/9/18	SSP2	rcp60	Ricke
	397857395208.87946	elt			B3/9/19	SSP2	rcp60	Ricke
	275585926277.6317	elt			B3/9/2	SSP2	rcp60	Ricke
	388048796414.74384	elt			B3/9/20	SSP2	rcp60	Ricke
	262963505060.15115	elt			B3/9/21	SSP2	rcp60	Ricke
	257356835725.54672	elt			B3/9/22	SSP2	rcp60	Ricke
	169143333188.34128	elt			B3/9/23	SSP2	rcp60	Ricke
	253006347930.21588	elt			B3/9/24	SSP2	rcp60	Ricke
	434126483340.17664	elt			B3/9/25	SSP2	rcp60	Ricke
	404672029285.0965	elt			B3/9/26	SSP2	rcp60	Ricke
	343332461802.5105	elt			B3/9/27	SSP2	rcp60	Ricke
	506586922781.1761	elt			B3/9/28	SSP2	rcp60	Ricke
	360000419893.3375	elt			B3/9/29	SSP2	rcp60	Ricke
	303253696678.19073	elt			B3/9/3	SSP2	rcp60	Ricke
	277502231797.01587	elt			B3/9/4	SSP2	rcp60	Ricke
	305998266504.49457	elt			B3/9/5	SSP2	rcp60	Ricke
	364555245997.51215	elt			B3/9/6	SSP2	rcp60	Ricke
	458942335412.5238	elt			B3/9/7	SSP2	rcp60	Ricke
	389676499184.0883	elt			B3/9/8	SSP2	rcp60	Ricke
	250116262320.82123	elt			B3/9/9	SSP2	rcp60	Ricke
	362838564994.1596	elt			original	SSP2	rcp60	Ricke
