# Supplementary material for: The social costs of tropical cyclones
Source: Nat Commun. 2023 Nov 23;14:7294. doi: 10.1038/s41467-023-43114-4 (PMC10667268; doi:10.1038/s41467-023-43114-4)
Supplement: Supplementary file 4 — Source Data [file 41467_2023_43114_MOESM4_ESM.zip › fig2a_upper.csv]

SSP	rcp	dr_name	median	err_low	err_high
SSP2	RCP2.6	Stern	1251369750577.951	1048231174201.3121	1240091367196.4978
SSP2	RCP6.0	Stern	1090850742390.1814	934981167822.5022	1130819166407.8083
SSP2	RCP8.5	Stern	1541671238550.9807	900650629581.8218	1032107417103.3176
SSP2	RCP2.6	Nordhaus	472212541810.40643	424413960472.91504	513444710846.0551
SSP2	RCP6.0	Nordhaus	384732981850.73987	374603602917.9488	457031447654.15247
SSP2	RCP8.5	Nordhaus	523072810597.0718	357225139626.23987	427093468641.27405
SSP2	RCP2.6	Ricke	357770918034.5309	330509794689.68365	398229139363.96765
SSP2	RCP6.0	Ricke	285255846433.1535	292809781803.94244	354178172236.8227
SSP2	RCP8.5	Ricke	383232456846.4836	279679810328.4649	333796330907.3299
