# Supplementary material for: The social costs of tropical cyclones
Source: Nat Commun. 2023 Nov 23;14:7294. doi: 10.1038/s41467-023-43114-4 (PMC10667268; doi:10.1038/s41467-023-43114-4)
Supplement: Supplementary file 4 — Source Data [file 41467_2023_43114_MOESM4_ESM.zip › fig2b.csv]

ISO	dad50	dad17	dad83	SSP	rcp	dr_name
TWN	2045.749610492732	-558.3933976814255	4923.155905468855	SSP2	rcp60	Ricke
HKG	1604.6577685981638	-1301.9140385529763	4708.393914447949	SSP2	rcp60	Ricke
JPN	882.079280446797	199.97941149401652	1800.3316684121105	SSP2	rcp60	Ricke
BHS	458.3707434631148	-496.5550082767111	1446.4963720531164	SSP2	rcp60	Ricke
MUS	216.07072145357785	-313.7024482877268	691.9915935626775	SSP2	rcp60	Ricke
USA	170.22660420358852	48.78614621831492	324.9663182334908	SSP2	rcp60	Ricke
BRB	151.22911411184873	-157.4976922269691	710.375271766309	SSP2	rcp60	Ricke
PRI	141.15003450098305	-199.36938128148967	569.3905666243625	SSP2	rcp60	Ricke
PHL	138.70130185925936	-2.431050864335615	299.4630287531489	SSP2	rcp60	Ricke
KOR	123.76337216839504	-186.09813504378056	522.6679234134134	SSP2	rcp60	Ricke
VCT	61.152535461804405	-79.92648731618463	282.8112921785371	SSP2	rcp60	Ricke
MEX	54.763877797562216	5.675521226763975	111.24945020773012	SSP2	rcp60	Ricke
LCA	50.31749569362907	-53.36682789858472	218.3764507567885	SSP2	rcp60	Ricke
JAM	47.36804813866057	-118.06260711108727	208.9900347110001	SSP2	rcp60	Ricke
CUB	44.30483429859548	-26.81730182570472	120.43347153429218	SSP2	rcp60	Ricke
CAN	37.22825207486902	-65.90768820909352	205.5452482905356	SSP2	rcp60	Ricke
VNM	28.98226231015668	-10.920489167636791	67.14818114849855	SSP2	rcp60	Ricke
DOM	22.829296422962187	-50.35784860972317	120.09710942021896	SSP2	rcp60	Ricke
CHN	17.094472327942817	-0.5916957614868379	36.46467305903093	SSP2	rcp60	Ricke
LKA	15.132872030358302	-12.217677674760848	39.47761853705845	SSP2	rcp60	Ricke
