# Supplementary material for: The social costs of tropical cyclones
Source: Nat Commun. 2023 Nov 23;14:7294. doi: 10.1038/s41467-023-43114-4 (PMC10667268; doi:10.1038/s41467-023-43114-4)
Supplement: Supplementary file 4 — Source Data [file 41467_2023_43114_MOESM4_ESM.zip › fig2c.csv]

ISO	perc_of_ahi	days_of_income	income_ppp	SSP	rcp	dr_name
AUS	0.023021646743759325	0.08402901061472154	56198.79638397675	SSP2	rcp60	Ricke
BGD	0.04477310172851085	0.16342182130906463	8628.024723005878	SSP2	rcp60	Ricke
BHS	0.9861503236801733	3.5994486814326323	46480.81863954982	SSP2	rcp60	Ricke
BLZ	0.14614653770703823	0.5334348626306895	9312.355203390267	SSP2	rcp60	Ricke
CAN	0.0658353401000967	0.24029899136535296	56547.51994637958	SSP2	rcp60	Ricke
CHN	0.07453904762623208	0.2720675238357471	22933.580280849823	SSP2	rcp60	Ricke
CUB	0.1528692044732556	0.5579725963273829	28982.18411697602	SSP2	rcp60	Ricke
DOM	0.07538858614691035	0.27516833943622276	30282.165497141108	SSP2	rcp60	Ricke
GTM	0.01465637796438939	0.053495779570021273	14257.971877875469	SSP2	rcp60	Ricke
HKG	2.39062013479373	8.725763491997116	67123.07594349858	SSP2	rcp60	Ricke
HND	0.01790695243790156	0.06536037639834069	9817.63756119503	SSP2	rcp60	Ricke
HTI	0.02324053425739798	0.08482795003950264	7868.89798545367	SSP2	rcp60	Ricke
IND	0.07308999912292494	0.26677849679867605	11060.5870885281	SSP2	rcp60	Ricke
JAM	0.334070346309013	1.2193567640278973	14179.063979191202	SSP2	rcp60	Ricke
JPN	2.0613634965154946	7.523976762281555	42791.05950686785	SSP2	rcp60	Ricke
KHM	0.01751261454395239	0.06392104308542622	6745.507849157683	SSP2	rcp60	Ricke
KOR	0.2776373512114113	1.0133763319216513	44577.3494194423	SSP2	rcp60	Ricke
LAO	0.04826920304162106	0.17618259110191686	13434.548009561617	SSP2	rcp60	Ricke
LKA	0.07646601603196541	0.27910095851667377	19790.32361779152	SSP2	rcp60	Ricke
MDG	0.1472406219589727	0.5374282701502504	3466.059029875038	SSP2	rcp60	Ricke
MEX	0.2063906190815983	0.7533257596478339	26534.092509267994	SSP2	rcp60	Ricke
MMR	0.07007952272247243	0.25579025793702437	8505.304713782225	SSP2	rcp60	Ricke
MOZ	0.035232282621389326	0.12859783156807103	2921.11597952098	SSP2	rcp60	Ricke
MUS	0.7129438762961552	2.6022451484809666	30306.834610333703	SSP2	rcp60	Ricke
NIC	0.007244719549036623	0.026443226353983672	9076.243764423265	SSP2	rcp60	Ricke
PHL	0.9299911659485945	3.39446775571237	14914.26014974922	SSP2	rcp60	Ricke
PNG	0.003268039168905588	0.011928342966505396	8079.576557515177	SSP2	rcp60	Ricke
THA	0.05873061035219328	0.21436672778550545	19093.03062046295	SSP2	rcp60	Ricke
TWN	3.313529399854367	12.09438230946844	61739.29256769669	SSP2	rcp60	Ricke
USA	0.22397264882391751	0.817500168207299	76003.3	SSP2	rcp60	Ricke
VNM	0.29171105691389065	1.064745357735701	9935.263550435755	SSP2	rcp60	Ricke
