# Supplementary material for: The social costs of tropical cyclones
Source: Nat Commun. 2023 Nov 23;14:7294. doi: 10.1038/s41467-023-43114-4 (PMC10667268; doi:10.1038/s41467-023-43114-4)
Supplement: Supplementary file 4 — Source Data [file 41467_2023_43114_MOESM4_ESM.zip › fig3a_ellipses.csv]

rcp	v	w	covs	means
rcp26	gmt	gmt	0.16811596966847023	1.6089242037037839
rcp26	gmt	cost	-0.0002120942327121634	1.6089242037037839
rcp26	cost	gmt	-0.0002120942327121634	-0.0011853355468020921
rcp26	cost	cost	2.401526519814261e-06	-0.0011853355468020921
rcp60	gmt	gmt	0.6341519785285709	2.0491585952381848
rcp60	gmt	cost	-0.0008388296303972375	2.0491585952381848
rcp60	cost	gmt	-0.0008388296303972375	-0.0015501120132261018
rcp60	cost	cost	3.6464286689154094e-06	-0.0015501120132261018
rcp85	gmt	gmt	1.6990276692396553	2.7979714259260007
rcp85	gmt	cost	-0.002170589177518459	2.7979714259260007
rcp85	cost	gmt	-0.002170589177518459	-0.0024672817301300827
rcp85	cost	cost	6.1684367639259575e-06	-0.0024672817301300827
