# Supplementary material for: The social costs of tropical cyclones
Source: Nat Commun. 2023 Nov 23;14:7294. doi: 10.1038/s41467-023-43114-4 (PMC10667268; doi:10.1038/s41467-023-43114-4)
Supplement: Supplementary file 4 — Source Data [file 41467_2023_43114_MOESM4_ESM.zip › fig3a_lines.csv]

rcp	gmt	50	17	83
__all__	0.8080808080808082	-1.791145461552327e-05	-0.00014924644696456347	0.0001385636713422305
__all__	0.888888888888889	-0.00011625763854935015	-0.00025121064670374305	3.489551086328643e-05
__all__	0.9696969696969697	-0.0002142178760203956	-0.00035811080773252624	-6.445529756773713e-05
__all__	1.0505050505050506	-0.00031437934654911985	-0.0004694330615127224	-0.0001613286036415523
__all__	1.1313131313131315	-0.00041587447229692146	-0.0005837314006499946	-0.0002568796170007273
__all__	1.2121212121212122	-0.0005183592489445062	-0.0007012746486280673	-0.00034992341248642195
__all__	1.292929292929293	-0.0006219687628989699	-0.0008208429109637151	-0.0004398800587382508
__all__	1.373737373737374	-0.0007260580300046816	-0.000942894855813295	-0.0005278070811363542
__all__	1.4545454545454546	-0.0008301132337977864	-0.0010661148562653253	-0.00061387187979708
__all__	1.5353535353535355	-0.0009346872282288026	-0.0011903269763527007	-0.0006984461821005864
__all__	1.6161616161616164	-0.001039070939460622	-0.0013166812893761382	-0.0007820181022897007
__all__	1.696969696969697	-0.0011437369245964836	-0.0014432562865180746	-0.0008639661022115943
__all__	1.777777777777778	-0.001248611002110728	-0.0015702872394391591	-0.0009456950211154403
__all__	1.8585858585858588	-0.001352869195382367	-0.0016982459170435545	-0.001027019566687161
__all__	1.9393939393939394	-0.0014572223420292836	-0.0018267308438744702	-0.0011072473455437126
__all__	2.0202020202020203	-0.0015613078627806708	-0.001955237284402801	-0.0011880816357724853
__all__	2.101010101010101	-0.0016653751906377365	-0.002084127985278688	-0.001268530704884897
__all__	2.181818181818182	-0.001768697261328141	-0.0022122568804772797	-0.0013480498961593492
__all__	2.262626262626263	-0.0018720797721432521	-0.0023412868490567296	-0.0014276082438471234
__all__	2.3434343434343434	-0.0019756165367201175	-0.0024699087374489338	-0.0015067655325349128
__all__	2.4242424242424243	-0.002079056601653497	-0.002598879630331094	-0.0015861760543596
__all__	2.505050505050505	-0.0021822078595194984	-0.0027288376308936416	-0.0016654908387142857
__all__	2.585858585858586	-0.002285868059514582	-0.00285869048945565	-0.001744079909724352
__all__	2.666666666666667	-0.0023895662101166503	-0.0029880159207488293	-0.0018229248158060218
__all__	2.747474747474748	-0.00249339534670518	-0.0031180223136875363	-0.0019017840048255192
__all__	2.8282828282828287	-0.0025970281797686747	-0.003247917805201445	-0.0019807699844657444
__all__	2.909090909090909	-0.002700849304214173	-0.003377428650986648	-0.002059370917838013
__all__	2.98989898989899	-0.0028041050745881506	-0.0035070781802029453	-0.0021374802358667456
__all__	3.070707070707071	-0.0029078378398454674	-0.0036370713554780216	-0.002216276764630411
__all__	3.151515151515152	-0.003011044820654128	-0.0037668620964516203	-0.0022948382325594717
__all__	3.2323232323232327	-0.0031138918153244904	-0.0038971014453737184	-0.0023737536221004954
__all__	3.3131313131313136	-0.003217253133675161	-0.0040269427312410585	-0.0024522250971465774
__all__	3.393939393939394	-0.003320538263334059	-0.004156763418491278	-0.002530635034638728
__all__	3.474747474747475	-0.0034241295558929017	-0.004287061959032297	-0.002608548351081051
__all__	3.555555555555556	-0.0035276097058740113	-0.004417406505236424	-0.002686575869982718
__all__	3.6363636363636367	-0.0036309759956678097	-0.004547642914743232	-0.00276467443263328
__all__	3.7171717171717176	-0.0037341596190705213	-0.004677598199814788	-0.002843231729649626
__all__	3.7979797979797985	-0.003837475047872581	-0.004807755126696864	-0.002920864378816429
__all__	3.878787878787879	-0.0039407276987286025	-0.004938133966699056	-0.0029995751123770785
__all__	3.95959595959596	-0.004044125962028555	-0.0050681113336653325	-0.0030779702946000624
__all__	4.040404040404041	-0.004147343279497852	-0.005198706308677731	-0.003156075786090983
__all__	4.121212121212122	-0.0042510209104719456	-0.005329146570317034	-0.003233967132349395
__all__	4.202020202020202	-0.004354443708656362	-0.005459100256963011	-0.0033119631522874494
__all__	4.282828282828283	-0.004457753711478859	-0.0055896123263300896	-0.0033896799797373703
__all__	4.363636363636364	-0.004560828732078201	-0.005719793261550908	-0.0034680019413534605
__all__	4.444444444444445	-0.004664574560940556	-0.0058501632944720295	-0.0035453653453654858
__all__	4.525252525252526	-0.0047675702468003124	-0.005980121039304742	-0.0036230494323683314
__all__	4.606060606060606	-0.004870977509419103	-0.006110670585904825	-0.0037010621367627545
__all__	4.686868686868687	-0.004974046697726468	-0.0062413734747557795	-0.0037788860456404788
__all__	4.767676767676768	-0.005077292972818833	-0.006371751906066365	-0.003857174842005249
__all__	4.848484848484849	-0.005180789550259758	-0.006501749246405558	-0.003935032777306126
rcp26	0.8080808080808082	-0.00012601115590538865	-0.00039825483385103603	5.81603865105182e-05
rcp26	0.888888888888889	-0.0002285289764361974	-0.0004913923930850577	-4.7250506908402125e-05
rcp26	0.9696969696969697	-0.00033226024138177055	-0.0005885216443079308	-0.00014629663356151358
rcp26	1.0505050505050506	-0.0004363397213697093	-0.0006888574038491772	-0.00024599646125702385
rcp26	1.1313131313131315	-0.0005407745033924793	-0.000794211875727568	-0.00034351585705819505
rcp26	1.2121212121212122	-0.0006453799826716554	-0.0009029937194304152	-0.00043803524472586065
rcp26	1.292929292929293	-0.0007503400295084204	-0.0010152674712812445	-0.0005315709367919021
rcp26	1.373737373737374	-0.0008560162607483091	-0.00113128474694204	-0.0006214299348415507
rcp26	1.4545454545454546	-0.0009616719835247721	-0.001250248270366287	-0.0007080049139357986
rcp26	1.5353535353535355	-0.0010657950560872139	-0.0013721753769749708	-0.0007919847449989703
rcp26	1.6161616161616164	-0.001169350163563458	-0.0014970370588069154	-0.0008733558483505501
rcp26	1.696969696969697	-0.0012717695446542014	-0.0016237820428633989	-0.0009526209787501192
rcp26	1.777777777777778	-0.0013745725283421152	-0.0017515527866488057	-0.0010305760379337174
rcp26	1.8585858585858588	-0.0014763006188298383	-0.001880309473556774	-0.0011075546499234156
rcp26	1.9393939393939394	-0.0015778724920897983	-0.0020099970228715162	-0.0011836975541148177
rcp26	2.0202020202020203	-0.0016790520559240314	-0.0021405161168781372	-0.001258486416878932
rcp26	2.101010101010101	-0.0017794398340777342	-0.002271498341102119	-0.0013331386854161964
rcp26	2.181818181818182	-0.0018802555471486649	-0.0024025708383452744	-0.0014068582896556423
rcp26	2.262626262626263	-0.0019808876465554504	-0.002535018222412849	-0.001479993275427267
rcp26	2.3434343434343434	-0.002081257032693509	-0.0026660942131984146	-0.0015529218676301822
rcp26	2.4242424242424243	-0.0021813109601295866	-0.002798177366897164	-0.0016251858180292675
rcp26	2.505050505050505	-0.00228176264894793	-0.002930146246452565	-0.001697390267686738
rcp26	2.585858585858586	-0.0023817593093148157	-0.0030629794124086987	-0.0017699198118239447
rcp26	2.666666666666667	-0.0024820646672514004	-0.003195875724116938	-0.0018415205296061317
rcp26	2.747474747474748	-0.002582588666002026	-0.0033283518929095516	-0.0019133381715476928
rcp26	2.8282828282828287	-0.0026832130917423805	-0.0034617017925029506	-0.001985580742724926
rcp26	2.909090909090909	-0.0027836045436227964	-0.003595115309732915	-0.0020572524744838987
rcp26	2.98989898989899	-0.0028838638536823865	-0.0037282466996793207	-0.0021289188008357116
rcp26	3.070707070707071	-0.0029842226139898446	-0.0038615286905024316	-0.002200300396531463
rcp26	3.151515151515152	-0.0030846125180714057	-0.003994671236559297	-0.002270755114233039
rcp26	3.2323232323232327	-0.003185159013831327	-0.004128204016409528	-0.002341774396497894
rcp26	3.3131313131313136	-0.003285168176970708	-0.00426231254678773	-0.002412245095141315
rcp26	3.393939393939394	-0.003385744373577742	-0.004394924150654104	-0.0024831355017969022
rcp26	3.474747474747475	-0.0034860573418177693	-0.004528248137074883	-0.002553822785972414
rcp26	3.555555555555556	-0.0035860827161881023	-0.004661872487268117	-0.002624875560247773
rcp26	3.6363636363636367	-0.0036869763729276634	-0.00479561115695792	-0.002695111077428138
rcp26	3.7171717171717176	-0.0037872065400633764	-0.004929275614813394	-0.002766393024431635
rcp26	3.7979797979797985	-0.0038874925879019955	-0.005061195893311282	-0.0028369462761666684
rcp26	3.878787878787879	-0.003988061867242394	-0.005194903634391574	-0.0029072235487876174
rcp26	3.95959595959596	-0.004088688925623056	-0.005329574966423697	-0.002978254155578686
rcp26	4.040404040404041	-0.004188837471040306	-0.005462735693975428	-0.003048612531450778
rcp26	4.121212121212122	-0.004288781965217334	-0.005596444844867485	-0.003119425094691499
rcp26	4.202020202020202	-0.004388337415987648	-0.00573072923844583	-0.0031903770854352282
rcp26	4.282828282828283	-0.004488887294012886	-0.005864884757745276	-0.0032612782587167575
rcp26	4.363636363636364	-0.004589320232651656	-0.005999338006521605	-0.0033321126442173326
rcp26	4.444444444444445	-0.004689577441465969	-0.006133192150080076	-0.0034027136054751096
rcp26	4.525252525252526	-0.004789993122578418	-0.006266569118673421	-0.003473378202657677
rcp26	4.606060606060606	-0.004890941318019478	-0.006399847761264101	-0.0035444092950388025
rcp26	4.686868686868687	-0.004991496846429745	-0.006533761273402643	-0.0036143362657927087
rcp26	4.767676767676768	-0.005091847816851555	-0.006668947611418177	-0.0036846022126952815
rcp26	4.848484848484849	-0.005192454861744462	-0.006802133958690905	-0.0037554552902504127
rcp60	0.8080808080808082	3.273744613033429e-05	-0.00010243141773955411	0.0002760684848849716
rcp60	0.888888888888889	-6.257570554754163e-05	-0.00020552885906191138	0.00015819023012718386
rcp60	0.9696969696969697	-0.00015155163647929463	-0.00031352504527346834	4.2697882892304535e-05
rcp60	1.0505050505050506	-0.0002453665353389133	-0.00042431559039235646	-6.230249095383889e-05
rcp60	1.1313131313131315	-0.0003455230452790916	-0.0005372562358873295	-0.00015660923912780799
rcp60	1.2121212121212122	-0.00044853778242947325	-0.0006520410484311542	-0.00025021119702691135
rcp60	1.292929292929293	-0.0005522001031982047	-0.0007695278181707166	-0.00034605953525759217
rcp60	1.373737373737374	-0.0006569120851824912	-0.0008902604379899273	-0.0004417389895998389
rcp60	1.4545454545454546	-0.0007618597719962245	-0.0010127958205838768	-0.0005336788950388929
rcp60	1.5353535353535355	-0.0008676699272313567	-0.0011374580997625273	-0.0006235909035412272
rcp60	1.6161616161616164	-0.000973192529700919	-0.0012633463664225987	-0.000712118860909065
rcp60	1.696969696969697	-0.0010802811197394382	-0.0013903030524180222	-0.0007984991830250146
rcp60	1.777777777777778	-0.0011868526483140736	-0.0015190762975854889	-0.0008834915049766393
rcp60	1.8585858585858588	-0.001293160455645943	-0.0016484727335986786	-0.0009675713140891029
rcp60	1.9393939393939394	-0.0013995935533544365	-0.0017783178232916037	-0.0010509605573941771
rcp60	2.0202020202020203	-0.001506380447359592	-0.001908816104397238	-0.001133380389100286
rcp60	2.101010101010101	-0.001612509811195179	-0.00203980328246401	-0.0012158868806385642
rcp60	2.181818181818182	-0.001717964355045478	-0.002171287649122007	-0.0012973773995475163
rcp60	2.262626262626263	-0.0018238977607411945	-0.0023030268847047245	-0.0013789653629354217
rcp60	2.3434343434343434	-0.0019296493365469772	-0.002435020247024624	-0.0014597760056882312
rcp60	2.4242424242424243	-0.0020358697398242093	-0.0025672094838118708	-0.0015396726684009602
rcp60	2.505050505050505	-0.0021415389013660726	-0.0027000221559678713	-0.0016198985040429918
rcp60	2.585858585858586	-0.002247134625062973	-0.002832886484014822	-0.0016995871160597979
rcp60	2.666666666666667	-0.0023527875875558766	-0.002965433720417905	-0.0017794689280849095
rcp60	2.747474747474748	-0.0024582972760479353	-0.003098297007922022	-0.0018591927446175735
rcp60	2.8282828282828287	-0.002564046392062017	-0.0032314167360395006	-0.0019385609172682585
rcp60	2.909090909090909	-0.0026695446578983506	-0.0033641273935904425	-0.0020184306945363792
rcp60	2.98989898989899	-0.00277429376475864	-0.0034970745747120746	-0.0020981015864010707
rcp60	3.070707070707071	-0.002879978766199338	-0.003630882568902123	-0.002177916972595054
rcp60	3.151515151515152	-0.0029855037823791754	-0.003764740944297022	-0.0022575586206874144
rcp60	3.2323232323232327	-0.0030911640688794178	-0.003898688523047225	-0.0023367307395475213
rcp60	3.3131313131313136	-0.0031964968820837976	-0.004032450399436699	-0.0024162968975191355
rcp60	3.393939393939394	-0.003301403208074677	-0.004166087593379588	-0.0024948612006501568
rcp60	3.474747474747475	-0.0034064134206322656	-0.004299948682211261	-0.002574247527742185
rcp60	3.555555555555556	-0.0035119378814354	-0.004433515301102062	-0.002653305953750528
rcp60	3.6363636363636367	-0.0036172872888733483	-0.004567293357480731	-0.002732352584961849
rcp60	3.7171717171717176	-0.0037227263156336017	-0.0047007436920964134	-0.002810978677157998
rcp60	3.7979797979797985	-0.0038283385681009948	-0.0048348977242610655	-0.0028897949278270598
rcp60	3.878787878787879	-0.003933373512619272	-0.00496910714844952	-0.002968708709861141
rcp60	3.95959595959596	-0.004038730182768882	-0.005102938046285856	-0.0030473738807151214
rcp60	4.040404040404041	-0.004143889580809169	-0.005236430381219179	-0.003126335708128742
rcp60	4.121212121212122	-0.00424944589556161	-0.00537092413000665	-0.003205228548102633
rcp60	4.202020202020202	-0.004354586260697306	-0.005505319879675306	-0.003284316400589062
rcp60	4.282828282828283	-0.00445981582357176	-0.005638936544060375	-0.0033627237550081547
rcp60	4.363636363636364	-0.004564810801250906	-0.005772350861309075	-0.003441569456161056
rcp60	4.444444444444445	-0.004669278148534878	-0.005906534118844193	-0.0035205374270697687
rcp60	4.525252525252526	-0.004774528508263345	-0.0060408882970405045	-0.003599530828126991
rcp60	4.606060606060606	-0.004879481940994855	-0.006174986973844881	-0.0036784245232835363
rcp60	4.686868686868687	-0.004984720905223478	-0.006309239403218571	-0.0037572036835368102
rcp60	4.767676767676768	-0.005090377555118042	-0.0064436400656594445	-0.003835248494853879
rcp60	4.848484848484849	-0.005194912054694379	-0.006577455228468315	-0.003914000775954329
rcp85	0.8080808080808082	1.9021654176951216e-05	-0.0001375665365623049	0.00027062465258098016
rcp85	0.888888888888889	-7.400499343645936e-05	-0.00024162474885224352	0.00016158410526545842
rcp85	0.9696969696969697	-0.00016494047975924533	-0.00034808017911748486	5.689382606876245e-05
rcp85	1.0505050505050506	-0.00026010970639532295	-0.00045580698757918396	-3.872617706419251e-05
rcp85	1.1313131313131315	-0.0003579219577528343	-0.00056600551747156	-0.00013367167460745974
rcp85	1.2121212121212122	-0.00045656488631109723	-0.0006784695091201019	-0.00021987690472865355
rcp85	1.292929292929293	-0.0005555161776962635	-0.0007928582387488558	-0.0003078512392380109
rcp85	1.373737373737374	-0.0006552319541090774	-0.0009090362007374001	-0.0003974096543674273
rcp85	1.4545454545454546	-0.0007552841139425695	-0.0010263291771226873	-0.00048840548013073
rcp85	1.5353535353535355	-0.0008559955899806676	-0.0011452562367152714	-0.0005792117563654707
rcp85	1.6161616161616164	-0.0009576499318100528	-0.0012658873445556358	-0.0006695321971386607
rcp85	1.696969696969697	-0.0010597877534340415	-0.0013866617808359011	-0.0007581656837756688
rcp85	1.777777777777778	-0.001162379637270279	-0.0015086749141229123	-0.0008457435312425522
rcp85	1.8585858585858588	-0.001265858905901126	-0.0016311381834006285	-0.0009311278733403227
rcp85	1.9393939393939394	-0.0013692741780539888	-0.0017540793152746152	-0.0010160406327493906
rcp85	2.0202020202020203	-0.001472995487629733	-0.0018780156669464872	-0.001099036809132374
rcp85	2.101010101010101	-0.0015765261215129485	-0.0020031949051281897	-0.001181966583986539
rcp85	2.181818181818182	-0.0016799093676510715	-0.0021280089947701922	-0.0012632638264755641
rcp85	2.262626262626263	-0.0017834146400141767	-0.00225337709249593	-0.0013452656372115572
rcp85	2.3434343434343434	-0.0018871629982643112	-0.0023787688608655107	-0.0014269537926954198
rcp85	2.4242424242424243	-0.0019907788296961437	-0.0025054607299813195	-0.001507392478183559
rcp85	2.505050505050505	-0.002093906519537543	-0.002631796988136156	-0.0015881004365610313
rcp85	2.585858585858586	-0.0021975203430946956	-0.0027586768016043582	-0.001668010499030087
rcp85	2.666666666666667	-0.002300224314208186	-0.002885567340996524	-0.0017481677996369484
rcp85	2.747474747474748	-0.00240251527990593	-0.0030130885126988926	-0.0018280414823716202
rcp85	2.8282828282828287	-0.0025051255094709814	-0.0031406314803023826	-0.001907451129098193
rcp85	2.909090909090909	-0.00260869360163157	-0.0032680528311327377	-0.0019868388791586377
rcp85	2.98989898989899	-0.002711868060615148	-0.0033955039235980546	-0.0020662188760714154
rcp85	3.070707070707071	-0.002814533235608601	-0.0035234235468760305	-0.0021452801294940434
rcp85	3.151515151515152	-0.0029173545035049374	-0.0036511651401521013	-0.002224415694382065
rcp85	3.2323232323232327	-0.003020354522823392	-0.0037785445686291685	-0.002302911903599629
rcp85	3.3131313131313136	-0.003122861464730571	-0.00390623756018605	-0.0023813412710798525
rcp85	3.393939393939394	-0.003225114638654835	-0.004033723941433006	-0.0024603391554164637
rcp85	3.474747474747475	-0.0033278496734135575	-0.004161565423110794	-0.002539025315012189
rcp85	3.555555555555556	-0.0034308560117286505	-0.004290026067496176	-0.0026175397181224034
rcp85	3.6363636363636367	-0.0035334217659707626	-0.004418662923331432	-0.002696206507306339
rcp85	3.7171717171717176	-0.003636323164682545	-0.004546965039685689	-0.002775136516296525
rcp85	3.7979797979797985	-0.0037390683198642092	-0.004674301542415586	-0.0028536045572412046
rcp85	3.878787878787879	-0.003841656891883041	-0.004802756601976358	-0.0029319376113443457
rcp85	3.95959595959596	-0.0039443745654236945	-0.004931895631142231	-0.003010795104199199
rcp85	4.040404040404041	-0.004046971898423346	-0.005060166762238191	-0.0030888395763373454
rcp85	4.121212121212122	-0.004149438997843284	-0.005188235214643324	-0.003167322669032188
rcp85	4.202020202020202	-0.004252164744732567	-0.005316499817371828	-0.00324481033667547
rcp85	4.282828282828283	-0.004354685251752784	-0.00544552765361611	-0.0033231649307817533
rcp85	4.363636363636364	-0.004456933819671967	-0.005573542096502416	-0.0034012139227269315
rcp85	4.444444444444445	-0.004559543959156472	-0.005702892683869521	-0.003478575061631582
rcp85	4.525252525252526	-0.004661734731862524	-0.005831429181211177	-0.0035571046690845948
rcp85	4.606060606060606	-0.004764662219747487	-0.005959308898106697	-0.0036350873165700687
rcp85	4.686868686868687	-0.004867182806234065	-0.006087759656275526	-0.0037130465218664175
rcp85	4.767676767676768	-0.0049696053150767245	-0.006216281037896987	-0.003790614069113554
rcp85	4.848484848484849	-0.005072731204493079	-0.006345692794996848	-0.0038682158986024415
