# Supplementary material for: The social costs of tropical cyclones
Source: Nat Commun. 2023 Nov 23;14:7294. doi: 10.1038/s41467-023-43114-4 (PMC10667268; doi:10.1038/s41467-023-43114-4)
Supplement: Supplementary file 4 — Source Data [file 41467_2023_43114_MOESM4_ESM.zip › fig3a_markers.csv]

year	rcp	gcm	gmt	cost_range	cost_mid
2011	rcp26	GFDL-ESM2M	0.9546750476189696	0.0021962791307683187	-9.068264112078767e-05
2011	rcp26	HadGEM2-ES	0.8358829523811713	0.0023410009625951505	0.00029932897689580553
2011	rcp26	IPSL-CM5A-LR	1.5908843809525266	0.0024825571210456967	-0.0005568995002704855
2011	rcp26	MIROC5	0.9347967619048009	0.0022626687189739644	0.00010680176444524475
2011	rcp60	GFDL-ESM2M	0.9079607619046842	0.0022715074690360416	-0.0001572409960743171
2011	rcp60	HadGEM2-ES	0.8399305714287947	0.001990449056449798	-4.0232417442671e-06
2011	rcp60	IPSL-CM5A-LR	1.560979619047768	0.002521155350925881	-0.00022770209217986214
2011	rcp60	MIROC5	0.8818920000000421	0.0021449048386964296	-9.340434435872074e-05
2011	rcp85	GFDL-ESM2M	0.9031988571427785	0.002048171864933754	-0.00047207044394888714
2011	rcp85	HadGEM2-ES	0.8835972380954575	0.0017410963793991151	0.00012348890595829536
2011	rcp85	IPSL-CM5A-LR	1.5992177142858552	0.002261189691493736	-0.00047353907865320014
2011	rcp85	MIROC5	0.9434158095238505	0.0023226564705177387	0.00012293534158551
2012	rcp26	GFDL-ESM2M	0.9609607619046815	0.0022932999262110228	0.00035517686587043694
2012	rcp26	HadGEM2-ES	0.884454380952599	0.00232605276033823	1.0849624087762104e-05
2012	rcp26	IPSL-CM5A-LR	1.6190272380953843	0.002281252713089563	-0.0005277331860402073
2012	rcp26	MIROC5	0.9650824761905163	0.002583717395063755	-8.276754511656916e-05
2012	rcp60	GFDL-ESM2M	0.9115321904761122	0.002306537309957405	-0.00016739978839197642
2012	rcp60	HadGEM2-ES	0.8751210476192698	0.001898383769440915	9.800143822316084e-05
2012	rcp60	IPSL-CM5A-LR	1.583027238095388	0.002928424192215104	-3.951135286445065e-05
2012	rcp60	MIROC5	0.9126062857143269	0.002167572755386811	-0.0001220259260728305
2012	rcp85	GFDL-ESM2M	0.9215798095237292	0.0023311790645895616	0.0008432252462320336
2012	rcp85	HadGEM2-ES	0.9269305714287893	0.0022808555578119733	-0.0003757426043316957
2012	rcp85	IPSL-CM5A-LR	1.6192653333334739	0.0025431376554166385	-0.000418920240648685
2012	rcp85	MIROC5	0.9707015238095636	0.0022618158312326135	0.000404299152338785
2013	rcp26	GFDL-ESM2M	0.9694845714284896	0.0021983381277075687	0.000997881485250016
2013	rcp26	HadGEM2-ES	0.9238353333335513	0.002337942702564135	0.00021380546631626817
2013	rcp26	IPSL-CM5A-LR	1.6532177142858613	0.0027191892637099934	-0.0002783389560058199
2013	rcp26	MIROC5	0.9962253333333733	0.0020798489575578104	-3.799688460454629e-06
2013	rcp60	GFDL-ESM2M	0.9221988571427784	0.002478907321683558	-0.0002406595860461678
2013	rcp60	HadGEM2-ES	0.903121047619268	0.0017879834545546558	-0.00041723679081669726
2013	rcp60	IPSL-CM5A-LR	1.6041700952382463	0.002123412281763647	-0.00011128920966187752
2013	rcp60	MIROC5	0.9264158095238488	0.002204717452501002	6.927489782578315e-07
2013	rcp85	GFDL-ESM2M	0.9310083809522995	0.002418943380094633	-0.00030309003299279215
2013	rcp85	HadGEM2-ES	0.9636924761906936	0.0019268432086918415	-0.00031070240925960347
2013	rcp85	IPSL-CM5A-LR	1.6450272380953783	0.0026204861710170434	-0.00039416823821791563
2013	rcp85	MIROC5	0.9987967619048007	0.0022695093805006443	-9.003417669521468e-05
2014	rcp26	GFDL-ESM2M	0.9904369523808706	0.002263814902449314	-0.0002580217307622743
2014	rcp26	HadGEM2-ES	0.970454380952601	0.002339240825852916	-7.213623809280414e-05
2014	rcp26	IPSL-CM5A-LR	1.6845986666668131	0.002368144757194899	-0.0006594362948144305
2014	rcp26	MIROC5	1.0044158095238507	0.0024838112631922083	-0.00011949850561439638
2014	rcp60	GFDL-ESM2M	0.9502940952380152	0.002416767138132028	-0.0004571925217493073
2014	rcp60	HadGEM2-ES	0.9386448571430794	0.0018461112297965458	1.0810053791509861e-05
2014	rcp60	IPSL-CM5A-LR	1.6308367619049131	0.0027191108669641583	-0.0004865461945442273
2014	rcp60	MIROC5	0.927082476190516	0.002367987312230404	-2.7037829697999153e-05
2014	rcp85	GFDL-ESM2M	0.9517226666665854	0.0023240601206799775	-0.00022982161718602576
2014	rcp85	HadGEM2-ES	1.0087400952383139	0.0017538601610914174	5.7986850428869304e-05
2014	rcp85	IPSL-CM5A-LR	1.6690272380953795	0.0025587766691487065	-0.0003279794625944616
2014	rcp85	MIROC5	1.0209396190476594	0.0023299287671858905	2.747734211513964e-05
2015	rcp26	GFDL-ESM2M	1.0096750476189655	0.0022009299298377466	-0.00011494148081637491
2015	rcp26	HadGEM2-ES	1.0197877142859344	0.002609839976024943	-0.0004547728955168512
2015	rcp26	IPSL-CM5A-LR	1.712360571428717	0.0026638938044879043	-0.0004898026958062647
2015	rcp26	MIROC5	0.9982253333333747	0.002663674593281743	-0.00033966583897306274
2015	rcp60	GFDL-ESM2M	0.9685321904761097	0.0020264101557996702	-0.0005267765234156701
2015	rcp60	HadGEM2-ES	0.9779781904764111	0.0020164476566024935	-0.00025053162724909757
2015	rcp60	IPSL-CM5A-LR	1.6631224761906271	0.002588961485545975	-0.00016409807980711773
2015	rcp60	MIROC5	0.9233205714286109	0.0024646593280739414	-0.0003220999189260827
2015	rcp85	GFDL-ESM2M	0.9831512380951553	0.002236976910089233	0.00023913546486597267
2015	rcp85	HadGEM2-ES	1.0543115238097422	0.002013090918418969	-0.0005702033971416563
2015	rcp85	IPSL-CM5A-LR	1.6985510476191892	0.002657972781548664	-0.0002884227670839172
2015	rcp85	MIROC5	1.0296062857143242	0.002582496926031945	2.957857393871637e-05
2016	rcp26	GFDL-ESM2M	1.0318179047618241	0.002430212883807031	0.00012488169206966782
2016	rcp26	HadGEM2-ES	1.053121047619267	0.0023571732037986812	-5.3694325560199206e-05
2016	rcp26	IPSL-CM5A-LR	1.737217714285859	0.0024591403140883407	-0.0006919944739977131
2016	rcp26	MIROC5	1.0013205714286126	0.0023236164941735538	-0.0002275562531831594
2016	rcp60	GFDL-ESM2M	0.9856750476189676	0.00232230606550098	0.000328309251957842
2016	rcp60	HadGEM2-ES	1.0109781904764104	0.0017944117485567874	-0.0002685044668439403
2016	rcp60	IPSL-CM5A-LR	1.687170095238246	0.002081562456832094	-0.00025959471187870706
2016	rcp60	MIROC5	0.9230348571428952	0.0021997973040503065	0.00011391708970977384
2016	rcp85	GFDL-ESM2M	1.0070559999999176	0.002390041595296519	-9.433816982782847e-05
2016	rcp85	HadGEM2-ES	1.0938829523811715	0.001651200354843273	-0.00021964695576403925
2016	rcp85	IPSL-CM5A-LR	1.7275034285715702	0.0024956417998990487	-0.0005402056365273274
2016	rcp85	MIROC5	1.039130095238133	0.002026381977871184	-0.00018687772050799366
2017	rcp26	GFDL-ESM2M	1.0393893333332522	0.0019237925317683831	-0.0002796715115801067
2017	rcp26	HadGEM2-ES	1.0830734285716488	0.0020958903657314464	-0.0007732045921989245
2017	rcp26	IPSL-CM5A-LR	1.770979619047764	0.002493730631353894	-0.0006741640449170964
2017	rcp26	MIROC5	1.0303681904762323	0.00263905165182544	-5.816825230832879e-05
2017	rcp60	GFDL-ESM2M	1.0044845714284931	0.0025808479477123377	-0.0005830960025047173
2017	rcp60	HadGEM2-ES	1.0495496190478364	0.0019346467350855106	6.985628896722312e-05
2017	rcp60	IPSL-CM5A-LR	1.7118367619049113	0.0024402462839633694	-0.000563924944659627
2017	rcp60	MIROC5	0.9467491428571806	0.002349480615588849	-0.00032114239991087726
2017	rcp85	GFDL-ESM2M	1.0135798095237272	0.00238636000239872	-3.524531913706773e-05
2017	rcp85	HadGEM2-ES	1.1395496190478385	0.001710442184478163	-0.0002799476291216115
2017	rcp85	IPSL-CM5A-LR	1.762027238095381	0.002901885155672313	-0.0005154982969435
2017	rcp85	MIROC5	1.06770152380956	0.002709005388310431	-0.00036782789280934093
2018	rcp26	GFDL-ESM2M	1.051389333333253	0.0021469880274681678	-0.0007212605588136495
2018	rcp26	HadGEM2-ES	1.1138829523811722	0.0020456672576852426	-0.0005004118071490406
2018	rcp26	IPSL-CM5A-LR	1.7996462857144322	0.0025270174574393914	-0.0009796283049530049
2018	rcp26	MIROC5	1.0685586666667095	0.0022390924790564697	-0.00025874838040812226
2018	rcp60	GFDL-ESM2M	1.0196750476189675	0.002223359400694882	6.333539776529138e-05
2018	rcp60	HadGEM2-ES	1.0805972380954547	0.0017729425071629612	-0.00038776528099062106
2018	rcp60	IPSL-CM5A-LR	1.7400272380953867	0.002689194024468636	-0.00015804084363514777
2018	rcp60	MIROC5	0.9810824761905141	0.0025925234362788614	-0.00037633605536140926
2018	rcp85	GFDL-ESM2M	1.021675047618966	0.002585444469514667	-0.00018086020139129202
2018	rcp85	HadGEM2-ES	1.1724067619049814	0.001662470985847331	-0.0005281275670368187
2018	rcp85	IPSL-CM5A-LR	1.796503428571571	0.0027879718079281707	-0.00036312784244284355
2018	rcp85	MIROC5	1.1082253333333696	0.0026750794440303753	-0.00023810844808089
2019	rcp26	GFDL-ESM2M	1.062579809523727	0.0025996789741063384	-0.00018932163024571922
2019	rcp26	HadGEM2-ES	1.1480734285716465	0.002036464676530638	-0.00040515447397749345
2019	rcp26	IPSL-CM5A-LR	1.8259320000001473	0.0024250582736178514	-0.0008044142986247064
2019	rcp26	MIROC5	1.1027491428571838	0.0026341194114172387	-0.0002570147211202971
2019	rcp60	GFDL-ESM2M	1.0309131428570621	0.0024723258044323545	-3.56704468716996e-05
2019	rcp60	HadGEM2-ES	1.102454380952595	0.0019509706065019713	-0.00024205704279257548
2019	rcp60	IPSL-CM5A-LR	1.7723129523811005	0.002372238530093508	-0.0004895493147641147
2019	rcp60	MIROC5	0.989749142857179	0.0025360312080874563	-0.00019667083767434398
2019	rcp85	GFDL-ESM2M	1.053055999999918	0.0024220867368485283	0.00028951618533686963
2019	rcp85	HadGEM2-ES	1.197168666666885	0.001771511264696221	-0.0003198157752921436
2019	rcp85	IPSL-CM5A-LR	1.8234081904763328	0.0023709942174447965	-0.0005308517338516487
2019	rcp85	MIROC5	1.152796761904797	0.002217639143057405	-0.00039217679147872695
2020	rcp26	GFDL-ESM2M	1.0896274285713452	0.002487068474684025	4.5907786416079046e-05
2020	rcp26	HadGEM2-ES	1.1813115238097436	0.0019556957338843946	-0.0008420279533417449
2020	rcp26	IPSL-CM5A-LR	1.8441224761906239	0.002642432423852452	-0.0010876800477803812
2020	rcp26	MIROC5	1.1077967619048026	0.00240281711511095	-0.0002087160211724251
2020	rcp60	GFDL-ESM2M	1.0397702857142066	0.002338395779630969	-0.0005486202784431336
2020	rcp60	HadGEM2-ES	1.120787714285928	0.0018515767045064815	-0.00027383048729372265
2020	rcp60	IPSL-CM5A-LR	1.8016939047620513	0.0027082369946663434	-0.00024631528131696353
2020	rcp60	MIROC5	0.9910348571428926	0.002198783930949088	-0.000329862899325062
2020	rcp85	GFDL-ESM2M	1.0787226666665841	0.002471070913862808	0.00037732106017261663
2020	rcp85	HadGEM2-ES	1.2269781904764079	0.0019557476179082227	-0.00019031695526485013
2020	rcp85	IPSL-CM5A-LR	1.850170095238238	0.0021845321392238697	-0.0006616653305551904
2020	rcp85	MIROC5	1.1728920000000362	0.0025045620461267726	-0.0005092105700978952
2021	rcp26	GFDL-ESM2M	1.1153417142856321	0.0026787534861331982	-0.0006072488593517622
2021	rcp26	HadGEM2-ES	1.21850200000022	0.0018542308407435422	-0.0005791279819517897
2021	rcp26	IPSL-CM5A-LR	1.8703129523811006	0.0024215839238552234	-0.0010365074329313207
2021	rcp26	MIROC5	1.1097015238095655	0.0020860921716560725	-0.00029716887509593793
2021	rcp60	GFDL-ESM2M	1.0572464761903955	0.0023735972933321805	0.0002640097590977193
2021	rcp60	HadGEM2-ES	1.1331686666668799	0.0019790675424891783	-0.0007823375292419249
2021	rcp60	IPSL-CM5A-LR	1.827932000000146	0.0022902610287830983	-0.0004826569880951979
2021	rcp60	MIROC5	1.0057491428571796	0.0022321662328221646	-0.00033931363853484533
2021	rcp85	GFDL-ESM2M	1.0911988571427746	0.0025923898926920146	-0.0002590023787517956
2021	rcp85	HadGEM2-ES	1.2486448571430737	0.0019030575199356623	-0.00030015871634346856
2021	rcp85	IPSL-CM5A-LR	1.8791224761906191	0.002370271133268449	-0.0006179044278593973
2021	rcp85	MIROC5	1.1818443809524166	0.002223534096761401	-0.00030328394093546214
2022	rcp26	GFDL-ESM2M	1.1199607619046814	0.002455749881128357	-0.0005246732062795578
2022	rcp26	HadGEM2-ES	1.262740095238314	0.002415639538155923	-0.0004075109103079387
2022	rcp26	IPSL-CM5A-LR	1.9002653333334827	0.0023347667715900087	-0.0010088261091420346
2022	rcp26	MIROC5	1.1183681904762302	0.0028192351884767514	-0.00015879590673468559
2022	rcp60	GFDL-ESM2M	1.0670559999999174	0.0025474023051916006	0.00043449349674553375
2022	rcp60	HadGEM2-ES	1.1620734285716432	0.0017491954795549056	-0.0005328161571698828
2022	rcp60	IPSL-CM5A-LR	1.8665510476191929	0.0024694819760076704	-0.0004923661777386181
2022	rcp60	MIROC5	1.0182729523809906	0.002764727824355869	-0.00014445006533215707
2022	rcp85	GFDL-ESM2M	1.1121988571427732	0.00216151420215841	-5.3111963380253827e-05
2022	rcp85	HadGEM2-ES	1.2751210476192634	0.0018013480064077516	-2.58770578415859e-05
2022	rcp85	IPSL-CM5A-LR	1.9226462857144304	0.0024574393096841157	-0.0006451008555906935
2022	rcp85	MIROC5	1.2097491428571792	0.002310838441827396	-0.0004942923020776399
2023	rcp26	GFDL-ESM2M	1.1294369523808698	0.002254514759454079	0.0003450259516567321
2023	rcp26	HadGEM2-ES	1.2994543809526007	0.002161067693475402	-0.001118680373747643
2023	rcp26	IPSL-CM5A-LR	1.9283605714287193	0.002731978522319628	-0.001108324072866174
2023	rcp26	MIROC5	1.1325110476190858	0.002094379873128219	-0.000249821905343434
2023	rcp60	GFDL-ESM2M	1.069532190476106	0.002270197598892299	3.9884744768449616e-05
2023	rcp60	HadGEM2-ES	1.188216285714499	0.0017254944950262268	-0.0009582511580864864
2023	rcp60	IPSL-CM5A-LR	1.8939796190477656	0.002617873754398165	-0.00033622804957783743
2023	rcp60	MIROC5	1.0274158095238481	0.0025623666579590518	-0.000565735961975283
2023	rcp85	GFDL-ESM2M	1.133198857142775	0.0022651921622066718	-1.86598651547126e-05
2023	rcp85	HadGEM2-ES	1.319597238095455	0.0020648736462438263	-0.00011777357522722631
2023	rcp85	IPSL-CM5A-LR	1.957265333333477	0.0024371216190923434	-0.0007569403117136918
2023	rcp85	MIROC5	1.2416539047619393	0.0021654034668754773	-0.0005652560505473266
2024	rcp26	GFDL-ESM2M	1.1523893333332493	0.0025793424435602854	-0.0010148743867676795
2024	rcp26	HadGEM2-ES	1.336692476190695	0.0018786552391496548	-0.000594983571035374
2024	rcp26	IPSL-CM5A-LR	1.9419796190477667	0.00231800939379799	-0.0010668279286298534
2024	rcp26	MIROC5	1.143606285714324	0.002296036454887683	-0.00013249991935252283
2024	rcp60	GFDL-ESM2M	1.0922940952380111	0.002527229076124812	6.784812607927887e-05
2024	rcp60	HadGEM2-ES	1.212025809524023	0.002151316113846779	-0.0008063547877315404
2024	rcp60	IPSL-CM5A-LR	1.913741523809671	0.002437297378622731	-0.0006927933648895547
2024	rcp60	MIROC5	1.0383205714286092	0.0026219209932866676	-0.00015348939139083113
2024	rcp85	GFDL-ESM2M	1.151722666666585	0.002260118189503397	-0.0003557740606874961
2024	rcp85	HadGEM2-ES	1.3682162857145035	0.0020118818050681286	-0.0001041874799368857
2024	rcp85	IPSL-CM5A-LR	1.9971224761906194	0.0024205698005871964	-0.0007124417989474278
2024	rcp85	MIROC5	1.2758920000000369	0.0022585100502587434	-0.00040500492500977184
2025	rcp26	GFDL-ESM2M	1.172484571428486	0.002462961554609842	-0.00042401994736218456
2025	rcp26	HadGEM2-ES	1.373740095238315	0.002640798569140319	-0.0007503232850915244
2025	rcp26	IPSL-CM5A-LR	1.9544081904763393	0.002737763969593272	-0.0009447363093345838
2025	rcp26	MIROC5	1.160987238095277	0.0023687944959968283	-0.00021903793684275392
2025	rcp60	GFDL-ESM2M	1.1015798095237253	0.0026338339238921524	0.00016242045479181514
2025	rcp60	HadGEM2-ES	1.2330258095240219	0.0018170932171231637	-0.0007122833404917333
2025	rcp60	IPSL-CM5A-LR	1.937693904762054	0.0025986732882286754	-0.0004604352416437592
2025	rcp60	MIROC5	1.046939619047656	0.0027087787068153305	-0.0003718445327018238
2025	rcp85	GFDL-ESM2M	1.1739607619046821	0.0024096765852952813	0.0004547866003005212
2025	rcp85	HadGEM2-ES	1.4112639047621223	0.0018585752850224088	-4.723381431934149e-06
2025	rcp85	IPSL-CM5A-LR	2.052455809523952	0.0026761946136349517	-0.0006647965910816922
2025	rcp85	MIROC5	1.289415809523846	0.002357421104385409	-0.0005628174795203405
2026	rcp26	GFDL-ESM2M	1.1752464761903902	0.002749520673860003	-0.000638711677762233
2026	rcp26	HadGEM2-ES	1.4098353333335523	0.0020059620775453985	-0.001134934468591913
2026	rcp26	IPSL-CM5A-LR	1.9725034285715772	0.002573855191304775	-0.0010822660108122063
2026	rcp26	MIROC5	1.1724158095238488	0.0026219861310803677	-0.0003981896414720515
2026	rcp60	GFDL-ESM2M	1.1144369523808673	0.0022893030586985967	-0.0002755996550915481
2026	rcp60	HadGEM2-ES	1.2550734285716416	0.0019089957172890666	-0.0009112867453097221
2026	rcp60	IPSL-CM5A-LR	1.9536939047620547	0.0026861247025294225	-0.0003046435846896663
2026	rcp60	MIROC5	1.0619872380952768	0.0026091936790951517	-0.0004915294211006174
2026	rcp85	GFDL-ESM2M	1.1902940952380137	0.0024035268896115624	-0.0002648243048236937
2026	rcp85	HadGEM2-ES	1.4527400952383145	0.002002910245704799	3.46921663640746e-05
2026	rcp85	IPSL-CM5A-LR	2.0956462857144276	0.0023588214763081428	-0.0005301104732687645
2026	rcp85	MIROC5	1.3186539047619428	0.00223537100886415	-0.0008710084016574349
2027	rcp26	GFDL-ESM2M	1.1811036190475328	0.002590619592690375	-0.0008019948848585604
2027	rcp26	HadGEM2-ES	1.4467877142859336	0.0019912576720706276	-0.0008716464806405315
2027	rcp26	IPSL-CM5A-LR	1.9783129523811018	0.0024837380368103166	-0.0011666845409261382
2027	rcp26	MIROC5	1.1748920000000402	0.002394133712654626	-0.0006147828482852967
2027	rcp60	GFDL-ESM2M	1.1307226666665806	0.0024186775622585138	-0.00011228701623448053
2027	rcp60	HadGEM2-ES	1.279263904762117	0.0020095936627549313	-0.0008064677649149212
2027	rcp60	IPSL-CM5A-LR	1.9746939047620535	0.0025941585892950013	-0.00039455162929979097
2027	rcp60	MIROC5	1.0752729523809907	0.0023195168487493488	-0.0002854130868278919
2027	rcp85	GFDL-ESM2M	1.2118179047618232	0.0022996135327080953	0.0002811922114636091
2027	rcp85	HadGEM2-ES	1.489882952381173	0.0019955717913098248	-0.0004209557153003515
2027	rcp85	IPSL-CM5A-LR	2.1247415238096647	0.002469304703737376	-0.0008188477015599232
2027	rcp85	MIROC5	1.3551300952381342	0.0023489276144126867	-0.0003898278883649169
2028	rcp26	GFDL-ESM2M	1.1911036190475346	0.0027490964406525435	-0.0007502494017509152
2028	rcp26	HadGEM2-ES	1.466597238095457	0.0023828229177014337	-0.0011873891359468211
2028	rcp26	IPSL-CM5A-LR	1.995408190476339	0.002604468679065416	-0.0011698816794117088
2028	rcp26	MIROC5	1.1858443809524222	0.0024723971603478763	-0.0005452595673504344
2028	rcp60	GFDL-ESM2M	1.1463417142856271	0.0025097602050767613	-0.00033883130278581134
2028	rcp60	HadGEM2-ES	1.3013591428573552	0.0021665210890604012	-0.0007244493117599402
2028	rcp60	IPSL-CM5A-LR	1.9994081904763394	0.0028420092298259963	-0.0004043889639883801
2028	rcp60	MIROC5	1.091320571428612	0.0023342854777842715	-0.0003960631057723628
2028	rcp85	GFDL-ESM2M	1.2279607619046802	0.0025822986239396606	0.0006740756225767204
2028	rcp85	HadGEM2-ES	1.5384543809526008	0.002097024402310528	-5.359607025752771e-05
2028	rcp85	IPSL-CM5A-LR	2.1515986666668088	0.002656491323230101	-0.0004955441086057814
2028	rcp85	MIROC5	1.3946539047619428	0.0023546385145735696	-0.0009399458018460082
2029	rcp26	GFDL-ESM2M	1.1917702857142018	0.002987795430358915	-0.0006416722149536649
2029	rcp26	HadGEM2-ES	1.479502000000217	0.0019104838435772262	-0.001390461645112544
2029	rcp26	IPSL-CM5A-LR	2.018217714285862	0.002302469855771206	-0.0010022811810186127
2029	rcp26	MIROC5	1.2172729523809922	0.0025143589553598363	-0.0007348179697084384
2029	rcp60	GFDL-ESM2M	1.1675798095237238	0.002537641581566002	-0.000266686457921389
2029	rcp60	HadGEM2-ES	1.317263904762117	0.0018133835138909697	-0.0008822624203938343
2029	rcp60	IPSL-CM5A-LR	2.0122177142858604	0.002566853629315278	-0.000329567246474628
2029	rcp60	MIROC5	1.1134158095238502	0.0028047207254539097	-0.0005142592060398953
2029	rcp85	GFDL-ESM2M	1.2588655238094422	0.0023965847932925803	-0.0003760531893171552
2029	rcp85	HadGEM2-ES	1.5822639047621225	0.002239883937938252	-0.0004939259125223312
2029	rcp85	IPSL-CM5A-LR	2.186884380952525	0.002423802507857836	-0.000679745776433217
2029	rcp85	MIROC5	1.4255586666667048	0.0022324766949996977	-0.0007811836744169476
2030	rcp26	GFDL-ESM2M	1.1979131428570597	0.0024862659124859658	-0.00017805805132362974
2030	rcp26	HadGEM2-ES	1.4938829523811676	0.002097845737019668	-0.0010295562398997193
2030	rcp26	IPSL-CM5A-LR	2.0432653333334816	0.0024957409505493083	-0.0012969045376600243
2030	rcp26	MIROC5	1.2504634285714684	0.002582752067061188	-0.0006455002410112595
2030	rcp60	GFDL-ESM2M	1.1622464761903921	0.002509370400655909	0.00016747250461394438
2030	rcp60	HadGEM2-ES	1.3458353333335442	0.001934150340482955	-0.0010192358018607298
2030	rcp60	IPSL-CM5A-LR	2.0321224761906227	0.002648471946367173	-0.0005869419081129075
2030	rcp60	MIROC5	1.1249872380952786	0.002557695523420294	-0.00012314663923051572
2030	rcp85	GFDL-ESM2M	1.2870559999999203	0.002786135713973334	-0.00012346877504874356
2030	rcp85	HadGEM2-ES	1.624644857143074	0.0021240962453536933	-0.000632371760884861
2030	rcp85	IPSL-CM5A-LR	2.2148843809525234	0.0027555985721051295	-0.0012866390566517762
2030	rcp85	MIROC5	1.4350824761905139	0.00253653062001125	-0.0007664909283531069
2031	rcp26	GFDL-ESM2M	1.2124369523808696	0.002745259216794014	-0.0008434090584122571
2031	rcp26	HadGEM2-ES	1.5044543809525954	0.0021475816597527854	-0.0015568242401259764
2031	rcp26	IPSL-CM5A-LR	2.068217714285863	0.002168626137885833	-0.001081474295811514
2031	rcp26	MIROC5	1.2992253333333732	0.002779757011547622	-0.0007434928564563303
2031	rcp60	GFDL-ESM2M	1.1792940952380113	0.0022202621550140886	-0.000144615428062382
2031	rcp60	HadGEM2-ES	1.3787400952383075	0.0017689845225423845	-0.0008755670670065465
2031	rcp60	IPSL-CM5A-LR	2.0532177142858603	0.0024068234370759212	-0.00020535349500566886
2031	rcp60	MIROC5	1.1361777142857552	0.0023346105248490206	-0.0007179516941685524
2031	rcp85	GFDL-ESM2M	1.318532190476111	0.002508307092782335	6.127887542922933e-05
2031	rcp85	HadGEM2-ES	1.6631210476192644	0.0020803896991491927	-0.0006406790545199851
2031	rcp85	IPSL-CM5A-LR	2.2547891428572857	0.002544051010716774	-0.0004294593757734608
2031	rcp85	MIROC5	1.4593205714286097	0.0025170899641700916	-0.000980198531323697
2032	rcp26	GFDL-ESM2M	1.2083417142856308	0.0027477818976164702	-0.0008182230565904979
2032	rcp26	HadGEM2-ES	1.5147877142859307	0.0022665881462951205	-0.001221538715591642
2032	rcp26	IPSL-CM5A-LR	2.0905510476191984	0.002410444737408765	-0.0010659700306082113
2032	rcp26	MIROC5	1.3225110476190889	0.0025112910525254485	-0.0003737885991519751
2032	rcp60	GFDL-ESM2M	1.2030083809522965	0.0025688756657311915	-0.0005660381068837148
2032	rcp60	HadGEM2-ES	1.4117400952383066	0.0020502675481194003	-0.0009586506260852225
2032	rcp60	IPSL-CM5A-LR	2.0722177142858573	0.0027625703575992998	-0.0006635670479265294
2032	rcp60	MIROC5	1.1404158095238504	0.002416737458237315	-0.0004627174923715476
2032	rcp85	GFDL-ESM2M	1.340151238095159	0.0026444700547080618	-0.0013387770101034788
2032	rcp85	HadGEM2-ES	1.6980258095240266	0.0022545862728290175	-0.0008061263623103136
2032	rcp85	IPSL-CM5A-LR	2.302170095238239	0.002473655212932519	-0.001143277696543061
2032	rcp85	MIROC5	1.4972729523809918	0.0022506279664059373	-0.0010407390290918187
2033	rcp26	GFDL-ESM2M	1.205341714285631	0.0018930899492515846	0.0002197727339901677
2033	rcp26	HadGEM2-ES	1.5180258095240253	0.002407269404382477	-0.0011746895748699071
2033	rcp26	IPSL-CM5A-LR	2.1016939047620546	0.00270902196446158	-0.0015479099483841846
2033	rcp26	MIROC5	1.323939619047659	0.0025491945553198477	-0.000679593359118097
2033	rcp60	GFDL-ESM2M	1.2172940952380114	0.0023201048441715893	0.0005709073889784867
2033	rcp60	HadGEM2-ES	1.4417877142859246	0.0022920427528994227	-0.0012201765318864462
2033	rcp60	IPSL-CM5A-LR	2.0981224761906185	0.0025545224327725765	-0.00045481070438141414
2033	rcp60	MIROC5	1.1536539047619465	0.002139654348746494	-0.00037847917565264464
2033	rcp85	GFDL-ESM2M	1.3589131428570638	0.0025837164564864318	-0.0006535060503536753
2033	rcp85	HadGEM2-ES	1.7363591428573597	0.002113220001809992	-0.0010982791846440112
2033	rcp85	IPSL-CM5A-LR	2.357312952381097	0.002672126210288768	-0.0013760699951511342
2033	rcp85	MIROC5	1.541701523809563	0.002483822675337895	-0.0006960440640235219
2034	rcp26	GFDL-ESM2M	1.2069131428570603	0.00252629687502961	-0.0010258705918460983
2034	rcp26	HadGEM2-ES	1.5260734285716433	0.0021540658261976525	-0.0014979691748613752
2034	rcp26	IPSL-CM5A-LR	2.107551047619197	0.0026002837400440765	-0.0011148299256191338
2034	rcp26	MIROC5	1.3245586666667055	0.002466316286834537	-0.0008807388084234103
2034	rcp60	GFDL-ESM2M	1.2242940952380108	0.0024387656697198584	-0.0002476987338501012
2034	rcp60	HadGEM2-ES	1.474930571428783	0.0017980643754002355	-0.0010082332544385662
2034	rcp60	IPSL-CM5A-LR	2.12897961904776	0.0023023636648168734	-0.0004960607980740322
2034	rcp60	MIROC5	1.187939619047662	0.0021825146830026414	-0.0005371882418898459
2034	rcp85	GFDL-ESM2M	1.3917702857142065	0.002885520907107967	-0.001004459282140323
2034	rcp85	HadGEM2-ES	1.7740734285716444	0.0020710650626957153	-0.0008211521379306177
2034	rcp85	IPSL-CM5A-LR	2.416503428571572	0.0025035399710868806	-0.0005610766971200539
2034	rcp85	MIROC5	1.5662253333333718	0.0021606400537061386	-0.0010138065916086283
2035	rcp26	GFDL-ESM2M	1.2104845714284886	0.0023644736909830995	-0.0006266245166662384
2035	rcp26	HadGEM2-ES	1.533787714285928	0.0023550518820860144	-0.0016410058432365009
2035	rcp26	IPSL-CM5A-LR	2.1188843809525304	0.0025537386100196423	-0.0011347167924502417
2035	rcp26	MIROC5	1.3408920000000368	0.0024917673465889847	-0.0003642077966928039
2035	rcp60	GFDL-ESM2M	1.2312464761903927	0.002537278865365897	-0.0008725357895223846
2035	rcp60	HadGEM2-ES	1.4983115238097346	0.002304530679302589	-0.0011717086792610155
2035	rcp60	IPSL-CM5A-LR	2.1642177142858556	0.0026032957485267313	-0.0007058953679314087
2035	rcp60	MIROC5	1.2085110476190914	0.002051649352224022	-0.0001291363397351478
2035	rcp85	GFDL-ESM2M	1.4346274285713483	0.0025676550225570555	-0.0010975933525941219
2035	rcp85	HadGEM2-ES	1.809882952381169	0.002088355379503117	-0.0012308527354407824
2035	rcp85	IPSL-CM5A-LR	2.47864628571443	0.0023811150037414707	-0.0013502986668473443
2035	rcp85	MIROC5	1.585701523809562	0.00255384001156123	-0.0007790186537266973
2036	rcp26	GFDL-ESM2M	1.214198857142773	0.00233452993052437	-0.0003499475577807039
2036	rcp26	HadGEM2-ES	1.547549619047832	0.0024606869088594405	-0.0014170231772163758
2036	rcp26	IPSL-CM5A-LR	2.135312952381103	0.0030051751940299094	-0.0018830172035075832
2036	rcp26	MIROC5	1.3698920000000359	0.002206048369525466	-0.0007529245468072278
2036	rcp60	GFDL-ESM2M	1.2397226666665828	0.002505028771962468	0.0004991020785007245
2036	rcp60	HadGEM2-ES	1.5215020000002122	0.002231982628330379	-0.0013875566559771433
2036	rcp60	IPSL-CM5A-LR	2.194122476190617	0.0028432278858663315	-0.0008546626088865937
2036	rcp60	MIROC5	1.2160824761905196	0.002554060241328724	-0.0004201446662967667
2036	rcp85	GFDL-ESM2M	1.4532940952380147	0.002774931066550373	-0.0012525860250618079
2036	rcp85	HadGEM2-ES	1.8512639047621202	0.002184459184260886	-0.0011418478669360432
2036	rcp85	IPSL-CM5A-LR	2.524551047619192	0.0022330721935293336	-0.0010679445785649738
2036	rcp85	MIROC5	1.6122253333333725	0.002452936988699849	-0.0007501655702840239
2037	rcp26	GFDL-ESM2M	1.2194369523808666	0.0025223826876795523	-0.000767951726773088
2037	rcp26	HadGEM2-ES	1.5739305714287857	0.0020770988217453817	-0.0017566197723786682
2037	rcp26	IPSL-CM5A-LR	2.143693904762055	0.0025828482171076734	-0.0010895925980903723
2037	rcp26	MIROC5	1.397987238095273	0.002170073935727997	-0.0007353858092547054
2037	rcp60	GFDL-ESM2M	1.2518655238094396	0.0022432390138419508	-0.0003355078599345651
2037	rcp60	HadGEM2-ES	1.5475020000002118	0.001784446011736946	-0.0011092902179954214
2037	rcp60	IPSL-CM5A-LR	2.223074857142998	0.0022226115560682476	-0.0004371304406565514
2037	rcp60	MIROC5	1.2287015238095693	0.002218756990924586	-0.0005602542430052178
2037	rcp85	GFDL-ESM2M	1.4721036190475376	0.0030066745228126772	-0.0015735580541276545
2037	rcp85	HadGEM2-ES	1.8904543809525953	0.0021374485522333664	-0.0011737828209021273
2037	rcp85	IPSL-CM5A-LR	2.5690748571430015	0.0022265042282763052	-0.0008090981663616704
2037	rcp85	MIROC5	1.6480824761905146	0.002337317378492002	-0.0008999344239852603
2038	rcp26	GFDL-ESM2M	1.2331512380951528	0.002422110912582845	-0.0007784409923850691
2038	rcp26	HadGEM2-ES	1.6035020000002134	0.0024698678001257887	-0.0021947631681870482
2038	rcp26	IPSL-CM5A-LR	2.1513605714287216	0.0025173189528319784	-0.0013379580720407056
2038	rcp26	MIROC5	1.4204158095238444	0.0025521815707305606	-0.0003231619871007129
2038	rcp60	GFDL-ESM2M	1.246579809523723	0.0023289529644392273	-0.00034960034793054645
2038	rcp60	HadGEM2-ES	1.5666924761906889	0.002133546523185825	-0.0014244081236680888
2038	rcp60	IPSL-CM5A-LR	2.2475986666668066	0.0023598360774544458	-0.0011526330099509857
2038	rcp60	MIROC5	1.241844380952427	0.002245761635067306	-0.0003405036473370968
2038	rcp85	GFDL-ESM2M	1.5125321904761089	0.00255285352878781	-0.0002847482005842229
2038	rcp85	HadGEM2-ES	1.9351210476192642	0.0020709933818915073	-0.0015238768657405912
2038	rcp85	IPSL-CM5A-LR	2.623265333333477	0.002360688399545126	-0.0014836372167738947
2038	rcp85	MIROC5	1.6861777142857532	0.002695750142911624	-0.0005386419624262666
2039	rcp26	GFDL-ESM2M	1.2326274285713446	0.002599425511810805	-0.0008870773284713059
2039	rcp26	HadGEM2-ES	1.6287400952383104	0.002347955141545324	-0.0017854420975798827
2039	rcp26	IPSL-CM5A-LR	2.1703605714287217	0.002696384003306232	-0.0020526174779232423
2039	rcp26	MIROC5	1.4124634285714648	0.0023243805704355985	-0.0008396207175885427
2039	rcp60	GFDL-ESM2M	1.2421988571427713	0.002374401368292477	-4.964492913335863e-05
2039	rcp60	HadGEM2-ES	1.5859781904764019	0.0019546105924910526	-0.0015587250993777425
2039	rcp60	IPSL-CM5A-LR	2.2745034285715713	0.0026450901180092396	-0.0007218429679379003
2039	rcp60	MIROC5	1.2577015238095686	0.0025995496089456682	-0.0008619696077186228
2039	rcp85	GFDL-ESM2M	1.5402940952380146	0.002770225033456773	-0.002092606440666779
2039	rcp85	HadGEM2-ES	1.9863591428573604	0.002311880958505151	-0.0016519828782439263
2039	rcp85	IPSL-CM5A-LR	2.681360571428716	0.0024195289128575354	-0.0008259657606861611
2039	rcp85	MIROC5	1.700701523809563	0.002409781848106701	-0.0007026332481722025
2040	rcp26	GFDL-ESM2M	1.2280083809522981	0.0024190913358647353	-0.00011236099081678586
2040	rcp26	HadGEM2-ES	1.6455496190478345	0.002236341505355375	-0.0022908118064425857
2040	rcp26	IPSL-CM5A-LR	2.1857891428572906	0.002628438801366997	-0.0013379430010065656
2040	rcp26	MIROC5	1.4013681904762267	0.00245480805669217	-0.0007339932962557533
2040	rcp60	GFDL-ESM2M	1.2568655238094406	0.0021180186435297093	-0.0008609681172446629
2040	rcp60	HadGEM2-ES	1.6127877142859277	0.0019680552910897897	-0.0014718756798292626
2040	rcp60	IPSL-CM5A-LR	2.3010272380953816	0.0023140812031158657	-0.0009594314725052841
2040	rcp60	MIROC5	1.283987238095284	0.0021901569330669175	-0.0007989977812042907
2040	rcp85	GFDL-ESM2M	1.5689131428570622	0.003133385297271782	-0.001000550693760516
2040	rcp85	HadGEM2-ES	2.049787714285934	0.0020220253118492758	-0.0015018025645203762
2040	rcp85	IPSL-CM5A-LR	2.7345034285715726	0.0025117783596438075	-0.0014839338030314525
2040	rcp85	MIROC5	1.7058443809524204	0.002499548135018974	-0.0007033939053087443
2041	rcp26	GFDL-ESM2M	1.2169607619046803	0.002533941547528579	-0.0007842849348677659
2041	rcp26	HadGEM2-ES	1.656787714285929	0.0024307100109530874	-0.002361182718636846
2041	rcp26	IPSL-CM5A-LR	2.1941224761906217	0.0027910488561268894	-0.0014027065572688937
2041	rcp26	MIROC5	1.421653904761943	0.0025526292653487493	-0.0004587120258927389
2041	rcp60	GFDL-ESM2M	1.2704369523808676	0.002248584303106694	0.00016195271587114522
2041	rcp60	HadGEM2-ES	1.643168666666879	0.002431862895037466	-0.0016231965458859258
2041	rcp60	IPSL-CM5A-LR	2.3295034285715728	0.0026428544600447202	-0.0010355471075540732
2041	rcp60	MIROC5	1.310844380952425	0.0020494794967967594	-0.0005863337656753639
2041	rcp85	GFDL-ESM2M	1.611055999999919	0.002782708869375543	-0.0003583166513613584
2041	rcp85	HadGEM2-ES	2.1057877142859334	0.00229103671502989	-0.0020490439412036883
2041	rcp85	IPSL-CM5A-LR	2.7780272380953814	0.0024613490430145098	-0.0013191210377973695
2041	rcp85	MIROC5	1.7315586666667044	0.0022193290276143604	-0.0005253603192808639
2042	rcp26	GFDL-ESM2M	1.212341714285631	0.002416800822088982	-0.0010135304364596053
2042	rcp26	HadGEM2-ES	1.670597238095454	0.0023390764228709603	-0.0022251616112988555
2042	rcp26	IPSL-CM5A-LR	2.2068843809525256	0.0024457990022917825	-0.001891860237214135
2042	rcp26	MIROC5	1.4567015238095617	0.0023495963455353237	-0.0009964261826022785
2042	rcp60	GFDL-ESM2M	1.2779131428570574	0.002787369728969454	-0.0006460045806032304
2042	rcp60	HadGEM2-ES	1.6803591428573554	0.002363523103862586	-0.0016101287462912436
2042	rcp60	IPSL-CM5A-LR	2.360598666666812	0.002365225216427517	-0.0009230350373485822
2042	rcp60	MIROC5	1.332987238095281	0.0023956631954116722	-0.0008063598003444825
2042	rcp85	GFDL-ESM2M	1.6381988571427757	0.002908899878602908	-0.0023899989480943057
2042	rcp85	HadGEM2-ES	2.160549619047837	0.0020376200299239335	-0.001967652120040536
2042	rcp85	IPSL-CM5A-LR	2.824455809523954	0.002750867604476307	-0.0014309571958165603
2042	rcp85	MIROC5	1.7788920000000363	0.0022964486121672687	-0.0006456172037031764
2043	rcp26	GFDL-ESM2M	1.2262464761903915	0.0020291602388018666	0.0001812815895979816
2043	rcp26	HadGEM2-ES	1.6757400952383115	0.0025067996479374347	-0.0023035071941696116
2043	rcp26	IPSL-CM5A-LR	2.2137891428572867	0.0026690574757777716	-0.0011124992605268463
2043	rcp26	MIROC5	1.4833205714286104	0.0024060524448728483	-0.0007221860901634633
2043	rcp60	GFDL-ESM2M	1.2828655238094375	0.0023193744603922243	-0.001156517307581022
2043	rcp60	HadGEM2-ES	1.7052162857144977	0.0021871463534037456	-0.001625053529630121
2043	rcp60	IPSL-CM5A-LR	2.385312952381098	0.0024172464345056815	-0.001077194987925333
2043	rcp60	MIROC5	1.3578920000000412	0.002394806098468383	-0.000364211957797733
2043	rcp85	GFDL-ESM2M	1.6711512380951568	0.0026487483985502902	-0.0009110716563566585
2043	rcp85	HadGEM2-ES	2.2099305714287882	0.0023266756423060628	-0.001957271005199025
2043	rcp85	IPSL-CM5A-LR	2.8697891428572873	0.002781640614775809	-0.001687265767194309
2043	rcp85	MIROC5	1.8290348571428934	0.0025226489427994238	-0.0014363977853719225
2044	rcp26	GFDL-ESM2M	1.235627428571344	0.002223082593792228	-0.0004793826654615185
2044	rcp26	HadGEM2-ES	1.6815972380954538	0.002873775012209599	-0.002358453240806397
2044	rcp26	IPSL-CM5A-LR	2.2254081904763354	0.00255519732348505	-0.0014742755356201478
2044	rcp26	MIROC5	1.5064158095238493	0.002592017902626659	-0.0009046249328541263
2044	rcp60	GFDL-ESM2M	1.2936274285713423	0.0028114139174094436	0.0006563241650054403
2044	rcp60	HadGEM2-ES	1.7335972380954505	0.0019858447112422782	-0.0014725614155370785
2044	rcp60	IPSL-CM5A-LR	2.4153129523810977	0.0023535174996915805	-0.001032038386338764
2044	rcp60	MIROC5	1.3749872380952781	0.0022963788559810633	-0.0008370445358382303
2044	rcp85	GFDL-ESM2M	1.7211988571427757	0.003091682875693188	-0.0012005353120907794
2044	rcp85	HadGEM2-ES	2.256359142857358	0.0021416737869327227	-0.0022587117747403396
2044	rcp85	IPSL-CM5A-LR	2.927836761904906	0.0027726479203363983	-0.0016910211679855537
2044	rcp85	MIROC5	1.8653205714286076	0.0022672657126284095	-0.00041939080364524606
2045	rcp26	GFDL-ESM2M	1.232055999999916	0.0024874724558059213	-0.0009906639106477871
2045	rcp26	HadGEM2-ES	1.6818829523811665	0.002666886479010644	-0.00226494489614525
2045	rcp26	IPSL-CM5A-LR	2.246170095238239	0.0024660416673677518	-0.0015722029148604096
2045	rcp26	MIROC5	1.526653904761945	0.0023038225016146657	-0.0012830046415328868
2045	rcp60	GFDL-ESM2M	1.300627428571342	0.0026396135231610703	-0.001405215867943993
2045	rcp60	HadGEM2-ES	1.7635496190478324	0.0019941386370356594	-0.0015295251090048747
2045	rcp60	IPSL-CM5A-LR	2.439217714285857	0.0026037751517991085	-0.001042619812030347
2045	rcp60	MIROC5	1.3798443809524197	0.002303939921272726	-0.00046922550082065777
2045	rcp85	GFDL-ESM2M	1.7539607619046798	0.002601897646954322	-0.002430356100580785
2045	rcp85	HadGEM2-ES	2.3038829523811675	0.0023079679949377973	-0.0020302051840373524
2045	rcp85	IPSL-CM5A-LR	2.9810748571430015	0.0029948230806812986	-0.0016712524282879776
2045	rcp85	MIROC5	1.8883681904762257	0.002509371729891104	-0.0015183169857457975
2046	rcp26	GFDL-ESM2M	1.2281988571427724	0.002111283378108765	1.4421695255050502e-05
2046	rcp26	HadGEM2-ES	1.6848353333335455	0.002644556770263132	-0.0023772226992891127
2046	rcp26	IPSL-CM5A-LR	2.2612177142858574	0.0025127959486886554	-0.0013486185526821876
2046	rcp26	MIROC5	1.5465586666667073	0.0029576384270672967	-0.0009012499804310236
2046	rcp60	GFDL-ESM2M	1.310817904761818	0.002348780561190301	-0.00034696354758545917
2046	rcp60	HadGEM2-ES	1.7901686666668812	0.0023149881194994087	-0.0015120006230585255
2046	rcp60	IPSL-CM5A-LR	2.4660272380953803	0.0026757432314794168	-0.0009263722368829513
2046	rcp60	MIROC5	1.400225333333372	0.0023787224932642205	-0.0006403331398513973
2046	rcp85	GFDL-ESM2M	1.7800083809522973	0.00296057887270214	-0.0011291650169308696
2046	rcp85	HadGEM2-ES	2.3466448571430703	0.0024864892588731605	-0.0017653762762004387
2046	rcp85	IPSL-CM5A-LR	3.033598666666811	0.002687263432033718	-0.0017156048153006804
2046	rcp85	MIROC5	1.9245110476190834	0.002615544129913836	-0.0013003357370175907
2047	rcp26	GFDL-ESM2M	1.2351036190475335	0.002134364926983151	-0.0006073205597150426
2047	rcp26	HadGEM2-ES	1.6993115238097374	0.0027748022853867713	-0.0022691213867752887
2047	rcp26	IPSL-CM5A-LR	2.271360571428713	0.0023506507164392293	-0.0014452021230663362
2047	rcp26	MIROC5	1.5494158095238502	0.0022818273569026135	-0.001114518573033778
2047	rcp60	GFDL-ESM2M	1.319151238095152	0.0026742805142246496	-0.0006826392130712016
2047	rcp60	HadGEM2-ES	1.8139781904764052	0.0020641825249920398	-0.0017269027596992972
2047	rcp60	IPSL-CM5A-LR	2.4985034285715715	0.0027864214749709604	-0.001155359722241161
2047	rcp60	MIROC5	1.4299872380952767	0.002528240083227876	-0.0010335301096613377
2047	rcp85	GFDL-ESM2M	1.802627428571346	0.0028686513382995362	-0.0011684017855385844
2047	rcp85	HadGEM2-ES	2.3917400952383057	0.002271345964212475	-0.002215462867425207
2047	rcp85	IPSL-CM5A-LR	3.0803129523811	0.002576399279010313	-0.001502780225376447
2047	rcp85	MIROC5	1.9684634285714644	0.002747428883001288	-0.0010544469175835696
2048	rcp26	GFDL-ESM2M	1.2367702857141987	0.002508758354025287	-0.0013116175985885374
2048	rcp26	HadGEM2-ES	1.707740095238307	0.002635051799350109	-0.0024215254625445993
2048	rcp26	IPSL-CM5A-LR	2.285265333333473	0.0023412278741215342	-0.0013765769672963498
2048	rcp26	MIROC5	1.544511047619088	0.0026649577532781264	-0.0013596678763476279
2048	rcp60	GFDL-ESM2M	1.334579809523724	0.0024986616095855046	-0.0009092556204961
2048	rcp60	HadGEM2-ES	1.8432162857144991	0.0022479195567033502	-0.0016407031102950377
2048	rcp60	IPSL-CM5A-LR	2.5357891428572867	0.0024419135018518244	-0.0008289440891706541
2048	rcp60	MIROC5	1.4512729523809913	0.0025986747250892465	-0.0006694168805524501
2048	rcp85	GFDL-ESM2M	1.8451988571427747	0.0024963752369749773	-0.0014342956125548288
2048	rcp85	HadGEM2-ES	2.449502000000209	0.0023238015397209033	-0.001977545687569756
2048	rcp85	IPSL-CM5A-LR	3.138122476190623	0.002543191726002306	-0.0015971403676189467
2048	rcp85	MIROC5	2.016844380952415	0.002459430805783639	-0.0013474422130934304
2049	rcp26	GFDL-ESM2M	1.2382940952380073	0.0024989862097197623	-0.00021683223530319005
2049	rcp26	HadGEM2-ES	1.729644857143068	0.002464550937171323	-0.0020607658233117044
2049	rcp26	IPSL-CM5A-LR	2.2828843809525203	0.002749501548832917	-0.0013306739894042114
2049	rcp26	MIROC5	1.5479396190476595	0.002633125293266211	-0.0005529403664629093
2049	rcp60	GFDL-ESM2M	1.3437702857141993	0.002621333435820013	-0.00035905303711268653
2049	rcp60	HadGEM2-ES	1.8729781904764038	0.002447716851476953	-0.0017013955251188799
2049	rcp60	IPSL-CM5A-LR	2.559027238095382	0.0026791089463942437	-0.0010220794191441915
2049	rcp60	MIROC5	1.4598920000000384	0.002412989230286329	-0.0008908560818505633
2049	rcp85	GFDL-ESM2M	1.8733417142856321	0.0028868003484628377	-0.0008229075737921903
2049	rcp85	HadGEM2-ES	2.51450200000021	0.0022344839359212136	-0.001931723504651851
2049	rcp85	IPSL-CM5A-LR	3.19126533333348	0.0028052375730358366	-0.001506149778242476
2049	rcp85	MIROC5	2.0637015238095593	0.0025848128046840326	-0.0014002289425192847
2050	rcp26	GFDL-ESM2M	1.2382464761903893	0.002440052041938424	-0.00033592847128508755
2050	rcp26	HadGEM2-ES	1.7466448571430693	0.002460400180495841	-0.0024415740516755837
2050	rcp26	IPSL-CM5A-LR	2.2717415238096645	0.0027223931290313442	-0.001551369600955002
2050	rcp26	MIROC5	1.5563681904762319	0.002505819913373423	-0.0012408559863837606
2050	rcp60	GFDL-ESM2M	1.345770285714198	0.00234671163832318	-0.001124994954863569
2050	rcp60	HadGEM2-ES	1.9075496190478325	0.0022442024808809833	-0.0019284852037065544
2050	rcp60	IPSL-CM5A-LR	2.5932177142858595	0.0027431686405058587	-0.0010251272902069527
2050	rcp60	MIROC5	1.4627015238095633	0.002697435323423393	-0.0011930417705056317
2050	rcp85	GFDL-ESM2M	1.896722666666584	0.0028402366962999148	-0.0003777179829881288
2050	rcp85	HadGEM2-ES	2.5760258095240203	0.002582572890469494	-0.0022571954603450707
2050	rcp85	IPSL-CM5A-LR	3.2445510476191926	0.002924430546418349	-0.0017249619337980058
2050	rcp85	MIROC5	2.1130824761905136	0.0026620490389539864	-0.0009534074784029261
2051	rcp26	GFDL-ESM2M	1.2315798095237234	0.002677383391337027	-0.0009823449346008247
2051	rcp26	HadGEM2-ES	1.763787714285927	0.002393844611094486	-0.0023800761423142243
2051	rcp26	IPSL-CM5A-LR	2.2756939047620466	0.002652627122847713	-0.0011153908359682646
2051	rcp26	MIROC5	1.562320571428613	0.002635992032206344	-0.001025032121635565
2051	rcp60	GFDL-ESM2M	1.3681988571427697	0.0026052849297540114	-0.00043086963385115473
2051	rcp60	HadGEM2-ES	1.9354067619049768	0.0018542160276300798	-0.0018001018747262818
2051	rcp60	IPSL-CM5A-LR	2.6175510476191937	0.0026649991728877986	-0.0010278301757160452
2051	rcp60	MIROC5	1.4902729523809923	0.002411212311922544	-0.0007878965020903324
2051	rcp85	GFDL-ESM2M	1.9360083809522977	0.0021548004014586256	-0.0016186126170694046
2051	rcp85	HadGEM2-ES	2.636740095238305	0.0022998408949132295	-0.0020415343884311286
2051	rcp85	IPSL-CM5A-LR	3.298312952381098	0.0023441788431582803	-0.001166512077488856
2051	rcp85	MIROC5	2.1554634285714656	0.002619112954884986	-0.0013631437109642365
2052	rcp26	GFDL-ESM2M	1.2248655238094366	0.0025038283745388162	0.0002195733506718024
2052	rcp26	HadGEM2-ES	1.7790734285716425	0.0024352341156831494	-0.002363588378626027
2052	rcp26	IPSL-CM5A-LR	2.287836761904903	0.0025545664971082837	-0.0014690242750505273
2052	rcp26	MIROC5	1.5470348571429002	0.0026317566907442663	-0.0007316900211964232
2052	rcp60	GFDL-ESM2M	1.387627428571339	0.0025012849313793967	-0.0004389275440721044
2052	rcp60	HadGEM2-ES	1.9605020000002145	0.0026526139887282415	-0.0020842255731395743
2052	rcp60	IPSL-CM5A-LR	2.654312952381098	0.002668924865797502	-0.0011135792156520066
2052	rcp60	MIROC5	1.5314634285714692	0.0022091750905751484	-0.0013466231389571987
2052	rcp85	GFDL-ESM2M	1.966246476190395	0.0024770425538036905	-0.0012985020541170969
2052	rcp85	HadGEM2-ES	2.690835333333544	0.0022485415673692897	-0.0022023747505274995
2052	rcp85	IPSL-CM5A-LR	3.354646285714431	0.0027696036599845555	-0.0020272502843058254
2052	rcp85	MIROC5	2.1906062857143227	0.002819145473728443	-0.0011606346063933923
2053	rcp26	GFDL-ESM2M	1.2210559999999135	0.00273955848802729	-0.00028991728589357584
2053	rcp26	HadGEM2-ES	1.7905020000002143	0.002586630617440405	-0.0024573268003516315
2053	rcp26	IPSL-CM5A-LR	2.2890272380953784	0.002535747431933106	-0.0014358997923680098
2053	rcp26	MIROC5	1.545511047619089	0.0025563691847691216	-0.0014242942376735356
2053	rcp60	GFDL-ESM2M	1.4011036190475301	0.0021847910552711108	-0.0014458916147619084
2053	rcp60	HadGEM2-ES	1.9875496190478328	0.0023239694780881003	-0.0020568312050409207
2053	rcp60	IPSL-CM5A-LR	2.6846939047620513	0.0024162932477143494	-0.001472208898740907
2053	rcp60	MIROC5	1.5556062857143265	0.0023008758933370224	-0.0009889190075856925
2053	rcp85	GFDL-ESM2M	2.002055999999917	0.0025569783082300037	-0.0005654405262360254
2053	rcp85	HadGEM2-ES	2.746073428571641	0.0026136547038041955	-0.002231348320326979
2053	rcp85	IPSL-CM5A-LR	3.413979619047766	0.002967282035138803	-0.001512978931585819
2053	rcp85	MIROC5	2.220082476190512	0.002751451677835945	-0.0013465022046150372
2054	rcp26	GFDL-ESM2M	1.2317226666665797	0.0026561408420940295	-0.0015688179851975808
2054	rcp26	HadGEM2-ES	1.7916448571430714	0.002545522088552932	-0.002536923020776184
2054	rcp26	IPSL-CM5A-LR	2.2923129523810934	0.0027279528517962035	-0.001420340964730153
2054	rcp26	MIROC5	1.5555110476190879	0.00229332904144023	-0.0011086441342008928
2054	rcp60	GFDL-ESM2M	1.4144369523808622	0.0025525927605674625	-2.8225537013492155e-05
2054	rcp60	HadGEM2-ES	2.0243591428573575	0.002158402259046	-0.0021217804661326674
2054	rcp60	IPSL-CM5A-LR	2.708217714285862	0.0028003397948198464	-0.0012512844950107137
2054	rcp60	MIROC5	1.5613681904762302	0.0024014742527061054	-0.0012749663728986373
2054	rcp85	GFDL-ESM2M	2.0362940952380115	0.002673384323387026	-0.0019709817149816543
2054	rcp85	HadGEM2-ES	2.800359142857354	0.0021563920860852293	-0.0022634031963565337
2054	rcp85	IPSL-CM5A-LR	3.4595510476191937	0.002642177499917084	-0.0014963829110863605
2054	rcp85	MIROC5	2.249320571428609	0.0028442035860655485	-0.0009650536895649082
2055	rcp26	GFDL-ESM2M	1.2398655238094365	0.0026798869194072867	0.00025600631417976307
2055	rcp26	HadGEM2-ES	1.7940734285716424	0.002456211103137847	-0.002305936804313295
2055	rcp26	IPSL-CM5A-LR	2.3025986666668086	0.0023727873611914282	-0.0015393846494580114
2055	rcp26	MIROC5	1.5725586666667069	0.0025073051972280937	-0.0009137951800704818
2055	rcp60	GFDL-ESM2M	1.4316274285713377	0.0023227852973760643	-0.0005860648437784749
2055	rcp60	HadGEM2-ES	2.0581686666668806	0.0028286698572240593	-0.002079688041003214
2055	rcp60	IPSL-CM5A-LR	2.721693904762053	0.002808857284511578	-0.0014602008957287807
2055	rcp60	MIROC5	1.5591300952381335	0.001965001843341851	-0.001429379164986998
2055	rcp85	GFDL-ESM2M	2.060198857142774	0.0026496479750372174	-0.002082159896524419
2055	rcp85	HadGEM2-ES	2.8579781904764037	0.002668393137405008	-0.0025128210776199844
2055	rcp85	IPSL-CM5A-LR	3.5033605714287184	0.002792577262242117	-0.002275461125704536
2055	rcp85	MIROC5	2.300558666666705	0.0026506190481383075	-0.0015359804704682643
2056	rcp26	GFDL-ESM2M	1.2405798095237213	0.0027003593709101124	-0.0011273241600059335
2056	rcp26	HadGEM2-ES	1.8031210476192612	0.0029210400818277258	-0.0023908714914662042
2056	rcp26	IPSL-CM5A-LR	2.3086939047620483	0.0024708971294913847	-0.001616258317883853
2056	rcp26	MIROC5	1.5943205714286113	0.002327542262370328	-0.0014360851199488366
2056	rcp60	GFDL-ESM2M	1.4461036190475298	0.002503640339998619	-0.0017598748174601573
2056	rcp60	HadGEM2-ES	2.102454380952595	0.0024251222412084803	-0.002224769352581525
2056	rcp60	IPSL-CM5A-LR	2.736074857143007	0.002617346388157437	-0.0015279632042939219
2056	rcp60	MIROC5	1.5834158095238473	0.0021744110472494034	-0.0013471077690055781
2056	rcp85	GFDL-ESM2M	2.076770285714203	0.0029536776228136965	-0.0006968491070865056
2056	rcp85	HadGEM2-ES	2.9199305714287838	0.0023573716385311564	-0.002255644569949153
2056	rcp85	IPSL-CM5A-LR	3.5525034285715744	0.0026141705548983333	-0.0017140134844660043
2056	rcp85	MIROC5	2.3619396190476567	0.002778035550947562	-0.001460360992882097
2057	rcp26	GFDL-ESM2M	1.2412940952380067	0.0024472601391492335	-0.0012206229486396393
2057	rcp26	HadGEM2-ES	1.8096924761906887	0.0026430965659151274	-0.002259428870534528
2057	rcp26	IPSL-CM5A-LR	2.31197961904776	0.0026396872407580805	-0.001714026045781349
2057	rcp26	MIROC5	1.5900348571428982	0.002432753356697618	-0.001015117462982646
2057	rcp60	GFDL-ESM2M	1.467246476190388	0.002473034414165725	0.00015265084458687586
2057	rcp60	HadGEM2-ES	2.1479305714287844	0.002214617043754582	-0.0022033013851795492
2057	rcp60	IPSL-CM5A-LR	2.744027238095387	0.0030209671767374435	-0.0014756998785029527
2057	rcp60	MIROC5	1.630511047619084	0.002438979496085755	-0.001334156042849114
2057	rcp85	GFDL-ESM2M	2.11096076190468	0.0026646847403376146	-0.002412087618500135
2057	rcp85	HadGEM2-ES	2.9821210476192594	0.0022192852367870167	-0.0024813017052110033
2057	rcp85	IPSL-CM5A-LR	3.6070272380953834	0.0026450557358919007	-0.0018798523298051775
2057	rcp85	MIROC5	2.413368190476227	0.0027390472235043757	-0.001247840916103924
2058	rcp26	GFDL-ESM2M	1.2336750476189606	0.0025823332489237167	0.0006329672723557545
2058	rcp26	HadGEM2-ES	1.803930571428782	0.0026346750838840086	-0.0022938206955261152
2058	rcp26	IPSL-CM5A-LR	2.3205034285715715	0.002536420011159448	-0.001814634605902981
2058	rcp26	MIROC5	1.5738920000000411	0.002349025228274886	-0.0014059970049643004
2058	rcp60	GFDL-ESM2M	1.4929607619046745	0.0025690554022905717	-0.000796385029458724
2058	rcp60	HadGEM2-ES	2.1930734285716436	0.002129562911528081	-0.002180171731379669
2058	rcp60	IPSL-CM5A-LR	2.768360571428718	0.002370952558249193	-0.0015064233268322796
2058	rcp60	MIROC5	1.664320571428607	0.002335237365385811	-0.0015473632395109798
2058	rcp85	GFDL-ESM2M	2.144246476190395	0.0029323282073363812	-0.0024273610225107743
2058	rcp85	HadGEM2-ES	3.0479781904764014	0.002710027782451318	-0.0029850388522779043
2058	rcp85	IPSL-CM5A-LR	3.6630748571430005	0.0027399001848823204	-0.002623294521824722
2058	rcp85	MIROC5	2.4479872380952763	0.002406028399898243	-0.001927540182267803
2059	rcp26	GFDL-ESM2M	1.236436952380865	0.0024800474101570632	-0.0005990522644503014
2059	rcp26	HadGEM2-ES	1.8002639047621156	0.0026382235546302006	-0.0024878740043096253
2059	rcp26	IPSL-CM5A-LR	2.324027238095382	0.0025714401131710597	-0.0016215574363723233
2059	rcp26	MIROC5	1.5547491428571847	0.0023942244316171916	-0.001333414599936599
2059	rcp60	GFDL-ESM2M	1.5209131428570577	0.0025144580109688654	-0.0020582498389105685
2059	rcp60	HadGEM2-ES	2.2398829523811674	0.002252795119528676	-0.0022848067835072802
2059	rcp60	IPSL-CM5A-LR	2.7935034285715763	0.0027761162367000046	-0.0020858875298444277
2059	rcp60	MIROC5	1.6758920000000355	0.0025024349567355944	-0.0013063736417731557
2059	rcp85	GFDL-ESM2M	2.184246476190397	0.0026757307939638438	-0.0019067551318979457
2059	rcp85	HadGEM2-ES	3.1009305714287807	0.002546842489031885	-0.002288854338292039
2059	rcp85	IPSL-CM5A-LR	3.7223129523810967	0.0026200864537081446	-0.0016579411389419248
2059	rcp85	MIROC5	2.4763205714286105	0.0023403300499839795	-0.001582030613370187
2060	rcp26	GFDL-ESM2M	1.2577702857141975	0.0025029333996484508	-0.00044199529723845996
2060	rcp26	HadGEM2-ES	1.7860258095240213	0.0028135492123936966	-0.0027615604869557506
2060	rcp26	IPSL-CM5A-LR	2.324693904762046	0.002867000255774256	-0.002066013685216158
2060	rcp26	MIROC5	1.571225333333375	0.0023339867209646054	-0.001283462586015474
2060	rcp60	GFDL-ESM2M	1.5487226666665816	0.0025466524506456566	-0.0005079568624258843
2060	rcp60	HadGEM2-ES	2.281740095238311	0.002031207415004982	-0.0022499661539950393
2060	rcp60	IPSL-CM5A-LR	2.8245986666668124	0.0026727038199841776	-0.0015447810126944454
2060	rcp60	MIROC5	1.6828443809524172	0.0025915350488924104	-0.0012908739452076985
2060	rcp85	GFDL-ESM2M	2.2291036190475397	0.0029339486842142356	-0.002555894228674761
2060	rcp85	HadGEM2-ES	3.1615972380954473	0.0027843502634946962	-0.0030061884773943453
2060	rcp85	IPSL-CM5A-LR	3.7777891428572885	0.002793306837722909	-0.002568803454611676
2060	rcp85	MIROC5	2.521225333333372	0.0028805732143679093	-0.001818859001097293
2061	rcp26	GFDL-ESM2M	1.2801036190475306	0.0025341920795756315	0.00041980319195240103
2061	rcp26	HadGEM2-ES	1.779978190476402	0.002639355167146652	-0.0022745714374616524
2061	rcp26	IPSL-CM5A-LR	2.3271224761906195	0.0026609276243314854	-0.001637366322710129
2061	rcp26	MIROC5	1.5867967619048038	0.002483897490795426	-0.0014083790030704685
2061	rcp60	GFDL-ESM2M	1.5825798095237225	0.0023356509017885187	-0.0009749498904648595
2061	rcp60	HadGEM2-ES	2.32269247619069	0.002341983831765396	-0.0021377411554034517
2061	rcp60	IPSL-CM5A-LR	2.8566939047620497	0.0026912867399391106	-0.0016913580391912369
2061	rcp60	MIROC5	1.7053681904762275	0.002624715354179944	-0.0013764934118178078
2061	rcp85	GFDL-ESM2M	2.2575321904761103	0.0028813605865207004	-0.002998221358565057
2061	rcp85	HadGEM2-ES	3.2123591428573506	0.002650147701148715	-0.003045258328515052
2061	rcp85	IPSL-CM5A-LR	3.831932000000146	0.0030191556857315166	-0.002775093466011828
2061	rcp85	MIROC5	2.5838920000000374	0.0025499811719210865	-0.0018887399540387846
2062	rcp26	GFDL-ESM2M	1.2848655238094338	0.0023575609173802263	-0.0008863575375175498
2062	rcp26	HadGEM2-ES	1.7720258095240198	0.0029800762313336934	-0.0030329261037013323
2062	rcp26	IPSL-CM5A-LR	2.3362177142858593	0.002676790596457905	-0.0017848496621344478
2062	rcp26	MIROC5	1.5896062857143263	0.0021696815611601168	-0.001108103146002682
2062	rcp60	GFDL-ESM2M	1.6161512380951528	0.0025543160904242124	-0.0017581732673289919
2062	rcp60	HadGEM2-ES	2.365882952381168	0.0023389936356698884	-0.0023860243669458388
2062	rcp60	IPSL-CM5A-LR	2.8754558095239555	0.0027386117795027707	-0.0020886631105401635
2062	rcp60	MIROC5	1.7381300952381342	0.0025419702800715985	-0.0011148557681803569
2062	rcp85	GFDL-ESM2M	2.2822940952380146	0.002903327448458792	-0.002151091550531653
2062	rcp85	HadGEM2-ES	3.267216285714493	0.0028617641744564026	-0.0029194544697028232
2062	rcp85	IPSL-CM5A-LR	3.8935986666668136	0.0029415514091773107	-0.0022021257400433674
2062	rcp85	MIROC5	2.642511047619085	0.0025489715765954863	-0.0019875180530449415
2063	rcp26	GFDL-ESM2M	1.2843417142856257	0.0027209258637690328	-0.0005127813597796763
2063	rcp26	HadGEM2-ES	1.7693115238097334	0.002811456454449299	-0.0030418896037541798
2063	rcp26	IPSL-CM5A-LR	2.3410272380953834	0.0025656242596019192	-0.0018896013810085403
2063	rcp26	MIROC5	1.5849872380952796	0.0022897526110955677	-0.0011352896073359641
2063	rcp60	GFDL-ESM2M	1.6477702857142025	0.002520867368227363	-0.0010303639541660052
2063	rcp60	HadGEM2-ES	2.40474009523831	0.002337763515973942	-0.002185792044293134
2063	rcp60	IPSL-CM5A-LR	2.8979320000001447	0.002750626539086521	-0.0011888280207527423
2063	rcp60	MIROC5	1.7708920000000414	0.0027271450030811025	-0.0010710112387555758
2063	rcp85	GFDL-ESM2M	2.3240083809522987	0.002763820663216925	-0.0022958165723750883
2063	rcp85	HadGEM2-ES	3.330025809524017	0.0027698678167524427	-0.0029572516298831284
2063	rcp85	IPSL-CM5A-LR	3.9593605714287197	0.0030084343341020186	-0.0030630520525045464
2063	rcp85	MIROC5	2.6849872380952755	0.0027497153558197424	-0.0021206423581802917
2064	rcp26	GFDL-ESM2M	1.2831036190475298	0.002373843653775111	-3.02454225461254e-06
2064	rcp26	HadGEM2-ES	1.7656924761906874	0.0028430547309761943	-0.0027263813098932378
2064	rcp26	IPSL-CM5A-LR	2.3352653333334796	0.002555858922436794	-0.001808319060411971
2064	rcp26	MIROC5	1.5858920000000416	0.0023774051050154676	-0.0010568384886481198
2064	rcp60	GFDL-ESM2M	1.6736750476189663	0.002533088741139236	-0.0004970718857124361
2064	rcp60	HadGEM2-ES	2.451644857143073	0.0026298858898456817	-0.002549006979728591
2064	rcp60	IPSL-CM5A-LR	2.9126939047620497	0.0027471702400673056	-0.0017669229580732047
2064	rcp60	MIROC5	1.8045110476190895	0.0026736908862617613	-0.0013971122669844465
2064	rcp85	GFDL-ESM2M	2.35296076190468	0.002884391938088054	-0.003760444238679878
2064	rcp85	HadGEM2-ES	3.39145438095259	0.002773716859834098	-0.0031577967320138667
2064	rcp85	IPSL-CM5A-LR	4.021170095238244	0.0030840317959482024	-0.0028497359463722357
2064	rcp85	MIROC5	2.710987238095275	0.0028695077313797474	-0.0024781175547139035
2065	rcp26	GFDL-ESM2M	1.2787226666665783	0.002476194296660392	-0.0007910353602776176
2065	rcp26	HadGEM2-ES	1.7573115238097359	0.0029309556889121533	-0.003009758604859202
2065	rcp26	IPSL-CM5A-LR	2.334074857143004	0.0029360699438135355	-0.0017625377218746432
2065	rcp26	MIROC5	1.592701523809564	0.0023692678724520173	-0.001151970046861358
2065	rcp60	GFDL-ESM2M	1.7001988571427769	0.002371283370989552	-0.0013362656400805978
2065	rcp60	HadGEM2-ES	2.4858829523811674	0.0023369194233840325	-0.0026013716223142226
2065	rcp60	IPSL-CM5A-LR	2.9315986666668112	0.002707785402928057	-0.001830824793159999
2065	rcp60	MIROC5	1.8331300952381373	0.002488756606822607	-0.0009498016401116778
2065	rcp85	GFDL-ESM2M	2.3749131428570616	0.0027321564506933337	-0.002142229548600376
2065	rcp85	HadGEM2-ES	3.4473591428573536	0.0033612757312975875	-0.003361954796867685
2065	rcp85	IPSL-CM5A-LR	4.070217714285864	0.003086741071342957	-0.002446731488078699
2065	rcp85	MIROC5	2.7468443809524197	0.00278846601108802	-0.0021234921751338456
2066	rcp26	GFDL-ESM2M	1.2849607619046748	0.002640290043542954	-0.0001782588038961912
2066	rcp26	HadGEM2-ES	1.7597400952383095	0.0029732560626728843	-0.0032024924774081247
2066	rcp26	IPSL-CM5A-LR	2.3352177142858617	0.002793910062053497	-0.001698656317491551
2066	rcp26	MIROC5	1.6004634285714696	0.0025687263547708766	-0.0012000300247285167
2066	rcp60	GFDL-ESM2M	1.7260559999999197	0.002383607434520721	-0.0009829065101577376
2066	rcp60	HadGEM2-ES	2.5211210476192627	0.002599441567772696	-0.002636955194625732
2066	rcp60	IPSL-CM5A-LR	2.9558843809525275	0.0029407514312370757	-0.0011916100560656119
2066	rcp60	MIROC5	1.858653904761947	0.0025877692547076107	-0.0013020782231933533
2066	rcp85	GFDL-ESM2M	2.409436952380872	0.002811133005033984	-0.0020905047309556475
2066	rcp85	HadGEM2-ES	3.5082639047621154	0.002887843561157525	-0.003674346251918623
2066	rcp85	IPSL-CM5A-LR	4.126979619047769	0.003154877409673046	-0.003272776331166521
2066	rcp85	MIROC5	2.797844380952418	0.0028878672970816246	-0.0027686718821601747
2067	rcp26	GFDL-ESM2M	1.2848179047618182	0.0023147930567423984	-0.0003925514655667304
2067	rcp26	HadGEM2-ES	1.748597238095453	0.002809348984875056	-0.0021747880202169258
2067	rcp26	IPSL-CM5A-LR	2.331932000000146	0.002477152013659947	-0.0014587873335257934
2067	rcp26	MIROC5	1.5838443809524225	0.0023266843716146764	-0.0009436978742361789
2067	rcp60	GFDL-ESM2M	1.756389333333253	0.002514384384600407	-0.0004371895362828373
2067	rcp60	HadGEM2-ES	2.56583533333355	0.0026926095130322134	-0.002887921876221723
2067	rcp60	IPSL-CM5A-LR	2.973932000000147	0.002849122606506926	-0.0018794454637993832
2067	rcp60	MIROC5	1.8843681904762337	0.0026597839656329423	-0.001127682402124735
2067	rcp85	GFDL-ESM2M	2.4463417142856327	0.0031709837818772383	-0.004275855699308195
2067	rcp85	HadGEM2-ES	3.5753115238097353	0.003128020438714814	-0.0033519713368651252
2067	rcp85	IPSL-CM5A-LR	4.184932000000149	0.0032033331143003713	-0.0030565057913712443
2067	rcp85	MIROC5	2.857987238095274	0.0030596467349466487	-0.0027589801222314956
2068	rcp26	GFDL-ESM2M	1.2821512380951523	0.0022562544363070973	-0.0006997541244254123
2068	rcp26	HadGEM2-ES	1.7395020000002135	0.0025743562278771927	-0.0027741787737595187
2068	rcp26	IPSL-CM5A-LR	2.334884380952528	0.0026191096044515276	-0.001670700846720957
2068	rcp26	MIROC5	1.573701523809564	0.002497604965115245	-0.0013019012916905956
2068	rcp60	GFDL-ESM2M	1.796151238095157	0.00266685812269087	-0.0010799949817621437
2068	rcp60	HadGEM2-ES	2.6152162857145016	0.00260848348216908	-0.0032398920219388586
2068	rcp60	IPSL-CM5A-LR	2.999122476190623	0.0028104241797011096	-0.0015134443795889177
2068	rcp60	MIROC5	1.9115586666667084	0.0024362548566746775	-0.001231287031935524
2068	rcp85	GFDL-ESM2M	2.4886274285713466	0.0032204747917915187	-0.0018116532993714151
2068	rcp85	HadGEM2-ES	3.6423115238097377	0.0031138563171270255	-0.004188432700491128
2068	rcp85	IPSL-CM5A-LR	4.247932000000148	0.0033593785521309812	-0.002823740796508111
2068	rcp85	MIROC5	2.9047967619047985	0.0029904587630732566	-0.0023953956029349123
2069	rcp26	GFDL-ESM2M	1.2857226666665833	0.002561490829031457	-0.0003241075435266734
2069	rcp26	HadGEM2-ES	1.737644857143071	0.002605445452519091	-0.002453080132277668
2069	rcp26	IPSL-CM5A-LR	2.340122476190624	0.0028966597206770374	-0.001266575708298121
2069	rcp26	MIROC5	1.5787491428571827	0.002421347353387708	-0.0011469325943256935
2069	rcp60	GFDL-ESM2M	1.8260559999999182	0.0028172610929082507	-0.001719624474224079
2069	rcp60	HadGEM2-ES	2.6597877142859314	0.00270996522022972	-0.0028360145107534625
2069	rcp60	IPSL-CM5A-LR	3.0212653333334796	0.003038545123205202	-0.001484385145980079
2069	rcp60	MIROC5	1.953511047619088	0.002296721609733877	-0.0013900625704277398
2069	rcp85	GFDL-ESM2M	2.51691314285706	0.003130575097643549	-0.0019330681112809543
2069	rcp85	HadGEM2-ES	3.7038829523811665	0.0032324124127286018	-0.0036329700860748514
2069	rcp85	IPSL-CM5A-LR	4.306170095238244	0.003518898105459473	-0.003677398784900626
2069	rcp85	MIROC5	2.937701523809562	0.003144764840224382	-0.003141661146884677
2070	rcp26	GFDL-ESM2M	1.28191314285706	0.002284579483660147	-0.0001964979701769016
2070	rcp26	HadGEM2-ES	1.7292162857145013	0.002508884003857329	-0.0021251400623770096
2070	rcp26	IPSL-CM5A-LR	2.3448843809525295	0.002553823588211818	-0.001517135214101011
2070	rcp26	MIROC5	1.586320571428611	0.0021554648593973278	-0.001051477574513104
2070	rcp60	GFDL-ESM2M	1.8576274285713474	0.002264357923782434	4.387006862274919e-05
2070	rcp60	HadGEM2-ES	2.7123591428573595	0.002544046341064996	-0.003272359037731633
2070	rcp60	IPSL-CM5A-LR	3.0549796190477667	0.0031108481643404924	-0.0017200451141669035
2070	rcp60	MIROC5	2.0026539047619445	0.002345104178056195	-0.0014457595120161363
2070	rcp85	GFDL-ESM2M	2.5618179047618215	0.0029546520785058883	-0.004955933498104402
2070	rcp85	HadGEM2-ES	3.7572162857145	0.002964532859227238	-0.003785960506386174
2070	rcp85	IPSL-CM5A-LR	4.364455809523958	0.0034198466621649113	-0.0034576703386712732
2070	rcp85	MIROC5	2.9696062857143244	0.0032546459785835783	-0.003525429189432216
2071	rcp26	GFDL-ESM2M	1.2775321904761083	0.002328206945760413	-0.001399202922673183
2071	rcp26	HadGEM2-ES	1.7201686666668823	0.0024379631959823137	-0.00245591540795797
2071	rcp26	IPSL-CM5A-LR	2.344360571428719	0.0025869983081831913	-0.0017054232128087606
2071	rcp26	MIROC5	1.5836539047619451	0.0024084333147502456	-0.001475517528726641
2071	rcp60	GFDL-ESM2M	1.8860083809523	0.002848226583410973	-0.001834611133879937
2071	rcp60	HadGEM2-ES	2.761644857143075	0.0027419347712313185	-0.0036015029124391333
2071	rcp60	IPSL-CM5A-LR	3.0743129523811	0.0028625541361788154	-0.0017376817992617675
2071	rcp60	MIROC5	2.042653904761943	0.002506776882699537	-0.001680196406990174
2071	rcp85	GFDL-ESM2M	2.6071512380951543	0.0031176885542879007	-0.0023916484685553826
2071	rcp85	HadGEM2-ES	3.813549619047833	0.0031051813563785055	-0.0041499503224543205
2071	rcp85	IPSL-CM5A-LR	4.42393200000015	0.003315406131992474	-0.003549837317766139
2071	rcp85	MIROC5	3.0010824761905153	0.003062875154028287	-0.002955713459756233
2072	rcp26	GFDL-ESM2M	1.284103619047536	0.0020425307003707656	4.830750123712151e-05
2072	rcp26	HadGEM2-ES	1.710502000000217	0.002403565123080346	-0.002502587732703702
2072	rcp26	IPSL-CM5A-LR	2.3502653333334793	0.003090596005713277	-0.0012741713889063704
2072	rcp26	MIROC5	1.5797491428571835	0.002455175293088087	-0.0010033803580902713
2072	rcp60	GFDL-ESM2M	1.9125798095237283	0.0025230428653697547	-0.0004614215657515618
2072	rcp60	HadGEM2-ES	2.81188295238117	0.002680360049696253	-0.003096594353118711
2072	rcp60	IPSL-CM5A-LR	3.113312952381098	0.0030265424417159187	-0.0015208464295752352
2072	rcp60	MIROC5	2.0607967619048018	0.0023317487748371925	-0.0018246885499982033
2072	rcp85	GFDL-ESM2M	2.645055999999916	0.0034298080073198994	-0.0028453996882221912
2072	rcp85	HadGEM2-ES	3.8715972380954544	0.003156878148642162	-0.0038212550250377813
2072	rcp85	IPSL-CM5A-LR	4.4886462857144345	0.003152711752812188	-0.0036628983245097493
2072	rcp85	MIROC5	3.0614634285714692	0.003081220432959339	-0.003646005927848758
2073	rcp26	GFDL-ESM2M	1.283865523809441	0.0022041418120959675	-0.00013962421632969692
2073	rcp26	HadGEM2-ES	1.7087400952383134	0.002442793543490829	-0.0020687033559356866
2073	rcp26	IPSL-CM5A-LR	2.354027238095384	0.002644599059993653	-0.0019226419654451812
2073	rcp26	MIROC5	1.5883681904762303	0.00243509941130153	-0.0011877886152410623
2073	rcp60	GFDL-ESM2M	1.9385798095237279	0.002255502486916913	-0.0011426440469373283
2073	rcp60	HadGEM2-ES	2.8637877142859307	0.002773286040259801	-0.0034802400515713478
2073	rcp60	IPSL-CM5A-LR	3.1331224761906213	0.002926629119667936	-0.0019124824285790603
2073	rcp60	MIROC5	2.078082476190516	0.002868933968880788	-0.0017194175821399903
2073	rcp85	GFDL-ESM2M	2.6766274285713427	0.0030559900940454786	-0.0043242248814981
2073	rcp85	HadGEM2-ES	3.927502000000215	0.003019182389632818	-0.004081094804786004
2073	rcp85	IPSL-CM5A-LR	4.555265333333483	0.003355829488525017	-0.003495574030201137
2073	rcp85	MIROC5	3.127177714285754	0.003297580597821189	-0.0035117584019941704
2074	rcp26	GFDL-ESM2M	1.2876750476189638	0.0025754820919486	-0.0008298347226084414
2074	rcp26	HadGEM2-ES	1.7054543809525984	0.002479373241928025	-0.0022973271339615147
2074	rcp26	IPSL-CM5A-LR	2.360312952381099	0.0028622755765380834	-0.0019046012456319721
2074	rcp26	MIROC5	1.5962253333333742	0.0024291874567399343	-0.001322973559475997
2074	rcp60	GFDL-ESM2M	1.9602940952380143	0.0028310692901766204	-0.001418647861016231
2074	rcp60	HadGEM2-ES	2.9043115238097403	0.0029997377941524666	-0.0039030102320309302
2074	rcp60	IPSL-CM5A-LR	3.160265333333478	0.002852586360940569	-0.0017151163640411558
2074	rcp60	MIROC5	2.121749142857181	0.0024756442997600206	-0.002094765570450527
2074	rcp85	GFDL-ESM2M	2.702341714285629	0.0033165947809184627	-0.003940119177282923
2074	rcp85	HadGEM2-ES	3.9883115238097386	0.0031694066896748446	-0.004603865549460093
2074	rcp85	IPSL-CM5A-LR	4.624932000000148	0.003296371565316479	-0.0037443712678958737
2074	rcp85	MIROC5	3.171130095238135	0.002992131529707894	-0.003283473145674693
2075	rcp26	GFDL-ESM2M	1.2869131428570608	0.0021055958308592746	0.00019058302750999328
2075	rcp26	HadGEM2-ES	1.708835333333552	0.0024324244193202685	-0.0023037967403513383
2075	rcp26	IPSL-CM5A-LR	2.367408190476337	0.002998183536139998	-0.0017710277455668317
2075	rcp26	MIROC5	1.5955586666667099	0.002267473543986638	-0.0010911088351298161
2075	rcp60	GFDL-ESM2M	1.9870559999999196	0.002827544876026958	-0.0007934715307060325
2075	rcp60	HadGEM2-ES	2.9298353333335494	0.002917131140974246	-0.0034148219912820636
2075	rcp60	IPSL-CM5A-LR	3.185503428571572	0.0026561640581307345	-0.0020574324498586617
2075	rcp60	MIROC5	2.174130095238134	0.00302677900054153	-0.0019553909747502653
2075	rcp85	GFDL-ESM2M	2.733627428571343	0.0034271611967548335	-0.0029911230930271377
2075	rcp85	HadGEM2-ES	4.053740095238311	0.0030244572077807374	-0.00430158262076313
2075	rcp85	IPSL-CM5A-LR	4.692741523809673	0.002988502369713772	-0.003363759823139905
2075	rcp85	MIROC5	3.2027015238095644	0.003033645109855796	-0.0033743117396988842
2076	rcp26	GFDL-ESM2M	1.2839607619046793	0.002087800069692396	-1.745935159939093e-05
2076	rcp26	HadGEM2-ES	1.7110734285716485	0.0025990222320430756	-0.002238950767738914
2076	rcp26	IPSL-CM5A-LR	2.36769390476205	0.0032635331554725215	-0.0024903354044682265
2076	rcp26	MIROC5	1.5801777142857585	0.002310422954472099	-0.0014183279357954902
2076	rcp60	GFDL-ESM2M	2.014294095238015	0.0025947835015371233	-0.0012003986793825984
2076	rcp60	HadGEM2-ES	2.9575020000002175	0.002755163332275334	-0.0038209391290938673
2076	rcp60	IPSL-CM5A-LR	3.2185034285715717	0.0030416515659066395	-0.0018197774637891454
2076	rcp60	MIROC5	2.2078443809524213	0.0025960783528862327	-0.0019325542207965748
2076	rcp85	GFDL-ESM2M	2.7733893333332467	0.0036950567554326023	-0.005182094698751805
2076	rcp85	HadGEM2-ES	4.1184543809525955	0.0033800716336239256	-0.004846699678365657
2076	rcp85	IPSL-CM5A-LR	4.748360571428721	0.0032214661829506994	-0.0034876745431692948
2076	rcp85	MIROC5	3.23746342857147	0.0031517501440001265	-0.0037646220925370913
2077	rcp26	GFDL-ESM2M	1.2900559999999195	0.0025021151595786264	-0.0007480596127792233
2077	rcp26	HadGEM2-ES	1.7056924761906962	0.0024011049355915407	-0.001995785468711696
2077	rcp26	IPSL-CM5A-LR	2.3716462857144296	0.002687196102505841	-0.0021361402305979564
2077	rcp26	MIROC5	1.5699396190476644	0.002754400105100236	-0.000977856508581471
2077	rcp60	GFDL-ESM2M	2.0343893333332517	0.002841564942570727	-0.0019684688713118292
2077	rcp60	HadGEM2-ES	2.9860734285716446	0.0030883969254348344	-0.004122443867434092
2077	rcp60	IPSL-CM5A-LR	3.245646285714429	0.0029241337734320647	-0.002077017734677258
2077	rcp60	MIROC5	2.227653904761945	0.002717127739892769	-0.002112287713593726
2077	rcp85	GFDL-ESM2M	2.81024647619039	0.0037784539971058542	-0.004441392102111064
2077	rcp85	HadGEM2-ES	4.1844543809525945	0.0032564179923938656	-0.004704974432244089
2077	rcp85	IPSL-CM5A-LR	4.807027238095389	0.0032995786272652134	-0.0037552697629733922
2077	rcp85	MIROC5	3.2777015238095633	0.0032479443647195697	-0.0032726365519407273
2078	rcp26	GFDL-ESM2M	1.2889131428570622	0.0022680311800467538	0.00023570681178326428
2078	rcp26	HadGEM2-ES	1.7006448571430774	0.0023417712525770308	-0.0024073770766214063
2078	rcp26	IPSL-CM5A-LR	2.3751700952382393	0.0030704665725031035	-0.002036631222657951
2078	rcp26	MIROC5	1.583177714285758	0.0027245241851776222	-0.001492497598200436
2078	rcp60	GFDL-ESM2M	2.046865523809442	0.002627753489051555	-0.000730377328486146
2078	rcp60	HadGEM2-ES	3.0185020000002147	0.002959894984789397	-0.003951078547185042
2078	rcp60	IPSL-CM5A-LR	3.281741523809669	0.002960746810905575	-0.0020305603909679284
2078	rcp60	MIROC5	2.241844380952422	0.002881491632457816	-0.0025077099672309957
2078	rcp85	GFDL-ESM2M	2.8364369523808666	0.0035428498602133765	-0.004228184243308824
2078	rcp85	HadGEM2-ES	4.252168666666881	0.0033290839560196515	-0.004891767532622781
2078	rcp85	IPSL-CM5A-LR	4.866598666666817	0.002971370908362766	-0.003366171921110583
2078	rcp85	MIROC5	3.3233205714286123	0.0031680044510673084	-0.0036393066801309144
2079	rcp26	GFDL-ESM2M	1.300103619047539	0.0021946549261763646	-0.0007300778868862263
2079	rcp26	HadGEM2-ES	1.6986448571430786	0.002445838514180082	-0.001993232891371317
2079	rcp26	IPSL-CM5A-LR	2.3723129523810966	0.0026792182149870214	-0.0025802134043659405
2079	rcp26	MIROC5	1.5903205714286168	0.002533171951919967	-0.0011190327600892292
2079	rcp60	GFDL-ESM2M	2.0628179047618223	0.002503825041285051	-0.0014780387574611618
2079	rcp60	HadGEM2-ES	3.0442639047621194	0.002959260546611298	-0.0037933968669242738
2079	rcp60	IPSL-CM5A-LR	3.3167891428572904	0.003451888301906692	-0.0022779402748874856
2079	rcp60	MIROC5	2.269368190476233	0.002540010374211906	-0.002346230812296799
2079	rcp85	GFDL-ESM2M	2.8726750476189626	0.0038037445068274177	-0.005103445618289317
2079	rcp85	HadGEM2-ES	4.31278771428593	0.003377205216986134	-0.0051741768776971545
2079	rcp85	IPSL-CM5A-LR	4.925551047619198	0.003487093304228562	-0.003715691092076429
2079	rcp85	MIROC5	3.371844380952422	0.0032782709320809487	-0.003560979048837484
2080	rcp26	GFDL-ESM2M	1.2940083809523018	0.002206499889280935	-0.0002955989107800061
2080	rcp26	HadGEM2-ES	1.69807342857165	0.0023778679293479394	-0.0018881876116031812
2080	rcp26	IPSL-CM5A-LR	2.3706939047620463	0.0026235023627876	-0.002149993017264816
2080	rcp26	MIROC5	1.5885110476190922	0.0025603529260088105	-0.0010057663685377502
2080	rcp60	GFDL-ESM2M	2.0946750476189644	0.002976806523810213	-0.0018042341127726756
2080	rcp60	HadGEM2-ES	3.0628353333335476	0.0030629745451807417	-0.004655474947446526
2080	rcp60	IPSL-CM5A-LR	3.3610272380953843	0.002639057645554942	-0.0024447279612740958
2080	rcp60	MIROC5	2.312368190476231	0.0032343464907116743	-0.002446967357432463
2080	rcp85	GFDL-ESM2M	2.893151238095154	0.0033810228580629497	-0.004077789483958229
2080	rcp85	HadGEM2-ES	4.375978190476405	0.003395429443668054	-0.004803581375977876
2080	rcp85	IPSL-CM5A-LR	4.978741523809674	0.0032471440485709107	-0.003968752300564966
2080	rcp85	MIROC5	3.4227491428571826	0.0030209484313621867	-0.003311659667964267
2081	rcp26	GFDL-ESM2M	1.2679607619046815	0.0023044128106231897	5.2184748576094273e-05
2081	rcp26	HadGEM2-ES	1.6989305714287912	0.002507430074539285	-0.002377563416562413
2081	rcp26	IPSL-CM5A-LR	2.3706939047620463	0.0028316559962886585	-0.0020994515086186403
2081	rcp26	MIROC5	1.5783681904762341	0.0027499109337919747	-0.001479650449982672
2081	rcp60	GFDL-ESM2M	2.1134369523808694	0.0027724269198787753	-0.0013341350840859949
2081	rcp60	HadGEM2-ES	3.091311523809739	0.003120030849743863	-0.0037679542819965975
2081	rcp60	IPSL-CM5A-LR	3.3993129523810994	0.0033355739184137015	-0.0024938125298836823
2081	rcp60	MIROC5	2.3593681904762316	0.0027811114345893014	-0.0025715421838482357
2081	rcp85	GFDL-ESM2M	2.9171036190475337	0.0031903052376101686	-0.003971418767710325
2081	rcp85	HadGEM2-ES	4.437263904762119	0.0033633584832171233	-0.005282010305403842
2081	rcp85	IPSL-CM5A-LR	5.031027238095386	0.0032296173318418246	-0.0035917891076047577
2081	rcp85	MIROC5	3.477939619047658	0.0031358365633142927	-0.0037839138548186437
2082	rcp26	GFDL-ESM2M	1.2483417142856348	0.0022541099642575135	-0.0006283722381010698
2082	rcp26	HadGEM2-ES	1.6919781904764124	0.0024702268823451456	-0.0020530551829902894
2082	rcp26	IPSL-CM5A-LR	2.3775034285715684	0.0027066228794974845	-0.0021157982988401066
2082	rcp26	MIROC5	1.5806539047619483	0.0023565030459205064	-0.0006886809096118894
2082	rcp60	GFDL-ESM2M	2.1281988571427743	0.0025563256414142493	-0.001168228166447978
2082	rcp60	HadGEM2-ES	3.1237877142859305	0.0032417603839415415	-0.004305575946326063
2082	rcp60	IPSL-CM5A-LR	3.4262653333334794	0.003033710702204148	-0.002331155439497953
2082	rcp60	MIROC5	2.389511047619088	0.002390866456732863	-0.0025438927473368754
2082	rcp85	GFDL-ESM2M	2.9565798095237246	0.0033434097341360123	-0.004606665220003856
2082	rcp85	HadGEM2-ES	4.500549619047834	0.003629945856301175	-0.00547943589116819
2082	rcp85	IPSL-CM5A-LR	5.093408190476339	0.003298794122855548	-0.00433306556090226
2082	rcp85	MIROC5	3.519034857142896	0.0032933101603688404	-0.0035501842097873087
2083	rcp26	GFDL-ESM2M	1.2545798095237315	0.0024220262845405204	-0.0008698434106958248
2083	rcp26	HadGEM2-ES	1.692311523809746	0.0026209043216752644	-0.002287693542359419
2083	rcp26	IPSL-CM5A-LR	2.3778367619049026	0.0027201831353084005	-0.0019264256335342607
2083	rcp26	MIROC5	1.585225333333377	0.0026140998530579753	-0.0008561269551710414
2083	rcp60	GFDL-ESM2M	2.1465321904761074	0.0028413019510174415	-0.001793923431714328
2083	rcp60	HadGEM2-ES	3.15726390476212	0.0031960514144509507	-0.0049257533114996305
2083	rcp60	IPSL-CM5A-LR	3.449932000000146	0.002799339710221108	-0.0026560660926703426
2083	rcp60	MIROC5	2.396701523809565	0.0029154582809274147	-0.0021974194176168334
2083	rcp85	GFDL-ESM2M	2.9994369523808695	0.003059363231141047	-0.0033315566068399106
2083	rcp85	HadGEM2-ES	4.5577400952383105	0.0035320679748455193	-0.005193210747179105
2083	rcp85	IPSL-CM5A-LR	5.149932000000148	0.0032839751290634194	-0.0039528181911762765
2083	rcp85	MIROC5	3.5463205714286126	0.003124828910884497	-0.003448785351743693
2084	rcp26	GFDL-ESM2M	1.2552464761903985	0.002597424014310474	-0.0002985018008495997
2084	rcp26	HadGEM2-ES	1.6826448571430805	0.0026097482096462885	-0.0026210193228645706
2084	rcp26	IPSL-CM5A-LR	2.377170095238235	0.002528898168503279	-0.0017412439259325897
2084	rcp26	MIROC5	1.5841777142857585	0.0022528438737242813	-0.0007175801275562836
2084	rcp60	GFDL-ESM2M	2.1626274285713434	0.002619723245505767	-0.001774175015014866
2084	rcp60	HadGEM2-ES	3.1989781904764065	0.003201716607796343	-0.004225538638010356
2084	rcp60	IPSL-CM5A-LR	3.471122476190623	0.0028641811714109383	-0.0021353457030900518
2084	rcp60	MIROC5	2.4071300952381356	0.002624433941994424	-0.002801850667237111
2084	rcp85	GFDL-ESM2M	3.033198857142774	0.0033972665116205397	-0.004678142384038112
2084	rcp85	HadGEM2-ES	4.610311523809738	0.0035510343956887368	-0.005527876206067487
2084	rcp85	IPSL-CM5A-LR	5.201027238095384	0.003444751289568466	-0.004204593387742032
2084	rcp85	MIROC5	3.5776539047619464	0.0032467589635642967	-0.0037053766560922376
2085	rcp26	GFDL-ESM2M	1.2556750476189706	0.00251384463697884	-0.0011110864106271814
2085	rcp26	HadGEM2-ES	1.6785496190478417	0.0025681502693352953	-0.002212801783967618
2085	rcp26	IPSL-CM5A-LR	2.3833605714287116	0.002756808314618745	-0.001830319838917084
2085	rcp26	MIROC5	1.5803205714286148	0.0026472280949657177	-0.00020432227220930073
2085	rcp60	GFDL-ESM2M	2.1828655238094394	0.002635385425659343	-0.001263169271452298
2085	rcp60	HadGEM2-ES	3.2294067619049787	0.003474786034951578	-0.004871175844890543
2085	rcp60	IPSL-CM5A-LR	3.50483676190491	0.0027696453123360965	-0.0024661074620318446
2085	rcp60	MIROC5	2.4228920000000413	0.002811990178438185	-0.0023102097561219005
2085	rcp85	GFDL-ESM2M	3.0750083809522972	0.003477953122116037	-0.0037189032337735578
2085	rcp85	HadGEM2-ES	4.667406761904977	0.0036548628263795456	-0.005628568910398389
2085	rcp85	IPSL-CM5A-LR	5.257646285714431	0.0034838436993066134	-0.0045835208944217595
2085	rcp85	MIROC5	3.6227491428571845	0.0032959044263308574	-0.0035285117153159907
2086	rcp26	GFDL-ESM2M	1.2606750476189714	0.002664326374542793	-0.0007972227907612013
2086	rcp26	HadGEM2-ES	1.6817877142859363	0.002733116616943916	-0.002821560820571074
2086	rcp26	IPSL-CM5A-LR	2.376693904762043	0.002520229967809656	-0.001798089995551297
2086	rcp26	MIROC5	1.5668920000000444	0.0022175384709997832	-0.0010299200030944168
2086	rcp60	GFDL-ESM2M	2.201484571428488	0.002640203583804662	-0.0018262011391597715
2086	rcp60	HadGEM2-ES	3.2554543809525986	0.003462882382075694	-0.005082539662318066
2086	rcp60	IPSL-CM5A-LR	3.5374558095239577	0.002706617917622732	-0.0024203821088530876
2086	rcp60	MIROC5	2.445225333333375	0.002780591470553445	-0.0025288163009527568
2086	rcp85	GFDL-ESM2M	3.1180559999999162	0.003449608334244995	-0.004454810884515951
2086	rcp85	HadGEM2-ES	4.726835333333549	0.0037947301199753	-0.0059013616695480975
2086	rcp85	IPSL-CM5A-LR	5.336122476190621	0.003642688778052094	-0.004134399761269782
2086	rcp85	MIROC5	3.6667491428571837	0.0030290188250943996	-0.003920501118043769
2087	rcp26	GFDL-ESM2M	1.2581512380951623	0.0028016617806777776	-0.0009129106896360934
2087	rcp26	HadGEM2-ES	1.6739305714287924	0.0025666787150305263	-0.002607085138615432
2087	rcp26	IPSL-CM5A-LR	2.3762653333334707	0.0028688927776189155	-0.0015880571603778704
2087	rcp26	MIROC5	1.5541300952381383	0.002417846988946261	-0.0007159554479737712
2087	rcp60	GFDL-ESM2M	2.217960761904678	0.0029486981864093945	-0.0026960509590358665
2087	rcp60	HadGEM2-ES	3.284454380952598	0.003535479826035586	-0.004788531251197679
2087	rcp60	IPSL-CM5A-LR	3.57269390476205	0.002882149488270597	-0.002359408607528239
2087	rcp60	MIROC5	2.4606062857143285	0.0027677466960257433	-0.0027643849107877577
2087	rcp85	GFDL-ESM2M	3.161246476190392	0.00363167445204573	-0.004930273318005305
2087	rcp85	HadGEM2-ES	4.788597238095451	0.003673654509573117	-0.005587102602933794
2087	rcp85	IPSL-CM5A-LR	5.406455809523956	0.0037493893237765057	-0.00447061025378365
2087	rcp85	MIROC5	3.704653904761948	0.003418775637713312	-0.004024130141726388
2088	rcp26	GFDL-ESM2M	1.2451512380951637	0.0027014726554959725	-0.00028029815526655407
2088	rcp26	HadGEM2-ES	1.6725496190478402	0.0026483010018217086	-0.0022634369296938607
2088	rcp26	IPSL-CM5A-LR	2.379312952381091	0.0028800742241209183	-0.001844796773782547
2088	rcp26	MIROC5	1.5544634285714718	0.002686973747155003	-0.0009829657777773056
2088	rcp60	GFDL-ESM2M	2.235294095238013	0.0028272579458056405	-0.001345533399354618
2088	rcp60	HadGEM2-ES	3.3102162857145028	0.0035126505646584888	-0.005170180531828394
2088	rcp60	IPSL-CM5A-LR	3.614884380952525	0.0030901210580667397	-0.0026032441118402135
2088	rcp60	MIROC5	2.480511047619091	0.002821951628146405	-0.0024284554765904914
2088	rcp85	GFDL-ESM2M	3.2022464761903935	0.003395407725942376	-0.00363272393759225
2088	rcp85	HadGEM2-ES	4.84616866666688	0.003811806114740225	-0.006357566075404065
2088	rcp85	IPSL-CM5A-LR	5.464741523809672	0.003589091515041252	-0.004599904965471498
2088	rcp85	MIROC5	3.7475586666667104	0.003369716488454619	-0.004220774645183389
2089	rcp26	GFDL-ESM2M	1.248675047618974	0.0025294852261085713	-0.0007537386403091136
2089	rcp26	HadGEM2-ES	1.6753591428573653	0.002478835283877227	-0.0029606889304428755
2089	rcp26	IPSL-CM5A-LR	2.377074857142997	0.0026862314745052076	-0.0016011387579546697
2089	rcp26	MIROC5	1.5580348571429026	0.0024869716050163705	-0.0012598112135360322
2089	rcp60	GFDL-ESM2M	2.2499131428570616	0.0029384881982578073	-0.001876543817709092
2089	rcp60	HadGEM2-ES	3.342216285714504	0.0034966085646537426	-0.004739517906741345
2089	rcp60	IPSL-CM5A-LR	3.6489796190477635	0.002832668370189669	-0.0023666039660824216
2089	rcp60	MIROC5	2.4976539047619486	0.0027934570092174515	-0.002492609864380207
2089	rcp85	GFDL-ESM2M	3.232341714285632	0.0034914495718630085	-0.005258394314736388
2089	rcp85	HadGEM2-ES	4.897930571428784	0.003770652651865853	-0.006178920923371644
2089	rcp85	IPSL-CM5A-LR	5.527646285714432	0.003413232302919079	-0.004292722275410668
2089	rcp85	MIROC5	3.789415809523852	0.003198121124111958	-0.00456629393884354
2090	rcp26	GFDL-ESM2M	1.2591512380951633	0.002539438537683276	-0.0012251940501096232
2090	rcp26	HadGEM2-ES	1.66807342857165	0.002604254340126874	-0.002600783470946155
2090	rcp26	IPSL-CM5A-LR	2.3789796190477595	0.002770534351646788	-0.0018129419524647319
2090	rcp26	MIROC5	1.556558666666712	0.002728629825075252	-0.0010135393085436502
2090	rcp60	GFDL-ESM2M	2.2626750476189654	0.0029659162086338392	-0.0036589411046110925
2090	rcp60	HadGEM2-ES	3.371168666666885	0.0038349688178722953	-0.005364658339473027
2090	rcp60	IPSL-CM5A-LR	3.672074857143002	0.002856650145735893	-0.0024723119566267765
2090	rcp60	MIROC5	2.5123681904762356	0.0029018706859291923	-0.00302454725407588
2090	rcp85	GFDL-ESM2M	3.2654369523808695	0.003437329939224327	-0.00488403395981434
2090	rcp85	HadGEM2-ES	4.941359142857357	0.0038964024956032956	-0.006555378248974635
2090	rcp85	IPSL-CM5A-LR	5.586455809523957	0.0038546601806863316	-0.004799752537060247
2090	rcp85	MIROC5	3.838082476190518	0.0035555734405696383	-0.004409771030305352
2091	rcp26	GFDL-ESM2M	1.2723893333332565	0.002871621006085125	-0.00028580512482812427
2091	rcp26	HadGEM2-ES	1.6698353333335538	0.002564839791253185	-0.0022417114186670164
2091	rcp26	IPSL-CM5A-LR	2.3735034285715693	0.0027888322553425615	-0.0015731299686363232
2091	rcp26	MIROC5	1.5654634285714741	0.002813705375179063	-0.0015076733540573526
2091	rcp60	GFDL-ESM2M	2.2726750476189643	0.002788222953636926	-0.0022704436398000047
2091	rcp60	HadGEM2-ES	3.394073428571649	0.0035493870904087193	-0.005666082024681204
2091	rcp60	IPSL-CM5A-LR	3.690551047619192	0.003135259468483967	-0.0027902291183413315
2091	rcp60	MIROC5	2.522034857142904	0.002966641108153667	-0.002436466711770797
2091	rcp85	GFDL-ESM2M	3.292151238095157	0.0037143434258810975	-0.004740941177090459
2091	rcp85	HadGEM2-ES	4.977502000000215	0.0040662148920424315	-0.006756280264862394
2091	rcp85	IPSL-CM5A-LR	5.649789142857292	0.003662602768711073	-0.004577028954057986
2091	rcp85	MIROC5	3.8809396190476595	0.003663136483882897	-0.005060214631373073
2092	rcp26	GFDL-ESM2M	1.2896274285713503	0.0024346684193836464	-0.00037058595799802736
2092	rcp26	HadGEM2-ES	1.67650200000022	0.0023436569982344425	-0.0026635987214544414
2092	rcp26	IPSL-CM5A-LR	2.372074857142999	0.002786917435154096	-0.0019448014914583418
2092	rcp26	MIROC5	1.5775110476190928	0.002329896290067455	-0.0010459287513952696
2092	rcp60	GFDL-ESM2M	2.288817904761822	0.0028871616088830348	-0.0019830854441038985
2092	rcp60	HadGEM2-ES	3.4145496190478393	0.003630403332209933	-0.005318518363909083
2092	rcp60	IPSL-CM5A-LR	3.7194081904763348	0.002966374522185891	-0.0021154629031473115
2092	rcp60	MIROC5	2.541987238095287	0.002857714055908485	-0.0028422398082384673
2092	rcp85	GFDL-ESM2M	3.3145798095237278	0.00404958315039902	-0.00525430856194279
2092	rcp85	HadGEM2-ES	5.013168666666883	0.004046182997915609	-0.006658234903311886
2092	rcp85	IPSL-CM5A-LR	5.712265333333482	0.003965882327203604	-0.004746720062028526
2092	rcp85	MIROC5	3.915749142857183	0.0035915323798145996	-0.004906024171503422
2093	rcp26	GFDL-ESM2M	1.2978655238094454	0.0021853078564095536	-0.000992962062879642
2093	rcp26	HadGEM2-ES	1.6791686666668857	0.0026440618926033706	-0.0025044810107524773
2093	rcp26	IPSL-CM5A-LR	2.3613605714287145	0.002865085454545425	-0.0013571860650755604
2093	rcp26	MIROC5	1.5588443809524235	0.0026076008801213094	-0.0010680987680009148
2093	rcp60	GFDL-ESM2M	2.3045798095237244	0.0029782590780117295	-0.0036786391201030846
2093	rcp60	HadGEM2-ES	3.430787714285935	0.0037116557775449723	-0.005899951658303114
2093	rcp60	IPSL-CM5A-LR	3.7379320000001446	0.00308066474580843	-0.002763232818453459
2093	rcp60	MIROC5	2.5702729523810013	0.0029805210582113826	-0.0027024821519275838
2093	rcp85	GFDL-ESM2M	3.33896076190468	0.0037709538250834036	-0.005694824313570813
2093	rcp85	HadGEM2-ES	5.05083533333355	0.004083074176812416	-0.006776684587358659
2093	rcp85	IPSL-CM5A-LR	5.769884380952532	0.0039824138766678605	-0.005144335369557757
2093	rcp85	MIROC5	3.9379872380952774	0.0037376212327777498	-0.004710524316055138
2094	rcp26	GFDL-ESM2M	1.3045321904761114	0.002253042704776221	-0.00029970673725693286
2094	rcp26	HadGEM2-ES	1.6785020000002184	0.002492257394222182	-0.0023633507879074183
2094	rcp26	IPSL-CM5A-LR	2.339408190476333	0.003167176389764692	-0.0018467493982712916
2094	rcp26	MIROC5	1.5285110476190902	0.002706085855136823	-0.0011549917099007937
2094	rcp60	GFDL-ESM2M	2.313960761904677	0.002849356928635047	-0.0017522600979994914
2094	rcp60	HadGEM2-ES	3.4486924761906983	0.003582894047078731	-0.005993551584680907
2094	rcp60	IPSL-CM5A-LR	3.7614081904763346	0.0028227486492382018	-0.0028488062772422523
2094	rcp60	MIROC5	2.5869872380952867	0.003089751402311947	-0.0027721480821320393
2094	rcp85	GFDL-ESM2M	3.368436952380872	0.004492334731264055	-0.005968983591043183
2094	rcp85	HadGEM2-ES	5.0934543809526	0.004141810984223203	-0.007186783168455472
2094	rcp85	IPSL-CM5A-LR	5.815027238095392	0.003941811112883265	-0.004784449425438441
2094	rcp85	MIROC5	3.9602253333333715	0.003983262891114094	-0.005741885298070097
2095	rcp26	GFDL-ESM2M	1.3170083809523019	0.0020941390031959106	-0.00039383826048282057
2095	rcp26	HadGEM2-ES	1.6818829523811696	0.0026001961246558203	-0.002391333086789249
2095	rcp26	IPSL-CM5A-LR	2.329360571428713	0.002784138598042066	-0.0018131117950267001
2095	rcp26	MIROC5	1.5050824761905177	0.002768148256552649	-0.0007002313452674238
2095	rcp60	GFDL-ESM2M	2.325484571428485	0.002888925486495671	-0.0025973619097691284
2095	rcp60	HadGEM2-ES	3.471025809524034	0.0035430552686082487	-0.005493176078064773
2095	rcp60	IPSL-CM5A-LR	3.7837415238096677	0.0028208492201474067	-0.002742635619809032
2095	rcp60	MIROC5	2.5911300952381464	0.00294682366698193	-0.003016810192548449
2095	rcp85	GFDL-ESM2M	3.3951988571427774	0.004167986242232469	-0.005740600734283981
2095	rcp85	HadGEM2-ES	5.130263904762124	0.0041112901444488896	-0.006407806096193581
2095	rcp85	IPSL-CM5A-LR	5.849408190476345	0.003966357255783002	-0.005088886578032385
2095	rcp85	MIROC5	3.9955586666667062	0.0035897384164988323	-0.004972157634543888
2096	rcp26	GFDL-ESM2M	1.3278179047618246	0.0021881416939874944	-0.0007239259201363499
2096	rcp26	HadGEM2-ES	1.6824067619049774	0.002462525786830984	-0.0026068512662026943
2096	rcp26	IPSL-CM5A-LR	2.3178843809525236	0.0029530990642181857	-0.0014239878865042993
2096	rcp26	MIROC5	1.5012729523809918	0.0028365688445654547	-0.0006494582605024396
2096	rcp60	GFDL-ESM2M	2.3398655238094355	0.003058663969312571	-0.0025667628519460547
2096	rcp60	HadGEM2-ES	3.49478771428594	0.0036567395825854833	-0.005678273166399551
2096	rcp60	IPSL-CM5A-LR	3.805265333333477	0.0030697181727714746	-0.003183447538908829
2096	rcp60	MIROC5	2.589272952381004	0.0029849091424323914	-0.002958414446527952
2096	rcp85	GFDL-ESM2M	3.417341714285636	0.0044017333377973245	-0.006797195140181314
2096	rcp85	HadGEM2-ES	5.160121047619268	0.004077830463258212	-0.007091202976326798
2096	rcp85	IPSL-CM5A-LR	5.888551047619203	0.003728892784585039	-0.005150291789595966
2096	rcp85	MIROC5	4.033130095238134	0.00389087783151122	-0.0053866686821640985
2097	rcp26	GFDL-ESM2M	1.336294095238015	0.0024608385864945135	-0.0008396738134819481
2097	rcp26	HadGEM2-ES	1.6769305714287863	0.0027141994852999994	-0.0024757557257387357
2097	rcp26	IPSL-CM5A-LR	2.3026939047620463	0.0030857235705592056	-0.0020191195203441152
2097	rcp26	MIROC5	1.515463428571468	0.0029420490947640755	-0.0009703235581492741
2097	rcp60	GFDL-ESM2M	2.3498655238094344	0.00294178567909046	-0.002085089322906205
2097	rcp60	HadGEM2-ES	3.5148829523811793	0.003648874287728133	-0.00572806150122645
2097	rcp60	IPSL-CM5A-LR	3.825741523809668	0.0031164296269622794	-0.003356465524972687
2097	rcp60	MIROC5	2.6052729523810045	0.003271992603159115	-0.002805411277662626
2097	rcp85	GFDL-ESM2M	3.4359607619046844	0.0042496080969036875	-0.006686934589407155
2097	rcp85	HadGEM2-ES	5.185930571428793	0.004088110245681624	-0.006901016358318532
2097	rcp85	IPSL-CM5A-LR	5.932598666666823	0.003929743909971391	-0.005183359506559817
2097	rcp85	MIROC5	4.0599396190476575	0.003630612339848837	-0.0056131381727588334
2098	rcp26	GFDL-ESM2M	1.3419607619046803	0.002345009586015719	-0.0010941119678204514
2098	rcp26	HadGEM2-ES	1.6659305714287869	0.0025333432640967084	-0.002332410547603277
2098	rcp26	IPSL-CM5A-LR	2.284551047619191	0.0027230200561514737	-0.002442273682529259
2098	rcp26	MIROC5	1.5150824761905164	0.00254301773408709	-0.0007544675318927128
2098	rcp60	GFDL-ESM2M	2.3655798095237195	0.003233956604714209	-0.0025949439164706153
2098	rcp60	HadGEM2-ES	3.5328829523811813	0.003465023331134193	-0.0055455198499690704
2098	rcp60	IPSL-CM5A-LR	3.842836761904905	0.0029086760177996947	-0.003092165752153076
2098	rcp60	MIROC5	2.629177714285767	0.002886036755420896	-0.0029832788793095182
2098	rcp85	GFDL-ESM2M	3.456770285714209	0.0043661755275175	-0.006511742103503796
2098	rcp85	HadGEM2-ES	5.206787714285938	0.004233593153295573	-0.006798616081407517
2098	rcp85	IPSL-CM5A-LR	5.968646285714442	0.003932239794283634	-0.005382138950006979
2098	rcp85	MIROC5	4.075796761904801	0.0037787647113548266	-0.005474096394686589
2099	rcp26	GFDL-ESM2M	1.3516750476189663	0.002658020223033121	-2.1683650487776805e-05
2099	rcp26	HadGEM2-ES	1.6505972380954534	0.0026136375255355823	-0.0025848966519976505
2099	rcp26	IPSL-CM5A-LR	2.271979619047762	0.0025482784289523382	-0.001387736018398884
2099	rcp26	MIROC5	1.4894158095238503	0.0026275023446692878	-0.0008148904913298958
2099	rcp60	GFDL-ESM2M	2.3858179047618124	0.002947488510450016	-0.0016452529506169437
2099	rcp60	HadGEM2-ES	3.546644857143088	0.0035078257813631213	-0.00538687460338072
2099	rcp60	IPSL-CM5A-LR	3.855693904762047	0.003108783297719635	-0.0033045819229433142
2099	rcp60	MIROC5	2.6437491428571978	0.0030068623245044284	-0.0027610110912450994
2099	rcp85	GFDL-ESM2M	3.479341714285637	0.00418551508490505	-0.006499302629750429
2099	rcp85	HadGEM2-ES	5.224025809524035	0.004251332553966504	-0.006869966968918442
2099	rcp85	IPSL-CM5A-LR	6.007693904762063	0.003958231002214481	-0.005257911644833375
2099	rcp85	MIROC5	4.093082476190515	0.0035198893060511206	-0.005282496021558619
2100	rcp26	GFDL-ESM2M	1.3487702857142025	0.002564158249019053	-0.0013272118638720759
2100	rcp26	HadGEM2-ES	1.6456448571430733	0.0025154055113305786	-0.002587566105215989
2100	rcp26	IPSL-CM5A-LR	2.2629320000001427	0.0028974884286644	-0.002477212874012005
2100	rcp26	MIROC5	1.4759396190476592	0.0026698574524153056	-0.001051011322584761
2100	rcp60	GFDL-ESM2M	2.391246476190383	0.002890520269901833	-0.0020114436266323336
2100	rcp60	HadGEM2-ES	3.5601210476192793	0.0037221054610451308	-0.005872547600602378
2100	rcp60	IPSL-CM5A-LR	3.85850342857157	0.0031927417022687516	-0.0032866905026755033
2100	rcp60	MIROC5	2.650749142857197	0.002979901818527509	-0.002611605145512798
2100	rcp85	GFDL-ESM2M	3.495960761904684	0.00379112979938245	-0.006143011338184285
2100	rcp85	HadGEM2-ES	5.242073428571654	0.004238613353294932	-0.007089801602078747
2100	rcp85	IPSL-CM5A-LR	6.043884380952542	0.003978373194920626	-0.005517651905526558
2100	rcp85	MIROC5	4.115082476190515	0.003879677736475697	-0.005682659927231354
