# Supplementary material for: The social costs of tropical cyclones
Source: Nat Commun. 2023 Nov 23;14:7294. doi: 10.1038/s41467-023-43114-4 (PMC10667268; doi:10.1038/s41467-023-43114-4)
Supplement: Supplementary file 4 — Source Data [file 41467_2023_43114_MOESM4_ESM.zip › fig3b.csv]

group	ISO	median	17	83
H	AUS	-0.0034583605047657745	-0.00820172309074772	0.001011897286425036
H	BHS	-0.23176683686711502	-0.3469542109993539	-0.13765207869254004
H	BRB	-0.23698938944401	-0.34754220153938775	-0.1512907219855315
H	CAN	-0.032449586467215005	-0.0486866447238853	-0.01738587898720876
H	HKG	-0.41456084794420506	-0.6413574152247008	-0.22002731166035527
H	JPN	-0.282935206197935	-0.3748245500904602	-0.20444622155258296
H	KOR	-0.148986875321955	-0.2067437854502004	-0.0969436822684107
H	NCL	-0.08528519422679	-0.17981390879371503	-0.0044639616114541805
H	PRI	-0.17242121714553998	-0.25930892201037864	-0.09860556708032196
H	TWN	-0.5981010623967199	-0.8547664464488421	-0.3757839054239971
H	USA	-0.036136492259249996	-0.04942633620345123	-0.025296061358162765
L	MDG	-0.176412987491665	-0.2424767206330151	-0.11841959844812856
L	MOZ	-0.08064051713272499	-0.11047298209632228	-0.05478999177023976
LM	BGD	-0.07678741854925498	-0.11824506290620547	-0.04222666067418493
LM	HND	-0.027228082330930003	-0.05095020879776374	-0.00979237513865946
LM	HTI	-0.14236198924253998	-0.21434203345606384	-0.07754111940534553
LM	IND	-0.05836143602159999	-0.07939104548642935	-0.041232815706979974
LM	KHM	-0.01210213900763	-0.018881198879579793	-0.004211083984739208
LM	LAO	-0.052450192000525	-0.08445227109803578	-0.028867849525539557
LM	LKA	-0.10264057438181999	-0.14329745836524588	-0.06851042024159677
LM	MMR	-0.06986844930065	-0.09878644837088218	-0.04652100130385064
LM	NIC	-0.048623868122935	-0.08264819202107064	-0.020454346695329844
LM	PHL	-0.374707835537055	-0.5166838856570067	-0.25866160975271285
LM	PNG	-0.0020683434280505363	-0.005722468763288403	0.0012862888839267465
LM	SLB	-0.017865088192689997	-0.03174839289245291	-0.005110252918301136
LM	VNM	-0.150764660887485	-0.2289933897092483	-0.09614508223561662
LM	VUT	-0.12662578620002998	-0.21593580899108397	-0.04041787235376809
LM	WSM	0.02959460622591	-0.04494982183002424	0.08710180900373729
UM	BLZ	-0.07670477637097999	-0.1341211721411635	-0.03318442376551366
UM	CHN	-0.05573230769705	-0.07622759107009823	-0.037823055397423366
UM	CUB	-0.138353551253875	-0.19906460922487407	-0.08735041837760553
UM	DOM	-0.09393034549428	-0.13896447884568502	-0.05403608915289965
UM	FJI	0.031430394568785	-0.024431683213106573	0.10752598492256633
UM	GTM	-0.013453618522245	-0.02312375966437071	-0.0038671428168212904
UM	JAM	-0.111970371209255	-0.20416341438334518	-0.03739719034971327
UM	LCA	-0.184858375080805	-0.2767882377878952	-0.11486898685954142
UM	MEX	-0.05532597865058	-0.07870194967399316	-0.03635092137585535
UM	MUS	-0.42357635628600504	-0.6173916846232895	-0.2586169190464708
UM	THA	-0.02101247628214	-0.03418852483724913	-0.01048222380429407
UM	TON	0.010937964739894999	-0.06142571952455046	0.0626359418399898
UM	VCT	-0.206222264860115	-0.29967667378309154	-0.12649593395978098
