# Supplementary material for: The social costs of tropical cyclones
Source: Nat Commun. 2023 Nov 23;14:7294. doi: 10.1038/s41467-023-43114-4 (PMC10667268; doi:10.1038/s41467-023-43114-4)
Supplement: Supplementary file 4 — Source Data [file 41467_2023_43114_MOESM4_ESM.zip › fig4a.csv]

SSP	rcp	scc_wld17	scc_wld_temp17	scc_wld50	scc_wld_temp50	scc_wld83	scc_wld_temp83	rho	eta
SSP2	rcp26	927.4620768491687	766.574874382992	1555.1564803610574	1335.6479511719508	2390.1105493548116	2127.9199061865997	0.001	1.01
SSP2	rcp26	184.61091712905784	146.35333293394467	313.9499831887061	260.36015199435974	508.9654172061771	439.9145236537736	0.015	1.45
SSP2	rcp26	127.16738132319601	99.83446708846367	212.13332332955395	174.8216345079053	341.35158938335263	293.8922358808679	0.02	1.5
SSP2	rcp60	1121.7504029764661	940.0114694104282	1653.6544809553232	1428.0778267277847	2361.3731313843746	2077.64870592867	0.001	1.01
SSP2	rcp60	208.42023388994943	165.6416282788199	320.7869982676792	264.4494770753168	483.50554043257625	406.9798718755375	0.015	1.45
SSP2	rcp60	138.03512933002347	108.17003929396091	211.72930532533226	173.08444920409903	318.2582681957791	266.22321391912607	0.02	1.5
SSP2	rcp85	1556.8268230681613	1362.6313230069943	2283.5165196924686	2047.6985662725424	3227.969349220398	2945.1226947414057	0.001	1.01
SSP2	rcp85	337.07096016785533	284.2649582914568	545.7556604941278	470.73321455171094	886.3006035804318	771.3047039445413	0.015	1.45
SSP2	rcp85	222.45171726090572	186.30834169416124	360.71950181623174	309.2849853978083	588.1491656360466	509.1067165903765	0.02	1.5
SSP5	rcp26	724.0505158017629	569.6401541934206	1254.6940136609956	1040.724163120168	2002.7395766056684	1748.1115214314884	0.001	1.01
SSP5	rcp26	119.87932487727298	87.18308537550601	211.761924523117	166.73309903439966	352.24212651601925	296.2067751561472	0.015	1.45
SSP5	rcp26	82.48786155929415	58.760624903493934	143.5244127189494	111.98463489824772	236.8845652542888	197.9789449428952	0.02	1.5
SSP5	rcp60	898.2071531075554	717.4079924385705	1358.1061112105556	1134.6012514599006	1975.663966242741	1692.1990685550825	0.001	1.01
SSP5	rcp60	134.58936565075737	97.90093743272426	213.8543459079711	166.9300463287941	326.44658399475946	263.88898123971234	0.015	1.45
SSP5	rcp60	88.39893374882665	62.50699041362734	140.66960034845454	108.33595391251873	214.1223863943655	171.46244174289933	0.02	1.5
SSP5	rcp85	1337.5814353378955	1141.570943545993	2095.9243736014982	1818.4695731639772	3038.6069098104667	2710.6661237209423	0.001	1.01
SSP5	rcp85	231.72464757519072	188.26870186477348	395.4852284667073	327.86032772469343	641.8916624714949	543.5279511958746	0.015	1.45
SSP5	rcp85	151.91040386561963	122.08501108503492	257.77284483383977	212.2664996082101	418.25363527285276	351.73422720655134	0.02	1.5
