# Supplementary material for: The social costs of tropical cyclones
Source: Nat Commun. 2023 Nov 23;14:7294. doi: 10.1038/s41467-023-43114-4 (PMC10667268; doi:10.1038/s41467-023-43114-4)
Supplement: Supplementary file 4 — Source Data [file 41467_2023_43114_MOESM4_ESM.zip › fig4b.csv]

ISO	rcp	SSP	dr_name	scc50	scc17	scc83	scc_temp50	scc_temp17	scc_temp83
USA	rcp60	SSP2	Ricke	20.221533226131868	8.38643880702367	34.76355200121374	13.239783119228374	2.5058940536564314	26.271638069097666
JPN	rcp60	SSP2	Ricke	7.586703137692851	4.7686413308212225	11.610209902350912	1.0333848615539543	-0.04434498463802765	2.2753493735301733
TWN	rcp60	SSP2	Ricke	7.738851280835164	5.1914291949856395	12.4119606969685	2.4542693382160783	1.7739378609300382	3.469444048467391
CHN	rcp60	SSP2	Ricke	13.592016552075012	7.056196428635458	22.883633907314163	8.06994356543441	2.629775538649119	15.679924001534726
IND	rcp60	SSP2	Ricke	46.81476261181875	33.29650682207761	70.24764041909252	42.763372402392996	30.116996429360196	63.84095165079846
HKG	rcp60	SSP2	Ricke	4.313250450745199	2.9527326829602103	6.76253347044017	1.983073583945894	1.4528643865790374	2.7912149180510313
PHL	rcp60	SSP2	Ricke	5.142479412043406	3.7317167989957887	7.493750548785594	2.756734049252322	2.0011663665142096	3.828740373408253
KOR	rcp60	SSP2	Ricke	0.5615849892345731	-0.09715740064114192	1.3105285999203875	-0.6533456817131422	-1.1017000400385992	-0.22883686139009013
MEX	rcp60	SSP2	Ricke	7.088354883849708	5.043060449060489	9.754881105315711	6.051128587121556	4.274451439289526	8.342357910745099
VNM	rcp60	SSP2	Ricke	1.9854853449932102	1.4479520019896903	2.830874745005928	1.4606967569234337	1.069180743200433	2.068309731764135
