# Supplementary material for: The social costs of tropical cyclones
Source: Nat Commun. 2023 Nov 23;14:7294. doi: 10.1038/s41467-023-43114-4 (PMC10667268; doi:10.1038/s41467-023-43114-4)
Supplement: Supplementary file 4 — Source Data [file 41467_2023_43114_MOESM4_ESM.zip › fig4c.csv]

ISO	bins	SSP	rcp	scc_tc_hist	dr_name
USA	-0.4517583879009913	SSP2	rcp60	0.0	Ricke
USA	0.033423289669383016	SSP2	rcp60	0.0	Ricke
USA	0.5186049672397574	SSP2	rcp60	0.00046650393506826756	Ricke
USA	1.0037866448101318	SSP2	rcp60	0.0037491928760728715	Ricke
USA	1.4889683223805061	SSP2	rcp60	0.011347114722273646	Ricke
USA	1.9741499999508805	SSP2	rcp60	0.024309688810130112	Ricke
USA	2.459331677521255	SSP2	rcp60	0.04326216198333278	Ricke
USA	2.944513355091629	SSP2	rcp60	0.06712222223066258	Ricke
USA	3.4296950326620035	SSP2	rcp60	0.09242727198134308	Ricke
USA	3.9148767102323774	SSP2	rcp60	0.11628246983327345	Ricke
USA	4.400058387802752	SSP2	rcp60	0.13445352746349234	Ricke
USA	4.885240065373127	SSP2	rcp60	0.14620336293412683	Ricke
USA	5.370421742943501	SSP2	rcp60	0.1512036215440983	Ricke
USA	5.855603420513875	SSP2	rcp60	0.14991394267026428	Ricke
USA	6.3407850980842495	SSP2	rcp60	0.14430960293775194	Ricke
USA	6.825966775654624	SSP2	rcp60	0.13486111060725242	Ricke
USA	7.311148453224998	SSP2	rcp60	0.12296740543745244	Ricke
USA	7.796330130795372	SSP2	rcp60	0.11019131851431975	Ricke
USA	8.281511808365746	SSP2	rcp60	0.09737862061406302	Ricke
USA	8.766693485936122	SSP2	rcp60	0.0852129073251647	Ricke
USA	9.251875163506496	SSP2	rcp60	0.07342131245874876	Ricke
USA	9.73705684107687	SSP2	rcp60	0.06239826208867129	Ricke
USA	10.222238518647245	SSP2	rcp60	0.05261712470821194	Ricke
USA	10.707420196217619	SSP2	rcp60	0.04399066322344249	Ricke
USA	11.192601873787993	SSP2	rcp60	0.03676857593927709	Ricke
USA	11.677783551358367	SSP2	rcp60	0.03035393231464432	Ricke
USA	12.16296522892874	SSP2	rcp60	0.02494437442136026	Ricke
USA	12.648146906499116	SSP2	rcp60	0.020324812768823503	Ricke
USA	13.13332858406949	SSP2	rcp60	0.016557028380930004	Ricke
USA	13.618510261639864	SSP2	rcp60	0.013273195346890235	Ricke
USA	14.10369193921024	SSP2	rcp60	0.01064321148241896	Ricke
USA	14.588873616780614	SSP2	rcp60	0.008520060832503722	Ricke
USA	15.074055294350988	SSP2	rcp60	0.006818222442769697	Ricke
USA	15.559236971921361	SSP2	rcp60	0.005433011800503834	Ricke
USA	16.044418649491735	SSP2	rcp60	0.004334968510051914	Ricke
USA	16.52960032706211	SSP2	rcp60	0.003398242337551253	Ricke
USA	17.014782004632483	SSP2	rcp60	0.0026806099812751545	Ricke
USA	17.49996368220286	SSP2	rcp60	0.0020218984163075334	Ricke
USA	17.985145359773234	SSP2	rcp60	0.0016146012958064828	Ricke
USA	18.47032703734361	SSP2	rcp60	0.0012427710593940068	Ricke
USA	18.955508714913982	SSP2	rcp60	0.0009573198471327367	Ricke
USA	19.440690392484356	SSP2	rcp60	0.0007405142169783852	Ricke
USA	19.92587207005473	SSP2	rcp60	0.0005494506801141281	Ricke
USA	20.411053747625104	SSP2	rcp60	0.0004507726558354293	Ricke
USA	20.89623542519548	SSP2	rcp60	0.0003495204222277276	Ricke
USA	21.381417102765855	SSP2	rcp60	0.00025170046772536847	Ricke
USA	21.86659878033623	SSP2	rcp60	0.00019420979271082408	Ricke
USA	22.351780457906603	SSP2	rcp60	0.00015130630389399992	Ricke
USA	22.836962135476977	SSP2	rcp60	0.00010640065226572395	Ricke
USA	23.32214381304735	SSP2	rcp60	8.952527999777309e-05	Ricke
USA	23.807325490617725	SSP2	rcp60	5.749067501454439e-05	Ricke
USA	24.2925071681881	SSP2	rcp60	4.3189512075603e-05	Ricke
USA	24.777688845758473	SSP2	rcp60	2.9460395654219046e-05	Ricke
USA	25.26287052332885	SSP2	rcp60	2.6314139807652156e-05	Ricke
USA	25.748052200899224	SSP2	rcp60	1.4301162938941391e-05	Ricke
USA	26.233233878469598	SSP2	rcp60	1.6589349009172013e-05	Ricke
USA	26.71841555603997	SSP2	rcp60	1.1440930351153112e-05	Ricke
USA	27.203597233610346	SSP2	rcp60	7.1505814694706956e-06	Ricke
USA	27.68877891118072	SSP2	rcp60	6.292511693134211e-06	Ricke
USA	28.173960588751093	SSP2	rcp60	3.718302364124734e-06	Ricke
USA	28.65914226632147	SSP2	rcp60	2.57420932900945e-06	Ricke
USA	29.144323943891845	SSP2	rcp60	2.2881860702306225e-06	Ricke
USA	29.62950562146222	SSP2	rcp60	8.580697763364834e-07	Ricke
USA	30.114687299032592	SSP2	rcp60	1.7161395526729667e-06	Ricke
USA	30.599868976602966	SSP2	rcp60	0.0	Ricke
USA	31.08505065417334	SSP2	rcp60	5.720465175576556e-07	Ricke
USA	31.570232331743714	SSP2	rcp60	0.0	Ricke
USA	32.055414009314084	SSP2	rcp60	0.0	Ricke
USA	32.54059568688446	SSP2	rcp60	0.0	Ricke
USA	33.02577736445483	SSP2	rcp60	0.0	Ricke
USA	33.510959042025206	SSP2	rcp60	0.0	Ricke
USA	33.99614071959558	SSP2	rcp60	0.0	Ricke
USA	34.481322397165954	SSP2	rcp60	0.0	Ricke
USA	34.966504074736335	SSP2	rcp60	0.0	Ricke
USA	35.45168575230671	SSP2	rcp60	0.0	Ricke
USA	35.93686742987708	SSP2	rcp60	0.0	Ricke
USA	36.42204910744746	SSP2	rcp60	0.0	Ricke
USA	36.90723078501783	SSP2	rcp60	0.0	Ricke
USA	37.392412462588204	SSP2	rcp60	0.0	Ricke
USA	37.87759414015858	SSP2	rcp60	0.0	Ricke
USA	38.36277581772895	SSP2	rcp60	0.0	Ricke
USA	38.847957495299326	SSP2	rcp60	0.0	Ricke
USA	39.3331391728697	SSP2	rcp60	0.0	Ricke
USA	39.818320850440074	SSP2	rcp60	0.0	Ricke
USA	40.30350252801045	SSP2	rcp60	0.0	Ricke
USA	40.78868420558082	SSP2	rcp60	0.0	Ricke
USA	41.273865883151196	SSP2	rcp60	0.0	Ricke
USA	41.75904756072157	SSP2	rcp60	0.0	Ricke
USA	42.24422923829195	SSP2	rcp60	0.0	Ricke
USA	42.729410915862324	SSP2	rcp60	0.0	Ricke
USA	43.2145925934327	SSP2	rcp60	0.0	Ricke
USA	43.69977427100307	SSP2	rcp60	0.0	Ricke
USA	44.184955948573446	SSP2	rcp60	0.0	Ricke
USA	44.67013762614382	SSP2	rcp60	0.0	Ricke
USA	45.155319303714194	SSP2	rcp60	0.0	Ricke
USA	45.64050098128457	SSP2	rcp60	0.0	Ricke
USA	46.12568265885494	SSP2	rcp60	0.0	Ricke
USA	46.610864336425315	SSP2	rcp60	0.0	Ricke
USA	47.09604601399569	SSP2	rcp60	0.0	Ricke
USA	47.58122769156606	SSP2	rcp60	0.0	Ricke
USA	48.06640936913644	SSP2	rcp60	0.0	Ricke
USA	48.55159104670681	SSP2	rcp60	0.0	Ricke
USA	49.036772724277185	SSP2	rcp60	0.0	Ricke
USA	49.52195440184756	SSP2	rcp60	0.0	Ricke
USA	50.00713607941793	SSP2	rcp60	0.0	Ricke
USA	50.492317756988314	SSP2	rcp60	0.0	Ricke
USA	50.97749943455869	SSP2	rcp60	0.0	Ricke
USA	51.46268111212906	SSP2	rcp60	0.0	Ricke
USA	51.947862789699435	SSP2	rcp60	0.0	Ricke
USA	52.43304446726981	SSP2	rcp60	0.0	Ricke
USA	52.91822614484018	SSP2	rcp60	0.0	Ricke
USA	53.40340782241056	SSP2	rcp60	0.0	Ricke
USA	53.88858949998093	SSP2	rcp60	0.0	Ricke
USA	54.373771177551305	SSP2	rcp60	0.0	Ricke
USA	54.85895285512168	SSP2	rcp60	0.0	Ricke
USA	55.34413453269205	SSP2	rcp60	0.0	Ricke
USA	55.82931621026243	SSP2	rcp60	0.0	Ricke
USA	56.3144978878328	SSP2	rcp60	0.0	Ricke
USA	56.799679565403174	SSP2	rcp60	0.0	Ricke
USA	57.28486124297355	SSP2	rcp60	0.0	Ricke
USA	57.77004292054393	SSP2	rcp60	0.0	Ricke
USA	58.2552245981143	SSP2	rcp60	0.0	Ricke
USA	58.74040627568468	SSP2	rcp60	0.0	Ricke
USA	59.22558795325505	SSP2	rcp60	0.0	Ricke
USA	59.710769630825425	SSP2	rcp60	0.0	Ricke
USA	60.1959513083958	SSP2	rcp60	0.0	Ricke
USA	60.68113298596617	SSP2	rcp60	0.0	Ricke
USA	61.16631466353655	SSP2	rcp60	0.0	Ricke
USA	61.65149634110692	SSP2	rcp60	0.0	Ricke
USA	62.136678018677294	SSP2	rcp60	0.0	Ricke
USA	62.62185969624767	SSP2	rcp60	0.0	Ricke
USA	63.10704137381804	SSP2	rcp60	0.0	Ricke
USA	63.592223051388416	SSP2	rcp60	0.0	Ricke
USA	64.0774047289588	SSP2	rcp60	0.0	Ricke
USA	64.56258640652916	SSP2	rcp60	0.0	Ricke
USA	65.04776808409954	SSP2	rcp60	0.0	Ricke
USA	65.53294976166991	SSP2	rcp60	0.0	Ricke
USA	66.01813143924029	SSP2	rcp60	0.0	Ricke
USA	66.50331311681066	SSP2	rcp60	0.0	Ricke
USA	66.98849479438104	SSP2	rcp60	0.0	Ricke
USA	67.4736764719514	SSP2	rcp60	0.0	Ricke
USA	67.95885814952179	SSP2	rcp60	0.0	Ricke
USA	68.44403982709215	SSP2	rcp60	0.0	Ricke
USA	68.92922150466254	SSP2	rcp60	0.0	Ricke
USA	69.4144031822329	SSP2	rcp60	0.0	Ricke
USA	69.89958485980328	SSP2	rcp60	0.0	Ricke
USA	70.38476653737366	SSP2	rcp60	0.0	Ricke
USA	70.86994821494403	SSP2	rcp60	0.0	Ricke
USA	71.35512989251441	SSP2	rcp60	0.0	Ricke
USA	71.84031157008478	SSP2	rcp60	0.0	Ricke
USA	72.32549324765516	SSP2	rcp60	0.0	Ricke
USA	72.81067492522553	SSP2	rcp60	0.0	Ricke
USA	73.29585660279591	SSP2	rcp60	0.0	Ricke
USA	73.78103828036627	SSP2	rcp60	0.0	Ricke
USA	74.26621995793666	SSP2	rcp60	0.0	Ricke
USA	74.75140163550702	SSP2	rcp60	0.0	Ricke
USA	75.2365833130774	SSP2	rcp60	0.0	Ricke
USA	75.72176499064777	SSP2	rcp60	0.0	Ricke
USA	76.20694666821815	SSP2	rcp60	0.0	Ricke
USA	76.69212834578852	SSP2	rcp60	0.0	Ricke
USA	77.1773100233589	SSP2	rcp60	0.0	Ricke
USA	77.66249170092928	SSP2	rcp60	0.0	Ricke
USA	78.14767337849965	SSP2	rcp60	0.0	Ricke
USA	78.63285505607003	SSP2	rcp60	0.0	Ricke
USA	79.1180367336404	SSP2	rcp60	0.0	Ricke
USA	79.60321841121078	SSP2	rcp60	0.0	Ricke
USA	80.08840008878114	SSP2	rcp60	0.0	Ricke
USA	80.57358176635152	SSP2	rcp60	0.0	Ricke
USA	81.05876344392189	SSP2	rcp60	0.0	Ricke
USA	81.54394512149227	SSP2	rcp60	0.0	Ricke
USA	82.02912679906264	SSP2	rcp60	0.0	Ricke
USA	82.51430847663302	SSP2	rcp60	0.0	Ricke
USA	82.99949015420339	SSP2	rcp60	0.0	Ricke
USA	83.48467183177377	SSP2	rcp60	0.0	Ricke
USA	83.96985350934413	SSP2	rcp60	0.0	Ricke
USA	84.45503518691451	SSP2	rcp60	0.0	Ricke
USA	84.9402168644849	SSP2	rcp60	0.0	Ricke
USA	85.42539854205526	SSP2	rcp60	0.0	Ricke
USA	85.91058021962564	SSP2	rcp60	0.0	Ricke
USA	86.39576189719601	SSP2	rcp60	0.0	Ricke
USA	86.88094357476639	SSP2	rcp60	0.0	Ricke
USA	87.36612525233676	SSP2	rcp60	0.0	Ricke
USA	87.85130692990714	SSP2	rcp60	0.0	Ricke
USA	88.3364886074775	SSP2	rcp60	0.0	Ricke
USA	88.82167028504789	SSP2	rcp60	0.0	Ricke
USA	89.30685196261825	SSP2	rcp60	0.0	Ricke
USA	89.79203364018863	SSP2	rcp60	0.0	Ricke
USA	90.277215317759	SSP2	rcp60	0.0	Ricke
USA	90.76239699532938	SSP2	rcp60	0.0	Ricke
USA	91.24757867289975	SSP2	rcp60	0.0	Ricke
USA	91.73276035047013	SSP2	rcp60	0.0	Ricke
USA	92.2179420280405	SSP2	rcp60	0.0	Ricke
USA	92.70312370561088	SSP2	rcp60	0.0	Ricke
USA	93.18830538318126	SSP2	rcp60	0.0	Ricke
USA	93.67348706075163	SSP2	rcp60	0.0	Ricke
USA	94.158668738322	SSP2	rcp60	0.0	Ricke
USA	94.64385041589237	SSP2	rcp60	0.0	Ricke
USA	95.12903209346275	SSP2	rcp60	0.0	Ricke
USA	95.61421377103312	SSP2	rcp60	0.0	Ricke
JPN	-0.4517583879009913	SSP2	rcp60	0.0	Ricke
JPN	0.033423289669383016	SSP2	rcp60	2.2309814184748548e-05	Ricke
JPN	0.5186049672397574	SSP2	rcp60	0.001727866506282897	Ricke
JPN	1.0037866448101318	SSP2	rcp60	0.0058248636650308225	Ricke
JPN	1.4889683223805061	SSP2	rcp60	0.014846609293432601	Ricke
JPN	1.9741499999508805	SSP2	rcp60	0.028563140691430056	Ricke
JPN	2.459331677521255	SSP2	rcp60	0.04702622806886215	Ricke
JPN	2.944513355091629	SSP2	rcp60	0.07198747786249043	Ricke
JPN	3.4296950326620035	SSP2	rcp60	0.10015333224747677	Ricke
JPN	3.9148767102323774	SSP2	rcp60	0.12480853715421152	Ricke
JPN	4.400058387802752	SSP2	rcp60	0.142382664243359	Ricke
JPN	4.885240065373127	SSP2	rcp60	0.15109321656620966	Ricke
JPN	5.370421742943501	SSP2	rcp60	0.15186404924861863	Ricke
JPN	5.855603420513875	SSP2	rcp60	0.14691641891826218	Ricke
JPN	6.3407850980842495	SSP2	rcp60	0.1374868041228418	Ricke
JPN	6.825966775654624	SSP2	rcp60	0.1261316807493226	Ricke
JPN	7.311148453224998	SSP2	rcp60	0.11334930131449679	Ricke
JPN	7.796330130795372	SSP2	rcp60	0.10134376105051426	Ricke
JPN	8.281511808365746	SSP2	rcp60	0.08878018940865393	Ricke
JPN	8.766693485936122	SSP2	rcp60	0.07803343750655736	Ricke
JPN	9.251875163506496	SSP2	rcp60	0.06751207193237818	Ricke
JPN	9.73705684107687	SSP2	rcp60	0.058374200860911975	Ricke
JPN	10.222238518647245	SSP2	rcp60	0.049917923215116136	Ricke
JPN	10.707420196217619	SSP2	rcp60	0.04266437337248507	Ricke
JPN	11.192601873787993	SSP2	rcp60	0.03638358863296079	Ricke
JPN	11.677783551358367	SSP2	rcp60	0.030516965572148252	Ricke
JPN	12.16296522892874	SSP2	rcp60	0.025754392290221896	Ricke
JPN	12.648146906499116	SSP2	rcp60	0.021475484338890724	Ricke
JPN	13.13332858406949	SSP2	rcp60	0.017816102766074406	Ricke
JPN	13.618510261639864	SSP2	rcp60	0.014776819618290526	Ricke
JPN	14.10369193921024	SSP2	rcp60	0.012198891986917005	Ricke
JPN	14.588873616780614	SSP2	rcp60	0.00993101356805968	Ricke
JPN	15.074055294350988	SSP2	rcp60	0.008093028107146932	Ricke
JPN	15.559236971921361	SSP2	rcp60	0.006628016975681777	Ricke
JPN	16.044418649491735	SSP2	rcp60	0.005403265381590836	Ricke
JPN	16.52960032706211	SSP2	rcp60	0.004281196137401495	Ricke
JPN	17.014782004632483	SSP2	rcp60	0.0035172280132032196	Ricke
JPN	17.49996368220286	SSP2	rcp60	0.0027841504009531097	Ricke
JPN	17.985145359773234	SSP2	rcp60	0.0022564374885061726	Ricke
JPN	18.47032703734361	SSP2	rcp60	0.0017341590179760329	Ricke
JPN	18.955508714913982	SSP2	rcp60	0.0014406991544689558	Ricke
JPN	19.440690392484356	SSP2	rcp60	0.001104621825403833	Ricke
JPN	19.92587207005473	SSP2	rcp60	0.0008941087069426158	Ricke
JPN	20.411053747625104	SSP2	rcp60	0.0007262130540394385	Ricke
JPN	20.89623542519548	SSP2	rcp60	0.0005400119125744269	Ricke
JPN	21.381417102765855	SSP2	rcp60	0.0004464823069537502	Ricke
JPN	21.86659878033623	SSP2	rcp60	0.000362105445613996	Ricke
JPN	22.351780457906603	SSP2	rcp60	0.00027229414235744405	Ricke
JPN	22.836962135476977	SSP2	rcp60	0.00022681644421161047	Ricke
JPN	23.32214381304735	SSP2	rcp60	0.000154452559740567	Ricke
JPN	23.807325490617725	SSP2	rcp60	0.00012470614082756893	Ricke
JPN	24.2925071681881	SSP2	rcp60	0.00010325439641915684	Ricke
JPN	24.777688845758473	SSP2	rcp60	7.465207054127351e-05	Ricke
JPN	25.26287052332885	SSP2	rcp60	6.292511693134212e-05	Ricke
JPN	25.748052200899224	SSP2	rcp60	4.604974466339127e-05	Ricke
JPN	26.233233878469598	SSP2	rcp60	3.174858172444989e-05	Ricke
JPN	26.71841555603997	SSP2	rcp60	2.5456070031315675e-05	Ricke
JPN	27.203597233610346	SSP2	rcp60	2.4025953737421535e-05	Ricke
JPN	27.68877891118072	SSP2	rcp60	1.4587186197720219e-05	Ricke
JPN	28.173960588751093	SSP2	rcp60	1.2299000127489506e-05	Ricke
JPN	28.65914226632147	SSP2	rcp60	8.008651245807178e-06	Ricke
JPN	29.144323943891845	SSP2	rcp60	8.580697763364834e-06	Ricke
JPN	29.62950562146222	SSP2	rcp60	4.576372140461245e-06	Ricke
JPN	30.114687299032592	SSP2	rcp60	2.57420932900945e-06	Ricke
JPN	30.599868976602966	SSP2	rcp60	4.576372140461245e-06	Ricke
JPN	31.08505065417334	SSP2	rcp60	2.2881860702306225e-06	Ricke
JPN	31.570232331743714	SSP2	rcp60	2.8602325877882994e-07	Ricke
JPN	32.055414009314084	SSP2	rcp60	2.0021628114517946e-06	Ricke
JPN	32.54059568688446	SSP2	rcp60	2.860232587788278e-07	Ricke
JPN	33.02577736445483	SSP2	rcp60	5.720465175576556e-07	Ricke
JPN	33.510959042025206	SSP2	rcp60	2.860232587788278e-07	Ricke
JPN	33.99614071959558	SSP2	rcp60	0.0	Ricke
JPN	34.481322397165954	SSP2	rcp60	5.720465175576473e-07	Ricke
JPN	34.966504074736335	SSP2	rcp60	2.860232587788278e-07	Ricke
JPN	35.45168575230671	SSP2	rcp60	0.0	Ricke
JPN	35.93686742987708	SSP2	rcp60	0.0	Ricke
JPN	36.42204910744746	SSP2	rcp60	0.0	Ricke
JPN	36.90723078501783	SSP2	rcp60	0.0	Ricke
JPN	37.392412462588204	SSP2	rcp60	0.0	Ricke
JPN	37.87759414015858	SSP2	rcp60	0.0	Ricke
JPN	38.36277581772895	SSP2	rcp60	0.0	Ricke
JPN	38.847957495299326	SSP2	rcp60	0.0	Ricke
JPN	39.3331391728697	SSP2	rcp60	0.0	Ricke
JPN	39.818320850440074	SSP2	rcp60	0.0	Ricke
JPN	40.30350252801045	SSP2	rcp60	0.0	Ricke
JPN	40.78868420558082	SSP2	rcp60	0.0	Ricke
JPN	41.273865883151196	SSP2	rcp60	0.0	Ricke
JPN	41.75904756072157	SSP2	rcp60	0.0	Ricke
JPN	42.24422923829195	SSP2	rcp60	0.0	Ricke
JPN	42.729410915862324	SSP2	rcp60	0.0	Ricke
JPN	43.2145925934327	SSP2	rcp60	0.0	Ricke
JPN	43.69977427100307	SSP2	rcp60	0.0	Ricke
JPN	44.184955948573446	SSP2	rcp60	0.0	Ricke
JPN	44.67013762614382	SSP2	rcp60	0.0	Ricke
JPN	45.155319303714194	SSP2	rcp60	0.0	Ricke
JPN	45.64050098128457	SSP2	rcp60	0.0	Ricke
JPN	46.12568265885494	SSP2	rcp60	0.0	Ricke
JPN	46.610864336425315	SSP2	rcp60	0.0	Ricke
JPN	47.09604601399569	SSP2	rcp60	0.0	Ricke
JPN	47.58122769156606	SSP2	rcp60	0.0	Ricke
JPN	48.06640936913644	SSP2	rcp60	0.0	Ricke
JPN	48.55159104670681	SSP2	rcp60	0.0	Ricke
JPN	49.036772724277185	SSP2	rcp60	0.0	Ricke
JPN	49.52195440184756	SSP2	rcp60	0.0	Ricke
JPN	50.00713607941793	SSP2	rcp60	0.0	Ricke
JPN	50.492317756988314	SSP2	rcp60	0.0	Ricke
JPN	50.97749943455869	SSP2	rcp60	0.0	Ricke
JPN	51.46268111212906	SSP2	rcp60	0.0	Ricke
JPN	51.947862789699435	SSP2	rcp60	0.0	Ricke
JPN	52.43304446726981	SSP2	rcp60	0.0	Ricke
JPN	52.91822614484018	SSP2	rcp60	0.0	Ricke
JPN	53.40340782241056	SSP2	rcp60	0.0	Ricke
JPN	53.88858949998093	SSP2	rcp60	0.0	Ricke
JPN	54.373771177551305	SSP2	rcp60	0.0	Ricke
JPN	54.85895285512168	SSP2	rcp60	0.0	Ricke
JPN	55.34413453269205	SSP2	rcp60	0.0	Ricke
JPN	55.82931621026243	SSP2	rcp60	0.0	Ricke
JPN	56.3144978878328	SSP2	rcp60	0.0	Ricke
JPN	56.799679565403174	SSP2	rcp60	0.0	Ricke
JPN	57.28486124297355	SSP2	rcp60	0.0	Ricke
JPN	57.77004292054393	SSP2	rcp60	0.0	Ricke
JPN	58.2552245981143	SSP2	rcp60	0.0	Ricke
JPN	58.74040627568468	SSP2	rcp60	0.0	Ricke
JPN	59.22558795325505	SSP2	rcp60	0.0	Ricke
JPN	59.710769630825425	SSP2	rcp60	0.0	Ricke
JPN	60.1959513083958	SSP2	rcp60	0.0	Ricke
JPN	60.68113298596617	SSP2	rcp60	0.0	Ricke
JPN	61.16631466353655	SSP2	rcp60	0.0	Ricke
JPN	61.65149634110692	SSP2	rcp60	0.0	Ricke
JPN	62.136678018677294	SSP2	rcp60	0.0	Ricke
JPN	62.62185969624767	SSP2	rcp60	0.0	Ricke
JPN	63.10704137381804	SSP2	rcp60	0.0	Ricke
JPN	63.592223051388416	SSP2	rcp60	0.0	Ricke
JPN	64.0774047289588	SSP2	rcp60	0.0	Ricke
JPN	64.56258640652916	SSP2	rcp60	0.0	Ricke
JPN	65.04776808409954	SSP2	rcp60	0.0	Ricke
JPN	65.53294976166991	SSP2	rcp60	0.0	Ricke
JPN	66.01813143924029	SSP2	rcp60	0.0	Ricke
JPN	66.50331311681066	SSP2	rcp60	0.0	Ricke
JPN	66.98849479438104	SSP2	rcp60	0.0	Ricke
JPN	67.4736764719514	SSP2	rcp60	0.0	Ricke
JPN	67.95885814952179	SSP2	rcp60	0.0	Ricke
JPN	68.44403982709215	SSP2	rcp60	0.0	Ricke
JPN	68.92922150466254	SSP2	rcp60	0.0	Ricke
JPN	69.4144031822329	SSP2	rcp60	0.0	Ricke
JPN	69.89958485980328	SSP2	rcp60	0.0	Ricke
JPN	70.38476653737366	SSP2	rcp60	0.0	Ricke
JPN	70.86994821494403	SSP2	rcp60	0.0	Ricke
JPN	71.35512989251441	SSP2	rcp60	0.0	Ricke
JPN	71.84031157008478	SSP2	rcp60	0.0	Ricke
JPN	72.32549324765516	SSP2	rcp60	0.0	Ricke
JPN	72.81067492522553	SSP2	rcp60	0.0	Ricke
JPN	73.29585660279591	SSP2	rcp60	0.0	Ricke
JPN	73.78103828036627	SSP2	rcp60	0.0	Ricke
JPN	74.26621995793666	SSP2	rcp60	0.0	Ricke
JPN	74.75140163550702	SSP2	rcp60	0.0	Ricke
JPN	75.2365833130774	SSP2	rcp60	0.0	Ricke
JPN	75.72176499064777	SSP2	rcp60	0.0	Ricke
JPN	76.20694666821815	SSP2	rcp60	0.0	Ricke
JPN	76.69212834578852	SSP2	rcp60	0.0	Ricke
JPN	77.1773100233589	SSP2	rcp60	0.0	Ricke
JPN	77.66249170092928	SSP2	rcp60	0.0	Ricke
JPN	78.14767337849965	SSP2	rcp60	0.0	Ricke
JPN	78.63285505607003	SSP2	rcp60	0.0	Ricke
JPN	79.1180367336404	SSP2	rcp60	0.0	Ricke
JPN	79.60321841121078	SSP2	rcp60	0.0	Ricke
JPN	80.08840008878114	SSP2	rcp60	0.0	Ricke
JPN	80.57358176635152	SSP2	rcp60	0.0	Ricke
JPN	81.05876344392189	SSP2	rcp60	0.0	Ricke
JPN	81.54394512149227	SSP2	rcp60	0.0	Ricke
JPN	82.02912679906264	SSP2	rcp60	0.0	Ricke
JPN	82.51430847663302	SSP2	rcp60	0.0	Ricke
JPN	82.99949015420339	SSP2	rcp60	0.0	Ricke
JPN	83.48467183177377	SSP2	rcp60	0.0	Ricke
JPN	83.96985350934413	SSP2	rcp60	0.0	Ricke
JPN	84.45503518691451	SSP2	rcp60	0.0	Ricke
JPN	84.9402168644849	SSP2	rcp60	0.0	Ricke
JPN	85.42539854205526	SSP2	rcp60	0.0	Ricke
JPN	85.91058021962564	SSP2	rcp60	0.0	Ricke
JPN	86.39576189719601	SSP2	rcp60	0.0	Ricke
JPN	86.88094357476639	SSP2	rcp60	0.0	Ricke
JPN	87.36612525233676	SSP2	rcp60	0.0	Ricke
JPN	87.85130692990714	SSP2	rcp60	0.0	Ricke
JPN	88.3364886074775	SSP2	rcp60	0.0	Ricke
JPN	88.82167028504789	SSP2	rcp60	0.0	Ricke
JPN	89.30685196261825	SSP2	rcp60	0.0	Ricke
JPN	89.79203364018863	SSP2	rcp60	0.0	Ricke
JPN	90.277215317759	SSP2	rcp60	0.0	Ricke
JPN	90.76239699532938	SSP2	rcp60	0.0	Ricke
JPN	91.24757867289975	SSP2	rcp60	0.0	Ricke
JPN	91.73276035047013	SSP2	rcp60	0.0	Ricke
JPN	92.2179420280405	SSP2	rcp60	0.0	Ricke
JPN	92.70312370561088	SSP2	rcp60	0.0	Ricke
JPN	93.18830538318126	SSP2	rcp60	0.0	Ricke
JPN	93.67348706075163	SSP2	rcp60	0.0	Ricke
JPN	94.158668738322	SSP2	rcp60	0.0	Ricke
JPN	94.64385041589237	SSP2	rcp60	0.0	Ricke
JPN	95.12903209346275	SSP2	rcp60	0.0	Ricke
JPN	95.61421377103312	SSP2	rcp60	0.0	Ricke
TWN	-0.4517583879009913	SSP2	rcp60	0.0	Ricke
TWN	0.033423289669383016	SSP2	rcp60	0.0002697199330284344	Ricke
TWN	0.5186049672397574	SSP2	rcp60	0.00599361738771033	Ricke
TWN	1.0037866448101318	SSP2	rcp60	0.024278512274923218	Ricke
TWN	1.4889683223805061	SSP2	rcp60	0.05802897078756609	Ricke
TWN	1.9741499999508805	SSP2	rcp60	0.09285973914861659	Ricke
TWN	2.459331677521255	SSP2	rcp60	0.12318707130019446	Ricke
TWN	2.944513355091629	SSP2	rcp60	0.14611412367738771	Ricke
TWN	3.4296950326620035	SSP2	rcp60	0.15853125141075308	Ricke
TWN	3.9148767102323774	SSP2	rcp60	0.16014242042745394	Ricke
TWN	4.400058387802752	SSP2	rcp60	0.15285569188680453	Ricke
TWN	4.885240065373127	SSP2	rcp60	0.1399649096369018	Ricke
TWN	5.370421742943501	SSP2	rcp60	0.12527504108928	Ricke
TWN	5.855603420513875	SSP2	rcp60	0.11031688272492345	Ricke
TWN	6.3407850980842495	SSP2	rcp60	0.09662780955976878	Ricke
TWN	6.825966775654624	SSP2	rcp60	0.08469291704070481	Ricke
TWN	7.311148453224998	SSP2	rcp60	0.07386207430052692	Ricke
TWN	7.796330130795372	SSP2	rcp60	0.0645073975989066	Ricke
TWN	8.281511808365746	SSP2	rcp60	0.05589924160269879	Ricke
TWN	8.766693485936122	SSP2	rcp60	0.048879086739231435	Ricke
TWN	9.251875163506496	SSP2	rcp60	0.04255825874347812	Ricke
TWN	9.73705684107687	SSP2	rcp60	0.037150130966487914	Ricke
TWN	10.222238518647245	SSP2	rcp60	0.03241129761504043	Ricke
TWN	10.707420196217619	SSP2	rcp60	0.02845273571354145	Ricke
TWN	11.192601873787993	SSP2	rcp60	0.02471984616321897	Ricke
TWN	11.677783551358367	SSP2	rcp60	0.02155328266527857	Ricke
TWN	12.16296522892874	SSP2	rcp60	0.018953331242978953	Ricke
TWN	12.648146906499116	SSP2	rcp60	0.016422883472562735	Ricke
TWN	13.13332858406949	SSP2	rcp60	0.014322614683349803	Ricke
TWN	13.618510261639864	SSP2	rcp60	0.012394817919180456	Ricke
TWN	14.10369193921024	SSP2	rcp60	0.010996736230269593	Ricke
TWN	14.588873616780614	SSP2	rcp60	0.009503694819444112	Ricke
TWN	15.074055294350988	SSP2	rcp60	0.008446552854997564	Ricke
TWN	15.559236971921361	SSP2	rcp60	0.007286728540649417	Ricke
TWN	16.044418649491735	SSP2	rcp60	0.0063843251592022145	Ricke
TWN	16.52960032706211	SSP2	rcp60	0.005702731733532269	Ricke
TWN	17.014782004632483	SSP2	rcp60	0.004988817679620278	Ricke
TWN	17.49996368220286	SSP2	rcp60	0.0044113367201458606	Ricke
TWN	17.985145359773234	SSP2	rcp60	0.0038038233184996308	Ricke
TWN	18.47032703734361	SSP2	rcp60	0.003392235849116898	Ricke
TWN	18.955508714913982	SSP2	rcp60	0.002923729751237178	Ricke
TWN	19.440690392484356	SSP2	rcp60	0.002561624305623182	Ricke
TWN	19.92587207005473	SSP2	rcp60	0.002300771093616891	Ricke
TWN	20.411053747625104	SSP2	rcp60	0.002009885439438808	Ricke
TWN	20.89623542519548	SSP2	rcp60	0.0017138513666027362	Ricke
TWN	21.381417102765855	SSP2	rcp60	0.0015533923184278139	Ricke
TWN	21.86659878033623	SSP2	rcp60	0.001368621293256691	Ricke
TWN	22.351780457906603	SSP2	rcp60	0.0011915728960725967	Ricke
TWN	22.836962135476977	SSP2	rcp60	0.0010702990343503737	Ricke
TWN	23.32214381304735	SSP2	rcp60	0.000935010032947988	Ricke
TWN	23.807325490617725	SSP2	rcp60	0.0008137361712257651	Ricke
TWN	24.2925071681881	SSP2	rcp60	0.0007216366818989826	Ricke
TWN	24.777688845758473	SSP2	rcp60	0.0006569954254149627	Ricke
TWN	25.26287052332885	SSP2	rcp60	0.0005843455176851452	Ricke
TWN	25.748052200899224	SSP2	rcp60	0.0005205623309774666	Ricke
TWN	26.233233878469598	SSP2	rcp60	0.0004659318885507105	Ricke
TWN	26.71841555603997	SSP2	rcp60	0.0003878475389040905	Ricke
TWN	27.203597233610346	SSP2	rcp60	0.000362105445613996	Ricke
TWN	27.68877891118072	SSP2	rcp60	0.0003051868171170093	Ricke
TWN	28.173960588751093	SSP2	rcp60	0.00027401028191011503	Ricke
TWN	28.65914226632147	SSP2	rcp60	0.0002333949791635235	Ricke
TWN	29.144323943891845	SSP2	rcp60	0.00022996270005817756	Ricke
TWN	29.62950562146222	SSP2	rcp60	0.00018505704842990158	Ricke
TWN	30.114687299032592	SSP2	rcp60	0.0001759043041489791	Ricke
TWN	30.599868976602966	SSP2	rcp60	0.00015988700165736475	Ricke
TWN	31.08505065417334	SSP2	rcp60	0.0001307126292619243	Ricke
TWN	31.570232331743714	SSP2	rcp60	0.00011927169891077206	Ricke
TWN	32.055414009314084	SSP2	rcp60	0.00010668667552450277	Ricke
TWN	32.54059568688446	SSP2	rcp60	9.524574517334966e-05	Ricke
TWN	33.02577736445483	SSP2	rcp60	8.6379024151206e-05	Ricke
TWN	33.510959042025206	SSP2	rcp60	7.350797750615874e-05	Ricke
TWN	33.99614071959558	SSP2	rcp60	6.406920996645743e-05	Ricke
TWN	34.481322397165954	SSP2	rcp60	5.863476804965884e-05	Ricke
TWN	34.966504074736335	SSP2	rcp60	5.920681456721735e-05	Ricke
TWN	35.45168575230671	SSP2	rcp60	4.719383769850659e-05	Ricke
TWN	35.93686742987708	SSP2	rcp60	3.746904690002644e-05	Ricke
TWN	36.42204910744746	SSP2	rcp60	3.661097712368996e-05	Ricke
TWN	36.90723078501783	SSP2	rcp60	3.4036767794680506e-05	Ricke
TWN	37.392412462588204	SSP2	rcp60	3.146255846567106e-05	Ricke
TWN	37.87759414015858	SSP2	rcp60	3.1176535206892234e-05	Ricke
TWN	38.36277581772895	SSP2	rcp60	2.57420932900945e-05	Ricke
TWN	38.847957495299326	SSP2	rcp60	1.830548856184498e-05	Ricke
TWN	39.3331391728697	SSP2	rcp60	2.345390721986388e-05	Ricke
TWN	39.818320850440074	SSP2	rcp60	1.6589349009172013e-05	Ricke
TWN	40.30350252801045	SSP2	rcp60	1.4015139680162563e-05	Ricke
TWN	40.78868420558082	SSP2	rcp60	1.4301162938941391e-05	Ricke
TWN	41.273865883151196	SSP2	rcp60	1.3157069903826078e-05	Ricke
TWN	41.75904756072157	SSP2	rcp60	8.580697763364707e-06	Ricke
TWN	42.24422923829195	SSP2	rcp60	8.008651245807178e-06	Ricke
TWN	42.729410915862324	SSP2	rcp60	9.438767539701316e-06	Ricke
TWN	43.2145925934327	SSP2	rcp60	6.864558210691867e-06	Ricke
TWN	43.69977427100307	SSP2	rcp60	8.86672102214366e-06	Ricke
TWN	44.184955948573446	SSP2	rcp60	4.290348881682417e-06	Ricke
TWN	44.67013762614382	SSP2	rcp60	6.578534951913039e-06	Ricke
TWN	45.155319303714194	SSP2	rcp60	7.1505814694706956e-06	Ricke
TWN	45.64050098128457	SSP2	rcp60	5.1484186580189e-06	Ricke
TWN	46.12568265885494	SSP2	rcp60	3.7183023641247613e-06	Ricke
TWN	46.610864336425315	SSP2	rcp60	3.7183023641247613e-06	Ricke
TWN	47.09604601399569	SSP2	rcp60	3.1462558465671055e-06	Ricke
TWN	47.58122769156606	SSP2	rcp60	2.0021628114517946e-06	Ricke
TWN	48.06640936913644	SSP2	rcp60	2.2881860702306225e-06	Ricke
TWN	48.55159104670681	SSP2	rcp60	1.7161395526729667e-06	Ricke
TWN	49.036772724277185	SSP2	rcp60	5.720465175576556e-07	Ricke
TWN	49.52195440184756	SSP2	rcp60	1.7161395526729667e-06	Ricke
TWN	50.00713607941793	SSP2	rcp60	1.7161395526729417e-06	Ricke
TWN	50.492317756988314	SSP2	rcp60	1.7161395526729667e-06	Ricke
TWN	50.97749943455869	SSP2	rcp60	5.720465175576556e-07	Ricke
TWN	51.46268111212906	SSP2	rcp60	1.430116293894139e-06	Ricke
TWN	51.947862789699435	SSP2	rcp60	1.1440930351153113e-06	Ricke
TWN	52.43304446726981	SSP2	rcp60	1.1440930351153113e-06	Ricke
TWN	52.91822614484018	SSP2	rcp60	8.580697763364834e-07	Ricke
TWN	53.40340782241056	SSP2	rcp60	1.1440930351153113e-06	Ricke
TWN	53.88858949998093	SSP2	rcp60	8.580697763364834e-07	Ricke
TWN	54.373771177551305	SSP2	rcp60	8.580697763364834e-07	Ricke
TWN	54.85895285512168	SSP2	rcp60	5.720465175576556e-07	Ricke
TWN	55.34413453269205	SSP2	rcp60	2.860232587788278e-07	Ricke
TWN	55.82931621026243	SSP2	rcp60	5.720465175576556e-07	Ricke
TWN	56.3144978878328	SSP2	rcp60	0.0	Ricke
TWN	56.799679565403174	SSP2	rcp60	2.860232587788278e-07	Ricke
TWN	57.28486124297355	SSP2	rcp60	0.0	Ricke
TWN	57.77004292054393	SSP2	rcp60	0.0	Ricke
TWN	58.2552245981143	SSP2	rcp60	0.0	Ricke
TWN	58.74040627568468	SSP2	rcp60	2.860232587788278e-07	Ricke
TWN	59.22558795325505	SSP2	rcp60	2.860232587788278e-07	Ricke
TWN	59.710769630825425	SSP2	rcp60	0.0	Ricke
TWN	60.1959513083958	SSP2	rcp60	0.0	Ricke
TWN	60.68113298596617	SSP2	rcp60	0.0	Ricke
TWN	61.16631466353655	SSP2	rcp60	2.860232587788278e-07	Ricke
TWN	61.65149634110692	SSP2	rcp60	0.0	Ricke
TWN	62.136678018677294	SSP2	rcp60	0.0	Ricke
TWN	62.62185969624767	SSP2	rcp60	0.0	Ricke
TWN	63.10704137381804	SSP2	rcp60	0.0	Ricke
TWN	63.592223051388416	SSP2	rcp60	2.8602325877882364e-07	Ricke
TWN	64.0774047289588	SSP2	rcp60	0.0	Ricke
TWN	64.56258640652916	SSP2	rcp60	0.0	Ricke
TWN	65.04776808409954	SSP2	rcp60	2.86023258778832e-07	Ricke
TWN	65.53294976166991	SSP2	rcp60	0.0	Ricke
TWN	66.01813143924029	SSP2	rcp60	0.0	Ricke
TWN	66.50331311681066	SSP2	rcp60	0.0	Ricke
TWN	66.98849479438104	SSP2	rcp60	0.0	Ricke
TWN	67.4736764719514	SSP2	rcp60	0.0	Ricke
TWN	67.95885814952179	SSP2	rcp60	0.0	Ricke
TWN	68.44403982709215	SSP2	rcp60	0.0	Ricke
TWN	68.92922150466254	SSP2	rcp60	0.0	Ricke
TWN	69.4144031822329	SSP2	rcp60	0.0	Ricke
TWN	69.89958485980328	SSP2	rcp60	0.0	Ricke
TWN	70.38476653737366	SSP2	rcp60	0.0	Ricke
TWN	70.86994821494403	SSP2	rcp60	0.0	Ricke
TWN	71.35512989251441	SSP2	rcp60	0.0	Ricke
TWN	71.84031157008478	SSP2	rcp60	0.0	Ricke
TWN	72.32549324765516	SSP2	rcp60	0.0	Ricke
TWN	72.81067492522553	SSP2	rcp60	0.0	Ricke
TWN	73.29585660279591	SSP2	rcp60	0.0	Ricke
TWN	73.78103828036627	SSP2	rcp60	0.0	Ricke
TWN	74.26621995793666	SSP2	rcp60	0.0	Ricke
TWN	74.75140163550702	SSP2	rcp60	0.0	Ricke
TWN	75.2365833130774	SSP2	rcp60	0.0	Ricke
TWN	75.72176499064777	SSP2	rcp60	0.0	Ricke
TWN	76.20694666821815	SSP2	rcp60	0.0	Ricke
TWN	76.69212834578852	SSP2	rcp60	0.0	Ricke
TWN	77.1773100233589	SSP2	rcp60	0.0	Ricke
TWN	77.66249170092928	SSP2	rcp60	0.0	Ricke
TWN	78.14767337849965	SSP2	rcp60	0.0	Ricke
TWN	78.63285505607003	SSP2	rcp60	0.0	Ricke
TWN	79.1180367336404	SSP2	rcp60	0.0	Ricke
TWN	79.60321841121078	SSP2	rcp60	0.0	Ricke
TWN	80.08840008878114	SSP2	rcp60	0.0	Ricke
TWN	80.57358176635152	SSP2	rcp60	0.0	Ricke
TWN	81.05876344392189	SSP2	rcp60	0.0	Ricke
TWN	81.54394512149227	SSP2	rcp60	0.0	Ricke
TWN	82.02912679906264	SSP2	rcp60	0.0	Ricke
TWN	82.51430847663302	SSP2	rcp60	0.0	Ricke
TWN	82.99949015420339	SSP2	rcp60	0.0	Ricke
TWN	83.48467183177377	SSP2	rcp60	0.0	Ricke
TWN	83.96985350934413	SSP2	rcp60	0.0	Ricke
TWN	84.45503518691451	SSP2	rcp60	0.0	Ricke
TWN	84.9402168644849	SSP2	rcp60	0.0	Ricke
TWN	85.42539854205526	SSP2	rcp60	0.0	Ricke
TWN	85.91058021962564	SSP2	rcp60	0.0	Ricke
TWN	86.39576189719601	SSP2	rcp60	0.0	Ricke
TWN	86.88094357476639	SSP2	rcp60	0.0	Ricke
TWN	87.36612525233676	SSP2	rcp60	0.0	Ricke
TWN	87.85130692990714	SSP2	rcp60	0.0	Ricke
TWN	88.3364886074775	SSP2	rcp60	0.0	Ricke
TWN	88.82167028504789	SSP2	rcp60	0.0	Ricke
TWN	89.30685196261825	SSP2	rcp60	0.0	Ricke
TWN	89.79203364018863	SSP2	rcp60	0.0	Ricke
TWN	90.277215317759	SSP2	rcp60	0.0	Ricke
TWN	90.76239699532938	SSP2	rcp60	0.0	Ricke
TWN	91.24757867289975	SSP2	rcp60	0.0	Ricke
TWN	91.73276035047013	SSP2	rcp60	0.0	Ricke
TWN	92.2179420280405	SSP2	rcp60	0.0	Ricke
TWN	92.70312370561088	SSP2	rcp60	0.0	Ricke
TWN	93.18830538318126	SSP2	rcp60	0.0	Ricke
TWN	93.67348706075163	SSP2	rcp60	0.0	Ricke
TWN	94.158668738322	SSP2	rcp60	0.0	Ricke
TWN	94.64385041589237	SSP2	rcp60	0.0	Ricke
TWN	95.12903209346275	SSP2	rcp60	0.0	Ricke
TWN	95.61421377103312	SSP2	rcp60	0.0	Ricke
CHN	-0.4517583879009913	SSP2	rcp60	0.0	Ricke
CHN	0.033423289669383016	SSP2	rcp60	6.893160536569744e-05	Ricke
CHN	0.5186049672397574	SSP2	rcp60	0.002638850585493462	Ricke
CHN	1.0037866448101318	SSP2	rcp60	0.012086770869475693	Ricke
CHN	1.4889683223805061	SSP2	rcp60	0.032498248685709163	Ricke
CHN	1.9741499999508805	SSP2	rcp60	0.06241456541442185	Ricke
CHN	2.459331677521255	SSP2	rcp60	0.09621822425319758	Ricke
CHN	2.944513355091629	SSP2	rcp60	0.1300316078827718	Ricke
CHN	3.4296950326620035	SSP2	rcp60	0.1576342824712227	Ricke
CHN	3.9148767102323774	SSP2	rcp60	0.1746017542285	Ricke
CHN	4.400058387802752	SSP2	rcp60	0.1792376192067872	Ricke
CHN	4.885240065373127	SSP2	rcp60	0.1742508036899787	Ricke
CHN	5.370421742943501	SSP2	rcp60	0.16299550243377303	Ricke
CHN	5.855603420513875	SSP2	rcp60	0.1475834251577344	Ricke
CHN	6.3407850980842495	SSP2	rcp60	0.129667786297605	Ricke
CHN	6.825966775654624	SSP2	rcp60	0.11182479734520562	Ricke
CHN	7.311148453224998	SSP2	rcp60	0.09483902009936616	Ricke
CHN	7.796330130795372	SSP2	rcp60	0.07903880926116494	Ricke
CHN	8.281511808365746	SSP2	rcp60	0.0651120507679648	Ricke
CHN	8.766693485936122	SSP2	rcp60	0.05294690952558393	Ricke
CHN	9.251875163506496	SSP2	rcp60	0.042701270372867535	Ricke
CHN	9.73705684107687	SSP2	rcp60	0.034125148981643046	Ricke
CHN	10.222238518647245	SSP2	rcp60	0.027034632396516024	Ricke
CHN	10.707420196217619	SSP2	rcp60	0.02144573791997773	Ricke
CHN	11.192601873787993	SSP2	rcp60	0.016831038662840123	Ricke
CHN	11.677783551358367	SSP2	rcp60	0.01309786308925886	Ricke
CHN	12.16296522892874	SSP2	rcp60	0.01000280540601313	Ricke
CHN	12.648146906499116	SSP2	rcp60	0.007621661776679425	Ricke
CHN	13.13332858406949	SSP2	rcp60	0.005764512757428496	Ricke
CHN	13.618510261639864	SSP2	rcp60	0.0044236357202733344	Ricke
CHN	14.10369193921024	SSP2	rcp60	0.0032406435219641187	Ricke
CHN	14.588873616780614	SSP2	rcp60	0.002501273398020849	Ricke
CHN	15.074055294350988	SSP2	rcp60	0.0018225402049386907	Ricke
CHN	15.559236971921361	SSP2	rcp60	0.0013300081533215492	Ricke
CHN	16.044418649491735	SSP2	rcp60	0.0009673306611899956	Ricke
CHN	16.52960032706211	SSP2	rcp60	0.0007013290305256857	Ricke
CHN	17.014782004632483	SSP2	rcp60	0.000525138703117924	Ricke
CHN	17.49996368220286	SSP2	rcp60	0.0003663957944956784	Ricke
CHN	17.985145359773234	SSP2	rcp60	0.0002617112817826274	Ricke
CHN	18.47032703734361	SSP2	rcp60	0.0001947818392283817	Ricke
CHN	18.955508714913982	SSP2	rcp60	0.0001307126292619243	Ricke
CHN	19.440690392484356	SSP2	rcp60	9.867802427869558e-05	Ricke
CHN	19.92587207005473	SSP2	rcp60	6.864558210691867e-05	Ricke
CHN	20.411053747625104	SSP2	rcp60	4.175939578170855e-05	Ricke
CHN	20.89623542519548	SSP2	rcp60	2.9460395654219263e-05	Ricke
CHN	21.381417102765855	SSP2	rcp60	2.1165721149633256e-05	Ricke
CHN	21.86659878033623	SSP2	rcp60	1.3443093162604906e-05	Ricke
CHN	22.351780457906603	SSP2	rcp60	1.1154907092374284e-05	Ricke
CHN	22.836962135476977	SSP2	rcp60	7.1505814694706956e-06	Ricke
CHN	23.32214381304735	SSP2	rcp60	4.862395399240072e-06	Ricke
CHN	23.807325490617725	SSP2	rcp60	3.1462558465671055e-06	Ricke
CHN	24.2925071681881	SSP2	rcp60	2.0021628114517946e-06	Ricke
CHN	24.777688845758473	SSP2	rcp60	1.1440930351153028e-06	Ricke
CHN	25.26287052332885	SSP2	rcp60	2.860232587788278e-07	Ricke
CHN	25.748052200899224	SSP2	rcp60	5.720465175576556e-07	Ricke
CHN	26.233233878469598	SSP2	rcp60	0.0	Ricke
CHN	26.71841555603997	SSP2	rcp60	0.0	Ricke
CHN	27.203597233610346	SSP2	rcp60	0.0	Ricke
CHN	27.68877891118072	SSP2	rcp60	0.0	Ricke
CHN	28.173960588751093	SSP2	rcp60	0.0	Ricke
CHN	28.65914226632147	SSP2	rcp60	0.0	Ricke
CHN	29.144323943891845	SSP2	rcp60	0.0	Ricke
CHN	29.62950562146222	SSP2	rcp60	0.0	Ricke
CHN	30.114687299032592	SSP2	rcp60	0.0	Ricke
CHN	30.599868976602966	SSP2	rcp60	0.0	Ricke
CHN	31.08505065417334	SSP2	rcp60	0.0	Ricke
CHN	31.570232331743714	SSP2	rcp60	0.0	Ricke
CHN	32.055414009314084	SSP2	rcp60	0.0	Ricke
CHN	32.54059568688446	SSP2	rcp60	0.0	Ricke
CHN	33.02577736445483	SSP2	rcp60	0.0	Ricke
CHN	33.510959042025206	SSP2	rcp60	0.0	Ricke
CHN	33.99614071959558	SSP2	rcp60	0.0	Ricke
CHN	34.481322397165954	SSP2	rcp60	0.0	Ricke
CHN	34.966504074736335	SSP2	rcp60	0.0	Ricke
CHN	35.45168575230671	SSP2	rcp60	0.0	Ricke
CHN	35.93686742987708	SSP2	rcp60	0.0	Ricke
CHN	36.42204910744746	SSP2	rcp60	0.0	Ricke
CHN	36.90723078501783	SSP2	rcp60	0.0	Ricke
CHN	37.392412462588204	SSP2	rcp60	0.0	Ricke
CHN	37.87759414015858	SSP2	rcp60	0.0	Ricke
CHN	38.36277581772895	SSP2	rcp60	0.0	Ricke
CHN	38.847957495299326	SSP2	rcp60	0.0	Ricke
CHN	39.3331391728697	SSP2	rcp60	0.0	Ricke
CHN	39.818320850440074	SSP2	rcp60	0.0	Ricke
CHN	40.30350252801045	SSP2	rcp60	0.0	Ricke
CHN	40.78868420558082	SSP2	rcp60	0.0	Ricke
CHN	41.273865883151196	SSP2	rcp60	0.0	Ricke
CHN	41.75904756072157	SSP2	rcp60	0.0	Ricke
CHN	42.24422923829195	SSP2	rcp60	0.0	Ricke
CHN	42.729410915862324	SSP2	rcp60	0.0	Ricke
CHN	43.2145925934327	SSP2	rcp60	0.0	Ricke
CHN	43.69977427100307	SSP2	rcp60	0.0	Ricke
CHN	44.184955948573446	SSP2	rcp60	0.0	Ricke
CHN	44.67013762614382	SSP2	rcp60	0.0	Ricke
CHN	45.155319303714194	SSP2	rcp60	0.0	Ricke
CHN	45.64050098128457	SSP2	rcp60	0.0	Ricke
CHN	46.12568265885494	SSP2	rcp60	0.0	Ricke
CHN	46.610864336425315	SSP2	rcp60	0.0	Ricke
CHN	47.09604601399569	SSP2	rcp60	0.0	Ricke
CHN	47.58122769156606	SSP2	rcp60	0.0	Ricke
CHN	48.06640936913644	SSP2	rcp60	0.0	Ricke
CHN	48.55159104670681	SSP2	rcp60	0.0	Ricke
CHN	49.036772724277185	SSP2	rcp60	0.0	Ricke
CHN	49.52195440184756	SSP2	rcp60	0.0	Ricke
CHN	50.00713607941793	SSP2	rcp60	0.0	Ricke
CHN	50.492317756988314	SSP2	rcp60	0.0	Ricke
CHN	50.97749943455869	SSP2	rcp60	0.0	Ricke
CHN	51.46268111212906	SSP2	rcp60	0.0	Ricke
CHN	51.947862789699435	SSP2	rcp60	0.0	Ricke
CHN	52.43304446726981	SSP2	rcp60	0.0	Ricke
CHN	52.91822614484018	SSP2	rcp60	0.0	Ricke
CHN	53.40340782241056	SSP2	rcp60	0.0	Ricke
CHN	53.88858949998093	SSP2	rcp60	0.0	Ricke
CHN	54.373771177551305	SSP2	rcp60	0.0	Ricke
CHN	54.85895285512168	SSP2	rcp60	0.0	Ricke
CHN	55.34413453269205	SSP2	rcp60	0.0	Ricke
CHN	55.82931621026243	SSP2	rcp60	0.0	Ricke
CHN	56.3144978878328	SSP2	rcp60	0.0	Ricke
CHN	56.799679565403174	SSP2	rcp60	0.0	Ricke
CHN	57.28486124297355	SSP2	rcp60	0.0	Ricke
CHN	57.77004292054393	SSP2	rcp60	0.0	Ricke
CHN	58.2552245981143	SSP2	rcp60	0.0	Ricke
CHN	58.74040627568468	SSP2	rcp60	0.0	Ricke
CHN	59.22558795325505	SSP2	rcp60	0.0	Ricke
CHN	59.710769630825425	SSP2	rcp60	0.0	Ricke
CHN	60.1959513083958	SSP2	rcp60	0.0	Ricke
CHN	60.68113298596617	SSP2	rcp60	0.0	Ricke
CHN	61.16631466353655	SSP2	rcp60	0.0	Ricke
CHN	61.65149634110692	SSP2	rcp60	0.0	Ricke
CHN	62.136678018677294	SSP2	rcp60	0.0	Ricke
CHN	62.62185969624767	SSP2	rcp60	0.0	Ricke
CHN	63.10704137381804	SSP2	rcp60	0.0	Ricke
CHN	63.592223051388416	SSP2	rcp60	0.0	Ricke
CHN	64.0774047289588	SSP2	rcp60	0.0	Ricke
CHN	64.56258640652916	SSP2	rcp60	0.0	Ricke
CHN	65.04776808409954	SSP2	rcp60	0.0	Ricke
CHN	65.53294976166991	SSP2	rcp60	0.0	Ricke
CHN	66.01813143924029	SSP2	rcp60	0.0	Ricke
CHN	66.50331311681066	SSP2	rcp60	0.0	Ricke
CHN	66.98849479438104	SSP2	rcp60	0.0	Ricke
CHN	67.4736764719514	SSP2	rcp60	0.0	Ricke
CHN	67.95885814952179	SSP2	rcp60	0.0	Ricke
CHN	68.44403982709215	SSP2	rcp60	0.0	Ricke
CHN	68.92922150466254	SSP2	rcp60	0.0	Ricke
CHN	69.4144031822329	SSP2	rcp60	0.0	Ricke
CHN	69.89958485980328	SSP2	rcp60	0.0	Ricke
CHN	70.38476653737366	SSP2	rcp60	0.0	Ricke
CHN	70.86994821494403	SSP2	rcp60	0.0	Ricke
CHN	71.35512989251441	SSP2	rcp60	0.0	Ricke
CHN	71.84031157008478	SSP2	rcp60	0.0	Ricke
CHN	72.32549324765516	SSP2	rcp60	0.0	Ricke
CHN	72.81067492522553	SSP2	rcp60	0.0	Ricke
CHN	73.29585660279591	SSP2	rcp60	0.0	Ricke
CHN	73.78103828036627	SSP2	rcp60	0.0	Ricke
CHN	74.26621995793666	SSP2	rcp60	0.0	Ricke
CHN	74.75140163550702	SSP2	rcp60	0.0	Ricke
CHN	75.2365833130774	SSP2	rcp60	0.0	Ricke
CHN	75.72176499064777	SSP2	rcp60	0.0	Ricke
CHN	76.20694666821815	SSP2	rcp60	0.0	Ricke
CHN	76.69212834578852	SSP2	rcp60	0.0	Ricke
CHN	77.1773100233589	SSP2	rcp60	0.0	Ricke
CHN	77.66249170092928	SSP2	rcp60	0.0	Ricke
CHN	78.14767337849965	SSP2	rcp60	0.0	Ricke
CHN	78.63285505607003	SSP2	rcp60	0.0	Ricke
CHN	79.1180367336404	SSP2	rcp60	0.0	Ricke
CHN	79.60321841121078	SSP2	rcp60	0.0	Ricke
CHN	80.08840008878114	SSP2	rcp60	0.0	Ricke
CHN	80.57358176635152	SSP2	rcp60	0.0	Ricke
CHN	81.05876344392189	SSP2	rcp60	0.0	Ricke
CHN	81.54394512149227	SSP2	rcp60	0.0	Ricke
CHN	82.02912679906264	SSP2	rcp60	0.0	Ricke
CHN	82.51430847663302	SSP2	rcp60	0.0	Ricke
CHN	82.99949015420339	SSP2	rcp60	0.0	Ricke
CHN	83.48467183177377	SSP2	rcp60	0.0	Ricke
CHN	83.96985350934413	SSP2	rcp60	0.0	Ricke
CHN	84.45503518691451	SSP2	rcp60	0.0	Ricke
CHN	84.9402168644849	SSP2	rcp60	0.0	Ricke
CHN	85.42539854205526	SSP2	rcp60	0.0	Ricke
CHN	85.91058021962564	SSP2	rcp60	0.0	Ricke
CHN	86.39576189719601	SSP2	rcp60	0.0	Ricke
CHN	86.88094357476639	SSP2	rcp60	0.0	Ricke
CHN	87.36612525233676	SSP2	rcp60	0.0	Ricke
CHN	87.85130692990714	SSP2	rcp60	0.0	Ricke
CHN	88.3364886074775	SSP2	rcp60	0.0	Ricke
CHN	88.82167028504789	SSP2	rcp60	0.0	Ricke
CHN	89.30685196261825	SSP2	rcp60	0.0	Ricke
CHN	89.79203364018863	SSP2	rcp60	0.0	Ricke
CHN	90.277215317759	SSP2	rcp60	0.0	Ricke
CHN	90.76239699532938	SSP2	rcp60	0.0	Ricke
CHN	91.24757867289975	SSP2	rcp60	0.0	Ricke
CHN	91.73276035047013	SSP2	rcp60	0.0	Ricke
CHN	92.2179420280405	SSP2	rcp60	0.0	Ricke
CHN	92.70312370561088	SSP2	rcp60	0.0	Ricke
CHN	93.18830538318126	SSP2	rcp60	0.0	Ricke
CHN	93.67348706075163	SSP2	rcp60	0.0	Ricke
CHN	94.158668738322	SSP2	rcp60	0.0	Ricke
CHN	94.64385041589237	SSP2	rcp60	0.0	Ricke
CHN	95.12903209346275	SSP2	rcp60	0.0	Ricke
CHN	95.61421377103312	SSP2	rcp60	0.0	Ricke
IND	-0.4517583879009913	SSP2	rcp60	0.0	Ricke
IND	0.033423289669383016	SSP2	rcp60	0.00024283374670322459	Ricke
IND	0.5186049672397574	SSP2	rcp60	0.00600791855064927	Ricke
IND	1.0037866448101318	SSP2	rcp60	0.028598321552259852	Ricke
IND	1.4889683223805061	SSP2	rcp60	0.07686303033163432	Ricke
IND	1.9741499999508805	SSP2	rcp60	0.15210945720465072	Ricke
IND	2.459331677521255	SSP2	rcp60	0.217036164900927	Ricke
IND	2.944513355091629	SSP2	rcp60	0.2398628231142889	Ricke
IND	3.4296950326620035	SSP2	rcp60	0.22808781759688235	Ricke
IND	3.9148767102323774	SSP2	rcp60	0.19757485635035663	Ricke
IND	4.400058387802752	SSP2	rcp60	0.1658954922545313	Ricke
IND	4.885240065373127	SSP2	rcp60	0.13841523562083813	Ricke
IND	5.370421742943501	SSP2	rcp60	0.11500165768046208	Ricke
IND	5.855603420513875	SSP2	rcp60	0.09498174570549663	Ricke
IND	6.3407850980842495	SSP2	rcp60	0.07907313205221825	Ricke
IND	6.825966775654624	SSP2	rcp60	0.06555624488884855	Ricke
IND	7.311148453224998	SSP2	rcp60	0.054109022026002304	Ricke
IND	7.796330130795372	SSP2	rcp60	0.04383220633807902	Ricke
IND	8.281511808365746	SSP2	rcp60	0.035097628061491054	Ricke
IND	8.766693485936122	SSP2	rcp60	0.027975362894639588	Ricke
IND	9.251875163506496	SSP2	rcp60	0.02207470306603237	Ricke
IND	9.73705684107687	SSP2	rcp60	0.01720372696902887	Ricke
IND	10.222238518647245	SSP2	rcp60	0.013568657373208812	Ricke
IND	10.707420196217619	SSP2	rcp60	0.010553686202421187	Ricke
IND	11.192601873787993	SSP2	rcp60	0.007933713152007126	Ricke
IND	11.677783551358367	SSP2	rcp60	0.005970163480490472	Ricke
IND	12.16296522892874	SSP2	rcp60	0.004505724395542858	Ricke
IND	12.648146906499116	SSP2	rcp60	0.00342827477972303	Ricke
IND	13.13332858406949	SSP2	rcp60	0.00246695060696739	Ricke
IND	13.618510261639864	SSP2	rcp60	0.0018705921124135268	Ricke
IND	14.10369193921024	SSP2	rcp60	0.0013780600607963922	Ricke
IND	14.588873616780614	SSP2	rcp60	0.001046273080612952	Ricke
IND	15.074055294350988	SSP2	rcp60	0.0008037253571685061	Ricke
IND	15.559236971921361	SSP2	rcp60	0.0005268548426706008	Ricke
IND	16.044418649491735	SSP2	rcp60	0.0004258886323216746	Ricke
IND	16.52960032706211	SSP2	rcp60	0.0002943179332834138	Ricke
IND	17.014782004632483	SSP2	rcp60	0.0001950678624871591	Ricke
IND	17.49996368220286	SSP2	rcp60	0.00015817086210469176	Ricke
IND	17.985145359773234	SSP2	rcp60	9.324358236189786e-05	Ricke
IND	18.47032703734361	SSP2	rcp60	8.266072178708123e-05	Ricke
IND	18.955508714913982	SSP2	rcp60	5.606055872065025e-05	Ricke
IND	19.440690392484356	SSP2	rcp60	3.0318465430555746e-05	Ricke
IND	19.92587207005473	SSP2	rcp60	2.974641891299809e-05	Ricke
IND	20.411053747625104	SSP2	rcp60	2.4598000254979012e-05	Ricke
IND	20.89623542519548	SSP2	rcp60	1.0868883833595456e-05	Ricke
IND	21.381417102765855	SSP2	rcp60	1.0010814057258972e-05	Ricke
IND	21.86659878033623	SSP2	rcp60	1.0868883833595456e-05	Ricke
IND	22.351780457906603	SSP2	rcp60	4.004325622903589e-06	Ricke
IND	22.836962135476977	SSP2	rcp60	1.7161395526729667e-06	Ricke
IND	23.32214381304735	SSP2	rcp60	1.1440930351153113e-06	Ricke
IND	23.807325490617725	SSP2	rcp60	2.860232587788278e-06	Ricke
IND	24.2925071681881	SSP2	rcp60	0.0	Ricke
IND	24.777688845758473	SSP2	rcp60	0.0	Ricke
IND	25.26287052332885	SSP2	rcp60	0.0	Ricke
IND	25.748052200899224	SSP2	rcp60	0.0	Ricke
IND	26.233233878469598	SSP2	rcp60	0.0	Ricke
IND	26.71841555603997	SSP2	rcp60	0.0	Ricke
IND	27.203597233610346	SSP2	rcp60	0.0	Ricke
IND	27.68877891118072	SSP2	rcp60	0.0	Ricke
IND	28.173960588751093	SSP2	rcp60	0.0	Ricke
IND	28.65914226632147	SSP2	rcp60	0.0	Ricke
IND	29.144323943891845	SSP2	rcp60	0.0	Ricke
IND	29.62950562146222	SSP2	rcp60	0.0	Ricke
IND	30.114687299032592	SSP2	rcp60	0.0	Ricke
IND	30.599868976602966	SSP2	rcp60	0.0	Ricke
IND	31.08505065417334	SSP2	rcp60	0.0	Ricke
IND	31.570232331743714	SSP2	rcp60	0.0	Ricke
IND	32.055414009314084	SSP2	rcp60	0.0	Ricke
IND	32.54059568688446	SSP2	rcp60	0.0	Ricke
IND	33.02577736445483	SSP2	rcp60	0.0	Ricke
IND	33.510959042025206	SSP2	rcp60	0.0	Ricke
IND	33.99614071959558	SSP2	rcp60	0.0	Ricke
IND	34.481322397165954	SSP2	rcp60	0.0	Ricke
IND	34.966504074736335	SSP2	rcp60	0.0	Ricke
IND	35.45168575230671	SSP2	rcp60	0.0	Ricke
IND	35.93686742987708	SSP2	rcp60	0.0	Ricke
IND	36.42204910744746	SSP2	rcp60	0.0	Ricke
IND	36.90723078501783	SSP2	rcp60	0.0	Ricke
IND	37.392412462588204	SSP2	rcp60	0.0	Ricke
IND	37.87759414015858	SSP2	rcp60	0.0	Ricke
IND	38.36277581772895	SSP2	rcp60	0.0	Ricke
IND	38.847957495299326	SSP2	rcp60	0.0	Ricke
IND	39.3331391728697	SSP2	rcp60	0.0	Ricke
IND	39.818320850440074	SSP2	rcp60	0.0	Ricke
IND	40.30350252801045	SSP2	rcp60	0.0	Ricke
IND	40.78868420558082	SSP2	rcp60	0.0	Ricke
IND	41.273865883151196	SSP2	rcp60	0.0	Ricke
IND	41.75904756072157	SSP2	rcp60	0.0	Ricke
IND	42.24422923829195	SSP2	rcp60	0.0	Ricke
IND	42.729410915862324	SSP2	rcp60	0.0	Ricke
IND	43.2145925934327	SSP2	rcp60	0.0	Ricke
IND	43.69977427100307	SSP2	rcp60	0.0	Ricke
IND	44.184955948573446	SSP2	rcp60	0.0	Ricke
IND	44.67013762614382	SSP2	rcp60	0.0	Ricke
IND	45.155319303714194	SSP2	rcp60	0.0	Ricke
IND	45.64050098128457	SSP2	rcp60	0.0	Ricke
IND	46.12568265885494	SSP2	rcp60	0.0	Ricke
IND	46.610864336425315	SSP2	rcp60	0.0	Ricke
IND	47.09604601399569	SSP2	rcp60	0.0	Ricke
IND	47.58122769156606	SSP2	rcp60	0.0	Ricke
IND	48.06640936913644	SSP2	rcp60	0.0	Ricke
IND	48.55159104670681	SSP2	rcp60	0.0	Ricke
IND	49.036772724277185	SSP2	rcp60	0.0	Ricke
IND	49.52195440184756	SSP2	rcp60	0.0	Ricke
IND	50.00713607941793	SSP2	rcp60	0.0	Ricke
IND	50.492317756988314	SSP2	rcp60	0.0	Ricke
IND	50.97749943455869	SSP2	rcp60	0.0	Ricke
IND	51.46268111212906	SSP2	rcp60	0.0	Ricke
IND	51.947862789699435	SSP2	rcp60	0.0	Ricke
IND	52.43304446726981	SSP2	rcp60	0.0	Ricke
IND	52.91822614484018	SSP2	rcp60	0.0	Ricke
IND	53.40340782241056	SSP2	rcp60	0.0	Ricke
IND	53.88858949998093	SSP2	rcp60	0.0	Ricke
IND	54.373771177551305	SSP2	rcp60	0.0	Ricke
IND	54.85895285512168	SSP2	rcp60	0.0	Ricke
IND	55.34413453269205	SSP2	rcp60	0.0	Ricke
IND	55.82931621026243	SSP2	rcp60	0.0	Ricke
IND	56.3144978878328	SSP2	rcp60	0.0	Ricke
IND	56.799679565403174	SSP2	rcp60	0.0	Ricke
IND	57.28486124297355	SSP2	rcp60	0.0	Ricke
IND	57.77004292054393	SSP2	rcp60	0.0	Ricke
IND	58.2552245981143	SSP2	rcp60	0.0	Ricke
IND	58.74040627568468	SSP2	rcp60	0.0	Ricke
IND	59.22558795325505	SSP2	rcp60	0.0	Ricke
IND	59.710769630825425	SSP2	rcp60	0.0	Ricke
IND	60.1959513083958	SSP2	rcp60	0.0	Ricke
IND	60.68113298596617	SSP2	rcp60	0.0	Ricke
IND	61.16631466353655	SSP2	rcp60	0.0	Ricke
IND	61.65149634110692	SSP2	rcp60	0.0	Ricke
IND	62.136678018677294	SSP2	rcp60	0.0	Ricke
IND	62.62185969624767	SSP2	rcp60	0.0	Ricke
IND	63.10704137381804	SSP2	rcp60	0.0	Ricke
IND	63.592223051388416	SSP2	rcp60	0.0	Ricke
IND	64.0774047289588	SSP2	rcp60	0.0	Ricke
IND	64.56258640652916	SSP2	rcp60	0.0	Ricke
IND	65.04776808409954	SSP2	rcp60	0.0	Ricke
IND	65.53294976166991	SSP2	rcp60	0.0	Ricke
IND	66.01813143924029	SSP2	rcp60	0.0	Ricke
IND	66.50331311681066	SSP2	rcp60	0.0	Ricke
IND	66.98849479438104	SSP2	rcp60	0.0	Ricke
IND	67.4736764719514	SSP2	rcp60	0.0	Ricke
IND	67.95885814952179	SSP2	rcp60	0.0	Ricke
IND	68.44403982709215	SSP2	rcp60	0.0	Ricke
IND	68.92922150466254	SSP2	rcp60	0.0	Ricke
IND	69.4144031822329	SSP2	rcp60	0.0	Ricke
IND	69.89958485980328	SSP2	rcp60	0.0	Ricke
IND	70.38476653737366	SSP2	rcp60	0.0	Ricke
IND	70.86994821494403	SSP2	rcp60	0.0	Ricke
IND	71.35512989251441	SSP2	rcp60	0.0	Ricke
IND	71.84031157008478	SSP2	rcp60	0.0	Ricke
IND	72.32549324765516	SSP2	rcp60	0.0	Ricke
IND	72.81067492522553	SSP2	rcp60	0.0	Ricke
IND	73.29585660279591	SSP2	rcp60	0.0	Ricke
IND	73.78103828036627	SSP2	rcp60	0.0	Ricke
IND	74.26621995793666	SSP2	rcp60	0.0	Ricke
IND	74.75140163550702	SSP2	rcp60	0.0	Ricke
IND	75.2365833130774	SSP2	rcp60	0.0	Ricke
IND	75.72176499064777	SSP2	rcp60	0.0	Ricke
IND	76.20694666821815	SSP2	rcp60	0.0	Ricke
IND	76.69212834578852	SSP2	rcp60	0.0	Ricke
IND	77.1773100233589	SSP2	rcp60	0.0	Ricke
IND	77.66249170092928	SSP2	rcp60	0.0	Ricke
IND	78.14767337849965	SSP2	rcp60	0.0	Ricke
IND	78.63285505607003	SSP2	rcp60	0.0	Ricke
IND	79.1180367336404	SSP2	rcp60	0.0	Ricke
IND	79.60321841121078	SSP2	rcp60	0.0	Ricke
IND	80.08840008878114	SSP2	rcp60	0.0	Ricke
IND	80.57358176635152	SSP2	rcp60	0.0	Ricke
IND	81.05876344392189	SSP2	rcp60	0.0	Ricke
IND	81.54394512149227	SSP2	rcp60	0.0	Ricke
IND	82.02912679906264	SSP2	rcp60	0.0	Ricke
IND	82.51430847663302	SSP2	rcp60	0.0	Ricke
IND	82.99949015420339	SSP2	rcp60	0.0	Ricke
IND	83.48467183177377	SSP2	rcp60	0.0	Ricke
IND	83.96985350934413	SSP2	rcp60	0.0	Ricke
IND	84.45503518691451	SSP2	rcp60	0.0	Ricke
IND	84.9402168644849	SSP2	rcp60	0.0	Ricke
IND	85.42539854205526	SSP2	rcp60	0.0	Ricke
IND	85.91058021962564	SSP2	rcp60	0.0	Ricke
IND	86.39576189719601	SSP2	rcp60	0.0	Ricke
IND	86.88094357476639	SSP2	rcp60	0.0	Ricke
IND	87.36612525233676	SSP2	rcp60	0.0	Ricke
IND	87.85130692990714	SSP2	rcp60	0.0	Ricke
IND	88.3364886074775	SSP2	rcp60	0.0	Ricke
IND	88.82167028504789	SSP2	rcp60	0.0	Ricke
IND	89.30685196261825	SSP2	rcp60	0.0	Ricke
IND	89.79203364018863	SSP2	rcp60	0.0	Ricke
IND	90.277215317759	SSP2	rcp60	0.0	Ricke
IND	90.76239699532938	SSP2	rcp60	0.0	Ricke
IND	91.24757867289975	SSP2	rcp60	0.0	Ricke
IND	91.73276035047013	SSP2	rcp60	0.0	Ricke
IND	92.2179420280405	SSP2	rcp60	0.0	Ricke
IND	92.70312370561088	SSP2	rcp60	0.0	Ricke
IND	93.18830538318126	SSP2	rcp60	0.0	Ricke
IND	93.67348706075163	SSP2	rcp60	0.0	Ricke
IND	94.158668738322	SSP2	rcp60	0.0	Ricke
IND	94.64385041589237	SSP2	rcp60	0.0	Ricke
IND	95.12903209346275	SSP2	rcp60	0.0	Ricke
IND	95.61421377103312	SSP2	rcp60	0.0	Ricke
