# Supplementary material for: The social costs of tropical cyclones
Source: Nat Commun. 2023 Nov 23;14:7294. doi: 10.1038/s41467-023-43114-4 (PMC10667268; doi:10.1038/s41467-023-43114-4)
Supplement: Supplementary file 4 — Source Data [file 41467_2023_43114_MOESM4_ESM.zip › figs01.csv]

data	period	tc_effects	temp_effects	variable	x	y_mean	y_5	y_95
Burke et al. 2015	1961-2010	True	True	temp	-3.0	-0.05968412147357542	-0.08658373605400968	-0.032905581908780096
Burke et al. 2015	1961-2010	True	True	temp	-2.6616161616161618	-0.05468454334344305	-0.08083081216847499	-0.028497023574103934
Burke et al. 2015	1961-2010	True	True	temp	-2.323232323232323	-0.04979157760336645	-0.07538901127939004	-0.024112954999801088
Burke et al. 2015	1961-2010	True	True	temp	-1.9848484848484849	-0.04500522425334558	-0.07011446400003711	-0.01980107514625689
Burke et al. 2015	1961-2010	True	True	temp	-1.6464646464646464	-0.040325483293380586	-0.0649147911571729	-0.015378851948683873
Burke et al. 2015	1961-2010	True	True	temp	-1.308080808080808	-0.035752354723471325	-0.059698289909756876	-0.011268009687136994
Burke et al. 2015	1961-2010	True	True	temp	-0.9696969696969697	-0.031285838543617654	-0.054705790980399426	-0.007796640910904152
Burke et al. 2015	1961-2010	True	True	temp	-0.631313131313131	-0.02692593475381984	-0.04968461989124648	-0.0039738521774166
Burke et al. 2015	1961-2010	True	True	temp	-0.2929292929292928	-0.022672643354077784	-0.044884673867033466	-0.0002446196452504884
Burke et al. 2015	1961-2010	True	True	temp	0.045454545454545414	-0.018525964344391407	-0.040392745717062355	0.003591639685886877
Burke et al. 2015	1961-2010	True	True	temp	0.3838383838383841	-0.014485897724760824	-0.035990024645552815	0.007112212677727869
Burke et al. 2015	1961-2010	True	True	temp	0.7222222222222223	-0.01055244349518599	-0.03147585418071662	0.010442004873166485
Burke et al. 2015	1961-2010	True	True	temp	1.0606060606060606	-0.006725601655666864	-0.027234499713708463	0.013604660210301447
Burke et al. 2015	1961-2010	True	True	temp	1.3989898989898988	-0.0030053722062035023	-0.023362171313552213	0.01708248103386484
Burke et al. 2015	1961-2010	True	True	temp	1.737373737373738	0.0006082448532041261	-0.018976665731787426	0.020377517153478648
Burke et al. 2015	1961-2010	True	True	temp	2.075757575757576	0.004115249522556001	-0.015106939142780154	0.023609458424488947
Burke et al. 2015	1961-2010	True	True	temp	2.4141414141414144	0.00751564180185213	-0.01119349421441155	0.026319328032291478
Burke et al. 2015	1961-2010	True	True	temp	2.7525252525252526	0.010809421691092535	-0.007615765761469035	0.029095826938865216
Burke et al. 2015	1961-2010	True	True	temp	3.090909090909091	0.013996589190277147	-0.003920017008781857	0.03193092687736154
Burke et al. 2015	1961-2010	True	True	temp	3.42929292929293	0.017077144299406013	-0.0004071683411243664	0.03492765244210688
Burke et al. 2015	1961-2010	True	True	temp	3.767676767676768	0.020051087018479213	0.002735530832448191	0.03783755062570786
Burke et al. 2015	1961-2010	True	True	temp	4.106060606060606	0.022918417347496625	0.005600561951707067	0.04045621748320904
Burke et al. 2015	1961-2010	True	True	temp	4.444444444444445	0.025679135286458276	0.008569345758064943	0.04284688203318903
Burke et al. 2015	1961-2010	True	True	temp	4.782828282828283	0.02833324083536417	0.011596440463486606	0.04519490612295564
Burke et al. 2015	1961-2010	True	True	temp	5.121212121212121	0.030880733994214326	0.01451647229334175	0.04752137102702923
Burke et al. 2015	1961-2010	True	True	temp	5.45959595959596	0.03332161476300881	0.017329441247630268	0.04973435770142242
Burke et al. 2015	1961-2010	True	True	temp	5.797979797979798	0.035655883141747405	0.02002960578942916	0.051637159113521305
Burke et al. 2015	1961-2010	True	True	temp	6.136363636363637	0.03788353913043034	0.02263419052950771	0.05351259341612554
Burke et al. 2015	1961-2010	True	True	temp	6.474747474747476	0.04000458272905764	0.025125970857096645	0.05535145137806581
Burke et al. 2015	1961-2010	True	True	temp	6.813131313131313	0.042019013937629	0.027427986079483456	0.05698136056315413
Burke et al. 2015	1961-2010	True	True	temp	7.151515151515152	0.04392683275614477	0.029601576098510943	0.058586180929558716
Burke et al. 2015	1961-2010	True	True	temp	7.48989898989899	0.04572803918460458	0.031678329461564965	0.05985983141169708
Burke et al. 2015	1961-2010	True	True	temp	7.828282828282829	0.04742263322300884	0.0337837385097685	0.06152828005403536
Burke et al. 2015	1961-2010	True	True	temp	8.166666666666668	0.049010614871357334	0.03569136494180546	0.06268635433600961
Burke et al. 2015	1961-2010	True	True	temp	8.505050505050505	0.0504919841296501	0.03737912975595167	0.06393364974218099
Burke et al. 2015	1961-2010	True	True	temp	8.843434343434344	0.05186674099788693	0.03883373222289658	0.0650676417749759
Burke et al. 2015	1961-2010	True	True	temp	9.181818181818182	0.053134885476068316	0.04037791940704159	0.06603762831084017
Burke et al. 2015	1961-2010	True	True	temp	9.52020202020202	0.054296417564193775	0.041820374915056996	0.0668697845236646
Burke et al. 2015	1961-2010	True	True	temp	9.85858585858586	0.055351337262263475	0.0430625630190375	0.06759003787028245
Burke et al. 2015	1961-2010	True	True	temp	10.196969696969697	0.05629964457027744	0.04440009090269906	0.06819838835069378
Burke et al. 2015	1961-2010	True	True	temp	10.535353535353536	0.05714133948823572	0.045480782067891926	0.0687107697673275
Burke et al. 2015	1961-2010	True	True	temp	10.873737373737374	0.057876422016138226	0.046524846318430076	0.06916066468164277
Burke et al. 2015	1961-2010	True	True	temp	11.212121212121213	0.058504892153984994	0.04752725013805642	0.06958002113396423
Burke et al. 2015	1961-2010	True	True	temp	11.550505050505052	0.05902674990177592	0.048245072577148815	0.06985873910207818
Burke et al. 2015	1961-2010	True	True	temp	11.88888888888889	0.05944199525951123	0.04898365622206304	0.06985691924339765
Burke et al. 2015	1961-2010	True	True	temp	12.227272727272728	0.05975062822719065	0.04962617497482812	0.06990178913327262
Burke et al. 2015	1961-2010	True	True	temp	12.565656565656566	0.05995264880481458	0.05011750272550706	0.06989040276560748
Burke et al. 2015	1961-2010	True	True	temp	12.904040404040405	0.06004805699238253	0.05052246546457796	0.0696978605732079
Burke et al. 2015	1961-2010	True	True	temp	13.242424242424242	0.060036852789894984	0.05068614593755199	0.06931305982067948
Burke et al. 2015	1961-2010	True	True	temp	13.580808080808083	0.059919036197351255	0.050900428098863276	0.06887695519012045
Burke et al. 2015	1961-2010	True	True	temp	13.91919191919192	0.059694607214752164	0.050985802277679744	0.06842510852998247
Burke et al. 2015	1961-2010	True	True	temp	14.257575757575758	0.05936356584209724	0.05094006300386238	0.06780399465822977
Burke et al. 2015	1961-2010	True	True	temp	14.595959595959595	0.05892591207938651	0.05082899315072596	0.06702922137765346
Burke et al. 2015	1961-2010	True	True	temp	14.934343434343436	0.05838164592662008	0.05072174719722215	0.06613000920128738
Burke et al. 2015	1961-2010	True	True	temp	15.272727272727273	0.0577307673837978	0.05051336796814419	0.06508103060577498
Burke et al. 2015	1961-2010	True	True	temp	15.61111111111111	0.05697327645092	0.050088283173858134	0.06398408893704773
Burke et al. 2015	1961-2010	True	True	temp	15.949494949494952	0.05610917312798627	0.049541419905972855	0.06275848245564629
Burke et al. 2015	1961-2010	True	True	temp	16.28787878787879	0.055138457414996914	0.04882013511933393	0.06155138290447533
Burke et al. 2015	1961-2010	True	True	temp	16.626262626262626	0.054061129311951756	0.04807115082794163	0.060200469571679995
Burke et al. 2015	1961-2010	True	True	temp	16.964646464646467	0.0528771888188508	0.04718112300486957	0.058728676416722234
Burke et al. 2015	1961-2010	True	True	temp	17.303030303030305	0.05158663593569422	0.046202803347074044	0.05712346562135879
Burke et al. 2015	1961-2010	True	True	temp	17.641414141414142	0.050189470662481764	0.045170585822627014	0.05543023340494885
Burke et al. 2015	1961-2010	True	True	temp	17.97979797979798	0.048685692999213666	0.04392126705780961	0.05362814540459951
Burke et al. 2015	1961-2010	True	True	temp	18.31818181818182	0.0470753029458897	0.042607411670802925	0.05170354917906641
Burke et al. 2015	1961-2010	True	True	temp	18.656565656565657	0.04535830050251	0.04119675075776364	0.049722945488980944
Burke et al. 2015	1961-2010	True	True	temp	18.994949494949495	0.04353468566907464	0.03968253631014541	0.04749190104669848
Burke et al. 2015	1961-2010	True	True	temp	19.333333333333336	0.04160445844558349	0.03804559216033625	0.045282840344033876
Burke et al. 2015	1961-2010	True	True	temp	19.671717171717173	0.03956761883203668	0.03623125458973088	0.04299019666860621
Burke et al. 2015	1961-2010	True	True	temp	20.01010101010101	0.03742416682843407	0.03427206345136183	0.040772560352762874
Burke et al. 2015	1961-2010	True	True	temp	20.348484848484848	0.03517410243477568	0.03218559334345081	0.03846758870565788
Burke et al. 2015	1961-2010	True	True	temp	20.68686868686869	0.03281742565106156	0.02988020748661399	0.03611362516167409
Burke et al. 2015	1961-2010	True	True	temp	21.025252525252526	0.030354136477291713	0.027408587869458163	0.03374063820670146
Burke et al. 2015	1961-2010	True	True	temp	21.363636363636363	0.0277842349134661	0.0246910561481544	0.031326253566248824
Burke et al. 2015	1961-2010	True	True	temp	21.702020202020204	0.025107720959584804	0.02171868186171759	0.02877974710371666
Burke et al. 2015	1961-2010	True	True	temp	22.04040404040404	0.022324594615647703	0.018684050090390997	0.02617921779788597
Burke et al. 2015	1961-2010	True	True	temp	22.37878787878788	0.019434855881654903	0.015469078181089878	0.023541092549325435
Burke et al. 2015	1961-2010	True	True	temp	22.71717171717172	0.016438504757606318	0.01206725436785222	0.020938969587005845
Burke et al. 2015	1961-2010	True	True	temp	23.055555555555557	0.01333554124350199	0.008479462361529619	0.01832676508560091
Burke et al. 2015	1961-2010	True	True	temp	23.393939393939394	0.010125965339341882	0.004645538817789482	0.01567057051358074
Burke et al. 2015	1961-2010	True	True	temp	23.732323232323232	0.006809777045126098	0.0007260740058009582	0.0129356931198464
Burke et al. 2015	1961-2010	True	True	temp	24.070707070707073	0.003386976360854536	-0.0032679462006345882	0.009922539819719954
Burke et al. 2015	1961-2010	True	True	temp	24.40909090909091	-0.0001424367134727544	-0.007433677224553029	0.006893264644911956
Burke et al. 2015	1961-2010	True	True	temp	24.747474747474747	-0.003778462177855799	-0.011705084851681643	0.0038633734092066866
Burke et al. 2015	1961-2010	True	True	temp	25.08585858585859	-0.0075211000322946515	-0.016029416968397027	0.0007305910074832033
Burke et al. 2015	1961-2010	True	True	temp	25.424242424242426	-0.011370350276789181	-0.02050624419856456	-0.0025838554403465296
Burke et al. 2015	1961-2010	True	True	temp	25.762626262626263	-0.015326212911339432	-0.025151602150091545	-0.0059596073472905535
Burke et al. 2015	1961-2010	True	True	temp	26.101010101010104	-0.019388687935945562	-0.029912582849613505	-0.00927053703767827
Burke et al. 2015	1961-2010	True	True	temp	26.43939393939394	-0.02355777535060722	-0.03476756513890332	-0.012632556833932364
Burke et al. 2015	1961-2010	True	True	temp	26.77777777777778	-0.027833475155324777	-0.03967666925999988	-0.0160954170287339
Burke et al. 2015	1961-2010	True	True	temp	27.116161616161616	-0.032215787350098	-0.04483267953426799	-0.01963190826188267
Burke et al. 2015	1961-2010	True	True	temp	27.454545454545457	-0.03670471193492705	-0.05010823161373575	-0.023345129914870456
Burke et al. 2015	1961-2010	True	True	temp	27.792929292929294	-0.04130024890981176	-0.055496654191598146	-0.027166777733042075
Burke et al. 2015	1961-2010	True	True	temp	28.13131313131313	-0.04600239827475228	-0.06102332776871152	-0.031165499567377273
Burke et al. 2015	1961-2010	True	True	temp	28.469696969696972	-0.050811160029748524	-0.06665213868333639	-0.035065690602134006
Burke et al. 2015	1961-2010	True	True	temp	28.80808080808081	-0.05572653417480052	-0.07240585798360238	-0.039124804787305095
Burke et al. 2015	1961-2010	True	True	temp	29.14646464646465	-0.06074852070990838	-0.07830778692971652	-0.04327744203432414
Burke et al. 2015	1961-2010	True	True	temp	29.484848484848484	-0.06587711963507172	-0.08434133514772559	-0.04763567022672421
Burke et al. 2015	1961-2010	True	True	temp	29.823232323232325	-0.07111233095029106	-0.0903842667155981	-0.052068366612537005
Burke et al. 2015	1961-2010	True	True	temp	30.161616161616166	-0.07645415465556606	-0.0966161532366625	-0.05658430707466844
Burke et al. 2015	1961-2010	True	True	temp	30.5	-0.08190259075089669	-0.1029675815629264	-0.06106560192897656
Burke et al. 2015	1961-2010	True	True	tc	0.0	-0.0016286021192512153	-0.0033526482755771568	4.931869881016676e-05
Burke et al. 2015	1961-2010	True	True	tc	1.0	-0.002241515885803901	-0.00497704404365188	0.0004745802520894967
Burke et al. 2015	1961-2010	True	True	tc	2.0	-0.003942060336267317	-0.00731537542616446	-0.0006297524667369723
Burke et al. 2015	1961-2010	True	True	tc	3.0	-0.006623820422321733	-0.010806035209855232	-0.0024353424624453117
Burke et al. 2015	1961-2010	True	True	tc	4.0	-0.0065835843892822505	-0.01154279604895761	-0.0017828663766682106
Burke et al. 2015	1961-2010	True	True	tc	5.0	-0.005873268209193364	-0.011361897038622847	-0.00048465790283039626
Burke et al. 2015	1961-2010	True	True	tc	6.0	-0.006558699426406289	-0.012843293133805266	-0.0005471825482484102
Burke et al. 2015	1961-2010	True	True	tc	7.0	-0.005985665717567244	-0.012773850065376771	0.0007032533844370651
Burke et al. 2015	1961-2010	True	True	tc	8.0	-0.01167020093819664	-0.018964756947944816	-0.0038700270988279613
Burke et al. 2015	1961-2010	False	True	temp	-3.0	-0.05987736002833096	-0.08688724198044026	-0.03318860775539715
Burke et al. 2015	1961-2010	False	True	temp	-2.6616161616161618	-0.05489186721664975	-0.08107714142039657	-0.02868683421415043
Burke et al. 2015	1961-2010	False	True	temp	-2.323232323232323	-0.05001250776152556	-0.0755408244212546	-0.024566815844889893
Burke et al. 2015	1961-2010	False	True	temp	-1.9848484848484849	-0.04523928166295839	-0.0702399210061563	-0.020128069701917127
Burke et al. 2015	1961-2010	False	True	temp	-1.6464646464646464	-0.040572188920948174	-0.06504846606941952	-0.015658332571409226
Burke et al. 2015	1961-2010	False	True	temp	-1.308080808080808	-0.036011229535495105	-0.059888843293072716	-0.011675489991758886
Burke et al. 2015	1961-2010	False	True	temp	-0.9696969696969697	-0.03155640350659888	-0.054741558675287	-0.00813064451892561
Burke et al. 2015	1961-2010	False	True	temp	-0.631313131313131	-0.027207710834259696	-0.04989821033029883	-0.004272091268788817
Burke et al. 2015	1961-2010	False	True	temp	-0.2929292929292928	-0.022965151518477497	-0.0452020006236689	-0.00043120469135089117
Burke et al. 2015	1961-2010	False	True	temp	0.045454545454545414	-0.01882872555925233	-0.04072536629670275	0.0033332576323309533
Burke et al. 2015	1961-2010	False	True	temp	0.3838383838383841	-0.014798432956584144	-0.0361570883953044	0.0066753216160529705
Burke et al. 2015	1961-2010	False	True	temp	0.7222222222222223	-0.010874273710472986	-0.03175924483036454	0.009951646778152837
Burke et al. 2015	1961-2010	False	True	temp	1.0606060606060606	-0.007056247820918812	-0.027551520294706082	0.013157591447784413
Burke et al. 2015	1961-2010	False	True	temp	1.3989898989898988	-0.0033443552879216273	-0.023550828891754947	0.016609003623388838
Burke et al. 2015	1961-2010	False	True	temp	1.737373737373738	0.00026140388851855973	-0.01944479809528429	0.01981633800874958
Burke et al. 2015	1961-2010	False	True	temp	2.075757575757576	0.0037610297084017348	-0.01536616655485928	0.02295658066435233
Burke et al. 2015	1961-2010	False	True	temp	2.4141414141414144	0.007154522171727914	-0.011558799264981864	0.02599022348327913
Burke et al. 2015	1961-2010	False	True	temp	2.7525252525252526	0.010441881278497104	-0.007910356395695725	0.028858931764745566
Burke et al. 2015	1961-2010	False	True	temp	3.090909090909091	0.013623107028709272	-0.0043383019161936515	0.03170123353873808
Burke et al. 2015	1961-2010	False	True	temp	3.42929292929293	0.016698199422364474	-0.0008248204253604853	0.034532313562149024
Burke et al. 2015	1961-2010	False	True	temp	3.767676767676768	0.019667158459462607	0.0021824749873505436	0.03742926869476476
Burke et al. 2015	1961-2010	False	True	temp	4.106060606060606	0.02252998414000382	0.0050305908141023885	0.04018272847010205
Burke et al. 2015	1961-2010	False	True	temp	4.444444444444445	0.025286676463988012	0.008113738843553637	0.04246258909964847
Burke et al. 2015	1961-2010	False	True	temp	4.782828282828283	0.027937235431415148	0.011115435932966385	0.044784185199829275
Burke et al. 2015	1961-2010	False	True	temp	5.121212121212121	0.03048166104228539	0.014017332638322456	0.04700052325178603
Burke et al. 2015	1961-2010	False	True	temp	5.45959595959596	0.03291995329659854	0.016847588106018597	0.04933069069288937
Burke et al. 2015	1961-2010	False	True	temp	5.797979797979798	0.03525211219435479	0.01954626326112287	0.051192353840282256
Burke et al. 2015	1961-2010	False	True	temp	6.136363636363637	0.03747813773555391	0.022258267480106817	0.05303726819026685
Burke et al. 2015	1961-2010	False	True	temp	6.474747474747476	0.03959802992019614	0.02468463046081113	0.054872476376449104
Burke et al. 2015	1961-2010	False	True	temp	6.813131313131313	0.04161178874828135	0.027004464929283625	0.05652980684370483
Burke et al. 2015	1961-2010	False	True	temp	7.151515151515152	0.04351941421980952	0.029238643823524063	0.058053290314603975
Burke et al. 2015	1961-2010	False	True	temp	7.48989898989899	0.0453209063347806	0.03137194901938481	0.05961291350235948
Burke et al. 2015	1961-2010	False	True	temp	7.828282828282829	0.04701626509319485	0.033373909353431784	0.061107854223822956
Burke et al. 2015	1961-2010	False	True	temp	8.166666666666668	0.048605490495052056	0.035243318043564446	0.06238809494876896
Burke et al. 2015	1961-2010	False	True	temp	8.505050505050505	0.05008858254035222	0.03699386548044373	0.06351151829856973
Burke et al. 2015	1961-2010	False	True	temp	8.843434343434344	0.05146554122909538	0.03851953063133876	0.06456842003593811
Burke et al. 2015	1961-2010	False	True	temp	9.181818181818182	0.05273636656128154	0.03995011720087691	0.06556106416007666
Burke et al. 2015	1961-2010	False	True	temp	9.52020202020202	0.05390105853691086	0.041589285903301486	0.06647410754082131
Burke et al. 2015	1961-2010	False	True	temp	9.85858585858586	0.05495961715598293	0.04290853035681756	0.06720239841321352
Burke et al. 2015	1961-2010	False	True	temp	10.196969696969697	0.055912042418498266	0.04415147122869915	0.06780615415004305
Burke et al. 2015	1961-2010	False	True	temp	10.535353535353536	0.05675833432445644	0.045237109265271594	0.06832336573372733
Burke et al. 2015	1961-2010	False	True	temp	10.873737373737374	0.057498492873857596	0.04625647792830877	0.06877988589594206
Burke et al. 2015	1961-2010	False	True	temp	11.212121212121213	0.05813251806670174	0.047128217927749155	0.06927663249745654
Burke et al. 2015	1961-2010	False	True	temp	11.550505050505052	0.05866040990298889	0.04797785903812509	0.06944247962226521
Burke et al. 2015	1961-2010	False	True	temp	11.88888888888889	0.059082168382719055	0.04872825666487134	0.06956621540749167
Burke et al. 2015	1961-2010	False	True	temp	12.227272727272728	0.05939779350589227	0.049294880619084505	0.06963176862454498
Burke et al. 2015	1961-2010	False	True	temp	12.565656565656566	0.059607285272508505	0.04978485299711346	0.06956282216805182
Burke et al. 2015	1961-2010	False	True	temp	12.904040404040405	0.059710643682567704	0.05013912932703713	0.06933145270274181
Burke et al. 2015	1961-2010	False	True	temp	13.242424242424242	0.05970786873606983	0.050348291419514274	0.0689997329064622
Burke et al. 2015	1961-2010	False	True	temp	13.580808080808083	0.05959896043301501	0.05057396283286647	0.06856378937151683
Burke et al. 2015	1961-2010	False	True	temp	13.91919191919192	0.05938391877340331	0.05063967053533017	0.06807216920508358
Burke et al. 2015	1961-2010	False	True	temp	14.257575757575758	0.05906274375723444	0.05066350508115372	0.06742561139492953
Burke et al. 2015	1961-2010	False	True	temp	14.595959595959595	0.058635435384508515	0.050517466852928426	0.06667171284979026
Burke et al. 2015	1961-2010	False	True	temp	14.934343434343436	0.058101993655225906	0.050433589440415885	0.06580868042977092
Burke et al. 2015	1961-2010	False	True	temp	15.272727272727273	0.05746241856938602	0.05026546483096921	0.06486732976865012
Burke et al. 2015	1961-2010	False	True	temp	15.61111111111111	0.056716710126989214	0.049815811408137456	0.06381049557837942
Burke et al. 2015	1961-2010	False	True	temp	15.949494949494952	0.05586486832803542	0.04927741944142698	0.0624998289137846
Burke et al. 2015	1961-2010	False	True	temp	16.28787878787879	0.05490689317252461	0.04860491079294431	0.06130600575209389
Burke et al. 2015	1961-2010	False	True	temp	16.626262626262626	0.05384278466045686	0.0478310479564329	0.05997555265213302
Burke et al. 2015	1961-2010	False	True	temp	16.964646464646467	0.05267254279183205	0.04696708998639904	0.05851582763242985
Burke et al. 2015	1961-2010	False	True	temp	17.303030303030305	0.051396167566650226	0.04601969387407283	0.056961244774031
Burke et al. 2015	1961-2010	False	True	temp	17.641414141414142	0.05001365898491134	0.044988423739816714	0.0552606204268541
Burke et al. 2015	1961-2010	False	True	temp	17.97979797979798	0.048525017046615555	0.043795239639532885	0.05345064616135873
Burke et al. 2015	1961-2010	False	True	temp	18.31818181818182	0.04693024175176273	0.0425108472137737	0.05157749305170252
Burke et al. 2015	1961-2010	False	True	temp	18.656565656565657	0.04522933310035295	0.04118504345748366	0.04959784688572493
Burke et al. 2015	1961-2010	False	True	temp	18.994949494949495	0.04342229109238619	0.0395782355004953	0.04741706155140477
Burke et al. 2015	1961-2010	False	True	temp	19.333333333333336	0.04150911572786239	0.037953502547236236	0.04519423129454252
Burke et al. 2015	1961-2010	False	True	temp	19.671717171717173	0.03948980700678154	0.036138374502099835	0.042909360393337224
Burke et al. 2015	1961-2010	False	True	temp	20.01010101010101	0.037364364929143745	0.03417602740322579	0.0407454505391009
Burke et al. 2015	1961-2010	False	True	temp	20.348484848484848	0.03513278949494892	0.03217193467057137	0.03842735654436472
Burke et al. 2015	1961-2010	False	True	temp	20.68686868686869	0.03279508070419721	0.02986301778448611	0.03610151690335106
Burke et al. 2015	1961-2010	False	True	temp	21.025252525252526	0.030351238556888354	0.02741791817898168	0.03375162325467471
Burke et al. 2015	1961-2010	False	True	temp	21.363636363636363	0.02780126305302259	0.024719666504477638	0.03133301847204297
Burke et al. 2015	1961-2010	False	True	temp	21.702020202020204	0.025145154192599772	0.021746910057917256	0.028824738915933793
Burke et al. 2015	1961-2010	False	True	temp	22.04040404040404	0.022382911975619976	0.01874104162034842	0.026244427329067115
Burke et al. 2015	1961-2010	False	True	temp	22.37878787878788	0.019514536402083164	0.015534238069010858	0.023610427986458807
Burke et al. 2015	1961-2010	False	True	temp	22.71717171717172	0.016540027471989394	0.012179226354325896	0.021076775322178734
Burke et al. 2015	1961-2010	False	True	temp	23.055555555555557	0.013459385185338586	0.008597372947729812	0.018449606339341614
Burke et al. 2015	1961-2010	False	True	temp	23.393939393939394	0.010272609542130757	0.004811541362347331	0.01583264729938584
Burke et al. 2015	1961-2010	False	True	temp	23.732323232323232	0.006979700542365975	0.0009203536514088184	0.01306203424434375
Burke et al. 2015	1961-2010	False	True	temp	24.070707070707073	0.0035806581860441866	-0.0030560921224031807	0.010077392204725737
Burke et al. 2015	1961-2010	False	True	temp	24.40909090909091	7.548247316539358e-05	-0.00714428199930175	0.007135491938218475
Burke et al. 2015	1961-2010	False	True	temp	24.747474747474747	-0.0035358265962703982	-0.011412065450826741	0.004131999405507453
Burke et al. 2015	1961-2010	False	True	temp	25.08585858585859	-0.007253269022263243	-0.01566345850103989	0.0010688036630760178
Burke et al. 2015	1961-2010	False	True	temp	25.424242424242426	-0.011076844804813031	-0.020173720412624073	-0.0022320678138138717
Burke et al. 2015	1961-2010	False	True	temp	25.762626262626263	-0.015006553943919766	-0.02477385260228846	-0.005569100088705984
Burke et al. 2015	1961-2010	False	True	temp	26.101010101010104	-0.01904239643958364	-0.029557823795812236	-0.00899261190635188
Burke et al. 2015	1961-2010	False	True	temp	26.43939393939394	-0.02318437229180438	-0.034381915584232266	-0.012367919557864617
Burke et al. 2015	1961-2010	False	True	temp	26.77777777777778	-0.027432481500582195	-0.03933478202115433	-0.01571258212538043
Burke et al. 2015	1961-2010	False	True	temp	27.116161616161616	-0.03178672406591698	-0.04439569579184145	-0.019270513652091995
Burke et al. 2015	1961-2010	False	True	temp	27.454545454545457	-0.036247099987808826	-0.049703650398571005	-0.022998624242696542
Burke et al. 2015	1961-2010	False	True	temp	27.792929292929294	-0.040813609266257635	-0.05499060008447544	-0.026799234575916864
Burke et al. 2015	1961-2010	False	True	temp	28.13131313131313	-0.04548625190126344	-0.06054220502080752	-0.03069285183953125
Burke et al. 2015	1961-2010	False	True	temp	28.469696969696972	-0.05026502789282634	-0.06616405580139278	-0.03450594412293389
Burke et al. 2015	1961-2010	False	True	temp	28.80808080808081	-0.05514993724094606	-0.0717649631457387	-0.038453878681486725
Burke et al. 2015	1961-2010	False	True	temp	29.14646464646465	-0.06014097994562279	-0.07739549915905838	-0.042798766315425486
Burke et al. 2015	1961-2010	False	True	temp	29.484848484848484	-0.06523815600685647	-0.08349976472570125	-0.04703738295448979
Burke et al. 2015	1961-2010	False	True	temp	29.823232323232325	-0.07044146542464738	-0.08973042103429824	-0.05142895052539239
Burke et al. 2015	1961-2010	False	True	temp	30.161616161616166	-0.07575090819899528	-0.09599928614433581	-0.05593209923733965
Burke et al. 2015	1961-2010	False	True	temp	30.5	-0.08116648432989995	-0.10201592012500418	-0.06035525668465672
own	1961-2010	True	True	temp	-3.0	-0.05673197750641833	-0.07844270518117259	-0.03357337630388836
own	1961-2010	True	True	temp	-2.6616161616161618	-0.05233532110874801	-0.0734038380557898	-0.029617761252605276
own	1961-2010	True	True	temp	-2.323232323232323	-0.04802963829408415	-0.06895930513929209	-0.0259511565881692
own	1961-2010	True	True	temp	-1.9848484848484849	-0.04381492906242651	-0.0642283842012148	-0.022346573888557292
own	1961-2010	True	True	temp	-1.6464646464646464	-0.039691193413775264	-0.05979541647461609	-0.018621512108015294
own	1961-2010	True	True	temp	-1.308080808080808	-0.03565843134813036	-0.05534283857103519	-0.015018674695310492
own	1961-2010	True	True	temp	-0.9696969696969697	-0.03171664286549178	-0.05107725028999489	-0.011411495246982862
own	1961-2010	True	True	temp	-0.631313131313131	-0.02786582796585952	-0.04699791977409063	-0.007890038187694355
own	1961-2010	True	True	temp	-0.2929292929292928	-0.024105986649233687	-0.04287424033517732	-0.004610317979149828
own	1961-2010	True	True	temp	0.045454545454545414	-0.02043711891561414	-0.038963160389333236	-0.0013636806940269842
own	1961-2010	True	True	temp	0.3838383838383841	-0.016859224765000964	-0.035053356694236516	0.001714272228761273
own	1961-2010	True	True	temp	0.7222222222222223	-0.013372304197394162	-0.03129285835088041	0.004839229351585812
own	1961-2010	True	True	temp	1.0606060606060606	-0.009976357212793694	-0.027582238042126058	0.0078003249066562206
own	1961-2010	True	True	temp	1.3989898989898988	-0.006671383811199545	-0.02397367535931798	0.010608998511024745
own	1961-2010	True	True	temp	1.737373737373738	-0.003457383992611752	-0.020533241779088312	0.013321019672698383
own	1961-2010	True	True	temp	2.075757575757576	-0.00033435775703032083	-0.01716528907898768	0.015984906589429918
own	1961-2010	True	True	temp	2.4141414141414144	0.002697694895544771	-0.013642691079414097	0.01874320077564811
own	1961-2010	True	True	temp	2.7525252525252526	0.005638773965113503	-0.010615947019165232	0.0214952045298114
own	1961-2010	True	True	temp	3.090909090909091	0.008488879451675889	-0.007457229025991596	0.02423819132445406
own	1961-2010	True	True	temp	3.42929292929293	0.011248011355231954	-0.004373317630150943	0.026639426472506795
own	1961-2010	True	True	temp	3.767676767676768	0.013916169675781645	-0.0014273308884385713	0.028962808610214115
own	1961-2010	True	True	temp	4.106060606060606	0.016493354413324966	0.001477523672096313	0.03110202736367027
own	1961-2010	True	True	temp	4.444444444444445	0.01897956556786199	0.004191752896374566	0.03314581245897038
own	1961-2010	True	True	temp	4.782828282828283	0.02137480313939265	0.007010751527292432	0.0354749521423562
own	1961-2010	True	True	temp	5.121212121212121	0.02367906712791694	0.009638695461392462	0.03751158825559202
own	1961-2010	True	True	temp	5.45959595959596	0.025892357533434916	0.012098826352191974	0.039582342012693214
own	1961-2010	True	True	temp	5.797979797979798	0.028014674355946487	0.014575392829929291	0.04153436055806644
own	1961-2010	True	True	temp	6.136363636363637	0.030046017595451797	0.016918978950569104	0.04323891901440041
own	1961-2010	True	True	temp	6.474747474747476	0.031986387251950715	0.01923470055041561	0.04485535052773786
own	1961-2010	True	True	temp	6.813131313131313	0.03383578332544332	0.02118627140287592	0.04656716996786262
own	1961-2010	True	True	temp	7.151515151515152	0.03559420581592941	0.023279476810618607	0.04803647699170883
own	1961-2010	True	True	temp	7.48989898989899	0.03726165472340931	0.025183827215804252	0.049368171495233266
own	1961-2010	True	True	temp	7.828282828282829	0.038838130047882835	0.026876845323342943	0.05059793514782353
own	1961-2010	True	True	temp	8.166666666666668	0.04032363178935002	0.02855080811646973	0.05174542868341909
own	1961-2010	True	True	temp	8.505050505050505	0.04171815994781083	0.030156431844206497	0.052836258494344326
own	1961-2010	True	True	temp	8.843434343434344	0.04302171452326538	0.031649760413320065	0.054049534126681766
own	1961-2010	True	True	temp	9.181818181818182	0.04423429551571343	0.032961095087386046	0.055127943297997306
own	1961-2010	True	True	temp	9.52020202020202	0.045355902925155296	0.03426984867702908	0.05595088002045938
own	1961-2010	True	True	temp	9.85858585858586	0.04638653675159067	0.03544376494067523	0.05666743446816003
own	1961-2010	True	True	temp	10.196969696969697	0.047326196995019776	0.03668093657197479	0.05748693725293582
own	1961-2010	True	True	temp	10.535353535353536	0.04817488365544253	0.03774499951288572	0.058358951451154606
own	1961-2010	True	True	temp	10.873737373737374	0.04893259673285889	0.03886223038906787	0.05889973604842493
own	1961-2010	True	True	temp	11.212121212121213	0.049599336227268934	0.03976734607263202	0.05931457366740905
own	1961-2010	True	True	temp	11.550505050505052	0.05017510213867263	0.04064067543985899	0.05960763021915286
own	1961-2010	True	True	temp	11.88888888888889	0.05065989446706992	0.04127451487548942	0.059918372599848516
own	1961-2010	True	True	temp	12.227272727272728	0.051053713212461	0.04188030770260872	0.060124210197668296
own	1961-2010	True	True	temp	12.565656565656566	0.05135655837484563	0.042375285355950684	0.06019877463395723
own	1961-2010	True	True	temp	12.904040404040405	0.05156842995422396	0.0428681904724098	0.06029320044073641
own	1961-2010	True	True	temp	13.242424242424242	0.05168932795059594	0.04336185561263445	0.06005732131070167
own	1961-2010	True	True	temp	13.580808080808083	0.05171925236396151	0.04357584300975078	0.05984221017183194
own	1961-2010	True	True	temp	13.91919191919192	0.051658203194320775	0.04377282375168861	0.059536958490996376
own	1961-2010	True	True	temp	14.257575757575758	0.051506180441673675	0.043933328799090954	0.0590913863658847
own	1961-2010	True	True	temp	14.595959595959595	0.05126318410602026	0.043941923493358855	0.05852641762472217
own	1961-2010	True	True	temp	14.934343434343436	0.050929214187360454	0.04392787576053197	0.05793097247489357
own	1961-2010	True	True	temp	15.272727272727273	0.050504270685694345	0.04386188194191776	0.05723073550128243
own	1961-2010	True	True	temp	15.61111111111111	0.0499883536010219	0.04362271975784234	0.05635755004199663
own	1961-2010	True	True	temp	15.949494949494952	0.04938146293334312	0.043334767902434276	0.05544998764627991
own	1961-2010	True	True	temp	16.28787878787879	0.04868359868265792	0.04299074454828448	0.05444332254842738
own	1961-2010	True	True	temp	16.626262626262626	0.04789476084896629	0.042580005114526476	0.053270783668803716
own	1961-2010	True	True	temp	16.964646464646467	0.04701494943226834	0.042031950131858446	0.0520041336216371
own	1961-2010	True	True	temp	17.303030303030305	0.046044164432564254	0.041429995721069875	0.05082868536018396
own	1961-2010	True	True	temp	17.641414141414142	0.04498240584985365	0.04067348395557216	0.049394905620095554
own	1961-2010	True	True	temp	17.97979797979798	0.043829673684136795	0.03975779082348303	0.0479345754719705
own	1961-2010	True	True	temp	18.31818181818182	0.04258596793541342	0.03872849412316581	0.04639166846920843
own	1961-2010	True	True	temp	18.656565656565657	0.041251288603683794	0.03769259649979729	0.04479005310725299
own	1961-2010	True	True	temp	18.994949494949495	0.03982563568894792	0.03650130228617039	0.04310950089288149
own	1961-2010	True	True	temp	19.333333333333336	0.03830900919120566	0.035204500140059075	0.04135027991103343
own	1961-2010	True	True	temp	19.671717171717173	0.036701409110456995	0.03377870024544929	0.03944842489923238
own	1961-2010	True	True	temp	20.01010101010101	0.035002835446702026	0.03222939781468911	0.03757815143009277
own	1961-2010	True	True	temp	20.348484848484848	0.03321328819994064	0.03058722245381026	0.03561478819299747
own	1961-2010	True	True	temp	20.68686868686869	0.03133276737017293	0.028836105290870783	0.0336969392498135
own	1961-2010	True	True	temp	21.025252525252526	0.02936127295739891	0.026854630120043594	0.03181201661189417
own	1961-2010	True	True	temp	21.363636363636363	0.027298804961618572	0.024668195509407808	0.029818008651245845
own	1961-2010	True	True	temp	21.702020202020204	0.025145363382831753	0.02235170146659457	0.027848736993809093
own	1961-2010	True	True	temp	22.04040404040404	0.022900948221038712	0.019957938275998538	0.025938855492596447
own	1961-2010	True	True	temp	22.37878787878788	0.020565559476239254	0.017194639884229878	0.023909884290239516
own	1961-2010	True	True	temp	22.71717171717172	0.018139197148433452	0.014492105011555442	0.02196208326258613
own	1961-2010	True	True	temp	23.055555555555557	0.015621861237621371	0.011557453481490136	0.019889894780403743
own	1961-2010	True	True	temp	23.393939393939394	0.013013551743802837	0.0085868616831856	0.017721830257712144
own	1961-2010	True	True	temp	23.732323232323232	0.010314268666978026	0.005436804042105315	0.015578773418585639
own	1961-2010	True	True	temp	24.070707070707073	0.0075240120071468535	0.002130149182472867	0.013255981918839872
own	1961-2010	True	True	temp	24.40909090909091	0.004642781764309344	-0.0013098577692391149	0.010808589424581301
own	1961-2010	True	True	temp	24.747474747474747	0.0016705779384654802	-0.004705341752276621	0.008301755628138755
own	1961-2010	True	True	temp	25.08585858585859	-0.0013925994703847873	-0.008320360829540217	0.005706913823427903
own	1961-2010	True	True	temp	25.424242424242426	-0.004546750462241358	-0.012090791386636133	0.0031199789882308416
own	1961-2010	True	True	temp	25.762626262626263	-0.007791875037104211	-0.015904395633635878	0.0004966063675197728
own	1961-2010	True	True	temp	26.101010101010104	-0.011127973194973526	-0.019846928763521548	-0.0021060182479553037
own	1961-2010	True	True	temp	26.43939393939394	-0.014555044935849089	-0.02390075966770039	-0.004899318548841824
own	1961-2010	True	True	temp	26.77777777777778	-0.018073090259731073	-0.028035984403750193	-0.00769920978492989
own	1961-2010	True	True	temp	27.116161616161616	-0.02168210916661938	-0.03236443688437833	-0.010502368910682285
own	1961-2010	True	True	temp	27.454545454545457	-0.025382101656514045	-0.0365481159646774	-0.013463492234662078
own	1961-2010	True	True	temp	27.792929292929294	-0.029173067729415036	-0.0410213705533486	-0.01661643279041602
own	1961-2010	True	True	temp	28.13131313131313	-0.03305500738532239	-0.045545105431940035	-0.01990366986345247
own	1961-2010	True	True	temp	28.469696969696972	-0.03702792062423617	-0.05010462043806771	-0.02311245286934564
own	1961-2010	True	True	temp	28.80808080808081	-0.04109180744615617	-0.055015111220178006	-0.026505482250724917
own	1961-2010	True	True	temp	29.14646464646465	-0.045246667851082494	-0.05972395881051242	-0.029908292261629468
own	1961-2010	True	True	temp	29.484848484848484	-0.04949250183901516	-0.06459155942875269	-0.033357212105221315
own	1961-2010	True	True	temp	29.823232323232325	-0.053829309409954264	-0.06954889972977625	-0.036882896206602636
own	1961-2010	True	True	temp	30.161616161616166	-0.05825709056389977	-0.0748259019515687	-0.04048534456577342
own	1961-2010	True	True	temp	30.5	-0.06277584530085151	-0.08017929039230892	-0.04416455718273343
own	1961-2010	True	True	tc	0.0	-0.004363414790787503	-0.005696241275211108	-0.00294816965397851
own	1961-2010	True	True	tc	1.0	-0.0030084476939924993	-0.005092019719755441	-0.0008789295262781357
own	1961-2010	True	True	tc	2.0	-0.003025332174015681	-0.005548738685532375	-0.0005281725250147861
own	1961-2010	True	True	tc	3.0	-0.007466008255905605	-0.010501555664071627	-0.004352629270392144
own	1961-2010	True	True	tc	4.0	-0.009443209543027204	-0.013172505368074156	-0.005692727463383854
own	1961-2010	True	True	tc	5.0	-0.011148154991516756	-0.015545823902195008	-0.006795736409700236
own	1961-2010	True	True	tc	6.0	-0.013440744887671446	-0.01817900244401055	-0.008556045170795312
own	1961-2010	True	True	tc	7.0	-0.013435271067487407	-0.018444837230553672	-0.008108116800894752
own	1961-2010	True	True	tc	8.0	-0.015386677650457274	-0.020590668776903687	-0.009810491845109593
own	1961-2010	False	True	temp	-3.0	-0.05702712780299027	-0.07880324648522904	-0.03384030496811731
own	1961-2010	False	True	temp	-2.6616161616161618	-0.05263694277680031	-0.07404142805724542	-0.029916766322306585
own	1961-2010	False	True	temp	-2.323232323232323	-0.04833742198143139	-0.06913923401573478	-0.02625335869102799
own	1961-2010	False	True	temp	-1.9848484848484849	-0.044128565416883606	-0.06460927226162225	-0.022503354321230455
own	1961-2010	False	True	temp	-1.6464646464646464	-0.04001037308315682	-0.0601811778530366	-0.0189132273979145
own	1961-2010	False	True	temp	-1.308080808080808	-0.03598284498025103	-0.055621274357473244	-0.015308442587428295
own	1961-2010	False	True	temp	-0.9696969696969697	-0.03204598110816648	-0.051594904954303945	-0.011823556167681033
own	1961-2010	False	True	temp	-0.631313131313131	-0.028199781466902843	-0.04729394656206212	-0.008387258539121688
own	1961-2010	False	True	temp	-0.2929292929292928	-0.0244442460564603	-0.04324644677778795	-0.0050720192004376635
own	1961-2010	False	True	temp	0.045454545454545414	-0.020779374876838848	-0.039388863471712714	-0.0017903294485567202
own	1961-2010	False	True	temp	0.3838383838383841	-0.01720516792803847	-0.035445608237415965	0.0012128788943573327
own	1961-2010	False	True	temp	0.7222222222222223	-0.01372162521005913	-0.031624078079228894	0.004444388258866598
own	1961-2010	False	True	temp	1.0606060606060606	-0.010328746722900841	-0.0277834529683431	0.007455825514761795
own	1961-2010	False	True	temp	1.3989898989898988	-0.007026532466563629	-0.02424418192903659	0.01035610479626391
own	1961-2010	False	True	temp	1.737373737373738	-0.0038149824410474657	-0.02085766308959134	0.01313133343770801
own	1961-2010	False	True	temp	2.075757575757576	-0.0006940966463523778	-0.017410289564242346	0.01578432381253446
own	1961-2010	False	True	temp	2.4141414141414144	0.002336124917521649	-0.013971622231621557	0.018406210793679066
own	1961-2010	False	True	temp	2.7525252525252526	0.005275682250574617	-0.010807299365125884	0.0212704086212051
own	1961-2010	False	True	temp	3.090909090909091	0.008124575352806517	-0.00777723614547269	0.02375390338676462
own	1961-2010	False	True	temp	3.42929292929293	0.010882804224217389	-0.004723013480500818	0.026211485918919596
own	1961-2010	False	True	temp	3.767676767676768	0.013550368864807167	-0.001673838839035206	0.028454827922443138
own	1961-2010	False	True	temp	4.106060606060606	0.01612726927457586	0.0011861506238699498	0.030672257692562176
own	1961-2010	False	True	temp	4.444444444444445	0.018613505453523544	0.0038912990707702126	0.03288907821514084
own	1961-2010	False	True	temp	4.782828282828283	0.021009077401650124	0.006650499033860164	0.03506736242312064
own	1961-2010	False	True	temp	5.121212121212121	0.023313985118955653	0.009323592617944668	0.037287353748693956
own	1961-2010	False	True	temp	5.45959595959596	0.025528228605440118	0.011744382302831619	0.03925936124417024
own	1961-2010	False	True	temp	5.797979797979798	0.027651807861103505	0.014059265130730492	0.04117050424124509
own	1961-2010	False	True	temp	6.136363636363637	0.029684722885945855	0.01637502197656902	0.04290988919908926
own	1961-2010	False	True	temp	6.474747474747476	0.03162697367996712	0.018765070420547893	0.04462247231368031
own	1961-2010	False	True	temp	6.813131313131313	0.03347856024316743	0.02085648003856568	0.046299662888258486
own	1961-2010	False	True	temp	7.151515151515152	0.035239482575546544	0.02277212099069746	0.047657884805479146
own	1961-2010	False	True	temp	7.48989898989899	0.036909740677104695	0.024778202477884773	0.04904990873313089
own	1961-2010	False	True	temp	7.828282828282829	0.03848933454784168	0.026507258046616158	0.05028467852901937
own	1961-2010	False	True	temp	8.166666666666668	0.03997826418775767	0.02808187009932112	0.05155302833654087
own	1961-2010	False	True	temp	8.505050505050505	0.041376529596852576	0.029580336524658964	0.05271950538399973
own	1961-2010	False	True	temp	8.843434343434344	0.04268413077512642	0.03109942854483781	0.053788112099617175
own	1961-2010	False	True	temp	9.181818181818182	0.04390106772257928	0.03261643044648836	0.054800221355101174
own	1961-2010	False	True	temp	9.52020202020202	0.045027340439210875	0.033969320569746275	0.055646559525660354
own	1961-2010	False	True	temp	9.85858585858586	0.04606294892502161	0.03513801380620627	0.05629343343328197
own	1961-2010	False	True	temp	10.196969696969697	0.04700789318001115	0.036303426860992076	0.057178669611239366
own	1961-2010	False	True	temp	10.535353535353536	0.04786217320417981	0.03741178331921039	0.057835843198229736
own	1961-2010	False	True	temp	10.873737373737374	0.04862578899752718	0.03849950556777807	0.05852631193274089
own	1961-2010	False	True	temp	11.212121212121213	0.04929874056005362	0.03951749603721145	0.058927051210297836
own	1961-2010	False	True	temp	11.550505050505052	0.049881027891759015	0.040286780531687605	0.05938174313473237
own	1961-2010	False	True	temp	11.88888888888889	0.05037265099264338	0.04097186028827198	0.05960659960596731
own	1961-2010	False	True	temp	12.227272727272728	0.050773609862706445	0.041579480960166094	0.059854905288414584
own	1961-2010	False	True	temp	12.565656565656566	0.05108390450194873	0.04212732703330572	0.059871427297701854
own	1961-2010	False	True	temp	12.904040404040405	0.05130353491036981	0.04272167984102112	0.05986394741546555
own	1961-2010	False	True	temp	13.242424242424242	0.051432501087969894	0.043078149804187116	0.059698376798100916
own	1961-2010	False	True	temp	13.580808080808083	0.051470803034748776	0.04334091956606504	0.05943228261284529
own	1961-2010	False	True	temp	13.91919191919192	0.051418440750706784	0.043551418676353815	0.05906566485969873
own	1961-2010	False	True	temp	14.257575757575758	0.0512754142358436	0.043631427185385624	0.05863863772018562
own	1961-2010	False	True	temp	14.595959595959595	0.05104172349015937	0.043712068057960685	0.058161968719136585
own	1961-2010	False	True	temp	14.934343434343436	0.05071736851365406	0.04368151597314336	0.05760685432990153
own	1961-2010	False	True	temp	15.272727272727273	0.050302349306327904	0.04368203478252446	0.05689593670854714
own	1961-2010	False	True	temp	15.61111111111111	0.049796665868180476	0.043520413355872443	0.05609279096601975
own	1961-2010	False	True	temp	15.949494949494952	0.049200318199211945	0.0431912628266925	0.055222160128146985
own	1961-2010	False	True	temp	16.28787878787879	0.048513306299422486	0.042829120417053154	0.054222890742494916
own	1961-2010	False	True	temp	16.626262626262626	0.04773563016881186	0.04239270539311643	0.05307604887095895
own	1961-2010	False	True	temp	16.964646464646467	0.04686728980738027	0.04186590492276529	0.051886727561034685
own	1961-2010	False	True	temp	17.303030303030305	0.04590828521512752	0.04126887746628933	0.05062265880765717
own	1961-2010	False	True	temp	17.641414141414142	0.04485861639205377	0.0405302316074121	0.04926537621875315
own	1961-2010	False	True	temp	17.97979797979798	0.04371828333815898	0.03963911958965257	0.047842021129642344
own	1961-2010	False	True	temp	18.31818181818182	0.04248728605344304	0.038626608273298946	0.04632631861423678
own	1961-2010	False	True	temp	18.656565656565657	0.041165624537906176	0.037594038520702686	0.04471808206775112
own	1961-2010	False	True	temp	18.994949494949495	0.039753298791548056	0.03644387778884166	0.043024002223963756
own	1961-2010	False	True	temp	19.333333333333336	0.038250308814369006	0.03512841035172208	0.041291552656502924
own	1961-2010	False	True	temp	19.671717171717173	0.03665665460636892	0.03378241780224307	0.03943644092651062
own	1961-2010	False	True	temp	20.01010101010101	0.034972336167547684	0.032213676914436086	0.03754605955033213
own	1961-2010	False	True	temp	20.348484848484848	0.03319735349790549	0.030597110968443142	0.035620436768630796
own	1961-2010	False	True	temp	20.68686868686869	0.03133170659744215	0.028836153636283165	0.03370166485463356
own	1961-2010	False	True	temp	21.025252525252526	0.029375395466157802	0.026858728538744776	0.03184277506130691
own	1961-2010	False	True	temp	21.363636363636363	0.02732842010405234	0.024674141181446452	0.029848643211900266
own	1961-2010	False	True	temp	21.702020202020204	0.02519078051112583	0.022383826149542294	0.02790754340689218
own	1961-2010	False	True	temp	22.04040404040404	0.022962476687378268	0.020002476854788252	0.025978044417850784
own	1961-2010	False	True	temp	22.37878787878788	0.020643508632809664	0.017255381665563754	0.023999226237721962
own	1961-2010	False	True	temp	22.71717171717172	0.018233876347419905	0.014581340418808677	0.02203200058843746
own	1961-2010	False	True	temp	23.055555555555557	0.01573357983120923	0.011686819984258346	0.02005541540623934
own	1961-2010	False	True	temp	23.393939393939394	0.013142619084177371	0.008700601455513384	0.01792502027224504
own	1961-2010	False	True	temp	23.732323232323232	0.010460994106324522	0.005579588856373102	0.01574530563376103
own	1961-2010	False	True	temp	24.070707070707073	0.0076887048976505825	0.002324423249325436	0.013437998063889175
own	1961-2010	False	True	temp	24.40909090909091	0.00482575145815559	-0.0010282618543196625	0.011043102651017874
own	1961-2010	False	True	temp	24.747474747474747	0.0018721337878395369	-0.004535827502658093	0.008560619395147073
own	1961-2010	False	True	temp	25.08585858585859	-0.0011721481132976337	-0.008224031426826466	0.006059915806541801
own	1961-2010	False	True	temp	25.424242424242426	-0.004307094245255818	-0.011881979795644709	0.003370177768733959
own	1961-2010	False	True	temp	25.762626262626263	-0.0075327046080350185	-0.015599783216474374	0.0008358343620494171
own	1961-2010	False	True	temp	26.101010101010104	-0.010848979201635387	-0.01953075145355228	-0.001961421509124328
own	1961-2010	False	True	temp	26.43939393939394	-0.014255918026056724	-0.023517702920134248	-0.004776733506237635
own	1961-2010	False	True	temp	26.77777777777778	-0.01775352108129917	-0.027732705595972452	-0.007561117742173421
own	1961-2010	False	True	temp	27.116161616161616	-0.021341788367362693	-0.031944351163595494	-0.010455938436588996
own	1961-2010	False	True	temp	27.454545454545457	-0.025020719884247217	-0.03621715561891564	-0.013246927044063649
own	1961-2010	False	True	temp	27.792929292929294	-0.028790315631952817	-0.040597757625584936	-0.01611054892619975
own	1961-2010	False	True	temp	28.13131313131313	-0.03265057561047956	-0.0451035823305988	-0.01930781658317469
own	1961-2010	False	True	temp	28.469696969696972	-0.03660149981982728	-0.04960925265585133	-0.022721097658031465
own	1961-2010	False	True	temp	28.80808080808081	-0.040643088259996095	-0.05440766396598859	-0.026076192001503726
own	1961-2010	False	True	temp	29.14646464646465	-0.04477534093098597	-0.05932538373196797	-0.029517681251561432
own	1961-2010	False	True	temp	29.484848484848484	-0.0489982578327969	-0.06413237057773086	-0.03296777700876748
own	1961-2010	False	True	temp	29.823232323232325	-0.05331183896542894	-0.06911704551516892	-0.03646384032102697
own	1961-2010	False	True	temp	30.161616161616166	-0.057716084328882034	-0.07409403988760271	-0.040053477583963625
own	1961-2010	False	True	temp	30.5	-0.06221099392315604	-0.0793239163297616	-0.04388513196738655
own	1981-2015	True	True	temp	-3.0	-0.10457499353740657	-0.13538674908479204	-0.07362394137303843
own	1981-2015	True	True	temp	-2.6616161616161618	-0.09883298483679957	-0.1291854718389619	-0.06885051529682852
own	1981-2015	True	True	temp	-2.323232323232323	-0.0931995577877881	-0.12286325463221463	-0.06358881880860608
own	1981-2015	True	True	temp	-1.9848484848484849	-0.08767471239037125	-0.11660736309055776	-0.05887326700995966
own	1981-2015	True	True	temp	-1.6464646464646464	-0.08225844864454963	-0.11074724923598456	-0.05415101539242614
own	1981-2015	True	True	temp	-1.308080808080808	-0.07695076655032314	-0.10484146419944901	-0.049348592200793455
own	1981-2015	True	True	temp	-0.9696969696969697	-0.0717516661076915	-0.09885883821344232	-0.04457603389266565
own	1981-2015	True	True	temp	-0.631313131313131	-0.06666114731665528	-0.09336425278202215	-0.0401788571468607
own	1981-2015	True	True	temp	-0.2929292929292928	-0.06167921017721393	-0.08743228929940086	-0.03565275657366668
own	1981-2015	True	True	temp	0.045454545454545414	-0.056805854689367705	-0.08188454284988335	-0.031180822274462457
own	1981-2015	True	True	temp	0.3838383838383841	-0.052041080853116636	-0.0765087990634973	-0.02684984256247123
own	1981-2015	True	True	temp	0.7222222222222223	-0.04738488866846047	-0.07134705623649754	-0.02262860876076944
own	1981-2015	True	True	temp	1.0606060606060606	-0.04283727813539959	-0.06617810273109018	-0.018660881023861143
own	1981-2015	True	True	temp	1.3989898989898988	-0.03839824925393378	-0.06091710103691788	-0.014905429310293584
own	1981-2015	True	True	temp	1.737373737373738	-0.034067802024062954	-0.05622281976669919	-0.010988480688770827
own	1981-2015	True	True	temp	2.075757575757576	-0.029845936445787254	-0.051635788737709486	-0.006997928107826448
own	1981-2015	True	True	temp	2.4141414141414144	-0.025732652519106627	-0.04715600794994881	-0.003427437663171326
own	1981-2015	True	True	temp	2.7525252525252526	-0.021727950244021084	-0.04259875753345301	9.413795032617279e-05
own	1981-2015	True	True	temp	3.090909090909091	-0.017831829620530624	-0.03817863355789487	0.0037122585560655542
own	1981-2015	True	True	temp	3.42929292929293	-0.014044290648635256	-0.03411717711143403	0.00710999804548726
own	1981-2015	True	True	temp	3.767676767676768	-0.010365333328334987	-0.029856570029049637	0.010270378585326565
own	1981-2015	True	True	temp	4.106060606060606	-0.006794957659629797	-0.026069533566163726	0.013547704190331121
own	1981-2015	True	True	temp	4.444444444444445	-0.003333163642519682	-0.022289062354351546	0.016561732978849455
own	1981-2015	True	True	temp	4.782828282828283	2.004872299534291e-05	-0.01861030208015036	0.01942682575068865
own	1981-2015	True	True	temp	5.121212121212121	0.003264679436915286	-0.014927783113211319	0.022414307731544
own	1981-2015	True	True	temp	5.45959595959596	0.006400728499240146	-0.011293118787350858	0.024945343882667993
own	1981-2015	True	True	temp	5.797979797979798	0.009428195909969926	-0.007804005362501026	0.027662690177632412
own	1981-2015	True	True	temp	6.136363636363637	0.012347081669104608	-0.004540424518727779	0.03012658373278466
own	1981-2015	True	True	temp	6.474747474747476	0.015157385776644224	-0.0013823580701047451	0.03250215110253702
own	1981-2015	True	True	temp	6.813131313131313	0.017859108232588752	0.001837979965374174	0.03477064906148736
own	1981-2015	True	True	temp	7.151515151515152	0.020452249036938194	0.004657826331541155	0.03710524873241529
own	1981-2015	True	True	temp	7.48989898989899	0.022936808189692497	0.007392890006212783	0.03912252331163366
own	1981-2015	True	True	temp	7.828282828282829	0.02531278569085178	0.010194763772885458	0.04126083008342861
own	1981-2015	True	True	temp	8.166666666666668	0.02758018154041597	0.012793517167220445	0.043255087539448435
own	1981-2015	True	True	temp	8.505050505050505	0.029738995738385066	0.015240567401623651	0.04507521124937053
own	1981-2015	True	True	temp	8.843434343434344	0.031789228284759066	0.017548559467569978	0.046635921431178104
own	1981-2015	True	True	temp	9.181818181818182	0.033730879179538	0.019741463803231385	0.04809071968656351
own	1981-2015	True	True	temp	9.52020202020202	0.03556394842272188	0.02183658068362705	0.04955059820228685
own	1981-2015	True	True	temp	9.85858585858586	0.03728843601431066	0.023927252609258712	0.05100515945164266
own	1981-2015	True	True	temp	10.196969696969697	0.038904341954304346	0.025882795965324876	0.05230420614073994
own	1981-2015	True	True	temp	10.535353535353536	0.04041166624270297	0.027677135423638692	0.053520897264241404
own	1981-2015	True	True	temp	10.873737373737374	0.041810408879506336	0.02934917168305189	0.0545407277395696
own	1981-2015	True	True	temp	11.212121212121213	0.04310056986471493	0.030879774524846644	0.05559845950224106
own	1981-2015	True	True	temp	11.550505050505052	0.044282149198328166	0.0323177278456831	0.05647711477601629
own	1981-2015	True	True	temp	11.88888888888889	0.04535514688034638	0.03369454039082999	0.05723868169647685
own	1981-2015	True	True	temp	12.227272727272728	0.0463195629107696	0.03492053286647157	0.05794474449291286
own	1981-2015	True	True	temp	12.565656565656566	0.04717539728959766	0.036075690682442985	0.058592660127916175
own	1981-2015	True	True	temp	12.904040404040405	0.047922650016830735	0.0371199443795522	0.05894435487336639
own	1981-2015	True	True	temp	13.242424242424242	0.04856132109246856	0.03802156692686715	0.05924547281862167
own	1981-2015	True	True	temp	13.580808080808083	0.04909141051651142	0.03878778557875864	0.05947910065546129
own	1981-2015	True	True	temp	13.91919191919192	0.049512918288959144	0.03951458111426229	0.05949039245815643
own	1981-2015	True	True	temp	14.257575757575758	0.04982584440981189	0.040064154007212256	0.05941334813987481
own	1981-2015	True	True	temp	14.595959595959595	0.05003018887906936	0.04051924464138358	0.0591860432863783
own	1981-2015	True	True	temp	14.934343434343436	0.05012595169673194	0.040956931951397976	0.0589862619741828
own	1981-2015	True	True	temp	15.272727272727273	0.05011313286279927	0.04156022057651732	0.058588593240241536
own	1981-2015	True	True	temp	15.61111111111111	0.049991732377271704	0.04178076455455784	0.058123993807204156
own	1981-2015	True	True	temp	15.949494949494952	0.049761750240148804	0.04195102403904641	0.05771487307489211
own	1981-2015	True	True	temp	16.28787878787879	0.049423186451431046	0.04203723417663406	0.05707051166416193
own	1981-2015	True	True	temp	16.626262626262626	0.048976041011118125	0.04196140313369849	0.05615394445084419
own	1981-2015	True	True	temp	16.964646464646467	0.04842031391921014	0.041889941214536874	0.055218291417988986
own	1981-2015	True	True	temp	17.303030303030305	0.04775600517570696	0.041668587516983095	0.05412257640894529
own	1981-2015	True	True	temp	17.641414141414142	0.046983114780608896	0.04128000589627811	0.05290651535389805
own	1981-2015	True	True	temp	17.97979797979798	0.046101642733915656	0.04070930945749161	0.0515570731397947
own	1981-2015	True	True	temp	18.31818181818182	0.04511158903562719	0.04010970023851036	0.05011105708869335
own	1981-2015	True	True	temp	18.656565656565657	0.04401295368574384	0.03932827812434712	0.04863458744246651
own	1981-2015	True	True	temp	18.994949494949495	0.04280573668426533	0.038486294177004755	0.04708566692294676
own	1981-2015	True	True	temp	19.333333333333336	0.0414899380311917	0.03743750630461671	0.04556565798475909
own	1981-2015	True	True	temp	19.671717171717173	0.04006555772652298	0.036474260312734645	0.04397869117117826
own	1981-2015	True	True	temp	20.01010101010101	0.03853259577025924	0.035127901442425766	0.04212915112344773
own	1981-2015	True	True	temp	20.348484848484848	0.0368910521624004	0.03365823511197058	0.04024007443408517
own	1981-2015	True	True	temp	20.68686868686869	0.0351409269029464	0.03205914213175141	0.03841764777708457
own	1981-2015	True	True	temp	21.025252525252526	0.03328221999189739	0.030048458865303388	0.036650462069539314
own	1981-2015	True	True	temp	21.363636363636363	0.03131493142925331	0.02793331605309173	0.03482503650104589
own	1981-2015	True	True	temp	21.702020202020204	0.029239061215014104	0.025573962658630253	0.03287239037984437
own	1981-2015	True	True	temp	22.04040404040404	0.027054609349179862	0.023043694864247396	0.0308756535285516
own	1981-2015	True	True	temp	22.37878787878788	0.024761575831750468	0.020377740308841683	0.02887824516108058
own	1981-2015	True	True	temp	22.71717171717172	0.02235996066272604	0.017584237133499655	0.02686011041226554
own	1981-2015	True	True	temp	23.055555555555557	0.019849763842106526	0.01455399501405988	0.02480948528715498
own	1981-2015	True	True	temp	23.393939393939394	0.017230985369891868	0.011530926376634427	0.0226674499538961
own	1981-2015	True	True	temp	23.732323232323232	0.014503625246082187	0.00810124893498154	0.020475988714828065
own	1981-2015	True	True	temp	24.070707070707073	0.011667683470677391	0.004775639778266751	0.018269234138226943
own	1981-2015	True	True	temp	24.40909090909091	0.008723160043677564	0.0011650796744563895	0.01601261373419234
own	1981-2015	True	True	temp	24.747474747474747	0.005670054965082611	-0.0026089601920303456	0.013698992480619641
own	1981-2015	True	True	temp	25.08585858585859	0.0025083682348925173	-0.006631787401662221	0.01121846685819602
own	1981-2015	True	True	temp	25.424242424242426	-0.0007619001468926012	-0.010710625057552452	0.008688352815432284
own	1981-2015	True	True	temp	25.762626262626263	-0.004140750180272761	-0.014791239849488559	0.006066706414620733
own	1981-2015	True	True	temp	26.101010101010104	-0.007628181865248095	-0.01889121330303566	0.0033157583316551532
own	1981-2015	True	True	temp	26.43939393939394	-0.01122419520181844	-0.023250812600366464	0.0006092872104525454
own	1981-2015	True	True	temp	26.77777777777778	-0.014928790189983884	-0.02764171077299324	-0.0024430330990202103
own	1981-2015	True	True	temp	27.116161616161616	-0.018741966829744466	-0.03207195446242857	-0.0054961507708699685
own	1981-2015	True	True	temp	27.454545454545457	-0.022663725121100094	-0.03679912292211795	-0.008457421140006496
own	1981-2015	True	True	temp	27.792929292929294	-0.02669406506405081	-0.04169902786016523	-0.011864813109997215
own	1981-2015	True	True	temp	28.13131313131313	-0.030832986658596597	-0.046592564784371564	-0.015193359427200261
own	1981-2015	True	True	temp	28.469696969696972	-0.03508048990473749	-0.05166655536548843	-0.01851018477702491
own	1981-2015	True	True	temp	28.80808080808081	-0.03943657480247336	-0.05684788878142617	-0.021865592637490834
own	1981-2015	True	True	temp	29.14646464646465	-0.04390124135180447	-0.06216521723842596	-0.025247418385998338
own	1981-2015	True	True	temp	29.484848484848484	-0.04847448955273058	-0.0675898885302466	-0.02876251586339461
own	1981-2015	True	True	temp	29.823232323232325	-0.05315631940525183	-0.07313145339230197	-0.032610029021047704
own	1981-2015	True	True	temp	30.161616161616166	-0.05794673090936821	-0.0788320104375717	-0.03631231143507479
own	1981-2015	True	True	temp	30.5	-0.06284572406507954	-0.08467730975392189	-0.04031313940158934
own	1981-2015	True	True	tc	0.0	-0.0031316153465172987	-0.004987996639039359	-0.0014421884049968107
own	1981-2015	True	True	tc	1.0	-0.0015919287796181108	-0.004109145941130649	0.0010091111487117008
own	1981-2015	True	True	tc	2.0	-0.004190126518973931	-0.007321983843660567	-0.0008945712933065382
own	1981-2015	True	True	tc	3.0	-0.008395342896001546	-0.012565843630029003	-0.004221650235914753
own	1981-2015	True	True	tc	4.0	-0.009312027953962184	-0.014166225820809982	-0.004288098921272311
own	1981-2015	True	True	tc	5.0	-0.013217881045674736	-0.019429422127615437	-0.007268667912873455
own	1981-2015	True	True	tc	6.0	-0.017722859621855443	-0.024363944117706402	-0.010761679626844479
own	1981-2015	True	True	tc	7.0	-0.017628799214323972	-0.025023078746794995	-0.009841667353869066
own	1981-2015	True	True	tc	8.0	-0.02018377955001235	-0.028296303406672853	-0.011677733153343802
own	1981-2015	False	True	temp	-3.0	-0.10519170692206768	-0.13574940054672305	-0.07416974562749758
own	1981-2015	False	True	temp	-2.6616161616161618	-0.09950122586967515	-0.12955770944180636	-0.06946522396726797
own	1981-2015	False	True	temp	-2.323232323232323	-0.09391763194714865	-0.12353007146988873	-0.06446266489069324
own	1981-2015	False	True	temp	-1.9848484848484849	-0.08844092515448845	-0.11755755756474728	-0.05956012636759684
own	1981-2015	False	True	temp	-1.6464646464646464	-0.08307110549169465	-0.11155494700537258	-0.05476648721179558
own	1981-2015	False	True	temp	-1.308080808080808	-0.07780817295876714	-0.10560971745696776	-0.050134128286254874
own	1981-2015	False	True	temp	-0.9696969696969697	-0.0726521275557059	-0.09982375223922661	-0.04551282339696322
own	1981-2015	False	True	temp	-0.631313131313131	-0.06760296928251089	-0.0942034682412562	-0.04095383052810769
own	1981-2015	False	True	temp	-0.2929292929292928	-0.06266069813918214	-0.08841852675677352	-0.03681532498277223
own	1981-2015	False	True	temp	0.045454545454545414	-0.05782531412571969	-0.08271461977120424	-0.032449929184037815
own	1981-2015	False	True	temp	0.3838383838383841	-0.05309681724212356	-0.07735803343066872	-0.028099308053570846
own	1981-2015	False	True	temp	0.7222222222222223	-0.04847520748839364	-0.07235405495375385	-0.023903639097143423
own	1981-2015	False	True	temp	1.0606060606060606	-0.04396048486453013	-0.06701558792703537	-0.019952572113533518
own	1981-2015	False	True	temp	1.3989898989898988	-0.03955264937053278	-0.06192581802099727	-0.0159832943742434
own	1981-2015	False	True	temp	1.737373737373738	-0.03525170100640174	-0.05715433296214406	-0.012138986310479999
own	1981-2015	False	True	temp	2.075757575757576	-0.031057639772137	-0.052578731435885234	-0.008237041375101149
own	1981-2015	False	True	temp	2.4141414141414144	-0.026970465667738554	-0.0481091340819223	-0.004668428502734392
own	1981-2015	False	True	temp	2.7525252525252526	-0.022990178693206378	-0.04372304054002632	-0.0011418700839656844
own	1981-2015	False	True	temp	3.090909090909091	-0.019116778848540454	-0.03948795189088401	0.0023170581306454353
own	1981-2015	False	True	temp	3.42929292929293	-0.015350266133740827	-0.03535356664747884	0.005763433051892485
own	1981-2015	False	True	temp	3.767676767676768	-0.011690640548807484	-0.031283443960702366	0.008903793753542341
own	1981-2015	False	True	temp	4.106060606060606	-0.008137902093740415	-0.027351209896545534	0.012110329030556397
own	1981-2015	False	True	temp	4.444444444444445	-0.004692050768539648	-0.023620142417634375	0.015105781063934108
own	1981-2015	False	True	temp	4.782828282828283	-0.0013530865732051542	-0.01982179729953497	0.018002733954975342
own	1981-2015	False	True	temp	5.121212121212121	0.0018789904922630572	-0.016252679034179887	0.020791460507234405
own	1981-2015	False	True	temp	5.45959595959596	0.005004180427865001	-0.012687441131129473	0.023676243773812868
own	1981-2015	False	True	temp	5.797979797979798	0.008022483233600662	-0.009265778188404551	0.026402262879399806
own	1981-2015	False	True	temp	6.136363636363637	0.010933898909470016	-0.005893787077283795	0.028760089871919945
own	1981-2015	False	True	temp	6.474747474747476	0.013738427455473136	-0.002835119362871988	0.03116971163446409
own	1981-2015	False	True	temp	6.813131313131313	0.016436068871609925	0.00022781558487745476	0.03341678460680942
own	1981-2015	False	True	temp	7.151515151515152	0.01902682315788045	0.00312671683896021	0.035464937071062214
own	1981-2015	False	True	temp	7.48989898989899	0.021510690314284726	0.005913801206788534	0.037855019286850845
own	1981-2015	False	True	temp	7.828282828282829	0.02388767034082267	0.008637815345328653	0.04009160187550593
own	1981-2015	False	True	temp	8.166666666666668	0.02615776323749436	0.011319005959430192	0.04210753884351944
own	1981-2015	False	True	temp	8.505050505050505	0.02832096900429978	0.013794004506480547	0.04375030411279357
own	1981-2015	False	True	temp	8.843434343434344	0.030377287641238853	0.01602584862695126	0.045352932186547526
own	1981-2015	False	True	temp	9.181818181818182	0.03232671914831171	0.018257666586763456	0.046770561062127854
own	1981-2015	False	True	temp	9.52020202020202	0.03416926352551829	0.020428420924445096	0.04813855986433721
own	1981-2015	False	True	temp	9.85858585858586	0.035904920772858645	0.02248316806957635	0.04938355009593263
own	1981-2015	False	True	temp	10.196969696969697	0.037533690890332566	0.024498793746671847	0.05077443551246149
own	1981-2015	False	True	temp	10.535353535353536	0.03905557387794033	0.02630646325485724	0.05212749706295349
own	1981-2015	False	True	temp	10.873737373737374	0.040470569735681736	0.028005157259224357	0.05324352481303167
own	1981-2015	False	True	temp	11.212121212121213	0.04177867846355691	0.02965063357883956	0.054105727129809045
own	1981-2015	False	True	temp	11.550505050505052	0.04297990006156575	0.030956400421753027	0.0549567715679878
own	1981-2015	False	True	temp	11.88888888888889	0.04407423452970832	0.032350736605398445	0.05587288340207448
own	1981-2015	False	True	temp	12.227272727272728	0.04506168186798466	0.03348948374147332	0.056541427889020834
own	1981-2015	False	True	temp	12.565656565656566	0.045942242076394704	0.034836571425898834	0.05700357007452596
own	1981-2015	False	True	temp	12.904040404040405	0.04671591515493839	0.035829529569377974	0.0574679315166737
own	1981-2015	False	True	temp	13.242424242424242	0.047382701103615976	0.036685313156014886	0.05785945648015056
own	1981-2015	False	True	temp	13.580808080808083	0.04794259992242705	0.037516349627922996	0.05812952870127325
own	1981-2015	False	True	temp	13.91919191919192	0.04839561161137201	0.03831948377867724	0.05824460675060046
own	1981-2015	False	True	temp	14.257575757575758	0.04874173617045067	0.039102754065319066	0.05826149057623238
own	1981-2015	False	True	temp	14.595959595959595	0.048980973599663	0.039615468528847106	0.05815861650761294
own	1981-2015	False	True	temp	14.934343434343436	0.04911332389900906	0.040125350521155574	0.057994974646604774
own	1981-2015	False	True	temp	15.272727272727273	0.04913878706848889	0.04055667506927947	0.05756575219310086
own	1981-2015	False	True	temp	15.61111111111111	0.049057363108102374	0.040996431798746256	0.05720888588248017
own	1981-2015	False	True	temp	15.949494949494952	0.048869052017849524	0.041179160178010495	0.0566782342171779
own	1981-2015	False	True	temp	16.28787878787879	0.04857385379773051	0.04134780751204253	0.05607144589711314
own	1981-2015	False	True	temp	16.626262626262626	0.048171768447745074	0.04131780102815319	0.05521340668089169
own	1981-2015	False	True	temp	16.964646464646467	0.04766279596789352	0.04122538892638369	0.054381151880091606
own	1981-2015	False	True	temp	17.303030303030305	0.04704693635817554	0.041039371091123954	0.05330741711002481
own	1981-2015	False	True	temp	17.641414141414142	0.046324189618591444	0.04064035197827258	0.052219663017646724
own	1981-2015	False	True	temp	17.97979797979798	0.045494555749141026	0.04023615073657931	0.050823439871758136
own	1981-2015	False	True	temp	18.31818181818182	0.044558034749824234	0.03961071142103829	0.04946044514584125
own	1981-2015	False	True	temp	18.656565656565657	0.04351462662064122	0.038916282587588995	0.048141546779304274
own	1981-2015	False	True	temp	18.994949494949495	0.04236433136159188	0.038103694811584904	0.046591424807967005
own	1981-2015	False	True	temp	19.333333333333336	0.04110714897267631	0.037090887461024666	0.045124342813681315
own	1981-2015	False	True	temp	19.671717171717173	0.03974307945389442	0.036147618845463754	0.0436077340412112
own	1981-2015	False	True	temp	20.01010101010101	0.03827212280524624	0.034947618915690676	0.04180884861540804
own	1981-2015	False	True	temp	20.348484848484848	0.03669427902673191	0.03342802060297034	0.040069514989852256
own	1981-2015	False	True	temp	20.68686868686869	0.035009548118351136	0.03186410031936084	0.03827411918530172
own	1981-2015	False	True	temp	21.025252525252526	0.033217930080104124	0.029966990051651276	0.036555234834656544
own	1981-2015	False	True	temp	21.363636363636363	0.03131942491199086	0.02796312509872573	0.034811557095735454
own	1981-2015	False	True	temp	21.702020202020204	0.029314032614011266	0.02565002691797153	0.03293910971951126
own	1981-2015	False	True	temp	22.04040404040404	0.027201753186165432	0.023198070334329413	0.031036202832463
own	1981-2015	False	True	temp	22.37878787878788	0.024982586628453308	0.020650141409189266	0.029086174920896185
own	1981-2015	False	True	temp	22.71717171717172	0.02265653294087489	0.01790146247266872	0.027218269223834232
own	1981-2015	False	True	temp	23.055555555555557	0.020223592123430213	0.0149288593042451	0.02519669547308447
own	1981-2015	False	True	temp	23.393939393939394	0.017683764176119252	0.011922542732724329	0.02309608504381232
own	1981-2015	False	True	temp	23.732323232323232	0.015037049098941994	0.008640847380133692	0.021045552558846017
own	1981-2015	False	True	temp	24.070707070707073	0.012283446891898472	0.005388545005975042	0.01889218828291797
own	1981-2015	False	True	temp	24.40909090909091	0.009422957554988662	0.0019224211264003755	0.016722225473483912
own	1981-2015	False	True	temp	24.747474747474747	0.006455581088212599	-0.001815847082382912	0.014387161346031315
own	1981-2015	False	True	temp	25.08585858585859	0.0033813174915701756	-0.005670880363861965	0.012029831601661165
own	1981-2015	False	True	temp	25.424242424242426	0.00020016676506152484	-0.009644456867810647	0.009575288983844583
own	1981-2015	False	True	temp	25.762626262626263	-0.0030878710913133565	-0.01363317019449074	0.00714451219756646
own	1981-2015	False	True	temp	26.101010101010104	-0.006482796077554634	-0.01767353289430581	0.004646737845392947
own	1981-2015	False	True	temp	26.43939393939394	-0.009984608193662085	-0.021780628891287995	0.001780941226951614
own	1981-2015	False	True	temp	26.77777777777778	-0.013593307439635875	-0.026172108410186117	-0.0011505677712528102
own	1981-2015	False	True	temp	27.116161616161616	-0.017308893815475946	-0.030587040373193278	-0.004042919628630052
own	1981-2015	False	True	temp	27.454545454545457	-0.021131367321182325	-0.035113374641278075	-0.007173409921843154
own	1981-2015	False	True	temp	27.792929292929294	-0.02506072795675489	-0.039900337904382466	-0.010336507707908942
own	1981-2015	False	True	temp	28.13131313131313	-0.02909697572219385	-0.04474137216488997	-0.013512377311949953
own	1981-2015	False	True	temp	28.469696969696972	-0.033240110617499055	-0.04970381556581079	-0.01664152729521893
own	1981-2015	False	True	temp	28.80808080808081	-0.03749013264267045	-0.05474694641715672	-0.019763636652525396
own	1981-2015	False	True	temp	29.14646464646465	-0.041847041797708186	-0.059978449284490296	-0.02324670628627673
own	1981-2015	False	True	temp	29.484848484848484	-0.04631083808261216	-0.06529295991711782	-0.02687208068021466
own	1981-2015	False	True	temp	29.823232323232325	-0.050881521497382474	-0.0706892782027885	-0.030498080264440557
own	1981-2015	False	True	temp	30.161616161616166	-0.05555909204201917	-0.076315753366912	-0.03405869618840652
own	1981-2015	False	True	temp	30.5	-0.06034354971652198	-0.08208169661996668	-0.03775617799522117
own	1981-2015	True	False	tc	0.0	-0.0023191401097452263	-0.00412001863301551	-0.0006464719006074408
own	1981-2015	True	False	tc	1.0	-6.692675255807932e-05	-0.0024620758136552966	0.002478596623310953
own	1981-2015	True	False	tc	2.0	-0.0020143470763149857	-0.004920202274933538	0.001113074007296278
own	1981-2015	True	False	tc	3.0	-0.005558018842086495	-0.009153864255307835	-0.0017486555833068843
own	1981-2015	True	False	tc	4.0	-0.006106301153571656	-0.010498900944082824	-0.0016976958732043109
own	1981-2015	True	False	tc	5.0	-0.009430573639574176	-0.014753996911400113	-0.003982716047015883
own	1981-2015	True	False	tc	6.0	-0.013642480969668523	-0.019436533310479728	-0.007608920714034099
own	1981-2015	True	False	tc	7.0	-0.013877332047444185	-0.020407699556760136	-0.006938527930023487
own	1981-2015	True	False	tc	8.0	-0.0158156979295844	-0.02269185459908921	-0.008175577527834245
