# Supplementary material for: The social costs of tropical cyclones
Source: Nat Commun. 2023 Nov 23;14:7294. doi: 10.1038/s41467-023-43114-4 (PMC10667268; doi:10.1038/s41467-023-43114-4)
Supplement: Supplementary file 4 — Source Data [file 41467_2023_43114_MOESM4_ESM.zip › figs02.csv]

l	median	17	83	p_value	L
0	-0.20037445870697557	-0.30202436162349855	-0.11235966865882134	0.043333333333333335	0
0	-0.18325155181541097	-0.28329908912589685	-0.09413098266563008	0.06833333333333333	1
1	0.09154500643282493	-0.045767904258415815	0.2330669314032452	0.0	1
0	-0.19169584095624081	-0.2896161632896188	-0.09989228226287676	0.06	2
1	0.07858891191048212	-0.06011697905391466	0.22134573736958704	0.0008333333333333334	2
2	-0.03469997582321582	-0.19172772417357598	0.13102593223367703	0.1175	2
0	-0.23500038199312234	-0.3326035032868013	-0.14005100431218723	0.0225	3
1	0.01443207822420245	-0.12360876022250666	0.16269848972600529	0.0016666666666666668	3
2	-0.11997844830516913	-0.2848079445304741	0.04907235882227289	0.06416666666666668	3
3	-0.38503148734909676	-0.5793168098630819	-0.1702306739873216	0.0	3
0	-0.2328922189592908	-0.33220544869296154	-0.13691202777477152	0.0225	4
1	0.022575294133297952	-0.12279632999443457	0.16761503230260819	0.0016666666666666668	4
2	-0.11046946010252467	-0.2822398689107253	0.059873173992652705	0.075	4
3	-0.3704987002190241	-0.5752532899302643	-0.14967875146897572	0.0008333333333333334	4
4	-0.3398299782997216	-0.5740395232821216	-0.10181461788336457	0.7083333333333333	4
0	-0.2722201902706112	-0.3743665711235922	-0.17231186418261715	0.010833333333333334	5
1	-0.046826360021512414	-0.19139759677085255	0.09887752120681263	0.005833333333333334	5
2	-0.2381233328390242	-0.41637344852780034	-0.04563474849406781	0.0275	5
3	-0.5262233096375302	-0.7441841985097564	-0.29443853970035466	0.0	5
4	-0.5347559468265928	-0.7762109511769077	-0.2603157163080508	0.9158333333333333	5
5	-0.8052005006203178	-1.0998368830635763	-0.47573835600466907	0.0033333333333333335	5
0	-0.3201352203108687	-0.42142946207067045	-0.21835212512136604	0.004166666666666667	6
1	-0.16430309356887385	-0.3100125648329266	-0.013923958326500578	0.05416666666666667	6
2	-0.41019522223444405	-0.584364815090912	-0.21229378995077938	0.004166666666666667	6
3	-0.7939918292566572	-1.0146598416902086	-0.5508202980407684	0.0	6
4	-0.8582246573344277	-1.1135577260336982	-0.5796541176112524	0.4008333333333334	6
5	-1.1955645110801605	-1.496001623232015	-0.8576660299095451	0.0	6
6	-1.6057886864676019	-1.9529198090172084	-1.2721493025503006	0.0	6
0	-0.315220438812458	-0.41670561722338073	-0.21507936593037075	0.005	7
1	-0.15080917157757057	-0.296488152219625	0.0018950956938245866	0.050833333333333335	7
2	-0.38877603687107465	-0.5656608616294423	-0.18413255968075648	0.008333333333333333	7
3	-0.7595318131954909	-0.9938550709519367	-0.5124797941366821	0.0	7
4	-0.8065040967619397	-1.088016876163802	-0.5208496477082347	0.53	7
5	-1.1365258019193636	-1.4800278062252747	-0.8017586290138203	0.0	7
6	-1.5472214781035443	-1.9243764914139838	-1.1756359340151226	0.0	7
7	-1.4967817398939376	-1.9256548909780014	-1.070735372572116	0.495	7
0	-0.31058992154262555	-0.4133994985290035	-0.21210332030839005	0.004166666666666667	8
1	-0.16135750469371546	-0.30752040847818574	-0.009026891653918317	0.07833333333333334	8
2	-0.42382648911145626	-0.6057850513609875	-0.22086472404565083	0.0016666666666666668	8
3	-0.8399489860874021	-1.075055757315928	-0.5942252682584015	0.0	8
4	-0.9375316115911803	-1.2174971685530767	-0.643050491410715	0.29666666666666663	8
5	-1.3164992867237713	-1.669132369653985	-0.9729300205190852	0.0	8
6	-1.7633159452431046	-2.1515148479367707	-1.3859831462922536	0.0	8
7	-1.7549508136325165	-2.190755039277168	-1.3234146416090597	0.9183333333333333	8
8	-1.999571594666394	-2.4757304813575454	-1.5445335343084745	0.006666666666666667	8
0	-0.3133367885983951	-0.41735348931962957	-0.21304372550010836	0.005	9
1	-0.16245835330627179	-0.3122023886514613	-0.010972011264476349	0.0775	9
2	-0.42926834260575975	-0.6082666889127908	-0.22718682941027538	0.0025	9
3	-0.8466340895790458	-1.0896513031728094	-0.6075734126500176	0.0	9
4	-0.9398630918553974	-1.2347570635078275	-0.6580185658571481	0.2841666666666667	9
5	-1.3301648889924023	-1.6940952188001912	-0.993123914429075	0.0	9
6	-1.7869394417639017	-2.181422580432897	-1.4034900633509406	0.0	9
7	-1.781750826413775	-2.2457782272554527	-1.3443251259968503	0.9616666666666667	9
8	-2.0339918113384536	-2.527427699159084	-1.578649150392295	0.0075	9
9	-2.0655687586051075	-2.6066913782161905	-1.5619974453411394	0.6308333333333334	9
0	-0.31637052736394056	-0.4203397830256894	-0.2147169427478524	0.004166666666666667	10
1	-0.17347417861742764	-0.3241134133039192	-0.023771330750010932	0.10083333333333333	10
2	-0.43682298858719326	-0.6231499643500515	-0.2342840202677699	0.0025	10
3	-0.8674464534460968	-1.1099748570709478	-0.6251080492134764	0.0	10
4	-0.9727153977031833	-1.2746336578725481	-0.6862570923442379	0.23666666666666666	10
5	-1.3808065071656106	-1.7529571690841461	-1.036652425327749	0.0	10
6	-1.8610270780140215	-2.2696448459356433	-1.4641427367638071	0.0	10
7	-1.8795112905598654	-2.358247730005223	-1.4025639212001861	0.845	10
8	-2.14837458214715	-2.663891760390258	-1.6375724503402014	0.005	10
9	-2.219243822700012	-2.7550358745158987	-1.6561619734113808	0.5116666666666667	10
10	-2.321771098296521	-2.8868228062833623	-1.6854564344469307	0.2708333333333333	10
0	-0.3425106439722825	-0.4518489299894468	-0.2417136814640131	0.0025	11
1	-0.21417570817243714	-0.36348552977570003	-0.05707162364285271	0.12583333333333335	11
2	-0.4981114893915506	-0.6876599627147373	-0.2897626515917408	0.0008333333333333334	11
3	-0.9357472262455424	-1.1792055864171513	-0.6886252821823958	0.0	11
4	-1.0764611227099041	-1.3722279360148715	-0.7710335655772016	0.155	11
5	-1.5183204163574882	-1.8837584969911525	-1.1533818435335852	0.0	11
6	-2.0427121805099757	-2.4517556262995144	-1.61364289862443	0.0	11
7	-2.091137289507994	-2.5787729516165436	-1.5974787233219658	0.5658333333333334	11
8	-2.4258139578696714	-2.965516846946017	-1.8772717443156584	0.0025	11
9	-2.5342489190537165	-3.1076685887272393	-1.9304897074731953	0.2841666666666667	11
10	-2.680571211420646	-3.293227955510707	-2.008847571234851	0.10500000000000001	11
11	-2.923069205049489	-3.5746683364175103	-2.221066739589781	0.0	11
0	-0.355520869554693	-0.4665350405251667	-0.2504606118945074	0.0016666666666666668	12
1	-0.2457761164652239	-0.39840845074789355	-0.0793911564227303	0.2025	12
2	-0.5353949721012108	-0.7415056742373949	-0.32843610543055624	0.0008333333333333334	12
3	-0.9864876268270928	-1.242461464147968	-0.7318668909998461	0.0	12
4	-1.1319905838195754	-1.4356545598922676	-0.8301463623061413	0.14333333333333334	12
5	-1.598064287422618	-1.9703230809100614	-1.22847810935923	0.0	12
6	-2.1475108443273716	-2.5598468947820496	-1.6896559248733967	0.0	12
7	-2.2261260214203493	-2.731930792653634	-1.7164608693109962	0.4066666666666667	12
8	-2.5747986477473783	-3.136222471842758	-1.9900620641982858	0.0016666666666666668	12
9	-2.701153281498614	-3.3079885617218396	-2.077064453461293	0.19416666666666665	12
10	-2.886657860879871	-3.5314005976157348	-2.172266300088124	0.07583333333333334	12
11	-3.1657222958424547	-3.8400792652793303	-2.3993239070912398	0.0	12
12	-3.3103918862885995	-4.031318145045015	-2.5147386081796075	0.07583333333333334	12
0	-0.3547985358364758	-0.4666072973873825	-0.2519994954698568	0.0016666666666666668	13
1	-0.24219205925808396	-0.4013529401439886	-0.08089443196644952	0.1975	13
2	-0.5337349467582797	-0.740669345854752	-0.32819016770916587	0.0008333333333333334	13
3	-0.9887767664036318	-1.2425322419004758	-0.7300267334359958	0.0	13
4	-1.1325258804030014	-1.4508162447400341	-0.8135274661982873	0.15166666666666667	13
5	-1.5901325558816737	-1.985409961386686	-1.2030921860540402	0.0	13
6	-2.1361567366472545	-2.589413497669375	-1.6723374374462345	0.0	13
7	-2.2251847845635053	-2.7494351961327212	-1.6886528124840394	0.4141666666666667	13
8	-2.574792188661157	-3.160553162136621	-1.9674552449125018	0.0033333333333333335	13
9	-2.699099318011222	-3.351954494884559	-2.0411356057937247	0.21833333333333332	13
10	-2.8863631418198255	-3.578605742812868	-2.1348832616938207	0.1	13
11	-3.1529618362628242	-3.913587251696471	-2.3401545072832612	0.0008333333333333334	13
12	-3.2934021827033755	-4.109708007598572	-2.431292093762405	0.11416666666666667	13
13	-3.2854245830271744	-4.163171509922203	-2.372712956322778	0.9858333333333333	13
0	-0.4247661022867999	-0.5375696674400321	-0.3194849816801605	0.0	14
1	-0.414934761762642	-0.5787546638875041	-0.24685931428719343	0.8933333333333333	14
2	-0.8150732120895343	-1.0256245018027532	-0.5946857264071449	0.0	14
3	-1.3957734847983239	-1.6850530533775276	-1.1163793195827987	0.0	14
4	-1.6102133121696172	-1.960362576699377	-1.288046386510815	0.02333333333333333	14
5	-2.179387596526816	-2.6002559104825984	-1.7736211986602426	0.0	14
6	-2.806467118831757	-3.2766122050318125	-2.330456903099145	0.0	14
7	-2.999690038222391	-3.5497459756373595	-2.45726711001796	0.07833333333333334	14
8	-3.481958618172043	-4.075980653743139	-2.854082373406389	0.0	14
9	-3.7762896485546427	-4.4201524177335365	-3.0707586421982818	0.013333333333333334	14
10	-4.055209474013188	-4.766164542947395	-3.2671167274168944	0.006666666666666667	14
11	-4.510755765879814	-5.279000693527838	-3.6945563620965216	0.0	14
12	-4.787633606117858	-5.650265673817758	-3.9116486602066547	0.005	14
13	-4.943167049051567	-5.896720014328785	-4.013659448442704	0.058333333333333334	14
14	-5.622827953222254	-6.624697955565389	-4.673174508174155	0.0	14
0	-0.46583356624465555	-0.5779502233325484	-0.35774321344054894	0.0	15
1	-0.5166153864719969	-0.6855845191137688	-0.34936228610891645	0.6183333333333334	15
2	-0.9960716149605031	-1.216739171325707	-0.7671502721836233	0.0	15
3	-1.674714393433463	-1.9698744015744873	-1.3862478088044083	0.0	15
4	-2.007726815616939	-2.372977828936127	-1.6662467235807377	0.0016666666666666668	15
5	-2.636817149595194	-3.08572416029518	-2.2202950009465	0.0	15
6	-3.357367360839336	-3.8520143961284736	-2.8563141421008735	0.0	15
7	-3.623525014630269	-4.1781890502735575	-3.0470453766706567	0.01916666666666667	15
8	-4.188797546901557	-4.7996690157225235	-3.5497141814730337	0.0	15
9	-4.5753287015288695	-5.2280441420085015	-3.8541622460461777	0.0008333333333333334	15
10	-4.979523351601989	-5.736353903173019	-4.191089611403025	0.0	15
11	-5.551571147642131	-6.386422385678816	-4.710593624968187	0.0	15
12	-6.000025941850784	-6.915545748618926	-5.092655830565825	0.0	15
13	-6.275616215101055	-7.278076942023715	-5.303989430509953	0.004166666666666667	15
14	-7.09532203004205	-8.127930403744335	-6.089448623972644	0.0	15
15	-7.6592997459494105	-8.724771417797202	-6.605230760622489	0.0	15
