# Supplementary material for: The social costs of tropical cyclones
Source: Nat Commun. 2023 Nov 23;14:7294. doi: 10.1038/s41467-023-43114-4 (PMC10667268; doi:10.1038/s41467-023-43114-4)
Supplement: Supplementary file 4 — Source Data [file 41467_2023_43114_MOESM4_ESM.zip › figs03.csv]

ISO	growth_losses	income
AUS	0.05504731929075746	56198.79638397675
BGD	0.2091699254930024	8628.024723005878
BHS	0.7130925945610045	46480.81863954982
BLZ	0.5223108839527701	9312.355203390267
CAN	0.10186752333946059	56547.51994637958
CHN	0.3088157611464859	22933.580280849823
CUB	0.6165204488458476	28982.18411697602
DOM	0.5523606827242622	30282.165497141108
GTM	0.11964333624158163	14257.971877875469
HKG	3.1165214576147737	67123.07594349858
HND	0.18209542419491687	9817.63756119503
HTI	0.5964680998558736	7868.89798545367
IND	0.09481998646727607	11060.5870885281
JAM	0.5252437205942151	14179.063979191202
JPN	1.6260779029613648	42791.05950686785
KHM	0.04922865126254505	6745.507849157683
KOR	0.6551461231626088	44577.3494194423
LAO	0.34904385653725667	13434.548009561617
LKA	0.0694296866766475	19790.32361779152
MDG	0.3178749871926678	3466.059029875038
MEX	0.2469465960302175	26534.092509267994
MMR	0.10701783635239659	8505.304713782225
MOZ	0.07013597062862642	2921.11597952098
MUS	0.7069814789092965	30306.834610333703
NIC	0.13733162453249959	9076.243764423265
PHL	2.615003490349488	14914.26014974922
PNG	0.015891539621060158	8079.576557515177
THA	0.04963071624686233	19093.03062046295
TWN	3.4115600670736934	61739.29256769669
USA	0.17053260000736703	76003.3
VNM	0.9364239596718504	9935.263550435755
