# Supplementary material for: The social costs of tropical cyclones
Source: Nat Commun. 2023 Nov 23;14:7294. doi: 10.1038/s41467-023-43114-4 (PMC10667268; doi:10.1038/s41467-023-43114-4)
Supplement: Supplementary file 4 — Source Data [file 41467_2023_43114_MOESM4_ESM.zip › figs04a.csv]

scenario	year	aff_17	aff_50	aff_83	ISO	SSP
baseline	2010	0.0341835147141939	0.07366509623842837	0.12404914383597174	USA	SSP2
baseline	2011	0.0340554457127662	0.06861563200206014	0.12030429832008536	USA	SSP2
baseline	2012	0.03827982713284802	0.07618708886201236	0.12269819362522658	USA	SSP2
baseline	2013	0.03450536751060827	0.07560748402007643	0.14144866765441905	USA	SSP2
baseline	2014	0.034008781901380104	0.0761621115978299	0.12827983626799547	USA	SSP2
baseline	2015	0.03617703249059073	0.07613536804971918	0.1331909144005918	USA	SSP2
baseline	2016	0.039651894601650396	0.0748401391373868	0.1247283180576702	USA	SSP2
baseline	2017	0.03805869632485993	0.07103915206545089	0.12446042974247493	USA	SSP2
baseline	2018	0.03720690592320466	0.07639132431949383	0.13022197112082187	USA	SSP2
baseline	2019	0.03420261667271214	0.07393498206843906	0.13141153290700677	USA	SSP2
baseline	2020	0.038739844922365034	0.07642361038798412	0.12522228298316299	USA	SSP2
baseline	2021	0.03409594782472737	0.07110112417489031	0.12435181409836966	USA	SSP2
baseline	2022	0.034466987944359435	0.06738404634733727	0.11940030537325917	USA	SSP2
baseline	2023	0.03761071669877888	0.07780019480795883	0.12798078139384214	USA	SSP2
baseline	2024	0.03579707074179655	0.07549432781767121	0.12367212884618202	USA	SSP2
baseline	2025	0.03662068684560002	0.07711177252438896	0.12890138778968516	USA	SSP2
baseline	2026	0.037607392045651354	0.07505683135198365	0.1328003562677904	USA	SSP2
baseline	2027	0.0340616593146138	0.06842851642343929	0.12053858539856835	USA	SSP2
baseline	2028	0.0354018664217494	0.07345167988563	0.12796209639872297	USA	SSP2
baseline	2029	0.03178963490157399	0.07178452882515296	0.12485818440053219	USA	SSP2
baseline	2030	0.03901050110217415	0.074947761458924	0.13560674732120978	USA	SSP2
baseline	2031	0.03703231721963751	0.07543926800126291	0.1307689198107328	USA	SSP2
baseline	2032	0.03323048396476478	0.07150827273792579	0.1279175058768959	USA	SSP2
baseline	2033	0.03216159765750631	0.07023784720538073	0.11834847624906934	USA	SSP2
baseline	2034	0.03463882782302782	0.07550402538632939	0.1276780863777739	USA	SSP2
baseline	2035	0.037170530114384176	0.07518120519884458	0.12880167341184753	USA	SSP2
baseline	2036	0.03821842669071474	0.07366044172023434	0.11945554349887517	USA	SSP2
baseline	2037	0.03517361616984887	0.06998695454564433	0.1183671039836769	USA	SSP2
baseline	2038	0.03635342255431259	0.07353839034146616	0.12010253219588692	USA	SSP2
baseline	2039	0.03726345070002709	0.06954038343244556	0.12373712285455445	USA	SSP2
baseline	2040	0.034772294782266996	0.07437370106807623	0.12915940408592985	USA	SSP2
baseline	2041	0.03532332613566165	0.07599866949442483	0.13019642824505193	USA	SSP2
baseline	2042	0.033667876201818756	0.07721175065329877	0.12096704570731927	USA	SSP2
baseline	2043	0.03616674415862711	0.07142822724878573	0.12044461925099323	USA	SSP2
baseline	2044	0.04078020363562585	0.07679219345038492	0.13130092991247394	USA	SSP2
baseline	2045	0.03364870178517337	0.07390685999398365	0.12612018664285257	USA	SSP2
baseline	2046	0.03562021435380428	0.07817926886191441	0.12642110714737534	USA	SSP2
baseline	2047	0.03343855648100975	0.0738748227901792	0.11899718611621166	USA	SSP2
baseline	2048	0.034173461864007985	0.07026799964590345	0.1238256603428984	USA	SSP2
baseline	2049	0.03215754067242679	0.07195164849296429	0.1356007447929666	USA	SSP2
baseline	2050	0.03735681215877379	0.07329714188110115	0.1294576080396248	USA	SSP2
baseline	2051	0.03414325938588847	0.072773762634463	0.12536725305344373	USA	SSP2
baseline	2052	0.03702445716179286	0.07110301807595018	0.11865058994602329	USA	SSP2
baseline	2053	0.03614758659541166	0.07762463758117871	0.1226509587832809	USA	SSP2
baseline	2054	0.04001848561365475	0.07459142838327484	0.1262838443559817	USA	SSP2
baseline	2055	0.03783189847409926	0.07536144167792856	0.12962456856953278	USA	SSP2
baseline	2056	0.03586379784786896	0.0769890187102784	0.13328483553715786	USA	SSP2
baseline	2057	0.038172717205208845	0.07498053978199365	0.13258365500586713	USA	SSP2
baseline	2058	0.03527552175623123	0.07644069358597635	0.1290993885334491	USA	SSP2
baseline	2059	0.035454619547426	0.07525243843348703	0.12857479022290166	USA	SSP2
baseline	2060	0.03635984383615036	0.07457947667035633	0.137246407778015	USA	SSP2
baseline	2061	0.04016955777483302	0.07430383747997149	0.13551294381663312	USA	SSP2
baseline	2062	0.03873677066644575	0.07415209049939285	0.12150475236170857	USA	SSP2
baseline	2063	0.0358427989572634	0.07718435537555376	0.12964428955837573	USA	SSP2
baseline	2064	0.03587081818059036	0.07743721622406274	0.12801459881455504	USA	SSP2
baseline	2065	0.03855276088274131	0.0781171740173095	0.12668135219243548	USA	SSP2
baseline	2066	0.041027828651217645	0.07751005066494013	0.12458323864464765	USA	SSP2
baseline	2067	0.03404720517069647	0.07791828883400062	0.1322748721106648	USA	SSP2
baseline	2068	0.035345359093361686	0.08058921253886239	0.12597589460811842	USA	SSP2
baseline	2069	0.0353793331879922	0.07336748175548818	0.12516886385074222	USA	SSP2
baseline	2070	0.03608091969666275	0.07563893942981578	0.1221799657523073	USA	SSP2
baseline	2071	0.03726793964074802	0.07934046499063357	0.12900967241458663	USA	SSP2
baseline	2072	0.0441023384124904	0.07611731125144156	0.1299815782337696	USA	SSP2
baseline	2073	0.034860411706404026	0.07078406968285197	0.12376588210685013	USA	SSP2
baseline	2074	0.037875840431338584	0.07257138767120738	0.12647285206498896	USA	SSP2
baseline	2075	0.03931738844902631	0.0726223891970979	0.127031640609049	USA	SSP2
baseline	2076	0.038067846572673134	0.07438110425134381	0.13138067260844213	USA	SSP2
baseline	2077	0.036286142139702694	0.07573117912903213	0.133829467141597	USA	SSP2
baseline	2078	0.03169665904909255	0.07444218462423383	0.1259165469727544	USA	SSP2
baseline	2079	0.038376060801615965	0.07250676693538391	0.12605922474006112	USA	SSP2
baseline	2080	0.03667585992095893	0.0696440132944741	0.12567638367104952	USA	SSP2
baseline	2081	0.03299596247119302	0.07480201724188179	0.1261036111496412	USA	SSP2
baseline	2082	0.03931932553313263	0.07246454931757934	0.11495295034992209	USA	SSP2
baseline	2083	0.0391774994881033	0.07222237221345162	0.12246639799926883	USA	SSP2
baseline	2084	0.03998587632619731	0.07784881621787004	0.12211611234849959	USA	SSP2
baseline	2085	0.03470425568016192	0.07419400214240679	0.13098122163718337	USA	SSP2
baseline	2086	0.03638210911860574	0.07600805635317393	0.1269430714789459	USA	SSP2
baseline	2087	0.03403187059657483	0.07420466573421777	0.12799981289638668	USA	SSP2
baseline	2088	0.03243422253887626	0.07230857234690141	0.12981126213884872	USA	SSP2
baseline	2089	0.03717518724694564	0.07261883314800933	0.1330530983336354	USA	SSP2
baseline	2090	0.03884905643901697	0.07511441446172853	0.12518139396518518	USA	SSP2
baseline	2091	0.03303301085989886	0.07150989474632134	0.12185361882722218	USA	SSP2
baseline	2092	0.03525438638295081	0.0753232802677666	0.11968305597046651	USA	SSP2
baseline	2093	0.039113753937614966	0.07507904647185176	0.12894472280406027	USA	SSP2
baseline	2094	0.03632668401057036	0.073390256355971	0.12590816448992823	USA	SSP2
baseline	2095	0.03338323926713755	0.06850167403951876	0.11951116883314193	USA	SSP2
baseline	2096	0.04178423965985463	0.07345640234780834	0.12522455922611825	USA	SSP2
baseline	2097	0.03599387485992854	0.07508834439254322	0.12092543304972618	USA	SSP2
baseline	2098	0.029977359419770644	0.06999596060103742	0.12500996970156522	USA	SSP2
baseline	2099	0.03993454523575885	0.07626994195994272	0.14021197323715193	USA	SSP2
baseline	2100	0.03864719766247563	0.0714630303612834	0.1289317070824186	USA	SSP2
rcp26	2010	0.032363000801775364	0.07527067646780491	0.13953412532081877	USA	SSP2
rcp26	2011	0.030956585339629757	0.07065266619916505	0.1322437865816049	USA	SSP2
rcp26	2012	0.04593957569607659	0.09326844041744137	0.15934095575936433	USA	SSP2
rcp26	2013	0.04103573890366161	0.08714126355980062	0.14954732238742188	USA	SSP2
rcp26	2014	0.037743426795593796	0.08227862829716548	0.13782709033679916	USA	SSP2
rcp26	2015	0.031331496143285946	0.06945930711112808	0.12641967617946148	USA	SSP2
rcp26	2016	0.044308837615554576	0.08929465201779005	0.1528141628115508	USA	SSP2
rcp26	2017	0.03348670989785229	0.07757550803595337	0.13812779932524893	USA	SSP2
rcp26	2018	0.03430548675758003	0.07994334310857593	0.14429591320802557	USA	SSP2
rcp26	2019	0.04199193257050182	0.08452118898539238	0.1491650883559181	USA	SSP2
rcp26	2020	0.035656711664384555	0.07570514609751812	0.1393222510487129	USA	SSP2
rcp26	2021	0.04554973982231664	0.0985375863525722	0.1626533417709971	USA	SSP2
rcp26	2022	0.04872214371107716	0.10088194903783526	0.16900121174682534	USA	SSP2
rcp26	2023	0.040075768110421475	0.09187780284630223	0.14311690529568255	USA	SSP2
rcp26	2024	0.048997027900873	0.10193898074855247	0.16586825752288128	USA	SSP2
rcp26	2025	0.04153682049324928	0.08398352754740959	0.1503579078676122	USA	SSP2
rcp26	2026	0.03577453644645911	0.0851138811728295	0.14079395787755264	USA	SSP2
rcp26	2027	0.03708908321260652	0.0873980549334945	0.151517742387585	USA	SSP2
rcp26	2028	0.05152388003573273	0.10505029322279143	0.17346501493748032	USA	SSP2
rcp26	2029	0.0440078333042268	0.09686640336604349	0.16123216054700154	USA	SSP2
rcp26	2030	0.03282633925531514	0.07841384871487622	0.15937755535163722	USA	SSP2
rcp26	2031	0.04222646104500992	0.09109188264661922	0.15766583360453398	USA	SSP2
rcp26	2032	0.046748942757727015	0.09947400821078659	0.17875240181964766	USA	SSP2
rcp26	2033	0.04943735297767163	0.10382118750341923	0.1730429684727416	USA	SSP2
rcp26	2034	0.04530163665380662	0.09069346054450468	0.16204891779085842	USA	SSP2
rcp26	2035	0.045370483235204845	0.09578572271376458	0.1617498133020441	USA	SSP2
rcp26	2036	0.05270244493475592	0.09641386763218578	0.17876716699707212	USA	SSP2
rcp26	2037	0.04201687386460974	0.10147469455518149	0.16885192742345032	USA	SSP2
rcp26	2038	0.04351123230524547	0.08972622936697591	0.14880333740654572	USA	SSP2
rcp26	2039	0.0465563067273211	0.09806652627542736	0.17169478496850651	USA	SSP2
rcp26	2040	0.04453957324013051	0.08679911944355226	0.15519635292516307	USA	SSP2
rcp26	2041	0.043451740089395494	0.08728209387791955	0.15085292009074325	USA	SSP2
rcp26	2042	0.048113615089684446	0.10816530183575958	0.1796281125482399	USA	SSP2
rcp26	2043	0.05418463633015983	0.09875107642402761	0.1724759733888218	USA	SSP2
rcp26	2044	0.04555390930322877	0.09204498843084734	0.16046675279650344	USA	SSP2
rcp26	2045	0.048481704352577586	0.09670475886622856	0.15929768798020535	USA	SSP2
rcp26	2046	0.04502544163606571	0.09100191275423643	0.17439855773989082	USA	SSP2
rcp26	2047	0.039545263840882895	0.08872815203722219	0.17391008548234668	USA	SSP2
rcp26	2048	0.04766264313212095	0.10260575452494183	0.1724371659664533	USA	SSP2
rcp26	2049	0.052748111801036265	0.10370805631759028	0.17667524757032343	USA	SSP2
rcp26	2050	0.06181219708313096	0.11221276230700017	0.17596060839454528	USA	SSP2
rcp26	2051	0.04981306945104734	0.1055528847461292	0.18791248889178197	USA	SSP2
rcp26	2052	0.04520043906159432	0.09038072063028811	0.16262616181863196	USA	SSP2
rcp26	2053	0.03974014377189791	0.09193050313112414	0.17301230086407093	USA	SSP2
rcp26	2054	0.051218777551178346	0.10214679324329237	0.16914216069450547	USA	SSP2
rcp26	2055	0.03909520921612041	0.09069504545219173	0.16809013438478929	USA	SSP2
rcp26	2056	0.044503191326653944	0.08708095019403454	0.17203936447075355	USA	SSP2
rcp26	2057	0.05547608612238176	0.10274379005819027	0.16719476095666658	USA	SSP2
rcp26	2058	0.05505957213209287	0.10683199223709122	0.17216449770924136	USA	SSP2
rcp26	2059	0.052510745148664086	0.10720315406585926	0.1797573079366895	USA	SSP2
rcp26	2060	0.05483350061035897	0.100716698853308	0.17339519270286882	USA	SSP2
rcp26	2061	0.042675056347547584	0.09095874347295019	0.15898949270564888	USA	SSP2
rcp26	2062	0.06280124155030645	0.11322003539068473	0.1776270599264281	USA	SSP2
rcp26	2063	0.05570867569720448	0.11436017457860037	0.18427799083944837	USA	SSP2
rcp26	2064	0.04625083830683307	0.09503849875829029	0.16928868929941482	USA	SSP2
rcp26	2065	0.046813374165005105	0.10735042047612094	0.1744165226307766	USA	SSP2
rcp26	2066	0.04561588743327378	0.10442758668147631	0.18589513365184648	USA	SSP2
rcp26	2067	0.04928448401873859	0.10521288030108895	0.1737095468448795	USA	SSP2
rcp26	2068	0.05603247674693605	0.11193278573151103	0.17495783949667426	USA	SSP2
rcp26	2069	0.03681713182099216	0.08458041835662251	0.14857170749839746	USA	SSP2
rcp26	2070	0.03356444038119986	0.08897121792773008	0.17250800196728527	USA	SSP2
rcp26	2071	0.058217824360460024	0.11380176198873487	0.18815477151538895	USA	SSP2
rcp26	2072	0.04728113011619555	0.11005400667598265	0.17897035884889198	USA	SSP2
rcp26	2073	0.047265567983250364	0.09568770700802219	0.15959796334832108	USA	SSP2
rcp26	2074	0.04794932054471828	0.0939422335417569	0.16082995650541773	USA	SSP2
rcp26	2075	0.04923949330311288	0.09677627158200966	0.1624056590797775	USA	SSP2
rcp26	2076	0.04646504448252152	0.10095122911373851	0.17319574678879754	USA	SSP2
rcp26	2077	0.04764758903620953	0.1004719729532913	0.17583982934991052	USA	SSP2
rcp26	2078	0.04816094217033023	0.09983105673939656	0.1842070057883128	USA	SSP2
rcp26	2079	0.05008685340791152	0.11104572568130675	0.1818213470882142	USA	SSP2
rcp26	2080	0.05392882142313018	0.10827338904643605	0.18182448526268197	USA	SSP2
rcp26	2081	0.04684295293776732	0.09740811152492415	0.16384695102305938	USA	SSP2
rcp26	2082	0.038428391645851045	0.08554195865774913	0.15286909586780706	USA	SSP2
rcp26	2083	0.0542513830632563	0.10399257928785621	0.17482901514911478	USA	SSP2
rcp26	2084	0.057262102329449	0.11665468263552332	0.18630498389230662	USA	SSP2
rcp26	2085	0.053989688471752964	0.10707512837114216	0.18530324628023367	USA	SSP2
rcp26	2086	0.050261835792295505	0.09330178234123879	0.16601498028360256	USA	SSP2
rcp26	2087	0.05363128176818615	0.10471284529896069	0.17443557229546622	USA	SSP2
rcp26	2088	0.053383556088238485	0.1040891769173887	0.1715868057228648	USA	SSP2
rcp26	2089	0.040554248245369795	0.08528047261017196	0.15733713364007906	USA	SSP2
rcp26	2090	0.053666778672646284	0.10969455347245372	0.18082273542566732	USA	SSP2
rcp26	2091	0.05237357721297227	0.10656993222410463	0.17452021160826928	USA	SSP2
rcp26	2092	0.055970027037101786	0.10422758541867262	0.17522442484794587	USA	SSP2
rcp26	2093	0.05049848103735641	0.10168189156783672	0.1870318954275576	USA	SSP2
rcp26	2094	0.05109417304324732	0.10155662569701485	0.173011166745213	USA	SSP2
rcp26	2095	0.04475188255805582	0.09847586559482621	0.1671603113023848	USA	SSP2
rcp26	2096	0.047873911512873235	0.09463868026583497	0.15832187290898325	USA	SSP2
rcp26	2097	0.040509366832085274	0.08334099717552257	0.15556277886672384	USA	SSP2
rcp26	2098	0.06080475353460274	0.10967431490626076	0.18667910963348094	USA	SSP2
rcp26	2099	0.03914848922641262	0.0946487212930312	0.16467597739324671	USA	SSP2
rcp26	2100	0.04944491688702803	0.097831340151383	0.1734100880322642	USA	SSP2
rcp60	2010	0.029052024441379963	0.06860080980897312	0.1270000792280941	USA	SSP2
rcp60	2011	0.03452782869514036	0.07883586904591638	0.15040577090054114	USA	SSP2
rcp60	2012	0.042774636905689556	0.0914031795317094	0.14955475390238618	USA	SSP2
rcp60	2013	0.035849198844716795	0.07561474661413195	0.1383466596795283	USA	SSP2
rcp60	2014	0.038005520783468236	0.08747335167609738	0.1529769480768731	USA	SSP2
rcp60	2015	0.03873443065306814	0.08755815093555944	0.1508768585458348	USA	SSP2
rcp60	2016	0.03481562806257876	0.07333843992016759	0.1402922021777282	USA	SSP2
rcp60	2017	0.03846121582337145	0.08331856942776064	0.151112551453437	USA	SSP2
rcp60	2018	0.03492361075547888	0.07856168770875285	0.146579610397833	USA	SSP2
rcp60	2019	0.03482853001720564	0.07669647877741143	0.1261822444501609	USA	SSP2
rcp60	2020	0.04093593770043399	0.08358207774386013	0.13647251218553644	USA	SSP2
rcp60	2021	0.048956153778213586	0.09349073474837223	0.1634652537907869	USA	SSP2
rcp60	2022	0.039633557947182596	0.08492787310542504	0.1469247265815137	USA	SSP2
rcp60	2023	0.039871360911608554	0.08361752584579452	0.1481210581168694	USA	SSP2
rcp60	2024	0.03152754249802134	0.07542844479898805	0.12846633944309502	USA	SSP2
rcp60	2025	0.043872621556290514	0.08974342341879576	0.15987495079783878	USA	SSP2
rcp60	2026	0.04427318550811692	0.08937097503539801	0.16114963957500636	USA	SSP2
rcp60	2027	0.03344049589027982	0.0772300967937058	0.13542773326676205	USA	SSP2
rcp60	2028	0.04731745949473138	0.09585629646931695	0.16411889692822618	USA	SSP2
rcp60	2029	0.04087679068570289	0.09406883481656142	0.16255367788822148	USA	SSP2
rcp60	2030	0.03799485253641854	0.07977601941753275	0.14537117586527445	USA	SSP2
rcp60	2031	0.037732844220384115	0.08787795592698347	0.1441829424815721	USA	SSP2
rcp60	2032	0.047475136539386065	0.09405247743799315	0.16344898430295457	USA	SSP2
rcp60	2033	0.042717915611595984	0.09600925063935756	0.17095614515725163	USA	SSP2
rcp60	2034	0.030665730189838647	0.07705464576218715	0.13919833971670148	USA	SSP2
rcp60	2035	0.04537117498538352	0.08557794704531843	0.15280299404027967	USA	SSP2
rcp60	2036	0.04290028832805616	0.09142190379460845	0.1496414711843807	USA	SSP2
rcp60	2037	0.046847354823191655	0.09556810631900765	0.15908456092221487	USA	SSP2
rcp60	2038	0.03405961281017825	0.08010370150246016	0.13263947648838859	USA	SSP2
rcp60	2039	0.05247216471221406	0.10325816045566893	0.16922563076273622	USA	SSP2
rcp60	2040	0.04973107592991271	0.09465722639279502	0.16336433434520403	USA	SSP2
rcp60	2041	0.04807291822556341	0.09706552473380346	0.16990685389844906	USA	SSP2
rcp60	2042	0.03670687536844914	0.0910563658009913	0.16746182427409617	USA	SSP2
rcp60	2043	0.061334678624713763	0.10892463348178089	0.18303775113846624	USA	SSP2
rcp60	2044	0.037942445444603144	0.08683036211135683	0.15434580884417773	USA	SSP2
rcp60	2045	0.04778595359264278	0.09559359827045766	0.15732113407620327	USA	SSP2
rcp60	2046	0.03316785436837554	0.08112981669618292	0.1448258546291455	USA	SSP2
rcp60	2047	0.049317208893575916	0.09647162866094955	0.16317760656908253	USA	SSP2
rcp60	2048	0.051503328047400806	0.09812347893460044	0.15703334004362796	USA	SSP2
rcp60	2049	0.05090725995513373	0.10631599811253034	0.1810995818870184	USA	SSP2
rcp60	2050	0.044212882493575204	0.09333930272574692	0.16170521423031822	USA	SSP2
rcp60	2051	0.0409074498926677	0.08786004463863632	0.16457789027482891	USA	SSP2
rcp60	2052	0.04895562200303946	0.09277094700333428	0.16676456740955506	USA	SSP2
rcp60	2053	0.05463611886392372	0.10345088204458186	0.17002795191774955	USA	SSP2
rcp60	2054	0.06029499307055807	0.11760379817631472	0.1875393659210476	USA	SSP2
rcp60	2055	0.04386293698074816	0.09230238805444532	0.16875572193852062	USA	SSP2
rcp60	2056	0.06259782811191467	0.12488904450703445	0.19834085284714	USA	SSP2
rcp60	2057	0.05241514546637259	0.10618094628735342	0.18402753149580203	USA	SSP2
rcp60	2058	0.04145474671802478	0.09184897721024217	0.17305737593218906	USA	SSP2
rcp60	2059	0.04966670023221947	0.10333778680478461	0.19272255198932817	USA	SSP2
rcp60	2060	0.0621662486963411	0.11985119569240596	0.19236561641939007	USA	SSP2
rcp60	2061	0.05242773484295974	0.1019649314751461	0.18312917077696442	USA	SSP2
rcp60	2062	0.04227438576546939	0.09239633317084969	0.16535181608523383	USA	SSP2
rcp60	2063	0.05914872866291877	0.12200025699157979	0.19475566683789855	USA	SSP2
rcp60	2064	0.05840966112774273	0.11980161523652415	0.19452267346145358	USA	SSP2
rcp60	2065	0.05904733673604673	0.1132245178724518	0.19230641313618174	USA	SSP2
rcp60	2066	0.05371777444145583	0.10471529200197638	0.17876882847170394	USA	SSP2
rcp60	2067	0.05338390985664897	0.10397441643171174	0.1897337971591736	USA	SSP2
rcp60	2068	0.04905100118623116	0.11270583807696424	0.18926881832122205	USA	SSP2
rcp60	2069	0.06300871426329922	0.1253203773326339	0.19398344653822258	USA	SSP2
rcp60	2070	0.0503187734740618	0.10732504618341376	0.17581519922113678	USA	SSP2
rcp60	2071	0.06325679407818426	0.11971110797177326	0.21139895541556133	USA	SSP2
rcp60	2072	0.05460133291128908	0.11156877285536822	0.1923563322593751	USA	SSP2
rcp60	2073	0.0613499697384328	0.12355518321450495	0.21515023370861788	USA	SSP2
rcp60	2074	0.06619641328040755	0.12760258640737393	0.20512737950975712	USA	SSP2
rcp60	2075	0.06183406209462642	0.12438110766972896	0.2072372675832355	USA	SSP2
rcp60	2076	0.05845135653259401	0.11647202044209391	0.210474111037783	USA	SSP2
rcp60	2077	0.06936149245131291	0.13950633061261036	0.22888556531900273	USA	SSP2
rcp60	2078	0.0654284416172814	0.13661722304956891	0.20887830998806037	USA	SSP2
rcp60	2079	0.057877423285057565	0.11569422598608546	0.1982447840581719	USA	SSP2
rcp60	2080	0.06322101183578582	0.12520077547718453	0.20698266684343683	USA	SSP2
rcp60	2081	0.0656025172851308	0.12080833636361185	0.20097198382963616	USA	SSP2
rcp60	2082	0.06883499032747004	0.1295378479900412	0.21434097812608705	USA	SSP2
rcp60	2083	0.06049670167394854	0.11455213811501655	0.2002169219748239	USA	SSP2
rcp60	2084	0.0725739075109033	0.13781940257999228	0.21909949194576878	USA	SSP2
rcp60	2085	0.0712414802140379	0.13430183152937394	0.23349393326317555	USA	SSP2
rcp60	2086	0.06197996441003385	0.11958260292541381	0.2076554153684473	USA	SSP2
rcp60	2087	0.07878093563148517	0.15278423104849548	0.2518559427259383	USA	SSP2
rcp60	2088	0.07099963058696648	0.13340010820899684	0.22246543613780126	USA	SSP2
rcp60	2089	0.05533902509383049	0.11788279828426812	0.20770624372451882	USA	SSP2
rcp60	2090	0.06735186954958329	0.1278399294737907	0.20999331226046486	USA	SSP2
rcp60	2091	0.07861758247241073	0.14830915206939774	0.24393752800471435	USA	SSP2
rcp60	2092	0.0672025024698483	0.13415049104211246	0.23103822186297104	USA	SSP2
rcp60	2093	0.08507844218938357	0.1461629148090164	0.2359976977235635	USA	SSP2
rcp60	2094	0.06353945596812222	0.12604521263631813	0.2345976014726364	USA	SSP2
rcp60	2095	0.07552939429688099	0.14696515794849635	0.24484883980778416	USA	SSP2
rcp60	2096	0.06649673514271136	0.13202471295028984	0.21446967413734253	USA	SSP2
rcp60	2097	0.059909454404870964	0.13361392244621634	0.22002982626873435	USA	SSP2
rcp60	2098	0.07138868702201209	0.1347965117298684	0.232513564165177	USA	SSP2
rcp60	2099	0.06550917353620363	0.12675698773833657	0.21314171851449587	USA	SSP2
rcp60	2100	0.07997276855289129	0.13987587155529624	0.22608822295733447	USA	SSP2
rcp85	2010	0.028624642748628037	0.07258787652791289	0.13033924280468803	USA	SSP2
rcp85	2011	0.039955651778821634	0.08515863788928152	0.15533191838025984	USA	SSP2
rcp85	2012	0.040942966960281664	0.08658392579025637	0.14530502254341005	USA	SSP2
rcp85	2013	0.035577885211011046	0.07859833986784111	0.1335677212159907	USA	SSP2
rcp85	2014	0.032329087844190654	0.07154572556629608	0.1299790855062932	USA	SSP2
rcp85	2015	0.03222123120547636	0.07838101416600463	0.1332922601660582	USA	SSP2
rcp85	2016	0.03868017230417463	0.08103577094546005	0.13626633538221997	USA	SSP2
rcp85	2017	0.03165434698793584	0.07905092504482318	0.14177051025219348	USA	SSP2
rcp85	2018	0.04145687587664505	0.08810607457213887	0.159144022935787	USA	SSP2
rcp85	2019	0.04390786276447427	0.08676039830164733	0.15719255104536428	USA	SSP2
rcp85	2020	0.04073325774303321	0.08099575451291655	0.145492348640171	USA	SSP2
rcp85	2021	0.033445407103155654	0.07441482605678312	0.1386364139704019	USA	SSP2
rcp85	2022	0.039765461553127726	0.07812002154653566	0.144096261851535	USA	SSP2
rcp85	2023	0.037028797955412966	0.08256452566929445	0.14659678886925995	USA	SSP2
rcp85	2024	0.03859934603003346	0.0834040403188499	0.14883501780162253	USA	SSP2
rcp85	2025	0.03218721590932829	0.07609077276033416	0.13824882238101158	USA	SSP2
rcp85	2026	0.04088630287668254	0.07851535741624847	0.1493160076332106	USA	SSP2
rcp85	2027	0.043370729824999454	0.09040858494721839	0.15154275316355525	USA	SSP2
rcp85	2028	0.040982873159737705	0.09252145178995881	0.1613512127593063	USA	SSP2
rcp85	2029	0.04004977365735846	0.08653502564209356	0.15200358298421224	USA	SSP2
rcp85	2030	0.05105487323862807	0.0892056573402091	0.15911451069493746	USA	SSP2
rcp85	2031	0.04056409739764938	0.08788735865689182	0.14707260171852185	USA	SSP2
rcp85	2032	0.0437940062102014	0.09533147736900419	0.15741937600355949	USA	SSP2
rcp85	2033	0.05072146083391145	0.10312763319471915	0.17297735144395152	USA	SSP2
rcp85	2034	0.0459310021208008	0.09949111118710766	0.158580694654695	USA	SSP2
rcp85	2035	0.031920181447738775	0.07697220263950426	0.13878286716465224	USA	SSP2
rcp85	2036	0.04562333182815728	0.09927340732471165	0.16612985595962954	USA	SSP2
rcp85	2037	0.05458667520658715	0.10539510324102598	0.17839881575376776	USA	SSP2
rcp85	2038	0.04411904294507338	0.09869462998681977	0.16419230124181836	USA	SSP2
rcp85	2039	0.047896341548084975	0.09763002466392415	0.15929907793539025	USA	SSP2
rcp85	2040	0.04861346417747021	0.10790869188817576	0.1672768348281548	USA	SSP2
rcp85	2041	0.051081110240093014	0.09891370682667056	0.1587626095523627	USA	SSP2
rcp85	2042	0.05475203212017026	0.10314698773449449	0.17047030131189891	USA	SSP2
rcp85	2043	0.044312621588116344	0.09865217490556658	0.161550219268026	USA	SSP2
rcp85	2044	0.04195085497329435	0.0877514683613907	0.14886764885110082	USA	SSP2
rcp85	2045	0.04874832101966875	0.09507944067367738	0.1617399566500304	USA	SSP2
rcp85	2046	0.06023173336152817	0.11047066873203651	0.18190042475433163	USA	SSP2
rcp85	2047	0.05079208561979333	0.10142635295044283	0.1806578519840009	USA	SSP2
rcp85	2048	0.053492472570211794	0.09741469121963897	0.16852429439793337	USA	SSP2
rcp85	2049	0.055734338954165595	0.10928185542494098	0.1781878038800148	USA	SSP2
rcp85	2050	0.05192088061342995	0.09956034079497794	0.15998524507565887	USA	SSP2
rcp85	2051	0.058768852147864765	0.1111187976893939	0.17433139180442112	USA	SSP2
rcp85	2052	0.06029992082003842	0.11126520603800268	0.18364686921805332	USA	SSP2
rcp85	2053	0.05773174337200897	0.10937411438021283	0.17787183843012877	USA	SSP2
rcp85	2054	0.05959546554463028	0.11250490944774669	0.1897658257982926	USA	SSP2
rcp85	2055	0.06680818375021104	0.125263773476567	0.2148221857520238	USA	SSP2
rcp85	2056	0.058222305949625706	0.11815429381266276	0.18627398485517077	USA	SSP2
rcp85	2057	0.05506464126377412	0.10412737393248957	0.17454033497089314	USA	SSP2
rcp85	2058	0.05576466533578529	0.10819302312671591	0.18825214429756457	USA	SSP2
rcp85	2059	0.0670113967949429	0.13743008714148536	0.22422864017890443	USA	SSP2
rcp85	2060	0.06900614257936541	0.12429489516009157	0.2127272774950036	USA	SSP2
rcp85	2061	0.06924380237609142	0.13069209540781515	0.20798691370721697	USA	SSP2
rcp85	2062	0.061060431495895795	0.11911523699853946	0.20276308709785143	USA	SSP2
rcp85	2063	0.047633979342622146	0.10952120328262063	0.18739663945263257	USA	SSP2
rcp85	2064	0.08138553700296523	0.1433374484064431	0.21712020284231193	USA	SSP2
rcp85	2065	0.06697450595640692	0.12884784924712656	0.2123844480750926	USA	SSP2
rcp85	2066	0.05990401018851748	0.11693393757961847	0.19464012082921023	USA	SSP2
rcp85	2067	0.07976761418234045	0.14462839627532906	0.2336647389650762	USA	SSP2
rcp85	2068	0.07137024915695395	0.12570245997275764	0.20376104746993928	USA	SSP2
rcp85	2069	0.05320870877908233	0.10593892192906931	0.1949556670486514	USA	SSP2
rcp85	2070	0.07046483921711193	0.13747212524358812	0.21430169058692242	USA	SSP2
rcp85	2071	0.07794581857136666	0.14625833380734088	0.23771588064171825	USA	SSP2
rcp85	2072	0.08081679300654461	0.1410892934655833	0.2226901211601651	USA	SSP2
rcp85	2073	0.07108243414570924	0.13524706563310088	0.21813139514021868	USA	SSP2
rcp85	2074	0.08230667903049699	0.15480691584588685	0.25148840281906554	USA	SSP2
rcp85	2075	0.08177500202620966	0.14621579289648517	0.22467491286644792	USA	SSP2
rcp85	2076	0.09323684906585053	0.16535284124621458	0.254461742830377	USA	SSP2
rcp85	2077	0.08317227002193396	0.14517936152449634	0.23269718677158832	USA	SSP2
rcp85	2078	0.07857385976344718	0.14741055758954244	0.24987884934655957	USA	SSP2
rcp85	2079	0.08966957484819381	0.16337628884825076	0.2343967303858743	USA	SSP2
rcp85	2080	0.08098342913315582	0.1439547239719792	0.22499344431915771	USA	SSP2
rcp85	2081	0.08760954614648149	0.15717356619654416	0.23951415956268826	USA	SSP2
rcp85	2082	0.08804538417815266	0.16410029400457266	0.2541634275271301	USA	SSP2
rcp85	2083	0.0838728439307026	0.15830027709597985	0.2354820739084288	USA	SSP2
rcp85	2084	0.08563079547745184	0.15990428774148263	0.2510328661744898	USA	SSP2
rcp85	2085	0.0851096991353128	0.1566022411895807	0.2503265565507435	USA	SSP2
rcp85	2086	0.09503462618302612	0.155775842936764	0.2581372794421933	USA	SSP2
rcp85	2087	0.10303298252055199	0.17512869381467158	0.2639407724796171	USA	SSP2
rcp85	2088	0.07342028740943284	0.13486904603809596	0.23926918578904394	USA	SSP2
rcp85	2089	0.08184226502853684	0.15853944765201478	0.25486212173705364	USA	SSP2
rcp85	2090	0.09440823980213772	0.16534553837653132	0.25925931199913715	USA	SSP2
rcp85	2091	0.10688257562346595	0.18602383455739613	0.2792533033484514	USA	SSP2
rcp85	2092	0.09714370635301825	0.173212574049014	0.26380684053749537	USA	SSP2
rcp85	2093	0.1045411311369633	0.18580423653575226	0.29348820672695086	USA	SSP2
rcp85	2094	0.105398585604423	0.18205562351691953	0.26216462183348777	USA	SSP2
rcp85	2095	0.10402691924367526	0.17658713562825906	0.2691369753554882	USA	SSP2
rcp85	2096	0.10192246756981913	0.172965987002084	0.26998495733320654	USA	SSP2
rcp85	2097	0.09463265524911611	0.16032075011681093	0.2549458714995894	USA	SSP2
rcp85	2098	0.10355184884481887	0.18370460518124399	0.2705999493248359	USA	SSP2
rcp85	2099	0.10453310779384258	0.17219929383339558	0.2753520177683612	USA	SSP2
rcp85	2100	0.10020682116389983	0.18255317342736438	0.2685754193861261	USA	SSP2
