# Supplementary material for: The social costs of tropical cyclones
Source: Nat Commun. 2023 Nov 23;14:7294. doi: 10.1038/s41467-023-43114-4 (PMC10667268; doi:10.1038/s41467-023-43114-4)
Supplement: Supplementary file 4 — Source Data [file 41467_2023_43114_MOESM4_ESM.zip › figs04b.csv]

scenario	year	aff_17	aff_50	aff_83	ISO	SSP
baseline	2010	0.03418471327011478	0.0736636527084287	0.1240488279370648	USA	SSP5
baseline	2011	0.034051964962262815	0.06861486105762205	0.12029991788254804	USA	SSP5
baseline	2012	0.038280147963747665	0.07618246381866257	0.1226852244611568	USA	SSP5
baseline	2013	0.03449154529476288	0.07557137955048204	0.1414199260492422	USA	SSP5
baseline	2014	0.03400720398927434	0.0761857780587376	0.12822931361746748	USA	SSP5
baseline	2015	0.036159046192585864	0.0760744257298512	0.1331476882563272	USA	SSP5
baseline	2016	0.03963580533793194	0.07480604870593294	0.12461078175751827	USA	SSP5
baseline	2017	0.03803958890156519	0.07105942443363318	0.12448103729611387	USA	SSP5
baseline	2018	0.037256649950126834	0.07640733988621136	0.13017664219610928	USA	SSP5
baseline	2019	0.03413773917206552	0.07393672034660458	0.13140529235219559	USA	SSP5
baseline	2020	0.038784466112267664	0.07643058894730562	0.12524440419299862	USA	SSP5
baseline	2021	0.034037067751927275	0.07115702233459828	0.12432911124735208	USA	SSP5
baseline	2022	0.034443135713907634	0.06727440018966177	0.11926484710608863	USA	SSP5
baseline	2023	0.03756282529409731	0.07789918637092014	0.12797808741275302	USA	SSP5
baseline	2024	0.0357030354825761	0.07539384186365448	0.12360570351885419	USA	SSP5
baseline	2025	0.036593207486158436	0.0768505561823783	0.1285381354812483	USA	SSP5
baseline	2026	0.03762217208940225	0.07501267719305607	0.1329592768700474	USA	SSP5
baseline	2027	0.033911884082659306	0.068208353564806	0.1203789832540743	USA	SSP5
baseline	2028	0.03539660641613318	0.07325608803798858	0.12753140199668636	USA	SSP5
baseline	2029	0.03176832389953274	0.07182272076238344	0.12483813003521299	USA	SSP5
baseline	2030	0.03913670805154413	0.07482292829202364	0.13511307310485857	USA	SSP5
baseline	2031	0.036987528260622404	0.07532428642992103	0.13082987190758383	USA	SSP5
baseline	2032	0.033153497688842584	0.07121926484917146	0.12723776384663263	USA	SSP5
baseline	2033	0.03211039276428649	0.06996219860012998	0.1182020934086673	USA	SSP5
baseline	2034	0.03459523590518895	0.07538073214498595	0.12762448880994126	USA	SSP5
baseline	2035	0.03727876712044612	0.07507667256503496	0.12852150644808566	USA	SSP5
baseline	2036	0.03834565099309978	0.07356427070721797	0.11951741598418429	USA	SSP5
baseline	2037	0.03536763540760209	0.06989827835557622	0.11816451999596393	USA	SSP5
baseline	2038	0.03642044408838324	0.0732996301699447	0.1197134836769278	USA	SSP5
baseline	2039	0.03750901828118048	0.06940193234284434	0.12378950977863072	USA	SSP5
baseline	2040	0.03478553744706018	0.07422712935003306	0.12923621974846383	USA	SSP5
baseline	2041	0.0352437250964383	0.07581258629763749	0.1303094550404036	USA	SSP5
baseline	2042	0.033627603818097575	0.07712930478369107	0.12040128349215974	USA	SSP5
baseline	2043	0.036196638462548794	0.07139610913723876	0.12014766333472625	USA	SSP5
baseline	2044	0.040595058045907295	0.07650992330553717	0.13167098602818322	USA	SSP5
baseline	2045	0.03378314401045883	0.07354678132751516	0.12593202823429123	USA	SSP5
baseline	2046	0.03561964137801202	0.07772470769553462	0.12581565775052542	USA	SSP5
baseline	2047	0.03355706083378146	0.07357610270321778	0.11847470450908718	USA	SSP5
baseline	2048	0.034313007543214695	0.07007400745909062	0.12320832655527221	USA	SSP5
baseline	2049	0.03221043524328505	0.07172334147626067	0.135256708021903	USA	SSP5
baseline	2050	0.03725692567715066	0.07315377534484704	0.1294745647200206	USA	SSP5
baseline	2051	0.03394236566691662	0.07289198779314368	0.12468202655816904	USA	SSP5
baseline	2052	0.0367373533103627	0.07133288194200983	0.11796553298181227	USA	SSP5
baseline	2053	0.03627292734046532	0.07749300804601356	0.12244243452907447	USA	SSP5
baseline	2054	0.040037663435334096	0.07406141129338664	0.12559190332031833	USA	SSP5
baseline	2055	0.037685203640428086	0.07516570626855756	0.12892222916517665	USA	SSP5
baseline	2056	0.035595417903215174	0.07674916488210251	0.13211668553830855	USA	SSP5
baseline	2057	0.03799764828339216	0.07480983677163136	0.1322314433934246	USA	SSP5
baseline	2058	0.035386317649713256	0.07632050679937918	0.12840246501474617	USA	SSP5
baseline	2059	0.035701745786917365	0.07513391349000281	0.12842513621658194	USA	SSP5
baseline	2060	0.03635481461760005	0.07497183751081221	0.13657636433330694	USA	SSP5
baseline	2061	0.040234872526252435	0.07409336810082826	0.13461148828414202	USA	SSP5
baseline	2062	0.03856755382883633	0.07373973177109802	0.12191531762372244	USA	SSP5
baseline	2063	0.03602429826513758	0.07699655376844163	0.12962614022938584	USA	SSP5
baseline	2064	0.03566420386884341	0.07689524186963141	0.12763832962851215	USA	SSP5
baseline	2065	0.03892994988714952	0.07733209944045158	0.12619248307159467	USA	SSP5
baseline	2066	0.0406659998842251	0.07737301084746492	0.12357274699326379	USA	SSP5
baseline	2067	0.03378314164585038	0.07750363126530402	0.13219046271519053	USA	SSP5
baseline	2068	0.03524097535356634	0.07988695567445325	0.1263528876040567	USA	SSP5
baseline	2069	0.0357626367660512	0.07337354732724496	0.12465136996815752	USA	SSP5
baseline	2070	0.03593165380361384	0.07523151736132154	0.12117957950551574	USA	SSP5
baseline	2071	0.03703323923881683	0.07901751693793953	0.12847073023210867	USA	SSP5
baseline	2072	0.0437925434647008	0.07620913976804164	0.1285913933694815	USA	SSP5
baseline	2073	0.03508078500361937	0.07067644485525776	0.12260886531809895	USA	SSP5
baseline	2074	0.03805008976614003	0.07235001198751259	0.12721290670606988	USA	SSP5
baseline	2075	0.03899280934167655	0.0728536640272363	0.12675546427703935	USA	SSP5
baseline	2076	0.037925694894793895	0.07392582581921817	0.13053895925104733	USA	SSP5
baseline	2077	0.03635199069822381	0.07569002668275401	0.13324923546394793	USA	SSP5
baseline	2078	0.0317980851427051	0.07488357906745374	0.12560055206824683	USA	SSP5
baseline	2079	0.038351235371648376	0.07253698103704807	0.12649942189832658	USA	SSP5
baseline	2080	0.03657417405283815	0.06959256404419026	0.1250763269771716	USA	SSP5
baseline	2081	0.0329513096995073	0.07470778561047835	0.12571196665901418	USA	SSP5
baseline	2082	0.039197082535046446	0.07307489751900433	0.11488122359429404	USA	SSP5
baseline	2083	0.0391963586122475	0.07162378669042374	0.1217818541076925	USA	SSP5
baseline	2084	0.03970942656934524	0.07741549037189255	0.12161918135695154	USA	SSP5
baseline	2085	0.03493352230538769	0.07337291004008108	0.12979288551769477	USA	SSP5
baseline	2086	0.03651811386774773	0.07603364931402323	0.12552648735276611	USA	SSP5
baseline	2087	0.03385393538825688	0.07318638291469562	0.12785327464873458	USA	SSP5
baseline	2088	0.032607670810172164	0.0720759209193493	0.12929859199103635	USA	SSP5
baseline	2089	0.03703835815345136	0.07271797463600219	0.1323708517372604	USA	SSP5
baseline	2090	0.03840704423380723	0.0747650821103146	0.1246816685879075	USA	SSP5
baseline	2091	0.0329162456203516	0.07169000329462846	0.12081644703440957	USA	SSP5
baseline	2092	0.035284513535595745	0.0749971838412328	0.11892053747103276	USA	SSP5
baseline	2093	0.039230949643902745	0.07483077588060727	0.12719142094670707	USA	SSP5
baseline	2094	0.03604824625306298	0.07290360046491313	0.12506776440391196	USA	SSP5
baseline	2095	0.03340772266537628	0.06913874801177622	0.11933647473577744	USA	SSP5
baseline	2096	0.04162673816257678	0.0732641758147456	0.12472159397797135	USA	SSP5
baseline	2097	0.03596964304024504	0.07446437774229706	0.12083958830269462	USA	SSP5
baseline	2098	0.029771906524185685	0.0700918141754599	0.12445056359282979	USA	SSP5
baseline	2099	0.039964515141728676	0.07606137325137119	0.13963574372688578	USA	SSP5
baseline	2100	0.03793463401514812	0.07067798879026069	0.12849923784819653	USA	SSP5
rcp26	2010	0.03236215416711117	0.07527356719621564	0.13953160751301033	USA	SSP5
rcp26	2011	0.030959600990028823	0.0706473296305587	0.13224201839916547	USA	SSP5
rcp26	2012	0.045937993527653945	0.09330117648500244	0.15928417755108282	USA	SSP5
rcp26	2013	0.041025505080635676	0.08709897626277072	0.1494944570236759	USA	SSP5
rcp26	2014	0.0377445154476243	0.08231042296442048	0.1377596446558647	USA	SSP5
rcp26	2015	0.03129987942847697	0.06941249764581123	0.12645596032332201	USA	SSP5
rcp26	2016	0.04433520285146227	0.08931387374333657	0.15277506108590883	USA	SSP5
rcp26	2017	0.033483080985339815	0.0775298629755412	0.13808202907175895	USA	SSP5
rcp26	2018	0.03430407217955367	0.07984546301336384	0.14428038649895242	USA	SSP5
rcp26	2019	0.042003437967077895	0.08447450647863072	0.14886157407047546	USA	SSP5
rcp26	2020	0.03559501083468483	0.0757167314340981	0.13928293595423782	USA	SSP5
rcp26	2021	0.045498658098955105	0.09852261038255423	0.16263158713662215	USA	SSP5
rcp26	2022	0.04862927511339887	0.10074719063592383	0.1689247912191217	USA	SSP5
rcp26	2023	0.04011159768314909	0.09180420381716176	0.14314499616559287	USA	SSP5
rcp26	2024	0.04892506598535116	0.10177937923500571	0.1654741598444231	USA	SSP5
rcp26	2025	0.04152356959826141	0.08391927315803396	0.15020412109680495	USA	SSP5
rcp26	2026	0.03590520883904603	0.08497301086043847	0.14074520928372858	USA	SSP5
rcp26	2027	0.0370870985260998	0.08737898122139423	0.1512197967639403	USA	SSP5
rcp26	2028	0.051526372382811415	0.10478196792993803	0.1734104588830046	USA	SSP5
rcp26	2029	0.044073874104918004	0.09689246854918998	0.16105870992575239	USA	SSP5
rcp26	2030	0.032882258025743516	0.07817737941967781	0.1586305933237976	USA	SSP5
rcp26	2031	0.0422873854025886	0.09092757072671723	0.15737058698014061	USA	SSP5
rcp26	2032	0.04665640140661197	0.09924159115919129	0.17876655698960184	USA	SSP5
rcp26	2033	0.049234749438639	0.10361944349083498	0.1725966129767143	USA	SSP5
rcp26	2034	0.04536360184521306	0.09064063758908011	0.16149058117481596	USA	SSP5
rcp26	2035	0.04528272206473119	0.09572252512577245	0.16141482043725194	USA	SSP5
rcp26	2036	0.05262008833758332	0.0966264041748131	0.17857004889079842	USA	SSP5
rcp26	2037	0.04172116083554615	0.1013200103321385	0.16826605974114808	USA	SSP5
rcp26	2038	0.04335931819763591	0.08960946298542072	0.14854411965455258	USA	SSP5
rcp26	2039	0.04620908807039904	0.09787882753557789	0.1716253498324217	USA	SSP5
rcp26	2040	0.044710643640089254	0.08675051730974072	0.15489081826300163	USA	SSP5
rcp26	2041	0.043941426399957295	0.08712715324800477	0.15058062811135964	USA	SSP5
rcp26	2042	0.04785154046891344	0.10795244263968862	0.17931850501505806	USA	SSP5
rcp26	2043	0.054232699778781555	0.0988848741675456	0.17219043234730858	USA	SSP5
rcp26	2044	0.045541690099986404	0.09233618238695485	0.16012593154173257	USA	SSP5
rcp26	2045	0.04858655186389335	0.0967630418581904	0.15878411190603187	USA	SSP5
rcp26	2046	0.04488950538359048	0.09124691684731992	0.17452224548657053	USA	SSP5
rcp26	2047	0.03969580733754353	0.08845778917951885	0.173745082943642	USA	SSP5
rcp26	2048	0.047798607226200954	0.10174059467308956	0.17159518650992037	USA	SSP5
rcp26	2049	0.05256824449077688	0.10346202602276325	0.17617129847241364	USA	SSP5
rcp26	2050	0.06163365522903396	0.11187588580021235	0.17467510945083797	USA	SSP5
rcp26	2051	0.04969954100620933	0.10588595759618635	0.18655437903894026	USA	SSP5
rcp26	2052	0.0446352799153354	0.0901134609593067	0.16190371569151277	USA	SSP5
rcp26	2053	0.03965845098251491	0.09203423139661632	0.17262142926343924	USA	SSP5
rcp26	2054	0.05137597734766087	0.10195241595286125	0.16879413169284396	USA	SSP5
rcp26	2055	0.03884346764484818	0.08969568918974713	0.16697064604375847	USA	SSP5
rcp26	2056	0.04468034051286811	0.08692577976870827	0.17178669353790374	USA	SSP5
rcp26	2057	0.055286153017375286	0.1023348338724254	0.16667400989338627	USA	SSP5
rcp26	2058	0.054990216530204056	0.10711578815797063	0.17123657429782835	USA	SSP5
rcp26	2059	0.05255525713898457	0.10688726559379594	0.1785045200420432	USA	SSP5
rcp26	2060	0.054523682764265294	0.09983286267743882	0.1731199418175699	USA	SSP5
rcp26	2061	0.04282320019042496	0.09097168853388203	0.15722652270795132	USA	SSP5
rcp26	2062	0.06246358911176623	0.11345377529498955	0.17710914230553063	USA	SSP5
rcp26	2063	0.05567917252637234	0.11424917196257006	0.1839696772124193	USA	SSP5
rcp26	2064	0.046552445759512784	0.09551759204703542	0.16793231159641955	USA	SSP5
rcp26	2065	0.04688326229894161	0.10652012617935258	0.17362745683694575	USA	SSP5
rcp26	2066	0.045723155998641046	0.10546390254114665	0.1845984196842667	USA	SSP5
rcp26	2067	0.04881356971008208	0.10498732485848225	0.17272366827565827	USA	SSP5
rcp26	2068	0.05647992656013535	0.1122818218693053	0.1747677214311657	USA	SSP5
rcp26	2069	0.03713043306225403	0.08427680236492117	0.14785991819892155	USA	SSP5
rcp26	2070	0.033331623236153386	0.08869753944841353	0.17262549054340012	USA	SSP5
rcp26	2071	0.058417940373921035	0.1138441652612228	0.18594656546943109	USA	SSP5
rcp26	2072	0.047269072673754256	0.10985685257598919	0.17778286774054564	USA	SSP5
rcp26	2073	0.04732300426882205	0.09540996277124646	0.15829918640460636	USA	SSP5
rcp26	2074	0.04830383680929623	0.09382791757046849	0.1590567636549113	USA	SSP5
rcp26	2075	0.048856404906408815	0.09663191048766151	0.16054629928693523	USA	SSP5
rcp26	2076	0.04577521677714544	0.10076858147431877	0.17141080876024337	USA	SSP5
rcp26	2077	0.04732290153843037	0.09995329795882102	0.17470830588334824	USA	SSP5
rcp26	2078	0.04763159910596567	0.09980673698584794	0.18410488846590237	USA	SSP5
rcp26	2079	0.049904447203731675	0.11207349011327555	0.18138744300093124	USA	SSP5
rcp26	2080	0.054550321545695134	0.1076363820498715	0.18077490303253105	USA	SSP5
rcp26	2081	0.04676884216696168	0.09713483338566864	0.1631335841405305	USA	SSP5
rcp26	2082	0.03852345011844223	0.08433035717756723	0.15261965036098912	USA	SSP5
rcp26	2083	0.053628662757783566	0.10337785824065807	0.1734194405246653	USA	SSP5
rcp26	2084	0.05634521059908049	0.11685498984672302	0.1853926654271625	USA	SSP5
rcp26	2085	0.053790152195291874	0.10709891749448824	0.18403778231812365	USA	SSP5
rcp26	2086	0.04976818002592436	0.09292728126347147	0.16441164853956225	USA	SSP5
rcp26	2087	0.05402583430370774	0.10446690573145609	0.17246358457390068	USA	SSP5
rcp26	2088	0.05304755541717901	0.10382476353479848	0.17035975791966754	USA	SSP5
rcp26	2089	0.040719240878787026	0.0848933878729872	0.1558748013466943	USA	SSP5
rcp26	2090	0.05365970332763255	0.10902134297977539	0.17970541746135765	USA	SSP5
rcp26	2091	0.052408029196030395	0.1055641859202884	0.17501795294231431	USA	SSP5
rcp26	2092	0.05554121608159543	0.10382566366702659	0.17479665309400033	USA	SSP5
rcp26	2093	0.04998971515364145	0.10131359542141419	0.18473944964821004	USA	SSP5
rcp26	2094	0.05021094030067172	0.10013203661291832	0.17193085513630485	USA	SSP5
rcp26	2095	0.04446479336337531	0.09824872745595352	0.16603323224947414	USA	SSP5
rcp26	2096	0.04722249902538137	0.09317582732610301	0.15626233645158968	USA	SSP5
rcp26	2097	0.040692720436711634	0.082468580368185	0.15359764342994756	USA	SSP5
rcp26	2098	0.060622551249006854	0.10940583797286828	0.18686153282480314	USA	SSP5
rcp26	2099	0.03924836098451293	0.0943267103488262	0.1636765872639018	USA	SSP5
rcp26	2100	0.04891122781829485	0.09710547534752112	0.17232464376263756	USA	SSP5
rcp60	2010	0.029053145145990028	0.06860125417237736	0.12699801261455354	USA	SSP5
rcp60	2011	0.03453320225655551	0.07882662330025739	0.15038710700187655	USA	SSP5
rcp60	2012	0.042775072129810944	0.0913868865867922	0.1495578198192108	USA	SSP5
rcp60	2013	0.03585171524737813	0.07562499457004143	0.13832212868316004	USA	SSP5
rcp60	2014	0.03798826170983573	0.08743564433530383	0.15297448953683002	USA	SSP5
rcp60	2015	0.03873908112975756	0.08747894619773283	0.15084498407664063	USA	SSP5
rcp60	2016	0.03482594720787526	0.07335654066553546	0.14027124328027538	USA	SSP5
rcp60	2017	0.03844181090141026	0.08336478510556036	0.15101566338804004	USA	SSP5
rcp60	2018	0.034846469726783486	0.078504741895735	0.1465711057434478	USA	SSP5
rcp60	2019	0.034817194346590384	0.07664067922597861	0.1260531744031594	USA	SSP5
rcp60	2020	0.040986318699135445	0.08353154650479352	0.13638458222266722	USA	SSP5
rcp60	2021	0.04885731967717583	0.09349027907872998	0.16349531120004832	USA	SSP5
rcp60	2022	0.03954114016649038	0.08483199843852149	0.14664928076089204	USA	SSP5
rcp60	2023	0.03988972666223394	0.08343586949691487	0.14786974194881705	USA	SSP5
rcp60	2024	0.03154208995766672	0.07531659249013106	0.12843724489128655	USA	SSP5
rcp60	2025	0.043946907354627675	0.08959515119740273	0.15947275511062411	USA	SSP5
rcp60	2026	0.04424336402346433	0.089023099784485	0.1608986420639466	USA	SSP5
rcp60	2027	0.03352552322109724	0.07718841621490846	0.1353328476206649	USA	SSP5
rcp60	2028	0.04735007930176082	0.09576245682003282	0.16400857414061318	USA	SSP5
rcp60	2029	0.040695214995734155	0.0942968844242739	0.16254761989214558	USA	SSP5
rcp60	2030	0.03795064420935341	0.079433568116076	0.14514822032770228	USA	SSP5
rcp60	2031	0.03775854735583213	0.08788879477986308	0.1435823615826172	USA	SSP5
rcp60	2032	0.047284061980361336	0.09382000654175848	0.16291533344744755	USA	SSP5
rcp60	2033	0.04255713003810677	0.09570552699368448	0.17081383402418454	USA	SSP5
rcp60	2034	0.030606462146246533	0.07710272341434266	0.13879881473007868	USA	SSP5
rcp60	2035	0.04535767812177098	0.08543298377961014	0.15251991441509866	USA	SSP5
rcp60	2036	0.042868632297059235	0.09142905522028283	0.1494635120343631	USA	SSP5
rcp60	2037	0.04658660741797784	0.09555397984560651	0.158831582639925	USA	SSP5
rcp60	2038	0.03417123279499238	0.07998611002637582	0.13269327741258277	USA	SSP5
rcp60	2039	0.052434308642390855	0.10316815678156464	0.16887319221020314	USA	SSP5
rcp60	2040	0.04923701672518901	0.0944347878143347	0.16265764688081524	USA	SSP5
rcp60	2041	0.04813806247037781	0.09648426871839685	0.16967812855783215	USA	SSP5
rcp60	2042	0.036694883128550695	0.09086293344177962	0.16673946635831066	USA	SSP5
rcp60	2043	0.06107026878304715	0.10883290205749552	0.18204157608557334	USA	SSP5
rcp60	2044	0.03791709612684125	0.08650757377324855	0.15325290507957037	USA	SSP5
rcp60	2045	0.04758433272095994	0.09466638464372819	0.15709813069263642	USA	SSP5
rcp60	2046	0.03298831318166059	0.08067934855120855	0.14422751795087582	USA	SSP5
rcp60	2047	0.0493894824078198	0.09674794586071192	0.1621283312120958	USA	SSP5
rcp60	2048	0.05100514720787682	0.09765892466388432	0.15647238880081862	USA	SSP5
rcp60	2049	0.05063891080043816	0.10606046040307768	0.18052970454672027	USA	SSP5
rcp60	2050	0.04402625392008016	0.09333040255793355	0.16074579816394557	USA	SSP5
rcp60	2051	0.04046206024336934	0.08813552768360217	0.1644110998010303	USA	SSP5
rcp60	2052	0.0487914525359769	0.09191261472937182	0.1664294540328036	USA	SSP5
rcp60	2053	0.054521410886622636	0.10325934028871872	0.16937526837671293	USA	SSP5
rcp60	2054	0.060364216739502645	0.11772124287059814	0.18682115368386892	USA	SSP5
rcp60	2055	0.043813843976223454	0.09204073747733717	0.167368332300112	USA	SSP5
rcp60	2056	0.06232295114786176	0.12457311996738449	0.19767595403289015	USA	SSP5
rcp60	2057	0.051543985213436144	0.10601409326056577	0.18294096114349886	USA	SSP5
rcp60	2058	0.041096694414444176	0.09143127536621094	0.17201503236768276	USA	SSP5
rcp60	2059	0.0496287787421954	0.10331770495538631	0.1921901349015802	USA	SSP5
rcp60	2060	0.06238515669179733	0.11905211684368952	0.19204088893913687	USA	SSP5
rcp60	2061	0.05221868242420488	0.10154220821096166	0.18160108443892525	USA	SSP5
rcp60	2062	0.04199894695371841	0.09212810198395845	0.16480432014923405	USA	SSP5
rcp60	2063	0.05884299481842568	0.12116413454046063	0.19372951541394917	USA	SSP5
rcp60	2064	0.05793411636231741	0.11930447415477938	0.19240327693482598	USA	SSP5
rcp60	2065	0.05883001981378705	0.11320151796439092	0.1916165958346595	USA	SSP5
rcp60	2066	0.05331731952243474	0.10388621939165985	0.17751104471606252	USA	SSP5
rcp60	2067	0.05318190063462446	0.1033775375220713	0.1882943037326595	USA	SSP5
rcp60	2068	0.04858523173072293	0.11207193822287903	0.18897308843131308	USA	SSP5
rcp60	2069	0.06338860243271928	0.1253729891822232	0.1934937926119605	USA	SSP5
rcp60	2070	0.050689355247921786	0.10698121593959231	0.17504211465511843	USA	SSP5
rcp60	2071	0.06312395654767423	0.11896826927237264	0.21067490631498725	USA	SSP5
rcp60	2072	0.05379817229603192	0.11126037041317777	0.19160107520302544	USA	SSP5
rcp60	2073	0.06078565104712795	0.1222267515521871	0.2148116720893291	USA	SSP5
rcp60	2074	0.06607499863618481	0.12667314998999235	0.20384474684228485	USA	SSP5
rcp60	2075	0.06193013876121434	0.12482787396315109	0.20533586138229093	USA	SSP5
rcp60	2076	0.058456617630147804	0.11562547807045523	0.2078241813686785	USA	SSP5
rcp60	2077	0.06979709753048867	0.13859933039641975	0.22762495656015483	USA	SSP5
rcp60	2078	0.06478170515532869	0.13691455453521423	0.20739971671122473	USA	SSP5
rcp60	2079	0.05792747880983199	0.11473947911303403	0.1966775023634296	USA	SSP5
rcp60	2080	0.06317941247262417	0.12523421509083993	0.2053951337535912	USA	SSP5
rcp60	2081	0.06470643895684042	0.12068889418273313	0.20071215194057518	USA	SSP5
rcp60	2082	0.067973401846872	0.12886291015521756	0.21535112434959758	USA	SSP5
rcp60	2083	0.059994321229279085	0.11400407427541151	0.19891443361290415	USA	SSP5
rcp60	2084	0.07244782866398745	0.13773551172487608	0.2166157658341901	USA	SSP5
rcp60	2085	0.07037279568935688	0.1349470455823853	0.23246445805881527	USA	SSP5
rcp60	2086	0.06209611149208745	0.11839304100103482	0.20662466624499934	USA	SSP5
rcp60	2087	0.07831143829327346	0.15150877805348145	0.25009673812717476	USA	SSP5
rcp60	2088	0.07093464838315616	0.1318001626920307	0.21981721821696906	USA	SSP5
rcp60	2089	0.05507369213289759	0.11832531770684518	0.2057255000537493	USA	SSP5
rcp60	2090	0.06745694755396989	0.12870544266336797	0.20923574708281087	USA	SSP5
rcp60	2091	0.0786899838774853	0.148927606866474	0.24254800428538173	USA	SSP5
rcp60	2092	0.06653530799304253	0.13328144164887284	0.22996476663493218	USA	SSP5
rcp60	2093	0.08418859488433243	0.14575184410306263	0.23508080306631673	USA	SSP5
rcp60	2094	0.06370416319604501	0.1254636520443841	0.23210541344304175	USA	SSP5
rcp60	2095	0.0757401683788289	0.14685721670128632	0.24333273658731913	USA	SSP5
rcp60	2096	0.0669917331622178	0.13099283117200228	0.21337074779187315	USA	SSP5
rcp60	2097	0.059514518797155795	0.1315445770054985	0.21801692340572537	USA	SSP5
rcp60	2098	0.0707482421103853	0.13326253807460803	0.2319869276250312	USA	SSP5
rcp60	2099	0.06498404079669406	0.1261740716015507	0.2110026793205587	USA	SSP5
rcp60	2100	0.07857670145413834	0.13857119519700312	0.22554382259664313	USA	SSP5
rcp85	2010	0.02862460510023283	0.07258665761287908	0.13033134960272852	USA	SSP5
rcp85	2011	0.03995452884577421	0.0851492044896483	0.15533893390771886	USA	SSP5
rcp85	2012	0.04094786841840536	0.08656955317725618	0.14528112134166546	USA	SSP5
rcp85	2013	0.035585466099983205	0.07859218900254822	0.13354471065076073	USA	SSP5
rcp85	2014	0.03230940866391071	0.07149043196601622	0.12996694759895716	USA	SSP5
rcp85	2015	0.032188839462662565	0.0783608613459425	0.133225851831841	USA	SSP5
rcp85	2016	0.03869047205102021	0.08099628010507776	0.13625734874902118	USA	SSP5
rcp85	2017	0.03166203682970128	0.07901911555296166	0.14166618492722274	USA	SSP5
rcp85	2018	0.04145194428756461	0.08806969270269827	0.15913386030954915	USA	SSP5
rcp85	2019	0.04391132769807917	0.08671984204795039	0.15706959522885694	USA	SSP5
rcp85	2020	0.04067018300015006	0.08097110324711665	0.1453525825433193	USA	SSP5
rcp85	2021	0.03342778501132122	0.07436128371066138	0.1384287804898224	USA	SSP5
rcp85	2022	0.03971796300656533	0.07816953854812714	0.14393424273658723	USA	SSP5
rcp85	2023	0.03704533442036749	0.08248934211616823	0.14659103282311686	USA	SSP5
rcp85	2024	0.03857994419074032	0.08335429881233317	0.14855576421154731	USA	SSP5
rcp85	2025	0.03218222112791492	0.0760659354106661	0.13826286079440284	USA	SSP5
rcp85	2026	0.04078084627214312	0.0783788075370817	0.14910897139468257	USA	SSP5
rcp85	2027	0.043450411003440235	0.09027605704772976	0.15113891962833387	USA	SSP5
rcp85	2028	0.040930477707609554	0.09238508013132196	0.1609530682364569	USA	SSP5
rcp85	2029	0.04011817205743681	0.08672959224696	0.15223429986517484	USA	SSP5
rcp85	2030	0.05104605507227082	0.08929096619056634	0.1591214016689605	USA	SSP5
rcp85	2031	0.04056211712460708	0.08817751820085178	0.14679364349646173	USA	SSP5
rcp85	2032	0.04374992066196718	0.09511445748623121	0.15762794766477173	USA	SSP5
rcp85	2033	0.05065103161574076	0.1029273082354868	0.1729996020158597	USA	SSP5
rcp85	2034	0.045856328507712235	0.09926446005083955	0.15859812680430568	USA	SSP5
rcp85	2035	0.03199009256479168	0.0767463653652746	0.13858852540905164	USA	SSP5
rcp85	2036	0.045530733909730954	0.09903231138247884	0.1656116663459987	USA	SSP5
rcp85	2037	0.054766346268033325	0.1050303032049438	0.17736868987639276	USA	SSP5
rcp85	2038	0.044427684086749145	0.09823384519499564	0.16370312410732626	USA	SSP5
rcp85	2039	0.04801327394057326	0.0970443310871966	0.15918069285062358	USA	SSP5
rcp85	2040	0.048447767889380766	0.10762285170243484	0.1668604610359739	USA	SSP5
rcp85	2041	0.05071557019585224	0.09852562834871562	0.1577224003014809	USA	SSP5
rcp85	2042	0.054325135617781184	0.10326404456021542	0.16992579565902635	USA	SSP5
rcp85	2043	0.04416569630859885	0.09822587084951787	0.16148445731324593	USA	SSP5
rcp85	2044	0.041798517964524065	0.08762323203163941	0.14824759784789932	USA	SSP5
rcp85	2045	0.04872295363596902	0.09512530273283569	0.16111978415332792	USA	SSP5
rcp85	2046	0.06021168562160061	0.11029401061336963	0.18117780648083623	USA	SSP5
rcp85	2047	0.05086802286932814	0.10112009096882058	0.17940339589699494	USA	SSP5
rcp85	2048	0.053482425938052844	0.09735557628697555	0.1683169875359604	USA	SSP5
rcp85	2049	0.055661195409903164	0.10963001245049132	0.17733177664609515	USA	SSP5
rcp85	2050	0.05159919769915299	0.09928335943628708	0.16045137477642243	USA	SSP5
rcp85	2051	0.058214835655610024	0.1109299614250707	0.17365233582831818	USA	SSP5
rcp85	2052	0.05995487407924068	0.11113934390962284	0.1834864076411939	USA	SSP5
rcp85	2053	0.05766675501519712	0.10884811394914089	0.17745003781195884	USA	SSP5
rcp85	2054	0.059525438345049655	0.11196844472771428	0.1883087049434317	USA	SSP5
rcp85	2055	0.06712868678529038	0.12487226065224527	0.2134014971129348	USA	SSP5
rcp85	2056	0.058053399091086005	0.118226935060475	0.18525910291842004	USA	SSP5
rcp85	2057	0.054814635378077625	0.10362245639368364	0.1742227554065216	USA	SSP5
rcp85	2058	0.05530835633362228	0.10767820476498582	0.18666610207005008	USA	SSP5
rcp85	2059	0.06728863161007695	0.13669707144572757	0.22279809176042778	USA	SSP5
rcp85	2060	0.06906483023520912	0.12358481953852515	0.21208435914067236	USA	SSP5
rcp85	2061	0.06882454661375728	0.13002419011619348	0.20654842140140245	USA	SSP5
rcp85	2062	0.060909492977158884	0.11846492520014082	0.20166376719349546	USA	SSP5
rcp85	2063	0.04737581452708318	0.10894309116566578	0.1867752335101124	USA	SSP5
rcp85	2064	0.08122811897961796	0.1427171562764768	0.21663902350006448	USA	SSP5
rcp85	2065	0.06598722993022994	0.12870954025527187	0.21169373908323355	USA	SSP5
rcp85	2066	0.05971367018063397	0.11713582876288442	0.195443030462393	USA	SSP5
rcp85	2067	0.07877105185378577	0.14353566823677733	0.23186680866676906	USA	SSP5
rcp85	2068	0.07118374378179601	0.12545023086064058	0.2025843310314628	USA	SSP5
rcp85	2069	0.05298574447671256	0.10583999477589305	0.1938706230745445	USA	SSP5
rcp85	2070	0.07004299623056189	0.13731039807909606	0.21195414867220308	USA	SSP5
rcp85	2071	0.07717144585610311	0.14546577520325427	0.236086587413533	USA	SSP5
rcp85	2072	0.08049322441458792	0.13985119825652928	0.21995522759862493	USA	SSP5
rcp85	2073	0.07042865118956264	0.1348528653952796	0.21759778820266842	USA	SSP5
rcp85	2074	0.08130264404826305	0.15407489557902226	0.2501469413152579	USA	SSP5
rcp85	2075	0.08194037409851113	0.1459524211695719	0.2231499731689875	USA	SSP5
rcp85	2076	0.09363220805577004	0.1640247787246069	0.25327489816853604	USA	SSP5
rcp85	2077	0.08291072798706704	0.14369980062371876	0.23112958481471937	USA	SSP5
rcp85	2078	0.07855644932405083	0.1462558240882554	0.24874485870547983	USA	SSP5
rcp85	2079	0.09065599418464071	0.16209686124778572	0.23264008302450534	USA	SSP5
rcp85	2080	0.08153416958050054	0.14403248544315056	0.22307427207439073	USA	SSP5
rcp85	2081	0.08723627924867627	0.1564331956781217	0.23769089831559856	USA	SSP5
rcp85	2082	0.0870340445486048	0.16392813269747009	0.2535557833879106	USA	SSP5
rcp85	2083	0.08214943381780469	0.15752807364693897	0.23372041353927414	USA	SSP5
rcp85	2084	0.08460787446060822	0.15869171010860697	0.2497853867464298	USA	SSP5
rcp85	2085	0.08408522336688622	0.15469428986193062	0.24874475958439976	USA	SSP5
rcp85	2086	0.09478158747466141	0.15448238078316578	0.2572031165876059	USA	SSP5
rcp85	2087	0.10155248030818909	0.17522843083335035	0.26211123220828964	USA	SSP5
rcp85	2088	0.07230964630948118	0.13443902665994834	0.2385624173851424	USA	SSP5
rcp85	2089	0.08178574531842622	0.15776614621570315	0.2535688593713938	USA	SSP5
rcp85	2090	0.09403091699661574	0.16487121013745443	0.25723033881200363	USA	SSP5
rcp85	2091	0.10671126064997764	0.18412634663874694	0.2762782466589878	USA	SSP5
rcp85	2092	0.09611452916815717	0.17081498070455498	0.2636207119121163	USA	SSP5
rcp85	2093	0.10461409869152843	0.18562641435823707	0.2911060575487267	USA	SSP5
rcp85	2094	0.1055936400345806	0.18248225594360518	0.25951221837171623	USA	SSP5
rcp85	2095	0.10461421816669171	0.17692061725187513	0.26676586034705413	USA	SSP5
rcp85	2096	0.10241058519028053	0.17171877761260607	0.2680952134373827	USA	SSP5
rcp85	2097	0.09365512178190451	0.1589242273578824	0.2521103433129705	USA	SSP5
rcp85	2098	0.10255411421522759	0.18269333203498667	0.2681215094218645	USA	SSP5
rcp85	2099	0.10369896057326744	0.171297454734383	0.2731684838448029	USA	SSP5
rcp85	2100	0.09884102527162175	0.18297175278332223	0.2655253661231174	USA	SSP5
