# Supplementary material for: The social costs of tropical cyclones
Source: Nat Commun. 2023 Nov 23;14:7294. doi: 10.1038/s41467-023-43114-4 (PMC10667268; doi:10.1038/s41467-023-43114-4)
Supplement: Supplementary file 4 — Source Data [file 41467_2023_43114_MOESM4_ESM.zip › figs04c.csv]

year	rcp	gmt	aff_avg	fit	fit_min	fit_max	SSP
2010	rcp60	1.0277264523810363	0.07799499525333085	0.08850867741154271	0.08708145457214812	0.0899359002509373	SSP2
2011	rcp60	1.0476907380953222	0.08920691601627387	0.08904311151420245	0.08763118934567277	0.09045503368273214	SSP2
2010	rcp26	1.0546193095238916	0.08603093748348675	0.0892285859612793	0.08782194738809616	0.09063522453446245	SSP2
2010	rcp85	1.056155023809605	0.08207021609675419	0.08926969627686848	0.08786422693427422	0.09067516561946275	SSP2
2012	rcp60	1.0705716904762743	0.09704818781080501	0.08965562334801998	0.088261096672613	0.09105015002342695	SSP2
2011	rcp26	1.0790597857143671	0.08177649191943591	0.08988284547991997	0.08849473273221069	0.09127095822762925	SSP2
2011	rcp85	1.0823574047619855	0.09926159296677793	0.0899711211188208	0.08858549434155419	0.09135674789608741	SSP2
2013	rcp60	1.0889764523810355	0.0872111876808585	0.09014830976585654	0.08876766292326034	0.09152895660845274	SSP2
2012	rcp26	1.1073812142857953	0.10366068455509952	0.09064099618369306	0.08927412548557147	0.09200786688181466	SSP2
2012	rcp85	1.109619309523889	0.0941713113097183	0.0907009088916835	0.08933570620700956	0.09206611157635744	SSP2
2014	rcp60	1.111714547619131	0.09612365208261318	0.09075699738427043	0.08939335480701517	0.09212063996152568	SSP2
2015	rcp60	1.1332383571429396	0.09472721238402543	0.09133317917175329	0.08998548154005415	0.09268087680345244	SSP2
2013	rcp85	1.134631214285793	0.08546526495777583	0.09137046527193876	0.09002379428097221	0.09271713626290531	SSP2
2013	rcp26	1.135690738095319	0.09386737570738637	0.0913988282028492	0.09005293773237896	0.09274471867331943	SSP2
2016	rcp60	1.1517145476191297	0.08508871124553667	0.09182777769729168	0.09049364590698232	0.09316190948760104	SSP2
2014	rcp26	1.1624764523810338	0.08808009539934716	0.0921158685910331	0.09078958540647257	0.09344215177559363	SSP2
2014	rcp85	1.1626074047619845	0.08270977826394721	0.09211937412181974	0.09079318619537206	0.09344556204826741	SSP2
2017	rcp60	1.1781550238096055	0.0942955145761584	0.09253557623158343	0.09122065559003198	0.09385049687313488	SSP2
2015	rcp26	1.185012166666748	0.07988882608682106	0.09271913857095848	0.09140916017984754	0.09402911696206942	SSP2
2015	rcp85	1.1914050238096028	0.08691734180157737	0.09289027221027166	0.09158488626531865	0.09419565815522467	SSP2
2018	rcp60	1.2053455000000808	0.09071480283031137	0.0932634518967443	0.09196802885343205	0.09455887494005655	SSP2
2016	rcp26	1.2058693095238906	0.09832492948405595	0.093277474019891	0.09198242393639294	0.09457252410338907	SSP2
2016	rcp85	1.2168931190476981	0.0899718395238037	0.09357257597520575	0.09228535125796607	0.09485980069244544	SSP2
2019	rcp60	1.2238574047619841	0.08313356525300036	0.09375900647613358	0.09247670182559986	0.0950413111266673	SSP2
2017	rcp26	1.2309526428572244	0.08733960456146214	0.09394894250784813	0.09267163138120635	0.09522625363448992	SSP2
2020	rcp60	1.2383216904762695	0.09073663232117035	0.09414620828575287	0.09287406278261984	0.09541835378888591	SSP2
2017	rcp85	1.2457145476191267	0.08637418709863558	0.09434411143289163	0.0930771268930268	0.09561109597275647	SSP2
2021	rcp60	1.2560240714286501	0.102721486462907	0.09462009231118818	0.09336026866309703	0.09587991595927932	SSP2
2018	rcp26	1.2583693095238917	0.09021423576017835	0.09468287318073149	0.09342467255943551	0.09594107380202746	SSP2
2018	rcp85	1.274702642857222	0.09930508985053398	0.0951201084752151	0.09387314920211223	0.09636706774831796	SSP2
2022	rcp60	1.2784883571429362	0.0942325217368539	0.09522145018341174	0.09397708069897881	0.09646581966784468	SSP2
2019	rcp26	1.2848335952381762	0.09495606069737664	0.09539130908425714	0.09415126689027636	0.09663135127823791	SSP2
2023	rcp60	1.2947859761905547	0.0956105910978673	0.09565772942404452	0.09442444017099677	0.09689101867709227	SSP2
2020	rcp26	1.3057145476191288	0.08676931781920079	0.09595028190242362	0.0947243589355881	0.09717620486925914	SSP2
2019	rcp85	1.3066074047619831	0.09922974415745246	0.09597418324869633	0.09474885980790848	0.09719950668948418	SSP2
2024	rcp60	1.3140955000000785	0.0833666695242607	0.09617463587277086	0.09495432666802223	0.0973949450775195	SSP2
2021	rcp26	1.3284645476191297	0.10447487865529857	0.09655928820545451	0.09534853103995503	0.09777004537095399	SSP2
2025	rcp60	1.3298097857143643	0.09718512831682898	0.09659529956717208	0.09538543190570666	0.09780516722863751	SSP2
2020	rcp85	1.3321907380953166	0.09316958897913707	0.0966590364905662	0.09545074115369233	0.09786733182744008	SSP2
2026	rcp60	1.3462978809524602	0.10280945849507038	0.0970366777616764	0.09583764500026734	0.09823571052308547	SSP2
2021	rcp85	1.3502026428572211	0.08643169491921499	0.09714120631604276	0.095944721030966	0.0983376916011195	SSP2
2022	rcp26	1.350333595238177	0.1086610308334739	0.09714471184682952	0.095948311871396	0.09834111182226303	SSP2
2027	rcp60	1.3649883571429355	0.08658696939333269	0.09753701261032027	0.09635010819266468	0.09872391702797587	SSP2
2023	rcp26	1.3724407380953187	0.09633293239421103	0.09773650918054394	0.09655439400398497	0.09891862435710291	SSP2
2022	rcp85	1.3799288333334114	0.08983316048163936	0.09793696180461839	0.09675963154223617	0.0991142920670006	SSP2
2028	rcp60	1.3846074047619834	0.103926239629691	0.09806220485908786	0.09688785018953192	0.0992365595286438	SSP2
2024	rcp26	1.3936669285715089	0.10934348427400273	0.09830472385260255	0.09713610005616222	0.09947334764904289	SSP2
2029	rcp60	1.402619309523888	0.10435856967759209	0.0985443746845644	0.09738137329298206	0.09970737607614673	SSP2
2023	rcp85	1.4129288333334116	0.09208149223056407	0.09882035556286095	0.09766377802571002	0.09997693310001188	SSP2
2025	rcp26	1.4154050238096043	0.09428191550233644	0.09888664196319091	0.09773159913038972	0.10004168479599211	SSP2
2030	rcp60	1.4162978809524593	0.0916520267261936	0.09891054330946364	0.09775605307007648	0.1000650335488508	SSP2
2026	rcp26	1.4325002619048421	0.09379865887660499	0.09934427307316071	0.09819973746482538	0.10048880868149604	SSP2
2031	rcp60	1.4368574047619835	0.09293640044201576	0.09946091164297191	0.09831902911962448	0.10060279416631934	SSP2
2027	rcp26	1.4452740714286523	0.09577411448837617	0.0996862216671702	0.09854943494545396	0.10082300838888644	SSP2
2024	rcp85	1.4482383571429363	0.09479327760333926	0.09976557413679585	0.09863057289476791	0.10090057537882378	SSP2
2032	rcp60	1.4568455000000777	0.10366449779026439	0.09999598311486557	0.09886613869993077	0.10112582752980037	SSP2
2028	rcp26	1.459738357142938	0.11461838934307109	0.10007342347678952	0.09894530300714705	0.101201543946432	SSP2
2029	rcp26	1.4766907380953183	0.10591586586620261	0.10052723037135566	0.09940911728108642	0.1016453434616249	SSP2
2033	rcp60	1.4777145476191251	0.1056240690723858	0.10055463724841505	0.09943712327753731	0.1016721512192928	SSP2
2025	rcp85	1.4817740714286507	0.08724946009232039	0.10066330870280209	0.09954816434502375	0.10177845306058042	SSP2
2030	rcp26	1.4963812142857944	0.09142902607853315	0.10105433472782506	0.09994763717581963	0.10216103227983049	SSP2
2034	rcp60	1.504035976190554	0.08648065743145787	0.10125924893653711	0.10015692741424595	0.10236157045882827	SSP2
2026	rcp85	1.5143335952381747	0.09354032896800246	0.10153491113021673	0.10043842082569443	0.10263140143473903	SSP2
2031	rcp26	1.5210835952381754	0.10056417814844221	0.10171560530803911	0.10062290222344858	0.10280830839262964	SSP2
2035	rcp60	1.5255716904762686	0.09883834308678098	0.10183574940863697	0.10074554890547004	0.10292594991180391	SSP2
2032	rcp26	1.534047880952462	0.11112310396670932	0.10206265285592013	0.10097714448652573	0.10314816122531453	SSP2
2033	rcp26	1.5372502619048425	0.11367762194808043	0.10214837901788522	0.1010646316337844	0.10323212640198604	SSP2
2034	rcp26	1.5412740714286515	0.10081809957086521	0.10225609441842128	0.1011745505177542	0.10333763831908835	SSP2
2036	rcp60	1.5428574047619827	0.09881482278941561	0.1022984794724783	0.10121779980006676	0.10337915914488985	SSP2
2027	rcp85	1.545393119047699	0.10026871818086663	0.1023663592958931	0.10128706035350339	0.10344565823828282	SSP2
2035	rcp26	1.551012166666746	0.1048933321793768	0.10251677843510322	0.1014405244366055	0.10359303243360093	SSP2
2037	rcp60	1.5627859761905545	0.10419532826122238	0.10283195752128714	0.10176201734739235	0.10390189769518193	SSP2
2036	rcp26	1.566738357142936	0.11276171592744344	0.1029377608141214	0.10186991978506427	0.10400560184317853	SSP2
2038	rcp60	1.5756788333334115	0.08600770661905938	0.10317709296146632	0.10211396207681396	0.10424022384611868	SSP2
2028	rcp85	1.578166928571508	0.10049494741382466	0.10324369804641322	0.1021818684732354	0.10430552761959103	SSP2
2037	rcp26	1.5837621666667452	0.10956048801210908	0.10339347981638938	0.10233456139829666	0.1044523982344821	SSP2
2039	rcp60	1.5900955000000785	0.1130222021869137	0.10356302003261775	0.10250737115873361	0.10461866890650189	SSP2
2038	rcp26	1.602107404761983	0.09855412820433063	0.10388457281114111	0.10283504935496228	0.10493409626731993	SSP2
2039	rcp26	1.6110478809524604	0.10807558238519162	0.10412390495848607	0.10307887549131918	0.10516893442565296	SSP2
2029	rcp85	1.6133931190476987	0.09704655713458549	0.10418668582802929	0.10314282589882544	0.10523054575723313	SSP2
2040	rcp60	1.6136669285715084	0.10514516434131183	0.10419401557421962	0.10315029193637609	0.10523773921206314	SSP2
2040	rcp26	1.6151788333334123	0.09972883562341159	0.10423448852057486	0.1031915164911213	0.10527746055002843	SSP2
2041	rcp26	1.6223812142857934	0.09600004582590037	0.10442729271384209	0.10338787883926107	0.10546670658842311	SSP2
2042	rcp26	1.636631214285793	0.11580216131399663	0.10480875820035591	0.10377627417117764	0.10584124222953419	SSP2
2041	rcp60	1.6384883571429363	0.10953006615010372	0.10485847300060334	0.10382688122604437	0.10589006477516232	SSP2
2030	rcp85	1.640416928571508	0.10163656573069542	0.1049100999085526	0.10387943202738434	0.10594076778972086	SSP2
2043	rcp26	1.64977407142865	0.11278286299927338	0.10516058601749148	0.10413436174820535	0.10618681028677761	SSP2
2044	rcp26	1.6622621666667456	0.10339574803677998	0.10549488618069366	0.10447449056756979	0.10651528179381754	SSP2
2042	rcp60	1.6629645476191266	0.10379190773552727	0.10551368857309493	0.10449361729368366	0.1065337598525062	SSP2
2045	rcp26	1.6716907380953165	0.10573371818107744	0.10574728439733438	0.10473121121878622	0.10676335757588255	SSP2
2031	rcp85	1.6739407380953177	0.09492352587671923	0.10580751578994187	0.10479246404484907	0.10682256753503466	SSP2
2046	rcp26	1.6802026428572208	0.10687823918869961	0.10597514389846836	0.10496291430940559	0.10698737348753114	SSP2
2043	rcp60	1.6828216904762685	0.11931425363868273	0.10604525451420191	0.10503419627644825	0.10705631275195557	SSP2
2100	rcp26	1.6833216904762693	0.11169957044645339	0.1060586392681147	0.10504780404480635	0.10706947449142304	SSP2
2047	rcp26	1.6887978809524586	0.10519792548777417	0.10620523419192116	0.10519682871791197	0.10721363966593034	SSP2
2099	rcp26	1.6909169285715078	0.10307574825184455	0.10626196005374196	0.10525448847474267	0.10726943163274125	SSP2
2048	rcp26	1.6935716904762668	0.1125856295112627	0.10633302672332634	0.10532672014357226	0.10733933330308042	SSP2
2049	rcp26	1.699690738095314	0.11521176107732657	0.10649683061644921	0.10549318803022191	0.10750047320267651	SSP2
2098	rcp26	1.7018812142857938	0.12292918480357534	0.10655546858597191	0.10555277240799903	0.1075581647639448	SSP2
2050	rcp26	1.7032502619048389	0.12019247658669872	0.10659211731692347	0.10559001069784975	0.1075942239359972	SSP2
2044	rcp60	1.704381214285792	0.09460424355108525	0.1066223923555357	0.10562077163189043	0.10762401307918096	SSP2
2096	rcp26	1.7073455000000792	0.10064605819337061	0.10670174482516143	0.10570139278953199	0.10770209686079087	SSP2
2097	rcp26	1.707845500000079	0.09500634635512473	0.10671512957907417	0.10571499084283595	0.10771526831531239	SSP2
2095	rcp26	1.7083335952381757	0.10803971885469871	0.10672819564837002	0.10572826493880047	0.10772812635793957	SSP2
2051	rcp26	1.7083455000000773	0.11832421006469909	0.1067285143329869	0.1057285886948411	0.1077284399711327	SSP2
2032	rcp85	1.7094050238096041	0.1029226991499572	0.10675687726389736	0.10575740252493974	0.10775635200285498	SSP2
2052	rcp26	1.7097026428572208	0.10198432920260228	0.10676484437932157	0.10576549613455397	0.10776419262408918	SSP2
2053	rcp26	1.7115240714286486	0.10690635198092058	0.10681360312571805	0.10581502746679047	0.10781217878464563	SSP2
2094	rcp26	1.7127383571429382	0.11226904772605159	0.10684610895664916	0.10584804686428721	0.1078441710490111	SSP2
2088	rcp26	1.7128693095238916	0.11133963429091082	0.10684961448743586	0.10585160770837021	0.10784762126650152	SSP2
2089	rcp26	1.7147859761905597	0.10082697783285229	0.10690092271076818	0.10590372392583604	0.10789812149570031	SSP2
2087	rcp26	1.7156193095238907	0.11367593826581855	0.10692323063395606	0.10592638222044293	0.1079200790474692	SSP2
2090	rcp26	1.7156907380953212	0.11984947994183898	0.10692514274165793	0.10592832433371244	0.10792196114960342	SSP2
2054	rcp26	1.7177978809524581	0.11184589281654767	0.10698154991886157	0.10598561480688219	0.10797748503084094	SSP2
2091	rcp26	1.7202978809524634	0.11631364045768365	0.10704847368842554	0.10605358185791124	0.10804336551893985	SSP2
2045	rcp60	1.720809785714363	0.10579399834310511	0.10706217712695514	0.1060674982906644	0.10805685596324587	SSP2
2086	rcp26	1.7215121666667488	0.10584728148381875	0.10708097951935654	0.10608659258186877	0.1080753664568443	SSP2
2093	rcp26	1.7243097857143672	0.11545388785588352	0.10715587040434461	0.10616264210021817	0.10814909870847106	SSP2
2085	rcp26	1.7244764523810348	0.12057076685567991	0.10716033198898223	0.10616717250696127	0.10815349147100319	SSP2
2082	rcp26	1.724619309523891	0.0960869649614475	0.10716415620438585	0.10617105569456133	0.10815725671421038	SSP2
2084	rcp26	1.7248097857143683	0.12489997818618256	0.10716925515825741	0.10617623325191852	0.1081622770645963	SSP2
2055	rcp26	1.7272740714286485	0.10366841515222625	0.10723522287397018	0.10624321520681919	0.10822723054112117	SSP2
2083	rcp26	1.7274883571429391	0.11462871562857248	0.10724095919707578	0.1062490394880456	0.10823287890610597	SSP2
2059	rcp26	1.728869309523887	0.11935979913038865	0.10727792661264425	0.10628657283526702	0.10826928039002148	SSP2
2092	rcp26	1.7289288333334156	0.1141035706380305	0.10727952003572924	0.10628819061653146	0.10827084945492703	SSP2
2081	rcp26	1.7289883571429383	0.10680392809135952	0.10728111345881405	0.1062898083948661	0.10827241852276201	SSP2
2072	rcp26	1.7311550238096038	0.11573022316766378	0.10733911405910268	0.10634869353024276	0.1083295345879626	SSP2
2071	rcp26	1.7314288333334136	0.12382695600304175	0.10734644380529301	0.10635613478153234	0.10833675282905368	SSP2
2068	rcp26	1.7325597857143644	0.11660288110959523	0.10737671884390518	0.10638686972560248	0.10836656796220788	SSP2
2058	rcp26	1.7330002619048388	0.11461634625546954	0.10738851017473305	0.10639883989013513	0.10837818045933098	SSP2
2073	rcp26	1.7337502619048422	0.1071206099098724	0.1074085873056023	0.10641922115059968	0.1083979534606049	SSP2
2077	rcp26	1.7343335952381773	0.11038214528907639	0.10742420285183389	0.10643507291862246	0.10841333278504532	SSP2
2060	rcp26	1.7349288333334099	0.11281056831572843	0.10744013708268227	0.10645124790014332	0.10842902626522122	SSP2
2069	rcp26	1.735559785714365	0.09657562606205544	0.1074570273673818	0.10646839305832277	0.10844566167644083	SSP2
2070	rcp26	1.7355835952381755	0.10352500225860994	0.10745766473661576	0.10646904003892753	0.108446289434304	SSP2
2076	rcp26	1.735726452381034	0.11062820061900491	0.10746148895201944	0.10647292191263097	0.10845005599140792	SSP2
2056	rcp26	1.7366788333334107	0.10495528316241254	0.10748698372137698	0.10649880063564657	0.10847516680710739	SSP2
2078	rcp26	1.736976452381034	0.11434188184389434	0.10749495083680136	0.10650688758135236	0.10848301409225035	SSP2
2067	rcp26	1.7372978809524602	0.11472774856903695	0.1075035553214595	0.10651562139963178	0.10849148924328722	SSP2
2074	rcp26	1.7374169285715086	0.10337422009065576	0.10750674216762923	0.10651885612524115	0.10849462821001732	SSP2
2080	rcp26	1.7378216904762727	0.11786819916869451	0.10751757744460629	0.10652985410372902	0.10850530078548355	SSP2
2057	rcp26	1.7382502619048386	0.11099040451485495	0.10752905009081709	0.106541498872851	0.10851660130878318	SSP2
2075	rcp26	1.739678833333415	0.10691443396371823	0.10756729224485369	0.1065803136599919	0.10855427082971547	SSP2
2079	rcp26	1.7403455000000827	0.11731178950493013	0.10758513858340407	0.10659842664235025	0.10857185052445789	SSP2
2065	rcp26	1.7407026428572205	0.11499873656192354	0.10759469912191305	0.10660812987247566	0.10858126837135045	SSP2
2046	rcp60	1.7418097857143628	0.09035033170142916	0.10762433679129131	0.1066382092056745	0.10861046437690812	SSP2
2064	rcp26	1.7424883571429346	0.10725692051560516	0.10764250181445864	0.10665664441717793	0.10862835921173936	SSP2
2061	rcp26	1.743500261904839	0.1025787343865498	0.10766959000690113	0.10668413480290602	0.10865504521089624	SSP2
2063	rcp26	1.7449169285715056	0.12215644974868131	0.10770751347632064	0.1067226198947186	0.10869240705792269	SSP2
2066	rcp26	1.7450955000000787	0.11627528569173454	0.10771229374557525	0.10672747083667757	0.10869711665447294	SSP2
2062	rcp26	1.7456788333334097	0.12276457798349151	0.10772790929180674	0.10674331705963518	0.10871250152397831	SSP2
2033	rcp85	1.748571690476271	0.11111154771600805	0.1078053496537307	0.10682189714248826	0.10878880216497315	SSP2
2047	rcp60	1.7654050238096013	0.10968542787137425	0.10825596970212709	0.1072790077600648	0.10923293164418937	SSP2
2034	rcp85	1.7871431190476985	0.10498178214018214	0.1088378878127155	0.10786894476754905	0.10980683085788195	SSP2
2048	rcp60	1.7912145476191252	0.10609399303622788	0.1089468779517194	0.10797939058459946	0.10991436531883933	SSP2
2049	rcp60	1.8089169285715059	0.11569765479537104	0.10942076197715471	0.1084594315471177	0.11038209240719173	SSP2
2035	rcp85	1.8272145476191273	0.08541868589972196	0.10991058023343861	0.1089553150855954	0.11086584538128182	SSP2
2050	rcp60	1.8273097857143634	0.10531317263446036	0.10991312971037433	0.10895789532764863	0.11086836409310002	SSP2
2051	rcp60	1.8528574047619832	0.10183153300115803	0.1105970268983933	0.10964973996089859	0.11154431383588802	SSP2
2036	rcp85	1.860333595238175	0.10918935560102883	0.11079716083785088	0.10985208331596481	0.11174223835973694	SSP2
2052	rcp60	1.8834764523810301	0.10694104748876189	0.11141668373324172	0.11047810582506426	0.11235526164141918	SSP2
2037	rcp85	1.8949288333334122	0.11647567983363544	0.11172325833476748	0.11078770446274769	0.11265881220678728	SSP2
2053	rcp60	1.9072383571429352	0.11391196279768905	0.1120527782287151	0.11112033082452875	0.11298522563290143	SSP2
2054	rcp60	1.927095500000078	0.12439223188175133	0.11258434416982208	0.11165659003634167	0.11351209830330249	SSP2
2038	rcp85	1.9392740714286507	0.10848009956950658	0.11291035853298306	0.11198528642607508	0.11383543063989104	SSP2
2055	rcp60	1.9426550238096012	0.10399217710277535	0.11300086496420267	0.11207651071831606	0.11392521921008927	SSP2
2056	rcp60	1.9670121666667448	0.1322126670446011	0.11365289369052459	0.11273336493173587	0.1145724224493133	SSP2
2039	rcp85	1.9771788333334137	0.1079054247955899	0.11392505035341755	0.11300735446719938	0.11484274623963571	SSP2
2057	rcp60	1.997428833333411	0.11775383146635521	0.11446713288688451	0.11355276613925198	0.11538149963451703	SSP2
2040	rcp85	2.0147621666667472	0.11439029645212762	0.1149311376891938	0.1140192775585034	0.1158429978198842	SSP2
2058	rcp60	2.029678833333411	0.10538702674509852	0.11533044951425792	0.11442049108434497	0.11624040794417086	SSP2
2041	rcp85	2.0566074047619844	0.10556965789755413	0.11605131411784553	0.11514418556072399	0.11695844267496706	SSP2
2059	rcp60	2.057547880952459	0.11974973872147998	0.11607649020258615	0.11516944637571877	0.11698353402945352	SSP2
2060	rcp60	2.0844764523810304	0.12614882126903632	0.1167973548061737	0.11589233105152043	0.11770237856082698	SSP2
2042	rcp85	2.1005240714286506	0.11387381448293055	0.11722694166985012	0.11632274735229835	0.1181311359874019	SSP2
2061	rcp60	2.1168335952381723	0.11399543863747712	0.11766353959509981	0.1167599007437866	0.11856717844641303	SSP2
2043	rcp85	2.1449764523810315	0.10630839401780853	0.11841691002961843	0.11751354670201068	0.11932027335722618	SSP2
2062	rcp60	2.148905023809603	0.10444711492585278	0.11852207595321873	0.11761868225494715	0.11942546965149031	SSP2
2063	rcp60	2.1803335952381744	0.12771381039640983	0.11936340334202117	0.11845915997478901	0.12026764670925333	SSP2
2044	rcp85	2.192678833333412	0.09676542370723801	0.1196938792898197	0.11878900758103983	0.12059875099859957	SSP2
2064	rcp60	2.2106312142857942	0.12856514003900746	0.12017445569221143	0.11926837470046482	0.12108053668395803	SSP2
2045	rcp85	2.2318216904762687	0.1053128667970027	0.12074171431041908	0.11983375698945906	0.1216496716313791	SSP2
2065	rcp60	2.2377026428572235	0.12543884009924366	0.12089914451120264	0.1199905806533973	0.12180770836900798	SSP2
2066	rcp60	2.2654288333334143	0.1176192361303108	0.12164136098412723	0.12072943854266255	0.12255328342559191	SSP2
2046	rcp85	2.2711907380953154	0.1200482562564186	0.1217956043387409	0.12088288113833191	0.12270832753914988	SSP2
2067	rcp60	2.295131214285796	0.11835392471452544	0.12243647910346894	0.12152005322665163	0.12335290498028625	SSP2
2047	rcp85	2.310785976190554	0.1163675857555372	0.1228555493747852	0.12193637747446816	0.12377472127510224	SSP2
2068	rcp60	2.3305121666667477	0.12062738648575051	0.12338360978510561	0.12246061603749371	0.12430660353271751	SSP2
2048	rcp85	2.3624169285715055	0.10959058817637964	0.12423768455858676	0.12330766808144253	0.125167701035731	SSP2
2069	rcp60	2.365155023809604	0.1319227726348775	0.1243109820204901	0.12338031500957043	0.12524164903140975	SSP2
2070	rcp60	2.4069050238096046	0.11477367133685759	0.1254286089722061	0.12448710428122386	0.12637011366318832	SSP2
2049	rcp85	2.4107026428572205	0.12064244581874922	0.12553026936501963	0.12458769447396524	0.12647284425607402	SSP2
2071	rcp60	2.4411550238096047	0.13330260901130273	0.12634546461523055	0.1253938104505852	0.1272971187798759	SSP2
2050	rcp85	2.4575955000000778	0.1106197658309277	0.1267855680712669	0.12582865033655458	0.12774248580597922	SSP2
2072	rcp60	2.4746431190476996	0.1251940126072936	0.1272419244427689	0.12627928640806357	0.12820456247747425	SSP2
2073	rcp60	2.5033931190476992	0.13935888141663513	0.12801154779275295	0.12703867077443362	0.12898442481107228	SSP2
2051	rcp85	2.5066312142857914	0.11977271531963268	0.12809823000856888	0.12712415403834665	0.1290723059787911	SSP2
2074	rcp60	2.5366550238096033	0.13844240438992977	0.12890195261256884	0.127916329165907	0.12988757605923068	SSP2
2052	rcp85	2.550583595238173	0.12467777787714364	0.12927481361442444	0.1282835739115458	0.1302660533173031	SSP2
2075	rcp60	2.5691312142857936	0.13630580123987326	0.1297713242476647	0.12877235718358682	0.13077029131174256	SSP2
2053	rcp85	2.595547880952459	0.1184372503667279	0.13047848541272247	0.12946803427861894	0.131488936546826	SSP2
2076	rcp60	2.5995359761905563	0.13156979871022706	0.1305852447594077	0.12957301208183372	0.13159747743698166	SSP2
2077	rcp60	2.6234407380953177	0.15438069788470593	0.13122516347028468	0.13020199551722247	0.13224833142334688	SSP2
2054	rcp85	2.636381214285792	0.1212434110066361	0.13157157364893168	0.13054230586976828	0.13260084142809508	SSP2
2078	rcp60	2.647238357142937	0.14160883298040144	0.13186221401960896	0.13082773291781855	0.13289669512139937	SSP2
2079	rcp60	2.673309785714366	0.13079966740448945	0.13256013333077465	0.13151278560382562	0.1336074810577237	SSP2
2055	rcp85	2.6805240714286502	0.13884786869572288	0.1327532562086588	0.13170226317894548	0.1338042492383721	SSP2
2080	rcp60	2.7077264523810323	0.136570926035947	0.1334814505584367	0.1324163907653996	0.13454651035147377	SSP2
2056	rcp85	2.7277859761905545	0.12387557371154503	0.13401843413803216	0.13294268407516086	0.13509418420090347	SSP2
2081	rcp60	2.740857404761985	0.1314707643574908	0.13436834984746593	0.1332854930549973	0.13545120663993457	SSP2
2082	rcp60	2.766940738095318	0.14175700437877342	0.13506658784324857	0.1339692281116366	0.13616394757486053	SSP2
2057	rcp85	2.7783693095238875	0.11706697370905002	0.13537252507554032	0.13426867913318344	0.1364763710178972	SSP2
2083	rcp60	2.7876074047619843	0.12495407666580524	0.13561982433830955	0.1345106781385188	0.1367289705381003	SSP2
2084	rcp60	2.8099645476191273	0.1443654644462868	0.13621831404898038	0.13509613358224815	0.13734049451571262	SSP2
2058	rcp85	2.825821690476268	0.1224950889153116	0.1366428019587852	0.1355112034317889	0.1377744004857815	SSP2
2085	rcp60	2.8350002619048422	0.152050349452234	0.13688850779846962	0.1357513937273128	0.13802562186962644	SSP2
2086	rcp60	2.8599050238096053	0.13392239698536335	0.1375551960171722	0.1364028856935945	0.1387075063407499	SSP2
2059	rcp85	2.870952642857221	0.14670095133825248	0.13785093534172083	0.13669177870419258	0.13901009197924907	SSP2
2087	rcp60	2.883928833333414	0.1639320492270709	0.13819830157421886	0.1370310229354327	0.13936558021300502	SSP2
2088	rcp60	2.910226452381033	0.14665823427184888	0.13890227589310697	0.1377182774694589	0.14008627431675505	SSP2
2060	rcp85	2.922428833333412	0.13995662248019597	0.13922892762550182	0.1380370561572991	0.14042079909370453	SSP2
2089	rcp60	2.9346907380953193	0.1343502166925361	0.13955717278098162	0.13835731850346708	0.14075702705849616	SSP2
2090	rcp60	2.954571690476272	0.13978166207165466	0.14008937609132258	0.13887643042139675	0.1413023217612484	SSP2
2091	rcp60	2.9698335952381774	0.16099801317512302	0.14049792977027892	0.13927481293470187	0.14172104660585597	SSP2
2061	rcp85	2.971428833333411	0.1378038473907952	0.14054063350895285	0.13931644757692718	0.14176481944097852	SSP2
2092	rcp60	2.9911907380953204	0.15327698472335097	0.1410696499731242	0.1398321282676856	0.14230717167856283	SSP2
2093	rcp60	3.0108931190477013	0.16160388322848424	0.1415970730142106	0.14034609044365043	0.14284805558477076	SSP2
2062	rcp85	3.0214050238096015	0.1316227293243443	0.14187847153099553	0.14062024144517277	0.1431367016168183	SSP2
2094	rcp60	3.027762166666749	0.14325178084158824	0.14204864911645798	0.1407860143154192	0.14331128391749676	SSP2
2095	rcp60	3.042845500000083	0.16387065162554248	0.14245242252615975	0.14117927243822107	0.14372557261409843	SSP2
2096	rcp60	3.057297880952464	0.1440103396043747	0.1428393056511621	0.1415559967987532	0.144122614503571	SSP2
2097	rcp60	3.073940738095321	0.14318831140366595	0.14328482674568704	0.1419897209047684	0.14457993258660568	SSP2
2063	rcp85	3.0745955000000773	0.11608459233719332	0.14330235439962025	0.14200678232403774	0.14459792647520275	SSP2
2098	rcp60	3.092619309523893	0.15047559948584913	0.14378484290971394	0.1424763749032262	0.14509331091620167	SSP2
2099	rcp60	3.1079764523810365	0.1420731983031235	0.14419594606560607	0.1428763978053822	0.14551549432582994	SSP2
2100	rcp60	3.1151550238096073	0.15519965215450823	0.14438811288963932	0.14306335676787604	0.1457128690114026	SSP2
2064	rcp85	3.1191431190476973	0.15157222576358526	0.14449487223632435	0.143167215129626	0.1458225293430227	SSP2
2065	rcp85	3.1598335952381746	0.13962904937510165	0.14558413625712996	0.14422657374585646	0.14694169876840346	SSP2
2066	rcp85	3.2106312142857933	0.13028966944007309	0.14694396351774358	0.14554832298170062	0.14833960405378654	SSP2
2067	rcp85	3.266143119047698	0.15540269933532147	0.1484299898866776	0.14699186476553922	0.149868115007816	SSP2
2068	rcp85	3.3209169285715077	0.13687513985209993	0.14989625780935945	0.1484153940569139	0.151377121561805	SSP2
2069	rcp85	3.366166928571508	0.12216770985062396	0.15110757803846475	0.14959084230967173	0.15262431376725777	SSP2
2070	rcp85	3.413274071428651	0.14315482421042452	0.15236861306781752	0.1508140311429529	0.15392319499268214	SSP2
2071	rcp85	3.461428833333413	0.15599890710064424	0.1536576923434637	0.1520639307844579	0.15525145390246947	SSP2
2072	rcp85	3.5166907380953187	0.15173391622751736	0.15513702633544135	0.15349773576504006	0.15677631690584265	SSP2
2073	rcp85	3.5716431190476987	0.14673708056135376	0.15660807452737768	0.15492295574168136	0.158293193313074	SSP2
2074	rcp85	3.6216788333334127	0.16880851427986035	0.15794750597250523	0.15622021576886633	0.15967479617614413	SSP2
2075	rcp85	3.6707026428572225	0.1553678099628404	0.15925984922519024	0.1574908605307907	0.16102883791958977	SSP2
2076	rcp85	3.7194169285715084	0.17359820298412706	0.16056390667783405	0.15875313612331377	0.16237467723235433	SSP2
2077	rcp85	3.7698574047619844	0.15562066943861116	0.16191417339993855	0.1600598012738821	0.16376854552599499	SSP2
2078	rcp85	3.819631214285794	0.16019015170622147	0.1632465937834927	0.16134888104640951	0.1651443065205759	SSP2
2079	rcp85	3.8707145476191283	0.1701148564417413	0.1646140694749137	0.16267157225741435	0.16655656669241303	SSP2
2080	rcp85	3.917655023809604	0.15387695061014964	0.16587064291962883	0.1638867398084449	0.16785454603081276	SSP2
2081	rcp85	3.9658335952381747	0.16658636576856786	0.16716035956450892	0.1651337220942559	0.16918699703476195	SSP2
2082	rcp85	4.017393119047698	0.17147258268172086	0.16854058264060867	0.1664679633413599	0.17061320193985743	SSP2
2083	rcp85	4.063357404761986	0.16574798196212176	0.16977102394673227	0.1676572094103887	0.17188483848307584	SSP2
2084	rcp85	4.105547880952461	0.16872551641040404	0.17090044222927614	0.16874865580141993	0.17305222865713235	SSP2
2085	rcp85	4.155702642857222	0.16874604676354696	0.17224306052057337	0.17004594758168534	0.1744401734594614	SSP2
2086	rcp85	4.2119407380953175	0.17432508486789386	0.17374852665114257	0.1715003627424789	0.17599669055980624	SSP2
2087	rcp85	4.265238357142937	0.18186677633087991	0.17517527768132002	0.17287852478669116	0.17747203057594887	SSP2
2088	rcp85	4.315178833333413	0.15555060644802376	0.1765121596495118	0.17416970662691786	0.17885461267210576	SSP2
2089	rcp85	4.361833595238175	0.17079971073855973	0.17776108466341967	0.17537579679516527	0.18014637253167406	SSP2
2090	rcp85	4.407833595238175	0.17560344434022662	0.17899248202339416	0.17656483390165215	0.18142013014513617	SSP2
2091	rcp85	4.4500955000000815	0.18968921364453042	0.1801238124136399	0.1776571411727697	0.18259048365451008	SSP2
2092	rcp85	4.488940738095319	0.18453738329605188	0.18116368031881502	0.17866105610816602	0.18366630452946403	SSP2
2093	rcp85	4.52441692857151	0.19930089930665096	0.18211336047738746	0.17957783365013397	0.18464888730464096	SSP2
2094	rcp85	4.5592859761905595	0.1873832762766539	0.18304678772049449	0.18047886074504396	0.185614714695945	SSP2
2095	rcp85	4.5926074047619885	0.19018671196432363	0.18393878596339527	0.18133984279705417	0.18653772912973637	SSP2
2096	rcp85	4.6247859761905605	0.18441915802013134	0.18480019048306687	0.18217124653362013	0.1874291344325136	SSP2
2097	rcp85	4.653607404761989	0.17384030961485566	0.18557172594075277	0.18291587212266677	0.18822757975883878	SSP2
2098	rcp85	4.677000261904848	0.19028589687623548	0.18619794121310007	0.1835202197384021	0.18887566268779804	SSP2
2099	rcp85	4.701035976190562	0.18851739693013156	0.18684136545476376	0.18414115146996982	0.1895415794395577	SSP2
2100	rcp85	4.7242502619048485	0.18853659051183316	0.18746280045785646	0.18474084020459877	0.19018476071111415	SSP2
