# Supplementary material for: The social costs of tropical cyclones
Source: Nat Commun. 2023 Nov 23;14:7294. doi: 10.1038/s41467-023-43114-4 (PMC10667268; doi:10.1038/s41467-023-43114-4)
Supplement: Supplementary file 4 — Source Data [file 41467_2023_43114_MOESM4_ESM.zip › figs04d.csv]

year	rcp	gmt	aff_avg	fit	fit_min	fit_max	SSP
2010	rcp60	1.0277264523810363	0.07799468057623546	0.08841673603086482	0.08700070204970113	0.08983277001202851	SSP5
2011	rcp60	1.0476907380953222	0.0892013649464103	0.08894501039723204	0.08754415713577188	0.09034586365869221	SSP5
2010	rcp26	1.0546193095238916	0.08603065311632549	0.08912834711829681	0.08773273603090148	0.09052395820569215	SSP5
2010	rcp85	1.056155023809605	0.0820696064288896	0.08916898360801734	0.08777453258490908	0.0905634346311256	SSP5
2012	rcp60	1.0705716904762743	0.09703783955080444	0.08955046259291347	0.08816686845084303	0.0909340567349839	SSP5
2011	rcp26	1.0790597857143671	0.08177219808989916	0.08977506582679523	0.08839783532978565	0.09115229632380481	SSP5
2011	rcp85	1.0823574047619855	0.09925524224537718	0.08986232402565253	0.08848756001006815	0.09123708804123691	SSP5
2013	rcp60	1.0889764523810355	0.08719723804130974	0.09003747044646367	0.08866764732484668	0.09140729356808065	SSP5
2012	rcp26	1.1073812142857953	0.10365083459647742	0.09052447830001381	0.08916832332338931	0.09188063327663831	SSP5
2012	rcp85	1.109619309523889	0.09415915607962375	0.0905837004710794	0.08922920043134194	0.09193820051081686	SSP5
2014	rcp60	1.111714547619131	0.09610398118547683	0.09063914250356646	0.0892861903406273	0.09199209466650561	SSP5
2015	rcp60	1.1332383571429396	0.0947020307140847	0.09120868338275064	0.0898715511633494	0.09254581560215187	SSP5
2013	rcp85	1.134631214285793	0.08544908014935687	0.09124553973389243	0.08990942610676962	0.09258165336101525	SSP5
2013	rcp26	1.135690738095319	0.09384896826804542	0.0912735757616842	0.0899382365360881	0.0926089149872803	SSP5
2016	rcp60	1.1517145476191297	0.08506327598882292	0.09169758130559016	0.09037390857678898	0.09302125403439135	SSP5
2014	rcp26	1.1624764523810338	0.08806059451678203	0.09198235174518225	0.09066646609218895	0.09329823739817555	SSP5
2014	rcp85	1.1626074047619845	0.08268743151059481	0.09198581687221265	0.09067002573054657	0.09330160801387873	SSP5
2017	rcp60	1.1781550238096055	0.09425620620404011	0.09239722195418978	0.09109260976639699	0.09370183414198258	SSP5
2015	rcp26	1.185012166666748	0.07986710346765599	0.09257866860596527	0.0912789599233393	0.09387837728859123	SSP5
2015	rcp85	1.1914050238096028	0.08689263330602752	0.09274782980736007	0.09145267756794451	0.09404298204677564	SSP5
2018	rcp60	1.2053455000000808	0.09067797495971508	0.09311670833032733	0.09183144088737445	0.0944019757732802	SSP5
2016	rcp26	1.2058693095238906	0.09829357308323532	0.09313056883844908	0.0918456714314541	0.09441546624544407	SSP5
2016	rcp85	1.2168931190476981	0.08994247327230251	0.093422269532102	0.09214513614361278	0.09469940292059123	SSP5
2019	rcp60	1.2238574047619841	0.08310123834366218	0.09360655128781149	0.09233429939466618	0.0948788031809568	SSP5
2017	rcp26	1.2309526428572244	0.08731433707197692	0.09379429817055149	0.09252700065406101	0.09506159568704196	SSP5
2020	rcp60	1.2383216904762695	0.09070245276370932	0.09398929031890044	0.0927271179294892	0.09525146270831167	SSP5
2017	rcp85	1.2457145476191267	0.08633960895717543	0.09418491249034588	0.09292786060430777	0.095441964376384	SSP5
2021	rcp60	1.2560240714286501	0.10265191358179357	0.09445771249110557	0.09320776535830366	0.09570765962390748	SSP5
2018	rcp26	1.2583693095238917	0.09017739504494504	0.09451976976610527	0.09327143293621531	0.09576810659599522	SSP5
2018	rcp85	1.274702642857222	0.09926462781245815	0.0949519656102649	0.09371478200087854	0.09618914921965124	SSP5
2022	rcp60	1.2784883571429362	0.09416127569610616	0.09505213928259929	0.09381752515897188	0.0962867534062267	SSP5
2019	rcp26	1.2848335952381762	0.09491582836725115	0.0952200404378013	0.09398971968039359	0.09645036119520901	SSP5
2023	rcp60	1.2947859761905547	0.09553686431072136	0.09548339009211429	0.09425976933527412	0.09670701084895446	SSP5
2020	rcp26	1.3057145476191288	0.08672671654643518	0.09577257069338158	0.09455625847400562	0.09698888291275753	SSP5
2019	rcp85	1.3066074047619831	0.09918578016988919	0.09579619655949809	0.09458047916612453	0.09701191395287165	SSP5
2024	rcp60	1.3140955000000785	0.08327504387434245	0.09599433882332933	0.0947835963563829	0.09720508129027577	SSP5
2021	rcp26	1.3284645476191297	0.10441426013664289	0.0963745577620326	0.09517329245015464	0.09757582307391056	SSP5
2025	rcp60	1.3298097857143643	0.09709425092968357	0.09641015406698152	0.0952097712857805	0.09761053684818254	SSP5
2020	rcp85	1.3321907380953166	0.09311947964249592	0.09647315637662579	0.09527433359361819	0.0976719791596334	SSP5
2026	rcp60	1.3462978809524602	0.10268508664543365	0.0968464450612681	0.09565681223882534	0.09803607788371087	SSP5
2021	rcp85	1.3502026428572211	0.0863765806924434	0.09694976884908468	0.0957626635317751	0.09813687416639427	SSP5
2022	rcp26	1.350333595238177	0.10858447347714589	0.09695323397611522	0.09576621329965526	0.09814025465257517	SSP5
2027	rcp60	1.3649883571429355	0.08648590687852185	0.0973410131919756	0.09616341363190513	0.09851861275204608	SSP5
2023	rcp26	1.3724407380953187	0.09628181432316174	0.09753821042116223	0.09636536255644695	0.0987110582858775	SSP5
2022	rcp85	1.3799288333334114	0.0897665285649924	0.0977363526849934	0.09656825222263479	0.098904453147352	SSP5
2028	rcp60	1.3846074047619834	0.10380101586119504	0.09786015222344441	0.09669500402645026	0.09902530042043856	SSP5
2024	rcp26	1.3936669285715089	0.10925878942507883	0.0980998760116409	0.09694041376000122	0.09925933826328058	SSP5
2029	rcp60	1.402619309523888	0.10422949591328498	0.0983367646959033	0.09718288077170838	0.09949064862009822	SSP5
2023	rcp85	1.4129288333334116	0.09200803274866104	0.09860956469666299	0.09746205426644101	0.09975707512688496	SSP5
2025	rcp26	1.4154050238096043	0.09419444861790474	0.0986750870986931	0.09752909934135041	0.0998210748560358	SSP5
2030	rcp60	1.4162978809524593	0.09151855883823581	0.09869871296480964	0.09755327346876888	0.0998441524608504	SSP5
2026	rcp26	1.4325002619048421	0.09369631603795577	0.09912744368193896	0.09799188077661006	0.10026300658726786	SSP5
2031	rcp60	1.4368574047619835	0.09278522226342374	0.09924273790858792	0.09810980728911803	0.10037566852805782	SSP5
2027	rcp26	1.4452740714286523	0.09568437734936934	0.09946545107318047	0.09833757630628794	0.10059332584007301	SSP5
2024	rcp85	1.4482383571429363	0.09470316200903843	0.09954388894868754	0.09841778566403418	0.1006699922333409	SSP5
2032	rcp60	1.4568455000000777	0.10348706722408262	0.09977164229805155	0.0986506554130222	0.1008926291830809	SSP5
2028	rcp26	1.459738357142938	0.11447749528282936	0.09984819010426943	0.09872891364948841	0.10096746655905045	SSP5
2029	rcp26	1.4766907380953183	0.10577659097848544	0.10029676654893661	0.09918741901966306	0.10140611407821017	SSP5
2033	rcp60	1.4777145476191251	0.10542091286364277	0.10032385754208359	0.09921510443534427	0.1014326106488229	SSP5
2025	rcp85	1.4817740714286507	0.08714631625451423	0.10043127648002712	0.09932487440956494	0.10153767855048929	SSP5
2030	rcp26	1.4963812142857944	0.09131348915821444	0.10081779564969473	0.09971977416541473	0.10191581713397473	SSP5
2034	rcp60	1.504035976190554	0.08629761058707909	0.101020348075201	0.09992666831430641	0.10211402783609558	SSP5
2026	rcp85	1.5143335952381747	0.09345204388894526	0.10129283306441252	0.10020493880686356	0.10238072732196148	SSP5
2031	rcp26	1.5210835952381754	0.10042229823276297	0.10147144461225405	0.10038730788434201	0.10255558134016608	SSP5
2035	rcp60	1.5255716904762686	0.09867427587751473	0.10159020396593343	0.10050855020020406	0.1026718577316628	SSP5
2032	rcp26	1.534047880952462	0.11098652001647297	0.10181449218826712	0.10073749377185158	0.10289149060468265	SSP5
2033	rcp26	1.5372502619048425	0.11350661618632037	0.10189923029473866	0.10082397905819386	0.10297448153128345	SSP5
2034	rcp26	1.5412740714286515	0.10068266532737342	0.10200570419803745	0.10093263917049448	0.10307876922558042	SSP5
2036	rcp60	1.5428574047619827	0.09862749988151895	0.10204760073395083	0.10097539315945832	0.10311980830844335	SSP5
2027	rcp85	1.545393119047699	0.10014658693311788	0.10211469819372204	0.10104386052487828	0.1031855358625658	SSP5
2035	rcp26	1.551012166666746	0.10472763955387843	0.10226338364448251	0.10119556704838423	0.10333120024058079	SSP5
2037	rcp60	1.5627859761905545	0.10395989722995866	0.10257493006567339	0.10151337779630956	0.10363648233503722	SSP5
2036	rcp26	1.566738357142936	0.1125764910908593	0.1026795138996829	0.10162004431869782	0.10373898348066797	SSP5
2038	rcp60	1.5756788333334115	0.08579119110528871	0.10291608757239712	0.10186129121016195	0.10397088393463229	SSP5
2028	rcp85	1.578166928571508	0.10034912236439884	0.10298192498597541	0.10192841973345149	0.10403543023849934	SSP5
2037	rcp26	1.5837621666667452	0.10932880635706724	0.10312998041363942	0.10207936349390499	0.10418059733337386	SSP5
2039	rcp60	1.5900955000000785	0.11269718392435264	0.10329756655729318	0.10225019354984383	0.10434493956474253	SSP5
2038	rcp26	1.602107404761983	0.09837522829074422	0.10361541320944852	0.102574117598871	0.10465670882002603	SSP5
2039	rcp26	1.6110478809524604	0.10786770172753904	0.1038519868821628	0.10281515002951447	0.10488882373481112	SSP5
2029	rcp85	1.6133931190476987	0.09693672981881439	0.1039140441571624	0.10287836767376561	0.1049497206405592	SSP5
2040	rcp60	1.6136669285715084	0.10490406494105733	0.1039212894227715	0.10288574816226509	0.10495683068327791	SSP5
2040	rcp26	1.6151788333334123	0.0995521835381609	0.10396129588939558	0.1029265003449689	0.10499609143382226	SSP5
2041	rcp26	1.6223812142857934	0.09579569588180872	0.1041518778760695	0.1031206125919993	0.1051831431601397	SSP5
2042	rcp26	1.636631214285793	0.11555120008784166	0.10452894669929046	0.10350455693339698	0.10555333646518393	SSP5
2041	rcp60	1.6384883571429363	0.10926495338306924	0.10457808850081299	0.10355458399461823	0.10560159300700775	SSP5
2030	rcp85	1.640416928571508	0.10149177950636412	0.10462912037162486	0.10360653251586485	0.10565170822738487	SSP5
2043	rcp26	1.64977407142865	0.11256297942732622	0.10487671944852683	0.10385854036850284	0.10589489852855083	SSP5
2044	rcp26	1.6622621666667456	0.10312063505500088	0.10520716656261103	0.10419477044440802	0.10621956268081405	SSP5
2042	rcp60	1.6629645476191266	0.1035166317279971	0.1052257522439561	0.10421367791681865	0.10623782657109354	SSP5
2045	rcp26	1.6716907380953165	0.1054752999984863	0.10545665570880233	0.10444854813901068	0.10646476327859399	SSP5
2031	rcp85	1.6739407380953177	0.0947427101463201	0.1055161928914162	0.10450909874744874	0.10652328703538366	SSP5
2046	rcp26	1.6802026428572208	0.10658251570166591	0.1056818889657806	0.10467759485326468	0.10668618307829651	SSP5
2043	rcp60	1.6828216904762685	0.1189673479908891	0.10575119150638929	0.10474805956225507	0.1067543234505235	SSP5
2100	rcp26	1.6833216904762693	0.11098191145153331	0.10576442199141461	0.10476151131338135	0.10676733266944788	SSP5
2047	rcp26	1.6887978809524586	0.10488445694668745	0.1059093273035964	0.10490882732659618	0.10690982728059661	SSP5
2099	rcp26	1.6909169285715078	0.10243741916920222	0.10596539935917984	0.10496582595582485	0.10696497276253483	SSP5
2048	rcp26	1.6935716904762668	0.11231204355208217	0.10603564693443313	0.10503722939719358	0.10703406447167267	SSP5
2049	rcp26	1.699690738095314	0.11493034707472871	0.10619756287021889	0.10520178844185862	0.10719333729857916	SSP5
2098	rcp26	1.7018812142857938	0.12229234284069203	0.10625552499509172	0.10526068955552235	0.10725036043466109	SSP5
2050	rcp26	1.7032502619048389	0.11986038833118176	0.1062917513231371	0.10529750082056011	0.1072860018257141	SSP5
2044	rcp60	1.704381214285792	0.09431519432805145	0.10632167742021814	0.1053279090038431	0.10731544583659318	SSP5
2096	rcp26	1.7073455000000792	0.10016212661860319	0.10640011529572531	0.10540760562135769	0.10739262497009293	SSP5
2097	rcp26	1.707845500000079	0.09445772976357	0.1064133457807506	0.10542104773359198	0.10740564382790921	SSP5
2095	rcp26	1.7083335952381757	0.10750111412007626	0.10642626125422772	0.10543416960289159	0.10741835290556384	SSP5
2051	rcp26	1.7083455000000773	0.11800856623344838	0.10642657626577584	0.10543448964610554	0.10741866288544615	SSP5
2032	rcp85	1.7094050238096041	0.10274825274948457	0.10645461229356763	0.10546297303821557	0.1074462515489197	SSP5
2052	rcp26	1.7097026428572208	0.10163800294979869	0.1064624875822731	0.10547097382944702	0.10745400133509918	SSP5
2053	rcp26	1.7115240714286486	0.10655319433133853	0.10651068434915095	0.10551993712539984	0.10750143157290207	SSP5
2094	rcp26	1.7127383571429382	0.11162381747512261	0.10654281552706962	0.10555257784372696	0.10753305321041229	SSP5
2088	rcp26	1.7128693095238916	0.1108034034400642	0.1065462806541001	0.10555609785041951	0.10753646345778069	SSP5
2089	rcp26	1.7147859761905597	0.1002239092340921	0.10659699751336377	0.10560761636946474	0.1075863786572628	SSP5
2087	rcp26	1.7156193095238907	0.11312355555933656	0.1066190483217392	0.10563001480248688	0.10760808184099152	SSP5
2090	rcp26	1.7156907380953212	0.1192285752220787	0.10662093839102857	0.10563193464211221	0.10760994213994493	SSP5
2054	rcp26	1.7177978809524581	0.1114627361152685	0.1066766954350636	0.10568856805742502	0.10766482281270218	SSP5
2091	rcp26	1.7202978809524634	0.11570933448195844	0.10674284786019023	0.10575575558510583	0.10772994013527462	SSP5
2045	rcp60	1.720809785714363	0.10547827883134661	0.1067563933567636	0.10576951240611297	0.10774327430741422	SSP5
2086	rcp26	1.7215121666667488	0.10519244521973069	0.10677497903810879	0.10578838769789084	0.10776157037832673	SSP5
2093	rcp26	1.7243097857143672	0.11474218204954204	0.1068490067519408	0.1058635649618604	0.10783444854202119	SSP5
2085	rcp26	1.7244764523810348	0.12001356655760499	0.10685341691361591	0.10586804340610312	0.1078387904211287	SSP5
2082	rcp26	1.724619309523891	0.0956098715262253	0.10685719705219456	0.10587188205455969	0.10784251204982942	SSP5
2084	rcp26	1.7248097857143683	0.12428909722768874	0.10686223723696611	0.10587700022659688	0.10784747424733535	SSP5
2055	rcp26	1.7272740714286485	0.10337365254391663	0.1069274446274478	0.10594321390503546	0.10791167534986014	SSP5
2083	rcp26	1.7274883571429391	0.11400337864563521	0.10693311483531591	0.10594897138146776	0.10791725828916406	SSP5
2059	rcp26	1.728869309523887	0.11893737967179915	0.10696965617490947	0.10598607421603569	0.10795323813378326	SSP5
2092	rcp26	1.7289288333334156	0.11350020275528247	0.1069712312326507	0.10598767344099794	0.10795478902430347	SSP5
2081	rcp26	1.7289883571429383	0.10617956512075709	0.10697280629039177	0.10598927266305339	0.10795633991773015	SSP5
2072	rcp26	1.7311550238096038	0.11529616731957978	0.10703013839216804	0.10604748236551514	0.10801279441882095	SSP5
2071	rcp26	1.7314288333334136	0.12336751080725539	0.10703738365777712	0.10605483826206794	0.10801992905348631	SSP5
2068	rcp26	1.7325597857143644	0.11615526406755895	0.10706730975485812	0.10608522065913141	0.10804939885058483	SSP5
2058	rcp26	1.7330002619048388	0.11426550952248733	0.10707896518214227	0.10609705351813536	0.10806087684614918	SSP5
2073	rcp26	1.7337502619048422	0.10670673001095841	0.10709881090968029	0.10611720099101389	0.1080804208283467	SSP5
2077	rcp26	1.7343335952381773	0.10977064049941535	0.10711424647554318	0.10613287092678328	0.10809562202430309	SSP5
2060	rcp26	1.7349288333334099	0.11241214566465604	0.10712999705295412	0.10614886036747737	0.10811113373843087	SSP5
2069	rcp26	1.735559785714365	0.09609360771122272	0.10714669266500992	0.10616580885490659	0.10812757647511326	SSP5
2070	rcp26	1.7355835952381755	0.10300689068499136	0.1071473226881064	0.10616644841402453	0.10812819696218826	SSP5
2076	rcp26	1.735726452381034	0.11009725145603148	0.10715110282668508	0.10617028575888489	0.10813191989448527	SSP5
2056	rcp26	1.7366788333334107	0.10463160333558374	0.10717630375054267	0.1061958676263569	0.10815673987472844	SSP5
2078	rcp26	1.736976452381034	0.11377367008284467	0.10718417903924832	0.10620386180592231	0.10816449627257432	SSP5
2067	rcp26	1.7372978809524602	0.11430923345850276	0.10719268435105023	0.10621249543742145	0.108172873264679	SSP5
2074	rcp26	1.7374169285715086	0.1029175600732772	0.10719583446653247	0.1062156930569876	0.10817597587607734	SSP5
2080	rcp26	1.7378216904762727	0.11737075332436067	0.10720654485917205	0.106226564875623	0.10818652484272111	SSP5
2057	rcp26	1.7382502619048386	0.11062086946052496	0.10721788527490787	0.10623807606489498	0.10819769448492077	SSP5
2075	rcp26	1.739678833333415	0.10647551654424886	0.10725568666069457	0.10627644559457067	0.10823492772681848	SSP5
2079	rcp26	1.7403455000000827	0.11672599903160931	0.107273327307395	0.10629435079469789	0.10825230382009211	SSP5
2065	rcp26	1.7407026428572205	0.11450061048588137	0.1072827776538415	0.10630394271411542	0.10826161259356759	SSP5
2046	rcp60	1.7418097857143628	0.09009311297763259	0.10731207372782607	0.10633367698945224	0.1082904704661999	SSP5
2064	rcp26	1.7424883571429346	0.10678407550653034	0.1073300293860747	0.10635190071786808	0.1083081580542813	SSP5
2061	rcp26	1.743500261904839	0.10214106430029599	0.1073568053676735	0.10637907573971744	0.10833453499562956	SSP5
2063	rcp26	1.7449169285715056	0.12168776066804059	0.10739429174191184	0.10641711933345313	0.10837146415037055	SSP5
2066	rcp26	1.7450955000000787	0.11585985844343451	0.1073990169151352	0.106421914625335	0.10837611920493541	SSP5
2062	rcp26	1.7456788333334097	0.12232096063643941	0.10741445248099799	0.1064375790595103	0.10839132590248567	SSP5
2033	rcp85	1.748571690476271	0.11091285247752034	0.1074910002872159	0.1065152576516995	0.10846674292273228	SSP5
2047	rcp60	1.7654050238096013	0.10934692606551122	0.1079364266164008	0.10696712366658905	0.10890572956621254	SSP5
2034	rcp85	1.7871431190476985	0.10481792191923589	0.10851163770345304	0.10755029078558145	0.10947298462132463	SSP5
2048	rcp60	1.7912145476191252	0.10579870355835722	0.10861937165294469	0.10765946900118391	0.10957927430470547	SSP5
2049	rcp60	1.8089169285715059	0.11530330698161873	0.10908779382514984	0.10813399984253914	0.11004158780776054	SSP5
2035	rcp85	1.8272145476191273	0.08525404671756943	0.10957196657476612	0.10862419032495418	0.11051974282457805	SSP5
2050	rcp60	1.8273097857143634	0.10497760538480412	0.10957448666715183	0.10862674094127116	0.11052223239303251	SSP5
2051	rcp60	1.8528574047619832	0.10153127430777452	0.11025050144963489	0.10931064086418209	0.11119036203508768	SSP5
2036	rcp85	1.860333595238175	0.108926451676843	0.11044832870191792	0.109510660211136	0.11138599719269986	SSP5
2052	rcp60	1.8834764523810301	0.10654002610892717	0.11106071115166019	0.11012949132020586	0.11199193098311452	SSP5
2037	rcp85	1.8949288333334122	0.11624290916473405	0.11136375226104916	0.11043553275851427	0.11229197176358406	SSP5
2053	rcp60	1.9072383571429352	0.11351800137057658	0.11168947420191003	0.11076433681373887	0.11261461159008118	SSP5
2054	rcp60	1.927095500000078	0.12401031442542003	0.11221491346434323	0.11129443255350621	0.11313539437518025	SSP5
2038	rcp85	1.9392740714286507	0.10823805112149493	0.11253717027817371	0.11161935036788972	0.1134549901884577	SSP5
2055	rcp60	1.9426550238096012	0.10357019563128368	0.11262663355786853	0.11170952588086164	0.11354374123487543	SSP5
2056	rcp60	1.9670121666667448	0.13176219588658006	0.11327114718552944	0.11235882716572482	0.11418346720533407	SSP5
2039	rcp85	1.9771788333334137	0.10768804736400481	0.11354016704771053	0.11262966553148601	0.11445066856393504	SSP5
2057	rcp60	1.997428833333411	0.11728386435982777	0.11407600169123497	0.11316880321447642	0.11498320016799352	SSP5
2040	rcp85	2.0147621666667472	0.11413662952477227	0.11453465850544534	0.11362994699475112	0.11543937001613955	SSP5
2058	rcp60	2.029678833333411	0.10490658618766019	0.11492936797536663	0.11402654325687371	0.11583219269385954	SSP5
2041	rcp85	2.0566074047619844	0.10532996116508722	0.11564192409744338	0.11474190706666705	0.11654194112821971	SSP5
2059	rcp60	2.057547880952459	0.11932218815196925	0.11566681000975282	0.11476687704497922	0.11656674297452642	SSP5
2060	rcp60	2.0844764523810304	0.12564415683132651	0.11637936613182953	0.115481437402709	0.11727729486095007	SSP5
2042	rcp85	2.1005240714286506	0.11359127117439959	0.11680400169883193	0.1159068959043566	0.11770110749330726	SSP5
2061	rcp60	2.1168335952381723	0.1135142932508653	0.11723556751989514	0.11633901283702444	0.11813212220276584	SSP5
2043	rcp85	2.1449764523810315	0.10602941576193403	0.11798025481989047	0.11708397350072919	0.11887653613905175	SSP5
2062	rcp60	2.148905023809603	0.10401020008425516	0.11808420863080352	0.11718789717907231	0.11898052008253472	SSP5
2063	rcp60	2.1803335952381744	0.1271426884895908	0.11891583911810788	0.1180186846584821	0.11981299357773366	SSP5
2044	rcp85	2.192678833333412	0.09644756331263404	0.11924250609361342	0.11834472821838724	0.1201402839688396	SSP5
2064	rcp60	2.2106312142857942	0.1279977067568862	0.11971754350833125	0.11881856583043482	0.12061652118622768	SSP5
2045	rcp85	2.2318216904762687	0.10501613626583213	0.12027826406416521	0.11937742476672858	0.12117910336160184	SSP5
2065	rcp60	2.2377026428572235	0.12492399103034878	0.12043387976898663	0.1195324386897118	0.12133532084826146	SSP5
2066	rcp60	2.2654288333334143	0.11704833727777256	0.12116754166479417	0.12026276833181732	0.12207231499777102	SSP5
2046	rcp85	2.2711907380953154	0.1197060338039503	0.1213200072541332	0.12041443943984301	0.12222557506842338	SSP5
2067	rcp60	2.295131214285796	0.11778273471622544	0.12195349547760645	0.12104425401441525	0.12286273694079765	SSP5
2047	rcp85	2.310785976190554	0.11604196507090075	0.12236773566351744	0.1214557697045563	0.12327970162247859	SSP5
2068	rcp60	2.3305121666667477	0.12005168665915908	0.1228897097989203	0.12197395195442387	0.12380546764341674	SSP5
2048	rcp85	2.3624169285715055	0.10923660624691665	0.12373394074815343	0.12281121522952523	0.12465666626678162	SSP5
2069	rcp60	2.365155023809604	0.13128418421833496	0.12380639340424443	0.12288302245176633	0.12472976435672253	SSP5
2070	rcp60	2.4069050238096046	0.11417703847141479	0.12491113890385672	0.12397701523440831	0.1258452625733051	SSP5
2049	rcp85	2.4107026428572205	0.12020062064680594	0.12501162758773926	0.12407644210816073	0.1259468130673178	SSP5
2071	rcp60	2.4411550238096047	0.13264790749707767	0.12581742712808958	0.12487323355280643	0.1267616207033727	SSP5
2050	rcp85	2.4575955000000778	0.11020492086223184	0.12625245807618318	0.12530304219512453	0.12720187395724183	SSP5
2072	rcp60	2.4746431190476996	0.12472738045905854	0.12670355461323624	0.12574846327705666	0.1276586459494158	SSP5
2073	rcp60	2.5033931190476992	0.13872325777209135	0.1274643075021908	0.12649905745194792	0.12842955755243365	SSP5
2051	rcp85	2.5066312142857914	0.11933471133049366	0.1275499906433069	0.12658355104046623	0.1285164302461476	SSP5
2074	rcp60	2.5366550238096033	0.13776014226576472	0.1283444497679212	0.12736655321625384	0.12932234631958855	SSP5
2052	rcp85	2.550583595238173	0.1242102762693661	0.12871301327934015	0.12772954450066634	0.12969648205801396	SSP5
2075	rcp60	2.5691312142857936	0.13551250385922323	0.12920380127146908	0.12821266571102805	0.1301949368319101	SSP5
2053	rcp85	2.595547880952459	0.11796332239416724	0.12990281189697223	0.12890028229703748	0.13090534149690697	SSP5
2076	rcp60	2.5995359761905563	0.13095771585493662	0.13000834076562642	0.129004043588812	0.13101263794244083	SSP5
2077	rcp60	2.6234407380953177	0.1534689262190158	0.1306408839544549	0.12962573723035375	0.13165603067855602	SSP5
2054	rcp85	2.636381214285792	0.12077266872586205	0.13098330150737145	0.1299621027773746	0.1320045002373683	SSP5
2078	rcp60	2.647238357142937	0.14084167868301645	0.13127059203934938	0.13024422085709708	0.13229696322160167	SSP5
2079	rcp60	2.673309785714366	0.1299505125248116	0.13196046732995415	0.1309213303917564	0.13299960426815188	SSP5
2055	rcp85	2.6805240714286502	0.13836341529692034	0.13215136432817626	0.13110861066493504	0.13319411799141748	SSP5
2080	rcp60	2.7077264523810323	0.13577644714443937	0.13287116571586208	0.13181445556711513	0.13392787586460903	SSP5
2056	rcp85	2.7277859761905545	0.12342432508955044	0.13340196017461503	0.1323346435634887	0.13446927678574136	SSP5
2081	rcp60	2.740857404761985	0.13070695464038407	0.1337478428545621	0.13267347522776604	0.13482221048135815	SSP5
2082	rcp60	2.766940738095318	0.14094016720359506	0.1344380331567151	0.13334927628803833	0.13552679002539186	SSP5
2057	rcp85	2.7783693095238875	0.11654827775887516	0.13474044424300752	0.13364525201289296	0.13583563647312208	SSP5
2083	rcp60	2.7876074047619843	0.12427871316838052	0.13498489320442736	0.13388444226878476	0.13608534414006995	SSP5
2084	rcp60	2.8099645476191273	0.1434263620866782	0.13557648489198704	0.13446310187286087	0.1366898679111132	SSP5
2058	rcp85	2.825821690476268	0.12201983581818329	0.13599608027421783	0.13487335302866643	0.13711880751976924	SSP5
2085	rcp60	2.8350002619048422	0.15116242875120084	0.13623895417789655	0.1351107546278526	0.1373671537279405	SSP5
2086	rcp60	2.8599050238096053	0.13317649348828886	0.13689795833677568	0.13575468166687324	0.13804123500667811	SSP5
2059	rcp85	2.870952642857221	0.14611656510516413	0.137190289053525	0.13604021974204475	0.13834035836500527	SSP5
2087	rcp60	2.883928833333414	0.16306426467248997	0.13753365164108633	0.13637552400160094	0.13869177928057172	SSP5
2088	rcp60	2.910226452381033	0.1457429379050232	0.1382295121511073	0.1370547958032095	0.13940422849900508	SSP5
2060	rcp85	2.922428833333412	0.13933232616138638	0.13855239898803415	0.13736987131711317	0.13973492665895512	SSP5
2089	rcp60	2.9346907380953193	0.13365387525462585	0.1388768608827022	0.1376864129845128	0.1400673087808916	SSP5
2090	rcp60	2.954571690476272	0.13898187115055466	0.13940293016823188	0.13819949350893004	0.14060636682753372	SSP5
2091	rcp60	2.9698335952381774	0.16007674112110867	0.13980677497305166	0.1385932468859835	0.1410203030601198	SSP5
2061	rcp85	2.971428833333411	0.13723781783473823	0.1398489865205132	0.1386343977182865	0.1410635753227399	SSP5
2092	rcp60	2.9911907380953204	0.15233865468822483	0.1403719056905608	0.13914408566206962	0.14159972571905197	SSP5
2093	rcp60	3.0108931190477013	0.1607163722017381	0.1408932498028671	0.139652074437072	0.1421344251686622	SSP5
2062	rcp85	3.0214050238096015	0.13105813808619274	0.14117140499994646	0.1399230389365199	0.14241977106337303	SSP5
2094	rcp60	3.027762166666749	0.14236334520548882	0.14133962116669677	0.14008688491926594	0.1425923574141276	SSP5
2095	rcp60	3.042845500000083	0.16292154848356824	0.14173874079829324	0.14047557169962083	0.14300190989696565	SSP5
2096	rcp60	3.057297880952464	0.14320907948856215	0.142121164817834	0.14084791659535598	0.143394413040312	SSP5
2097	rcp60	3.073940738095321	0.14230025548921654	0.14256155096224743	0.14127659823494781	0.14384650368954705	SSP5
2063	rcp85	3.0745955000000773	0.11558812842109405	0.14257887659739943	0.14129346129052991	0.14386429190426894	SSP5
2098	rcp60	3.092619309523893	0.14953463366355946	0.14305580408140672	0.1417575939425905	0.14435401422022295	SSP5
2099	rcp60	3.1079764523810365	0.14109727404882538	0.1434621689786123	0.1421529654508331	0.1447713725063915	SSP5
2100	rcp60	3.1151550238096073	0.15431967399847174	0.14365212094218976	0.14233775038043	0.14496649150394952	SSP5
2064	rcp85	3.1191431190476973	0.15090306769483483	0.14375764981084377	0.14244040100671462	0.1450748986149729	SSP5
2065	rcp85	3.1598335952381746	0.13898844311715075	0.1448343592826644	0.14348743952041296	0.14618127904491582	SSP5
2066	rcp85	3.2106312142857933	0.12965528285765404	0.1461785135589249	0.1447938142884419	0.14756321282940787	SSP5
2067	rcp85	3.266143119047698	0.15463352986041595	0.14764741240828105	0.14622056161491725	0.14907426320164485	SSP5
2068	rcp85	3.3209169285715077	0.13610880747305554	0.14909678054164752	0.14762752617081223	0.1505660349124828	SSP5
2069	rcp85	3.366166928571508	0.12159907272060475	0.15029413943643688	0.14878929431125165	0.1517989845616221	SSP5
2070	rcp85	3.413274071428651	0.14248345316563066	0.15154064013274876	0.14999824551058524	0.15308303475491228	SSP5
2071	rcp85	3.461428833333413	0.155286846840637	0.15281486184530416	0.1512335947417158	0.1543961289488925	SSP5
2072	rcp85	3.5166907380953187	0.15110278124560195	0.1542771454521477	0.1526507062664673	0.15590358463782814	SSP5
2073	rcp85	3.5716431190476987	0.146006904215458	0.15573123875873746	0.15405933063270474	0.15740314688477017	SSP5
2074	rcp85	3.6216788333334127	0.16790603054354256	0.15705523229591178	0.15534148335904546	0.1587689812327781	SSP5
2075	rcp85	3.6707026428572225	0.15451952912823974	0.15835244985148733	0.1565973293234087	0.16010757037956597	SSP5
2076	rcp85	3.7194169285715084	0.17267928896262397	0.1596414771068091	0.15784490227174058	0.1614380519418776	SSP5
2077	rcp85	3.7698574047619844	0.15462998999845284	0.16097618103662298	0.15913634644896146	0.1628160156242845	SSP5
2078	rcp85	3.819631214285794	0.15926663816478542	0.16229324431973646	0.1604104088941649	0.164176079745308	SSP5
2079	rcp85	3.8707145476191283	0.16920979210202908	0.1636449588731543	0.1617176900596439	0.1655722276866647	SSP5
2080	rcp85	3.917655023809604	0.15305850203101612	0.1648870494077911	0.16291869930629996	0.16685539950928222	SSP5
2081	rcp85	3.9658335952381747	0.1655951002832402	0.16616190114344287	0.16415115170322567	0.16817265058366007	SSP5
2082	rcp85	4.017393119047698	0.17053745534340004	0.16752621615878954	0.16546984536878953	0.16958258694878955	SSP5
2083	rcp85	4.063357404761986	0.1648672379453061	0.16874247574647225	0.1666452326736176	0.17083971881932689	SSP5
2084	rcp85	4.105547880952461	0.16777904601592117	0.16985887667336869	0.16772395939349688	0.1719937939532405	SSP5
2085	rcp85	4.155702642857222	0.1676902161353166	0.17118602032602526	0.16900613187690292	0.1733659087751476	SSP5
2086	rcp85	4.2119407380953175	0.17334550674202975	0.17267413487982292	0.17044359568018125	0.17490467407946458	SSP5
2087	rcp85	4.265238357142937	0.18080821513538592	0.17408444158120992	0.17180569431388754	0.1763631888485323	SSP5
2088	rcp85	4.315178833333413	0.15466561920851768	0.1754059150259985	0.17308182590150015	0.17773000415049686	SSP5
2089	rcp85	4.361833595238175	0.1698583578577619	0.176640445283478	0.17427385712143706	0.17900703344551894	SSP5
2090	rcp85	4.407833595238175	0.1746147025407605	0.1778576499058053	0.17544903357778108	0.18026626623382952	SSP5
2091	rcp85	4.4500955000000815	0.18849335509831913	0.17897594090199115	0.1765286073805398	0.1814232744234425	SSP5
2092	rcp85	4.488940738095319	0.18343067012440714	0.18000382358383737	0.17752081894956093	0.18248682821811382	SSP5
2093	rcp85	4.52441692857151	0.19808538325485664	0.18094255799753706	0.17842690869005673	0.18345820730501738	SSP5
2094	rcp85	4.5592859761905595	0.18627621084027954	0.18186522682227746	0.17931743137084866	0.18441302227370626	SSP5
2095	rcp85	4.5926074047619885	0.188973225371787	0.18274694414574902	0.1801683756580045	0.18532551263349353	SSP5
2096	rcp85	4.6247859761905605	0.18344021292092857	0.18359842036059135	0.1809900862839237	0.18620675443725898	SSP5
2097	rcp85	4.653607404761989	0.17271856241704425	0.18436106331883526	0.18172603033617338	0.18699609630149713	SSP5
2098	rcp85	4.677000261904848	0.1892184970433991	0.18498006101109024	0.18232333180552873	0.18763679021665175	SSP5
2099	rcp85	4.701035976190562	0.1872493324981374	0.18561606932694918	0.18293702394360628	0.1882951147102921	SSP5
2100	rcp85	4.7242502619048485	0.1874156588157647	0.1862303418459808	0.18352972067625176	0.18893096301570986	SSP5
