# Supplementary material for: The social costs of tropical cyclones
Source: Nat Commun. 2023 Nov 23;14:7294. doi: 10.1038/s41467-023-43114-4 (PMC10667268; doi:10.1038/s41467-023-43114-4)
Supplement: Supplementary file 4 — Source Data [file 41467_2023_43114_MOESM4_ESM.zip › figs04e.csv]

scenario	ISO	SSP	year	gdppc50	gdppc17	gdppc83
rcp26	USA	SSP2	2011	42465.56836757867	42435.17446580003	42490.44151564246
rcp26	USA	SSP2	2012	42970.600965362304	42916.16020158068	43016.87245822531
rcp26	USA	SSP2	2013	43644.85328946713	43564.61814637422	43710.94948859086
rcp26	USA	SSP2	2014	44432.850272970536	44324.13634086502	44523.34856566297
rcp26	USA	SSP2	2015	45303.68870838831	45169.60322805344	45417.59693681527
rcp26	USA	SSP2	2016	46218.48930124668	46057.12996587753	46355.96890886785
rcp26	USA	SSP2	2017	47152.810603907135	46965.27223389347	47315.6356125972
rcp26	USA	SSP2	2018	48078.9411525687	47864.30086706565	48267.019806938246
rcp26	USA	SSP2	2019	48978.6435688936	48737.29365570354	49191.822752143664
rcp26	USA	SSP2	2020	49832.24601124293	49563.296589872814	50072.31747828288
rcp26	USA	SSP2	2021	50616.994511218094	50319.99191274851	50884.497988890245
rcp26	USA	SSP2	2022	51341.88983715219	51016.20065416435	51638.038965431566
rcp26	USA	SSP2	2023	52023.39912108144	51668.40989950045	52347.80053787597
rcp26	USA	SSP2	2024	52654.80730534445	52268.46304842013	53009.54404672274
rcp26	USA	SSP2	2025	53262.528860555096	52844.50381228329	53647.35682437935
rcp26	USA	SSP2	2026	53846.20727577686	53394.82130776477	54262.5022878126
rcp26	USA	SSP2	2027	54402.25366775376	53917.15904996699	54849.47478316603
rcp26	USA	SSP2	2028	54939.49352009071	54419.09579333714	55418.92548458708
rcp26	USA	SSP2	2029	55453.79153807598	54898.181519800746	55966.77122873192
rcp26	USA	SSP2	2030	55942.69041287043	55351.29247884609	56489.06830889725
rcp26	USA	SSP2	2031	56407.18184802076	55779.85438852206	56986.10388184261
rcp26	USA	SSP2	2032	56849.04547025156	56183.93536319766	57463.41684856273
rcp26	USA	SSP2	2033	57273.61162312837	56571.29116936934	57921.9389715672
rcp26	USA	SSP2	2034	57679.60815660117	56938.14777453825	58361.44957898538
rcp26	USA	SSP2	2035	58072.44116571719	57291.04670725809	58789.97178485537
rcp26	USA	SSP2	2036	58453.991246466816	57631.48490943519	59208.11952992933
rcp26	USA	SSP2	2037	58825.23410449643	57962.74113881638	59616.01555706695
rcp26	USA	SSP2	2038	59186.89232944863	58284.97224359554	60013.7677982988
rcp26	USA	SSP2	2039	59536.67936107157	58593.89205042783	60399.61219077368
rcp26	USA	SSP2	2040	59882.83648005639	58899.92382557224	60781.43216720808
rcp26	USA	SSP2	2041	60218.94216393227	59194.56707077285	61153.21477852284
rcp26	USA	SSP2	2042	60540.53461053524	59475.91502782679	61512.74794818239
rcp26	USA	SSP2	2043	60856.97742748927	59752.47389285286	61866.980190718656
rcp26	USA	SSP2	2044	61159.65200479364	60014.604652518254	62205.644163640405
rcp26	USA	SSP2	2045	61439.901351429	60253.963555630944	62523.34471405409
rcp26	USA	SSP2	2046	61708.6028291883	60481.66886671674	62829.55448297838
rcp26	USA	SSP2	2047	61959.52389884922	60693.18128902194	63118.03939089832
rcp26	USA	SSP2	2048	62193.93350012225	60886.56667607489	63392.13601663136
rcp26	USA	SSP2	2049	62425.78936975629	61075.298975498015	63661.63216440575
rcp26	USA	SSP2	2050	62650.09554699036	61257.99426144758	63922.20131007736
rcp26	USA	SSP2	2051	62870.93512368623	61435.52482932396	64181.9639330425
rcp26	USA	SSP2	2052	63093.41202859738	61614.34856090273	64442.83605788192
rcp26	USA	SSP2	2053	63310.3481463022	61787.0514840032	64699.38685786663
rcp26	USA	SSP2	2054	63525.00358246736	61957.94591575362	64954.42826647097
rcp26	USA	SSP2	2055	63745.35199718364	62132.08487331245	65216.04127000226
rcp26	USA	SSP2	2056	63960.52124347855	62299.75179250427	65473.13829411178
rcp26	USA	SSP2	2057	64179.641373802806	62474.79128085571	65733.80275539593
rcp26	USA	SSP2	2058	64407.50538136175	62655.36459139469	66003.09805504956
rcp26	USA	SSP2	2059	64636.630493175646	62835.622646497926	66275.74430309258
rcp26	USA	SSP2	2060	64874.6062663902	63029.82790127185	66555.0686075042
rcp26	USA	SSP2	2061	65123.37530942984	63227.8997300521	66847.08458919846
rcp26	USA	SSP2	2062	65368.009936448194	63423.74644073639	67135.34227787305
rcp26	USA	SSP2	2063	65619.12395440068	63628.76970196594	67429.46416805961
rcp26	USA	SSP2	2064	65872.25500250701	63828.79092232502	67725.26666532717
rcp26	USA	SSP2	2065	66110.78668001294	64017.71450727044	68007.91445356362
rcp26	USA	SSP2	2066	66350.13635113224	64206.87135531605	68292.32584499868
rcp26	USA	SSP2	2067	66583.6153937797	64389.70639984007	68571.38123417388
rcp26	USA	SSP2	2068	66804.05590792416	64559.43408545476	68837.04331389452
rcp26	USA	SSP2	2069	67029.58871016385	64732.07500772769	69109.34827929214
rcp26	USA	SSP2	2070	67245.98138669314	64896.33390557313	69371.56347235854
rcp26	USA	SSP2	2071	67454.04590424469	65052.53707678612	69627.1508228563
rcp26	USA	SSP2	2072	67673.12208298172	65217.452947015	69892.69612114746
rcp26	USA	SSP2	2073	67887.52538192616	65377.92992453672	70155.27221499257
rcp26	USA	SSP2	2074	68107.3271725429	65543.83818864281	70420.6422387358
rcp26	USA	SSP2	2075	68342.0433683299	65724.66479403003	70700.14871491512
rcp26	USA	SSP2	2076	68579.9727143085	65910.40626149245	70986.46958606159
rcp26	USA	SSP2	2077	68824.72830730083	66105.89873772403	71278.46723024767
rcp26	USA	SSP2	2078	69078.3614603744	66306.28933732415	71579.5573885436
rcp26	USA	SSP2	2079	69329.64324753077	66506.95628138908	71879.22093168282
rcp26	USA	SSP2	2080	69581.1632887772	66711.00714411914	72178.29137715971
rcp26	USA	SSP2	2081	69832.11122661139	66908.27983661552	72478.04213051923
rcp26	USA	SSP2	2082	70078.05237601764	67105.22218364339	72774.26043801985
rcp26	USA	SSP2	2083	70319.92401153373	67294.21881950671	73064.82790045421
rcp26	USA	SSP2	2084	70563.10720130632	67482.91977927474	73360.40542193895
rcp26	USA	SSP2	2085	70808.42626609813	67671.57948795536	73657.19410822696
rcp26	USA	SSP2	2086	71052.54098522637	67862.3979257564	73951.72653149626
rcp26	USA	SSP2	2087	71297.72197786337	68050.5730150568	74250.239609819
rcp26	USA	SSP2	2088	71545.06587057174	68242.87798859354	74548.83697266213
rcp26	USA	SSP2	2089	71794.08548186875	68435.23252609732	74850.47749598144
rcp26	USA	SSP2	2090	72035.44446096536	68619.0123910237	75146.551872304
rcp26	USA	SSP2	2091	72285.29188912032	68812.65158725242	75449.90753576088
rcp26	USA	SSP2	2092	72538.24712767274	69004.48029985797	75755.12414137293
rcp26	USA	SSP2	2093	72786.93910039534	69194.39231401646	76057.44176408394
rcp26	USA	SSP2	2094	73043.05556267282	69391.76272108774	76367.09115979102
rcp26	USA	SSP2	2095	73300.54257400623	69588.63828859759	76676.71130224546
rcp26	USA	SSP2	2096	73554.23322651268	69783.84518708524	76983.78643700996
rcp26	USA	SSP2	2097	73814.60774642217	69985.9793381282	77300.53958354467
rcp26	USA	SSP2	2098	74070.07912500498	70183.76785502929	77609.53003053638
rcp26	USA	SSP2	2099	74340.54904621889	70390.62381958347	77933.74543296617
rcp26	USA	SSP2	2100	74606.45934621833	70600.46457379029	78254.1071018612
rcp60	USA	SSP2	2011	42466.33732621587	42436.59347510206	42491.03927499184
rcp60	USA	SSP2	2012	42974.16573437331	42921.21895018137	43018.68915109288
rcp60	USA	SSP2	2013	43644.79836614658	43565.9231020596	43711.50112402881
rcp60	USA	SSP2	2014	44433.15276906523	44326.79858141956	44523.10583314555
rcp60	USA	SSP2	2015	45303.946615483066	45171.321041202245	45417.60009626504
rcp60	USA	SSP2	2016	46222.04758276715	46061.64096845625	46360.84695359801
rcp60	USA	SSP2	2017	47151.57394634091	46962.89704024712	47316.2348173576
rcp60	USA	SSP2	2018	48080.583307586894	47862.6957583472	48271.310538752216
rcp60	USA	SSP2	2019	48982.9061616897	48735.68590728677	49200.516826027626
rcp60	USA	SSP2	2020	49830.686695533965	49553.419500896656	50076.39367049677
rcp60	USA	SSP2	2021	50618.28482097211	50310.97673452696	50891.24133271416
rcp60	USA	SSP2	2022	51349.88407111425	51012.41294422998	51649.14491516055
rcp60	USA	SSP2	2023	52027.23731975045	51659.38534918142	52354.97766407643
rcp60	USA	SSP2	2024	52669.9608956404	52271.50234818971	53025.46966203141
rcp60	USA	SSP2	2025	53280.25401277481	52852.258278953486	53662.80015731379
rcp60	USA	SSP2	2026	53866.22627899457	53406.77239551272	54278.75725920898
rcp60	USA	SSP2	2027	54434.718427338856	53944.40827445968	54876.9705720594
rcp60	USA	SSP2	2028	54974.60304852016	54452.6363414687	55446.89984849128
rcp60	USA	SSP2	2029	55493.66041005326	54938.01549224895	55997.59378777989
rcp60	USA	SSP2	2030	55993.66847244564	55404.89326605269	56528.34888910079
rcp60	USA	SSP2	2031	56459.14545953997	55837.69985284274	57025.74117184599
rcp60	USA	SSP2	2032	56906.52372096216	56251.21760270465	57505.06737612535
rcp60	USA	SSP2	2033	57336.76627578909	56646.41881542909	57967.72744025551
rcp60	USA	SSP2	2034	57748.21383221015	57022.72871843832	58412.63893894508
rcp60	USA	SSP2	2035	58145.21435255299	57386.05648039931	58842.08018450161
rcp60	USA	SSP2	2036	58535.30679146413	57741.21463108507	59265.84166016177
rcp60	USA	SSP2	2037	58914.99157699075	58085.53990387254	59677.587560195
rcp60	USA	SSP2	2038	59285.84484483625	58422.59860596635	60080.913790385086
rcp60	USA	SSP2	2039	59643.269830838406	58745.09257480135	60471.7729034474
rcp60	USA	SSP2	2040	59997.83778767765	59066.36857334816	60859.43573760356
rcp60	USA	SSP2	2041	60339.36184319183	59373.65177835875	61234.71518528261
rcp60	USA	SSP2	2042	60669.692854290886	59668.006798154216	61599.161858521016
rcp60	USA	SSP2	2043	60984.60481155085	59948.320537924425	61949.35136875376
rcp60	USA	SSP2	2044	61291.43517637184	60217.733262796224	62291.56779058275
rcp60	USA	SSP2	2045	61569.39013536232	60457.1399340272	62606.92868761664
rcp60	USA	SSP2	2046	61839.04317508248	60688.91478425534	62911.98737557956
rcp60	USA	SSP2	2047	62089.019757893	60897.9762036366	63198.66303487245
rcp60	USA	SSP2	2048	62329.936391974334	61099.227623296574	63476.0172885867
rcp60	USA	SSP2	2049	62561.71818437004	61291.13408723246	63746.38626552884
rcp60	USA	SSP2	2050	62792.3365713512	61485.28380643379	64014.21240178646
rcp60	USA	SSP2	2051	63019.165581789486	61670.70621143405	64278.62175193675
rcp60	USA	SSP2	2052	63246.688791043896	61856.48334089168	64544.67993651987
rcp60	USA	SSP2	2053	63468.17072857994	62038.21008235295	64803.855797871525
rcp60	USA	SSP2	2054	63690.48085946612	62217.605311529616	65066.799824729074
rcp60	USA	SSP2	2055	63912.09235470591	62394.81604157903	65328.66222881787
rcp60	USA	SSP2	2056	64126.82961395209	62566.83109951758	65581.75964073575
rcp60	USA	SSP2	2057	64347.20115669853	62740.96319798968	65846.74335018294
rcp60	USA	SSP2	2058	64571.24377280313	62920.8760020904	66108.91564290381
rcp60	USA	SSP2	2059	64786.96003410262	63090.14398185742	66368.7721917273
rcp60	USA	SSP2	2060	65016.97229958308	63272.78258666381	66643.02448297362
rcp60	USA	SSP2	2061	65256.25419203019	63465.00589951735	66926.76851966209
rcp60	USA	SSP2	2062	65492.192365157	63651.88899057204	67206.59429330345
rcp60	USA	SSP2	2063	65735.20881587884	63845.70175948173	67495.29608081402
rcp60	USA	SSP2	2064	65978.6180635236	64040.28656202801	67784.2195459231
rcp60	USA	SSP2	2065	66216.45739351452	64226.887016053886	68067.91033494611
rcp60	USA	SSP2	2066	66445.97817640903	64407.81569246526	68342.32569115436
rcp60	USA	SSP2	2067	66670.84132814055	64580.74867386535	68617.9397570387
rcp60	USA	SSP2	2068	66887.89984619638	64746.33734918819	68883.33858602397
rcp60	USA	SSP2	2069	67094.05513673328	64901.023373280565	69137.39384577207
rcp60	USA	SSP2	2070	67305.20331445437	65054.291367293714	69397.24349509306
rcp60	USA	SSP2	2071	67500.99832139662	65195.58498529076	69643.55372383853
rcp60	USA	SSP2	2072	67699.98841250644	65338.52243315848	69890.25847290526
rcp60	USA	SSP2	2073	67899.36501891771	65478.80832543764	70141.235478981
rcp60	USA	SSP2	2074	68099.14596308151	65621.42579504487	70391.63114916645
rcp60	USA	SSP2	2075	68307.95859661972	65768.71591831632	70653.20699348234
rcp60	USA	SSP2	2076	68524.72503423503	65921.31199165768	70924.81741569149
rcp60	USA	SSP2	2077	68736.78990167238	66069.13962106062	71191.94320832213
rcp60	USA	SSP2	2078	68965.38036704678	66228.1702653951	71477.10238007504
rcp60	USA	SSP2	2079	69185.978291629	66377.0069170377	71757.15457399843
rcp60	USA	SSP2	2080	69401.25478877423	66522.95565680077	72029.55795143708
rcp60	USA	SSP2	2081	69619.01423362571	66671.57632309811	72306.72908658157
rcp60	USA	SSP2	2082	69831.7178649664	66810.52793456212	72579.8097358582
rcp60	USA	SSP2	2083	70043.82203706645	66952.0625407578	72849.87418252564
rcp60	USA	SSP2	2084	70252.34043009518	67096.01324037256	73119.41908070692
rcp60	USA	SSP2	2085	70464.26194715436	67231.7788089823	73392.02152943122
rcp60	USA	SSP2	2086	70680.79632385696	67380.99490442392	73666.27976228298
rcp60	USA	SSP2	2087	70883.87205158678	67515.79872008212	73930.3182516461
rcp60	USA	SSP2	2088	71097.33645099554	67652.4380037388	74207.14807212263
rcp60	USA	SSP2	2089	71312.8114980399	67794.89841713152	74482.85643137347
rcp60	USA	SSP2	2090	71510.60458615828	67919.62887453884	74744.4946920193
rcp60	USA	SSP2	2091	71718.82048789962	68045.46866695725	75021.47215934351
rcp60	USA	SSP2	2092	71929.20723090501	68174.00384336425	75297.17699724049
rcp60	USA	SSP2	2093	72128.60613666868	68288.12224709721	75561.8575873245
rcp60	USA	SSP2	2094	72340.59612184952	68414.37749549693	75841.695308995
rcp60	USA	SSP2	2095	72544.48179227312	68530.75016707006	76112.94072145688
rcp60	USA	SSP2	2096	72750.9682096985	68652.65745472626	76388.17477791116
rcp60	USA	SSP2	2097	72958.98306555787	68769.16367907837	76663.80764172853
rcp60	USA	SSP2	2098	73163.09549817737	68882.8501126356	76939.85655832778
rcp60	USA	SSP2	2099	73373.10411515526	69004.32705342527	77218.1846720091
rcp60	USA	SSP2	2100	73585.19448193943	69124.82353013518	77498.97923201341
rcp85	USA	SSP2	2011	42466.651842678	42437.83483947334	42492.40912178043
rcp85	USA	SSP2	2012	42978.82897445374	42925.98488169094	43023.98059425323
rcp85	USA	SSP2	2013	43649.36354131667	43571.63991571748	43716.32521161981
rcp85	USA	SSP2	2014	44440.48394664969	44334.7047186293	44531.51890861647
rcp85	USA	SSP2	2015	45314.51651643051	45182.84554279298	45429.070778316
rcp85	USA	SSP2	2016	46231.34543877099	46072.304342184485	46370.20655618512
rcp85	USA	SSP2	2017	47167.02390057831	46979.69478808584	47330.98137227746
rcp85	USA	SSP2	2018	48096.16067636458	47881.050541003046	48285.708009969225
rcp85	USA	SSP2	2019	48998.97006403997	48755.654935590246	49214.25827345036
rcp85	USA	SSP2	2020	49853.32585699151	49581.15798383165	50095.19071213514
rcp85	USA	SSP2	2021	50641.228672449855	50340.84550118423	50909.17259352552
rcp85	USA	SSP2	2022	51369.79312505924	51041.418915691815	51663.881560182905
rcp85	USA	SSP2	2023	52049.36496791243	51692.31121520311	52371.05976270503
rcp85	USA	SSP2	2024	52687.97331052355	52302.658577817856	53036.02934005573
rcp85	USA	SSP2	2025	53300.1527354827	52884.79894243585	53676.3349703771
rcp85	USA	SSP2	2026	53888.16555698603	53443.1981657215	54292.348830917086
rcp85	USA	SSP2	2027	54455.96621498662	53980.92005779444	54888.84462054016
rcp85	USA	SSP2	2028	55002.3754925796	54496.416301914775	55464.684198398274
rcp85	USA	SSP2	2029	55523.79634521692	54987.779842991455	56014.99958057737
rcp85	USA	SSP2	2030	56018.48074290545	55450.82799625482	56540.65658419659
rcp85	USA	SSP2	2031	56490.9285599345	55891.36010151733	57043.31203300313
rcp85	USA	SSP2	2032	56935.17018931182	56305.52551896436	57519.01300840968
rcp85	USA	SSP2	2033	57359.67506909277	56696.2355184789	57976.5736315981
rcp85	USA	SSP2	2034	57771.190386948736	57073.94993232571	58420.40961776768
rcp85	USA	SSP2	2035	58168.534101415295	57437.3158507132	58850.44315620068
rcp85	USA	SSP2	2036	58548.42862548343	57782.04193750306	59265.0584844388
rcp85	USA	SSP2	2037	58924.73727616432	58121.774778426494	59675.304055567496
rcp85	USA	SSP2	2038	59290.76378426784	58451.30108932804	60075.94787563429
rcp85	USA	SSP2	2039	59641.871456155575	58763.31770200026	60463.683478373445
rcp85	USA	SSP2	2040	59986.314369899184	59071.12286962363	60843.60188688173
rcp85	USA	SSP2	2041	60324.68090532475	59370.948726449824	61218.54509911084
rcp85	USA	SSP2	2042	60643.06883816021	59650.22634960137	61572.65077759866
rcp85	USA	SSP2	2043	60953.74483740934	59922.2163331994	61920.18156328856
rcp85	USA	SSP2	2044	61250.89060756812	60180.26770688791	62253.51965924106
rcp85	USA	SSP2	2045	61526.21898722286	60417.38098618729	62564.53581582759
rcp85	USA	SSP2	2046	61786.73371189975	60640.61193863228	62860.19853064938
rcp85	USA	SSP2	2047	62035.29537730707	60851.84153229692	63146.86937710476
rcp85	USA	SSP2	2048	62268.922700217896	61048.56161448092	63415.797636069874
rcp85	USA	SSP2	2049	62493.3626065446	61235.41106976924	63679.18246056397
rcp85	USA	SSP2	2050	62717.24749983818	61420.92749812518	63941.65720958536
rcp85	USA	SSP2	2051	62931.21968116086	61597.4491063524	64194.49722991679
rcp85	USA	SSP2	2052	63143.20983933366	61768.94981872355	64444.97915338795
rcp85	USA	SSP2	2053	63357.74939902603	61942.06233497688	64700.130988355086
rcp85	USA	SSP2	2054	63565.37276480768	62105.74905776558	64948.572824417504
rcp85	USA	SSP2	2055	63767.17945476622	62264.46785670073	65193.45582181143
rcp85	USA	SSP2	2056	63977.56042750797	62429.41710165622	65447.21381545593
rcp85	USA	SSP2	2057	64180.47683953518	62585.17207640271	65694.11407836061
rcp85	USA	SSP2	2058	64384.52930415953	62743.98356553849	65942.26990117863
rcp85	USA	SSP2	2059	64593.19197586533	62904.6832258428	66197.2742604584
rcp85	USA	SSP2	2060	64808.53919179287	63070.635554821885	66458.64499345892
rcp85	USA	SSP2	2061	65024.24455728546	63237.81546848047	66722.54136377215
rcp85	USA	SSP2	2062	65247.73442669629	63410.54225669603	66994.0721244846
rcp85	USA	SSP2	2063	65473.54158557845	63585.99429497341	67269.51962309734
rcp85	USA	SSP2	2064	65686.3920921912	63748.40266682293	67531.85653201315
rcp85	USA	SSP2	2065	65901.33391485584	63911.83924380882	67798.37645950538
rcp85	USA	SSP2	2066	66112.74975034082	64070.079246107976	68060.87312940246
rcp85	USA	SSP2	2067	66301.04768762249	64205.78197812665	68301.70086794288
rcp85	USA	SSP2	2068	66501.17540637642	64351.88661396808	68553.69768285294
rcp85	USA	SSP2	2069	66693.1717169126	64487.19305762658	68797.26890901069
rcp85	USA	SSP2	2070	66860.91312317702	64601.46686950697	69019.29000508499
rcp85	USA	SSP2	2071	67040.34400727367	64726.57946283899	69253.14679603749
rcp85	USA	SSP2	2072	67213.51368162883	64842.911056258505	69480.03510363051
rcp85	USA	SSP2	2073	67378.71090364872	64953.1759462069	69701.19829395575
rcp85	USA	SSP2	2074	67550.76618730681	65068.65139626661	69927.87573768459
rcp85	USA	SSP2	2075	67732.56607198218	65189.762787836175	70166.42252875787
rcp85	USA	SSP2	2076	67908.80777287396	65306.58069177271	70401.13207574851
rcp85	USA	SSP2	2077	68093.72417305456	65429.839117711286	70647.76853561448
rcp85	USA	SSP2	2078	68280.22188098151	65551.97291385471	70895.90153364255
rcp85	USA	SSP2	2079	68460.44498538398	65663.81562373995	71138.2613730579
rcp85	USA	SSP2	2080	68643.07573079967	65781.28813617866	71385.95087018509
rcp85	USA	SSP2	2081	68819.1342800735	65887.96167392391	71628.63171438518
rcp85	USA	SSP2	2082	68985.87568926785	65985.9741308457	71863.64562798208
rcp85	USA	SSP2	2083	69162.57099248742	66095.49638636937	72105.47513912425
rcp85	USA	SSP2	2084	69325.6268720905	66186.18089618487	72336.56448878185
rcp85	USA	SSP2	2085	69491.98377477328	66283.90527789829	72569.39485588645
rcp85	USA	SSP2	2086	69660.67633644785	66379.81203186062	72804.81005246265
rcp85	USA	SSP2	2087	69822.14828447896	66468.10458079958	73034.53396824366
rcp85	USA	SSP2	2088	69989.798707177	66565.57508631214	73273.22149683059
rcp85	USA	SSP2	2089	70149.31707259576	66650.79692505933	73502.30541086657
rcp85	USA	SSP2	2090	70310.77798541958	66735.8136494853	73736.09133423459
rcp85	USA	SSP2	2091	70474.09666807253	66823.79741158267	73971.22061717015
rcp85	USA	SSP2	2092	70631.6803853139	66904.37151744643	74202.90702342275
rcp85	USA	SSP2	2093	70785.58259841736	66982.66275250042	74430.33069027333
rcp85	USA	SSP2	2094	70946.10100002683	67062.13725823829	74666.28672314427
rcp85	USA	SSP2	2095	71094.29717354203	67127.73586238624	74893.24991261149
rcp85	USA	SSP2	2096	71244.43202042859	67196.05619226201	75119.8848744583
rcp85	USA	SSP2	2097	71393.07840849267	67260.47358080996	75345.6051590106
rcp85	USA	SSP2	2098	71535.88514497282	67317.46654925257	75570.35525970171
rcp85	USA	SSP2	2099	71682.00779557668	67378.2819941956	75799.58522166248
rcp85	USA	SSP2	2100	71834.54919777188	67442.85719571583	76032.15251986851
baseline			2011	42471.609572369765	42446.15456856608	42494.6707192915
baseline			2012	42984.50448027105	42936.88090864078	43026.44365101241
baseline			2013	43659.72724056966	43589.60043787779	43720.46529455268
baseline			2014	44457.828100859726	44363.52828745284	44540.26480448998
baseline			2015	45335.723405887664	45217.393462632834	45439.16880266032
baseline			2016	46259.57851881681	46116.628034904	46385.05243184987
baseline			2017	47202.204454276354	47033.87173441736	47351.2994548797
baseline			2018	48137.28917296493	47941.8608718709	48310.25839418496
baseline			2019	49047.072280015	48824.78272314129	49244.561209835054
baseline			2020	49907.94434711085	49657.88431034456	50130.46507821739
baseline			2021	50704.208492230406	50426.6808513827	50951.72514221971
baseline			2022	51443.45973617694	51139.88967628557	51715.6575958792
baseline			2023	52132.94103502862	51802.61828377339	52430.85312301159
baseline			2024	52785.61506818509	52428.97162437691	53108.47574089403
baseline			2025	53409.52120930153	53026.49742437247	53757.04526689166
baseline			2026	54010.69626557677	53600.60786474521	54383.28994994162
baseline			2027	54593.68629238747	54156.92184925419	54991.56953676625
baseline			2028	55151.96577549892	54687.86863776836	55575.96666427163
baseline			2029	55688.12163038469	55198.03465039831	56136.44751849537
baseline			2030	56200.22281834124	55682.85277179451	56675.03920721645
baseline			2031	56686.741257959584	56143.30848145278	57187.82040842488
baseline			2032	57153.56954290174	56583.9385809008	57680.10581139558
baseline			2033	57601.18582615675	57005.03313759343	58154.21594097835
baseline			2034	58032.10950938506	57409.653773489605	58612.09992271796
baseline			2035	58453.19564665701	57804.34057666233	59058.87698847533
baseline			2036	58862.27014498912	58184.81964407573	59495.96564047187
baseline			2037	59264.13405336083	58557.79103456232	59924.30357883703
baseline			2038	59656.19509111822	58921.579481190776	60344.0475111269
baseline			2039	60040.40236281384	59276.33929158987	60756.57614092891
baseline			2040	60416.59347193387	59622.28864291561	61161.188519802825
baseline			2041	60784.48472918876	59961.09973656884	61557.19287878224
baseline			2042	61143.1362495113	60289.865771751465	61944.67025484847
baseline			2043	61489.89938326938	60607.3075813603	62319.36977406038
baseline			2044	61819.945582983775	60907.6073961705	62677.64987457352
baseline			2045	62136.12731333189	61194.51526366318	63022.61973610553
baseline			2046	62432.07698709522	61462.0798720674	63347.10300362578
baseline			2047	62714.93055739148	61715.1368087079	63658.04468274238
baseline			2048	62986.72210482626	61957.41647395519	63958.564385632526
baseline			2049	63250.45252123015	62191.76320114493	64251.06714412113
baseline			2050	63509.4226151114	62421.99178710256	64539.34787336465
baseline			2051	63768.24647499394	62651.41915769896	64828.11945975355
baseline			2052	64026.136352267866	62878.68876925686	65114.38213570155
baseline			2053	64284.14453894048	63107.149135830325	65401.0729523792
baseline			2054	64540.463828569016	63333.9128304197	65688.25887480134
baseline			2055	64797.731173052496	63561.21625492043	65974.96346671485
baseline			2056	65053.79722766817	63787.71591356564	66261.33337350236
baseline			2057	65313.445202773495	64016.55368937552	66551.41713651018
baseline			2058	65575.20513867945	64247.02300596819	66843.69654810378
baseline			2059	65842.52028090478	64483.47202118112	67141.44500881009
baseline			2060	66116.61236677592	64725.24401768611	67446.01165432823
baseline			2061	66398.21075084753	64974.73910239509	67759.01056247985
baseline			2062	66686.60215145943	65230.66252512863	68079.8526355324
baseline			2063	66975.95587356626	65488.08815583868	68402.53761825062
baseline			2064	67266.41972682573	65744.9281703909	68725.31372229817
baseline			2065	67554.77400329847	65998.9424245042	69046.1478829179
baseline			2066	67835.8540082792	66244.53703644974	69361.04576882883
baseline			2067	68110.48999171989	66485.87385695272	69669.237937127
baseline			2068	68380.72667491925	66722.80899073949	69973.7273909241
baseline			2069	68644.36528734598	66951.6771282134	70271.52335726541
baseline			2070	68903.66726366393	67176.99298640559	70564.61725493813
baseline			2071	69159.1160103867	67399.49975693013	70854.3154021131
baseline			2072	69414.3079450988	67619.81176540263	71142.71372420073
baseline			2073	69671.41736515114	67843.22345195894	71433.92018477604
baseline			2074	69932.32343959447	68071.93572232756	71728.92547590274
baseline			2075	70203.75645855055	68307.81009067004	72034.08102040604
baseline			2076	70484.5122926068	68555.59943542191	72349.55621991072
baseline			2077	70773.146396347	68809.41726335468	72674.65224192584
baseline			2078	71068.60094152432	69069.64500369567	73004.58945275152
baseline			2079	71365.4300709258	69330.45118924015	73338.40728061378
baseline			2080	71662.62405463756	69591.88778463741	73671.76917163689
baseline			2081	71957.49185430582	69850.11570365624	74003.9408414916
baseline			2082	72251.86932994067	70107.42835928225	74335.28904880717
baseline			2083	72544.0264417535	70362.13858449346	74665.85462062978
baseline			2084	72837.06724366733	70618.11199788218	74996.17644409832
baseline			2085	73132.34171986545	70874.67329698025	75330.36936280814
baseline			2086	73427.9196039913	71132.99512071787	75662.21502473764
baseline			2087	73724.21398404951	71389.71745750726	75996.22137715902
baseline			2088	74022.96034367342	71650.17097848354	76333.32146210341
baseline			2089	74321.49107397886	71909.96048720402	76671.23094387894
baseline			2090	74619.39480778045	72170.64969297018	77008.39254527516
baseline			2091	74922.06596482714	72432.67901141071	77349.44897412711
baseline			2092	75222.69035609711	72695.3287067977	77688.18801507118
baseline			2093	75525.8805292151	72959.90330831069	78031.22904153613
baseline			2094	75832.74722321388	73227.56776512344	78377.8528500482
baseline			2095	76140.6529022504	73494.25798043121	78725.02146952788
baseline			2096	76450.49281861939	73764.95071870406	79074.47592078273
baseline			2097	76764.19333012422	74036.98259854756	79429.73488271683
baseline			2098	77078.68243525055	74311.82241394726	79785.02612156997
baseline			2099	77393.03550497773	74584.94002548579	80140.74955236498
baseline			2100	77713.82133759113	74864.63943232167	80503.77071959035
notc	USA	SSP2	2010	42164.28681890819
notc	USA	SSP2	2011	42540.43797065459
notc	USA	SSP2	2012	43123.64178431817
notc	USA	SSP2	2013	43872.15689507097
notc	USA	SSP2	2014	44745.41874200048
notc	USA	SSP2	2015	45703.8734957486
notc	USA	SSP2	2016	46711.10136569454
notc	USA	SSP2	2017	47740.446266150524
notc	USA	SSP2	2018	48768.33784661492
notc	USA	SSP2	2019	49772.05932506966
notc	USA	SSP2	2020	50729.72530238183
notc	USA	SSP2	2021	51625.40349599599
notc	USA	SSP2	2022	52464.206206108385
notc	USA	SSP2	2023	53256.21186496252
notc	USA	SSP2	2024	54011.228891102575
notc	USA	SSP2	2025	54738.80449340243
notc	USA	SSP2	2026	55446.51465502187
notc	USA	SSP2	2027	56134.90378435092
notc	USA	SSP2	2028	56802.80938235193
notc	USA	SSP2	2029	57449.10289306037
notc	USA	SSP2	2030	58072.68668167931
notc	USA	SSP2	2031	58673.20714669965
notc	USA	SSP2	2032	59253.15930108066
notc	USA	SSP2	2033	59815.668553863645
notc	USA	SSP2	2034	60363.770069571474
notc	USA	SSP2	2035	60900.4144365649
notc	USA	SSP2	2036	61428.072636367004
notc	USA	SSP2	2037	61947.56195575312
notc	USA	SSP2	2038	62459.28801225023
notc	USA	SSP2	2039	62963.65099354669
notc	USA	SSP2	2040	63461.04589114194
notc	USA	SSP2	2041	63951.40748939767
notc	USA	SSP2	2042	64432.85491091956
notc	USA	SSP2	2043	64903.07426841668
notc	USA	SSP2	2044	65359.774863904226
notc	USA	SSP2	2045	65800.68799344574
notc	USA	SSP2	2046	66224.57218471207
notc	USA	SSP2	2047	66634.19194629125
notc	USA	SSP2	2048	67033.2343891854
notc	USA	SSP2	2049	67425.29817110527
notc	USA	SSP2	2050	67813.8974161395
notc	USA	SSP2	2051	68201.95214193565
notc	USA	SSP2	2052	68590.2740396319
notc	USA	SSP2	2053	68979.14261891978
notc	USA	SSP2	2054	69368.8234467275
notc	USA	SSP2	2055	69759.56837818662
notc	USA	SSP2	2056	70151.90982893365
notc	USA	SSP2	2057	70547.54523177656
notc	USA	SSP2	2058	70948.45876197523
notc	USA	SSP2	2059	71356.62868102475
notc	USA	SSP2	2060	71774.02893592759
notc	USA	SSP2	2061	72201.71245281248
notc	USA	SSP2	2062	72637.08078051513
notc	USA	SSP2	2063	73076.68272364198
notc	USA	SSP2	2064	73517.13600522917
notc	USA	SSP2	2065	73955.12347675547
notc	USA	SSP2	2066	74387.98894925968
notc	USA	SSP2	2067	74815.51453422024
notc	USA	SSP2	2068	75238.0874558549
notc	USA	SSP2	2069	75656.0956050104
notc	USA	SSP2	2070	76069.92765710474
notc	USA	SSP2	2071	76480.50746245368
notc	USA	SSP2	2072	76890.88260653107
notc	USA	SSP2	2073	77304.5989130418
notc	USA	SSP2	2074	77725.1672575522
notc	USA	SSP2	2075	78156.0685315063
notc	USA	SSP2	2076	78599.65390638263
notc	USA	SSP2	2077	79053.85437797713
notc	USA	SSP2	2078	79515.52888715078
notc	USA	SSP2	2079	79981.56975835473
notc	USA	SSP2	2080	80448.89833053421
notc	USA	SSP2	2081	80915.12279616528
notc	USA	SSP2	2082	81380.50874870653
notc	USA	SSP2	2083	81845.97146758466
notc	USA	SSP2	2084	82312.4119840219
notc	USA	SSP2	2085	82780.71817806918
notc	USA	SSP2	2086	83251.62351199127
notc	USA	SSP2	2087	83725.28355961882
notc	USA	SSP2	2088	84201.70743475898
notc	USA	SSP2	2089	84680.90065046697
notc	USA	SSP2	2090	85162.86507150184
notc	USA	SSP2	2091	85647.62261781681
notc	USA	SSP2	2092	86135.28954187082
notc	USA	SSP2	2093	86626.01056997033
notc	USA	SSP2	2094	87119.9360759017
notc	USA	SSP2	2095	87617.22226832219
notc	USA	SSP2	2096	88118.03139242817
notc	USA	SSP2	2097	88622.53194670373
notc	USA	SSP2	2098	89130.89891561525
notc	USA	SSP2	2099	89643.3140191862
notc	USA	SSP2	2100	90159.96598046058
