# Supplementary material for: The social costs of tropical cyclones
Source: Nat Commun. 2023 Nov 23;14:7294. doi: 10.1038/s41467-023-43114-4 (PMC10667268; doi:10.1038/s41467-023-43114-4)
Supplement: Supplementary file 4 — Source Data [file 41467_2023_43114_MOESM4_ESM.zip › figs04f.csv]

scenario	ISO	SSP	year	gdppc50	gdppc17	gdppc83
rcp26	USA	SSP5	2011	42461.43766584306	42431.04749948341	42486.3078406938
rcp26	USA	SSP5	2012	42962.40251058417	42907.97257331678	43008.66483508008
rcp26	USA	SSP5	2013	43634.71298113486	43554.49732913357	43700.79140132103
rcp26	USA	SSP5	2014	44424.80014669302	44316.101274159126	44515.27889940735
rcp26	USA	SSP5	2015	45303.64015487094	45169.5629417775	45417.54227400452
rcp26	USA	SSP5	2016	46235.474026521726	46074.06060709984	46372.99307262886
rcp26	USA	SSP5	2017	47203.47195915395	47015.74536617739	47366.45555967408
rcp26	USA	SSP5	2018	48188.33936651494	47973.22239075256	48376.83780294404
rcp26	USA	SSP5	2019	49179.99437448586	48937.66904735514	49394.05544110183
rcp26	USA	SSP5	2020	50166.674093610025	49895.94892314152	50408.33858479632
rcp26	USA	SSP5	2021	51131.79800751092	50831.768642025534	51401.97729783376
rcp26	USA	SSP5	2022	52084.63791333673	51754.284364595536	52385.02967862632
rcp26	USA	SSP5	2023	53040.666708277735	52678.80512070344	53371.40489370063
rcp26	USA	SSP5	2024	53991.789875950606	53595.69509110915	54355.4755393211
rcp26	USA	SSP5	2025	54963.682635742734	54532.47331871963	55360.75835621337
rcp26	USA	SSP5	2026	55954.5311163647	55485.56777943522	56387.0378786663
rcp26	USA	SSP5	2027	56957.72873003775	56450.06055729609	57425.835146434605
rcp26	USA	SSP5	2028	57979.87202244713	57430.78929690236	58485.6196277297
rcp26	USA	SSP5	2029	59013.98519964909	58422.86682630466	59559.65784436227
rcp26	USA	SSP5	2030	60055.161287428826	59420.61001827387	60641.512609898375
rcp26	USA	SSP5	2031	61101.180327809285	60422.0084914133	61727.97774047957
rcp26	USA	SSP5	2032	62144.71239018135	61417.97340127821	62815.89603723896
rcp26	USA	SSP5	2033	63181.27446445897	62406.91857971996	63896.129054296034
rcp26	USA	SSP5	2034	64199.80232548727	63374.94842604888	64958.23858721428
rcp26	USA	SSP5	2035	65196.5538777779	64319.916225598616	66001.64302889263
rcp26	USA	SSP5	2036	66167.10124144696	65236.68004157449	67020.14450781787
rcp26	USA	SSP5	2037	67114.11317373422	66130.784858073	68015.70149986584
rcp26	USA	SSP5	2038	68043.20345593285	67007.04570223493	68992.92677325587
rcp26	USA	SSP5	2039	68954.99865526916	67864.20861832977	69953.6136115738
rcp26	USA	SSP5	2040	69863.4748754086	68717.85691787659	70911.04563822193
rcp26	USA	SSP5	2041	70763.68191803139	69561.36871381728	71860.61617319312
rcp26	USA	SSP5	2042	71650.55314441507	70392.0082882355	72800.05893818861
rcp26	USA	SSP5	2043	72534.40623870958	71219.27417543452	73736.70929305737
rcp26	USA	SSP5	2044	73404.3151877753	72031.71573058142	74658.32236235066
rcp26	USA	SSP5	2045	74249.35200137486	72817.8121861892	75557.09112943255
rcp26	USA	SSP5	2046	75082.14697345659	73591.49786155838	76444.70071059669
rcp26	USA	SSP5	2047	75897.22914501696	74347.83809274147	77314.61205775906
rcp26	USA	SSP5	2048	76695.95216860127	75086.16643812803	78171.50121018525
rcp26	USA	SSP5	2049	77497.09818315417	75822.7282984869	79029.2578469369
rcp26	USA	SSP5	2050	78295.30405626624	76558.34015371761	79883.1454102375
rcp26	USA	SSP5	2051	79096.3220933479	77293.2009769899	80743.94295066455
rcp26	USA	SSP5	2052	79906.70417850383	78037.02733652298	81613.74063730617
rcp26	USA	SSP5	2053	80718.38559225027	78780.03811266898	82487.45354607934
rcp26	USA	SSP5	2054	81536.08977458513	79528.52190675217	83368.71591012472
rcp26	USA	SSP5	2055	82368.96542536223	80287.67258504646	84266.76009543565
rcp26	USA	SSP5	2056	83204.6418845279	81048.00270690602	85169.9667749077
rcp26	USA	SSP5	2057	84054.92649769082	81825.96882907572	86087.22138861238
rcp26	USA	SSP5	2058	84928.61952784551	82622.34400814697	87028.61475450057
rcp26	USA	SSP5	2059	85816.17634324802	83428.8405538897	87987.84810792547
rcp26	USA	SSP5	2060	86727.81895674397	84266.47191132997	88969.98225587193
rcp26	USA	SSP5	2061	87668.5422345965	85121.66706941562	89985.18057906126
rcp26	USA	SSP5	2062	88619.52760716513	85988.74279278485	91011.11408437668
rcp26	USA	SSP5	2063	89596.17831977815	86883.96802401586	92063.17230088002
rcp26	USA	SSP5	2064	90594.133182305	87789.4853977332	93137.5135173641
rcp26	USA	SSP5	2065	91592.06896890164	88698.33694642423	94215.12844692417
rcp26	USA	SSP5	2066	92612.87426339564	89627.14455081795	95318.518097975
rcp26	USA	SSP5	2067	93646.51898563068	90567.6359805313	96436.22224599063
rcp26	USA	SSP5	2068	94683.86593447549	91510.38856556258	97559.42081675582
rcp26	USA	SSP5	2069	95750.70631567236	92476.85306162322	98715.29369823064
rcp26	USA	SSP5	2070	96826.20741778916	93450.83051639254	99880.31589426826
rcp26	USA	SSP5	2071	97909.86857862536	94433.37303487788	101057.40536999622
rcp26	USA	SSP5	2072	99031.12405599609	95445.62032369815	102271.41005527155
rcp26	USA	SSP5	2073	100162.5499144362	96468.85620092304	103500.96773022816
rcp26	USA	SSP5	2074	101316.7267566406	97514.46771285657	104751.32401693088
rcp26	USA	SSP5	2075	102508.11433766512	98592.87400495974	106037.95537590596
rcp26	USA	SSP5	2076	103717.96614904611	99691.65305317855	107348.3812915224
rcp26	USA	SSP5	2077	104951.57561470866	100816.0576187132	108683.73292844048
rcp26	USA	SSP5	2078	106214.6206852596	101963.7400072973	110052.59388156192
rcp26	USA	SSP5	2079	107495.4402397612	103130.24803668962	111438.5196569381
rcp26	USA	SSP5	2080	108796.54138062784	104320.8071754046	112847.4244564164
rcp26	USA	SSP5	2081	110119.27788503756	105521.45570729344	114282.14411438767
rcp26	USA	SSP5	2082	111458.26718375734	106744.16467207696	115735.97736058818
rcp26	USA	SSP5	2083	112812.89584775073	107972.84258080243	117204.96999544672
rcp26	USA	SSP5	2084	114191.38418614818	109221.20285927718	118705.84896412908
rcp26	USA	SSP5	2085	115594.68608953964	110488.74798668896	120230.61115715782
rcp26	USA	SSP5	2086	117013.7044209374	111776.32737547148	121775.01091183358
rcp26	USA	SSP5	2087	118455.8184662198	113078.316087183	123347.74064714156
rcp26	USA	SSP5	2088	119924.69046791804	114409.25483845308	124947.36796789298
rcp26	USA	SSP5	2089	121420.788728058	115758.80105716936	126576.67457355298
rcp26	USA	SSP5	2090	122928.67521502332	117118.39214180372	128221.58335273738
rcp26	USA	SSP5	2091	124477.5713059477	118515.1742797062	129909.82912882388
rcp26	USA	SSP5	2092	126060.362752768	119940.18455865612	131633.18567030874
rcp26	USA	SSP5	2093	127663.35799436584	121383.53381228913	133381.10991530353
rcp26	USA	SSP5	2094	129307.55696185358	122867.55400352548	135172.78478526144
rcp26	USA	SSP5	2095	130986.41438987709	124376.27291699596	137001.45516986816
rcp26	USA	SSP5	2096	132689.61443095177	125913.1770486902	138858.78717368806
rcp26	USA	SSP5	2097	134439.96612355308	127491.50814680503	140768.20464993507
rcp26	USA	SSP5	2098	136212.2352463843	129089.79097338856	142701.8707232885
rcp26	USA	SSP5	2099	138048.76802249817	130739.24438515464	144699.34304825225
rcp26	USA	SSP5	2100	139911.19868637278	132426.4800808983	146729.43269580055
rcp60	USA	SSP5	2011	42462.2062145137	42432.46666626621	42486.90639386958
rcp60	USA	SSP5	2012	42965.96750873525	42913.03171377235	43010.48139304396
rcp60	USA	SSP5	2013	43634.6562127301	43555.80493080175	43701.34365280155
rcp60	USA	SSP5	2014	44425.09829759735	44318.76708118511	44515.03615684003
rcp60	USA	SSP5	2015	45303.89233630013	45171.27851966108	45417.545934346825
rcp60	USA	SSP5	2016	46239.02548030202	46078.55404947782	46377.86157054209
rcp60	USA	SSP5	2017	47202.22648869168	47013.37071805252	47367.06373337958
rcp60	USA	SSP5	2018	48189.97990483372	47971.62151307264	48381.1448403117
rcp60	USA	SSP5	2019	49184.28303904578	48936.081949295054	49402.7428889369
rcp60	USA	SSP5	2020	50165.10551981702	49886.02550600648	50412.41882721224
rcp60	USA	SSP5	2021	51133.10484993149	50822.747701407454	51408.81380659524
rcp60	USA	SSP5	2022	52092.741943835164	51750.48608659828	52396.27536676655
rcp60	USA	SSP5	2023	53044.61476157141	52669.60714711859	53378.68588381223
rcp60	USA	SSP5	2024	54007.32474322211	53598.88742375957	54371.7931354131
rcp60	USA	SSP5	2025	54982.01865052544	54540.50426531722	55376.70109046275
rcp60	USA	SSP5	2026	55975.38975550378	55498.01688731418	56403.96708840381
rcp60	USA	SSP5	2027	56991.7637933064	56478.60453557632	57454.61995938096
rcp60	USA	SSP5	2028	58016.82698542032	57466.20604909086	58515.11977402448
rcp60	USA	SSP5	2029	59056.39698838526	58465.31647666267	59592.45517165271
rcp60	USA	SSP5	2030	60109.89903747209	59478.18550728065	60683.65866833082
rcp60	USA	SSP5	2031	61157.49077222695	60484.72426063298	61770.92939358668
rcp60	USA	SSP5	2032	62207.58906486593	61491.670901687736	62861.45926883328
rcp60	USA	SSP5	2033	63251.016998607054	62489.960357659926	63946.63544109644
rcp60	USA	SSP5	2034	64276.12768470483	63469.38884301164	65015.3413539313
rcp60	USA	SSP5	2035	65278.41320701587	64426.8204920987	66060.29698931618
rcp60	USA	SSP5	2036	66259.27208971849	65360.96402092408	67085.55873616587
rcp60	USA	SSP5	2037	67216.71424120039	66271.00172441345	68086.0868888846
rcp60	USA	SSP5	2038	68157.03269411015	67165.37751086778	69070.38486713504
rcp60	USA	SSP5	2039	69078.80780884266	68039.56459148954	70037.54871562328
rcp60	USA	SSP5	2040	69998.0028470134	68912.18446494645	71002.45298003741
rcp60	USA	SSP5	2041	70905.55974014197	69771.96783982345	71956.82934540855
rcp60	USA	SSP5	2042	71804.02822811973	70619.47458529279	72902.73488310009
rcp60	USA	SSP5	2043	72686.9590274573	71453.15196596447	73835.45577522395
rcp60	USA	SSP5	2044	73562.88431231403	72275.63916614337	74762.00763316319
rcp60	USA	SSP5	2045	74406.38696077681	73063.84839509238	75658.822524708
rcp60	USA	SSP5	2046	75242.04760928484	73844.0851012895	76545.85911905552
rcp60	USA	SSP5	2047	76056.63343916924	74599.5445359031	77414.38335524363
rcp60	USA	SSP5	2048	76864.83422539599	75349.19832510447	78275.98018628344
rcp60	USA	SSP5	2049	77667.19186922145	76091.6438105933	79135.73055002914
rcp60	USA	SSP5	2050	78474.35892906773	76842.83903743315	79999.32044626672
rcp60	USA	SSP5	2051	79283.79693965398	77590.08606401726	80866.71715906035
rcp60	USA	SSP5	2052	80102.67201946976	78344.21516061862	81744.06239381437
rcp60	USA	SSP5	2053	80921.56997910416	79101.48715709201	82621.72299400896
rcp60	USA	SSP5	2054	81749.83812344169	79861.60917406135	83513.96370691196
rcp60	USA	SSP5	2055	82586.2164237843	80628.863140775	84413.24392471189
rcp60	USA	SSP5	2056	83422.37491070424	81396.38313695947	85311.81294756316
rcp60	USA	SSP5	2057	84276.29977481076	82176.30590517694	86236.84445116471
rcp60	USA	SSP5	2058	85146.07816505647	82973.95456468353	87170.37937310414
rcp60	USA	SSP5	2059	86017.38809778306	83768.24058982109	88113.64385415989
rcp60	USA	SSP5	2060	86919.80836029068	84592.67590081328	89089.72326837809
rcp60	USA	SSP5	2061	87850.11054591875	85442.99412673857	90094.54985692608
rcp60	USA	SSP5	2062	88789.61547876342	86300.3306453557	91110.7212400056
rcp60	USA	SSP5	2063	89756.96894284582	87182.30746250703	92156.14957372214
rcp60	USA	SSP5	2064	90742.97804844724	88083.1379993959	93221.22140400024
rcp60	USA	SSP5	2065	91741.49262273466	88990.94037244357	94301.06989479292
rcp60	USA	SSP5	2066	92749.37406480784	89910.5462885242	95390.72284146109
rcp60	USA	SSP5	2067	93772.57949667764	90839.49247244702	96505.63340731668
rcp60	USA	SSP5	2068	94806.33591797456	91777.76083836867	97628.30942133898
rcp60	USA	SSP5	2069	95846.46337909732	92721.71491397776	98758.6711232239
rcp60	USA	SSP5	2070	96914.81508632284	93682.28184535936	99919.86210875877
rcp60	USA	SSP5	2071	97982.35018013226	94645.3578009197	101085.46153823064
rcp60	USA	SSP5	2072	99074.48249358535	95627.09204987162	102273.2528396415
rcp60	USA	SSP5	2073	100184.49245561883	96622.3480581536	103484.67211240572
rcp60	USA	SSP5	2074	101310.69314310148	97633.2888850186	104712.42556923148
rcp60	USA	SSP5	2075	102463.18981499794	98664.52836895573	105971.44548790652
rcp60	USA	SSP5	2076	103640.43467659102	99713.19761262769	107260.30063373334
rcp60	USA	SSP5	2077	104824.34704220267	100768.62906390856	108557.94564057163
rcp60	USA	SSP5	2078	106048.6886731588	101851.45292514484	109899.82699814822
rcp60	USA	SSP5	2079	107279.23963979485	102937.27314956766	111255.58178202216
rcp60	USA	SSP5	2080	108522.29897146951	104035.74782911393	112621.42506155612
rcp60	USA	SSP5	2081	109792.35653987936	105158.39445144164	114018.10232789282
rcp60	USA	SSP5	2082	111075.1048728123	106285.08388537313	115433.96144371045
rcp60	USA	SSP5	2083	112379.30492332629	107435.199807739	116868.12788067832
rcp60	USA	SSP5	2084	113698.31825917748	108607.13126422794	118324.01789833924
rcp60	USA	SSP5	2085	115041.44363387796	109783.7475790473	119808.49656808382
rcp60	USA	SSP5	2086	116413.03672764605	110997.5450175753	121314.043351638
rcp60	USA	SSP5	2087	117781.87214095025	112204.1260147384	122827.207640436
rcp60	USA	SSP5	2088	119186.95672556448	113434.02342896932	124383.6123909756
rcp60	USA	SSP5	2089	120619.61749769474	114692.76620056476	125966.0340154584
rcp60	USA	SSP5	2090	122046.30970244676	115940.67018972662	127550.97629819677
rcp60	USA	SSP5	2091	123516.68722849168	117213.97091920784	129183.60114855912
rcp60	USA	SSP5	2092	125017.058500449	118513.33503862124	130850.08598024368
rcp60	USA	SSP5	2093	126523.57954124756	119812.98591354852	132524.80882015917
rcp60	USA	SSP5	2094	128080.19452985114	121154.63223623576	134257.77683724745
rcp60	USA	SSP5	2095	129652.88958145036	122508.63897943388	136006.81903077732
rcp60	USA	SSP5	2096	131259.6720051695	123894.65636033028	137798.48601468725
rcp60	USA	SSP5	2097	132899.8919846431	125296.77221673426	139625.04501494157
rcp60	USA	SSP5	2098	134564.95842605707	126722.98323974512	141485.75604310466
rcp60	USA	SSP5	2099	136273.56404588517	128190.3780118377	143389.37079992917
rcp60	USA	SSP5	2100	138017.746098352	129688.33392610367	145334.65684188818
rcp85	USA	SSP5	2011	42462.52140751368	42433.707107705806	42488.27555031116
rcp85	USA	SSP5	2012	42970.63129671379	42917.79741448192	43015.77159193675
rcp85	USA	SSP5	2013	43639.22352654858	43561.51621070962	43706.16559446332
rcp85	USA	SSP5	2014	44432.43147943749	44326.66731237716	44523.446972428654
rcp85	USA	SSP5	2015	45314.46173994182	45182.804317748654	45429.01628304776
rcp85	USA	SSP5	2016	46248.33424325284	46089.23849838744	46387.23284312546
rcp85	USA	SSP5	2017	47217.69508897003	47030.177640677415	47381.81036748816
rcp85	USA	SSP5	2018	48205.61737733187	47990.031800098426	48395.56103974037
rcp85	USA	SSP5	2019	49200.42184728695	48956.12448191	49416.56374764556
rcp85	USA	SSP5	2020	50187.8960373712	49913.946951146274	50431.35448345854
rcp85	USA	SSP5	2021	51156.26935670263	50852.90779772728	51426.89869546572
rcp85	USA	SSP5	2022	52112.96265185054	51779.913000977285	52411.23948245571
rcp85	USA	SSP5	2023	53067.18731733647	52703.23411604305	53395.07028000507
rcp85	USA	SSP5	2024	54025.82606500921	53630.83348782724	54382.65704607362
rcp85	USA	SSP5	2025	55002.55909802711	54574.08954857441	55390.65309287154
rcp85	USA	SSP5	2026	55998.1797939877	55535.96753687777	56418.036308958166
rcp85	USA	SSP5	2027	57014.00988224488	56516.81988055286	57467.05824562586
rcp85	USA	SSP5	2028	58046.24026517359	57512.513424977966	58533.89445416982
rcp85	USA	SSP5	2029	59088.482896222806	58518.23671553205	59610.97502744775
rcp85	USA	SSP5	2030	60136.59268131132	59527.5030524327	60696.812269959606
rcp85	USA	SSP5	2031	61191.95750966434	60542.69877384213	61790.01045084713
rcp85	USA	SSP5	2032	62238.89034596567	61550.88815833855	62876.80045570248
rcp85	USA	SSP5	2033	63276.33015567974	62544.87622347388	63956.44694837866
rcp85	USA	SSP5	2034	64301.91463961591	63526.17925039658	65023.94693154962
rcp85	USA	SSP5	2035	65304.72587569186	64484.31174095968	66069.77146527341
rcp85	USA	SSP5	2036	66274.08994402637	65407.49293499513	67084.8481421009
rcp85	USA	SSP5	2037	67227.94618718993	66312.70056865297	68083.71835392677
rcp85	USA	SSP5	2038	68162.8325399438	67198.67444274094	69064.63623265518
rcp85	USA	SSP5	2039	69077.34755048063	68060.64989663166	70028.10626716088
rcp85	USA	SSP5	2040	69984.54353313093	68917.77706216142	70983.98105608765
rcp85	USA	SSP5	2041	70888.56077539956	69768.89084822392	71937.84427218205
rcp85	USA	SSP5	2042	71772.25811048085	70598.48447878634	72871.62282372119
rcp85	USA	SSP5	2043	72650.37234843768	71422.06325705838	73800.88033849522
rcp85	USA	SSP5	2044	73514.39606433299	72231.30380181209	74716.37969672146
rcp85	USA	SSP5	2045	74354.32281151862	73015.9665261407	75607.61010450945
rcp85	USA	SSP5	2046	75178.36661836464	73785.50437959273	76483.03959084656
rcp85	USA	SSP5	2047	75990.84346964235	74542.90947771001	77350.87489934609
rcp85	USA	SSP5	2048	76789.59144135605	75286.3701903494	78202.10380169572
rcp85	USA	SSP5	2049	77582.34088745093	76022.46540976076	79052.16829996335
rcp85	USA	SSP5	2050	78380.54005838407	76762.08279462045	79908.92459657292
rcp85	USA	SSP5	2051	79173.85788789346	77498.17302071018	80760.45168729288
rcp85	USA	SSP5	2052	79971.75510426692	78234.16106331066	81618.14872414203
rcp85	USA	SSP5	2053	80781.04802676912	78978.81008653084	82490.06169275759
rcp85	USA	SSP5	2054	81589.671231478	79719.71334292479	83361.98995984929
rcp85	USA	SSP5	2055	82399.18663786707	80461.29703025045	84239.31783096226
rcp85	USA	SSP5	2056	83229.32116205615	81218.4525757078	85137.019727876
rcp85	USA	SSP5	2057	84058.8895724411	81973.86816732248	86037.36335633407
rcp85	USA	SSP5	2058	84901.38145096286	82741.38248817416	86951.4262429847
rcp85	USA	SSP5	2059	85761.17364846368	83522.69892796388	87886.6460502979
rcp85	USA	SSP5	2060	86642.51784422298	84324.58453135604	88844.51445066457
rcp85	USA	SSP5	2061	87538.84523820979	85139.65270454863	89820.33685359915
rcp85	USA	SSP5	2062	88460.01311566224	85975.59268	90822.97140407684
rcp85	USA	SSP5	2063	89401.69324167835	86829.90705799684	91848.44084552796
rcp85	USA	SSP5	2064	90342.95214240804	87684.0290669645	92875.69045961212
rcp85	USA	SSP5	2065	91306.22603113714	88556.98805680606	93927.84972085748
rcp85	USA	SSP5	2066	92286.73830432602	89442.10665971495	94998.38463356048
rcp85	USA	SSP5	2067	93255.35070134496	90315.31815487206	96061.70744132312
rcp85	USA	SSP5	2068	94260.8579290914	91222.5009973364	97163.4383996281
rcp85	USA	SSP5	2069	95276.4934936392	92133.76031225958	98273.96194361812
rcp85	USA	SSP5	2070	96278.67565855185	93033.99720843876	99378.55675329224
rcp85	USA	SSP5	2071	97317.21878620266	93968.40456990038	100520.3924303418
rcp85	USA	SSP5	2072	98365.36163970229	94906.70468087256	101673.47635168632
rcp85	USA	SSP5	2073	99419.36171833584	95851.67859532552	102836.571983292
rcp85	USA	SSP5	2074	100497.73500004286	96817.33736392616	104024.9014283733
rcp85	USA	SSP5	2075	101603.762216545	97801.39728057776	105244.08551987995
rcp85	USA	SSP5	2076	102713.06256232828	98789.86509788952	106471.33016985629
rcp85	USA	SSP5	2077	103847.76778182328	99798.25063920948	107731.00029626024
rcp85	USA	SSP5	2078	105000.114505541	100819.0787538294	109010.70045430904
rcp85	USA	SSP5	2079	106159.12589708084	101837.19849399805	110299.78629729922
rcp85	USA	SSP5	2080	107343.66593275285	102883.71926029294	111618.7150340214
rcp85	USA	SSP5	2081	108537.14255960067	103929.69869339323	112953.93435535724
rcp85	USA	SSP5	2082	109736.67861716816	104981.74001850924	114299.78674464942
rcp85	USA	SSP5	2083	110972.7446846592	106068.54136427678	115679.81963359064
rcp85	USA	SSP5	2084	112206.69794378968	107142.61330433034	117063.32234115538
rcp85	USA	SSP5	2085	113462.70078975006	108243.9214496816	118471.61753063298
rcp85	USA	SSP5	2086	114741.40540283892	109357.10158405734	119900.91639505612
rcp85	USA	SSP5	2087	116025.68831007408	110474.932181552	121344.13952815968
rcp85	USA	SSP5	2088	117339.97862628847	111621.62386528152	122824.25856315244
rcp85	USA	SSP5	2089	118663.69909525735	112765.86177123972	124312.7356651708
rcp85	USA	SSP5	2090	120010.06514258866	113931.0708355342	125834.80071068116
rcp85	USA	SSP5	2091	121382.97546314096	115121.996776563	127382.15539312028
rcp85	USA	SSP5	2092	122772.95542014133	116320.8614322378	128956.2477943618
rcp85	USA	SSP5	2093	124178.96643990508	117536.05422202787	130547.20088996908
rcp85	USA	SSP5	2094	125624.2882585947	118777.67120165296	132185.81102593086
rcp85	USA	SSP5	2095	127074.9411693254	120016.25931817686	133837.19622655763
rcp85	USA	SSP5	2096	128556.46694422251	121283.02474963742	135519.5629767146
rcp85	USA	SSP5	2097	130063.91952550568	122567.50444365032	137230.40282664128
rcp85	USA	SSP5	2098	131587.35175257444	123861.67494563165	138976.77225315003
rcp85	USA	SSP5	2099	133150.2362828837	125190.83790821944	140760.41194164145
rcp85	USA	SSP5	2100	134752.92600699712	126552.8482078037	142590.7625589486
baseline			2011	42467.47861636125	42442.02620250101	42490.536617721926
baseline			2012	42976.3027623572	42928.68807356324	43018.233610236144
baseline			2013	43649.58229564485	43579.47186423657	43710.30295988742
baseline			2014	44449.76860418928	44355.486704761344	44532.18524115474
baseline			2015	45335.66463697569	45217.341164606056	45439.115014116825
baseline			2016	46276.571558078285	46133.58178391866	46402.08561935502
baseline			2017	47252.90490810569	47084.41215633345	47402.15094848982
baseline			2018	48246.804399777655	48050.962646290136	48420.16146173949
baseline			2019	49248.70076459818	49025.52382408266	49446.97266678074
baseline			2020	50242.87631762704	49991.17044332544	50466.85985377852
baseline			2021	51219.86038742005	50939.56799361471	51469.8575173875
baseline			2022	52187.64546780655	51879.760717746525	52463.73718915836
baseline			2023	53152.33172539258	52815.61235353485	53455.9869545265
baseline			2024	54125.89939842241	53760.25100162218	54456.917391815456
baseline			2025	55115.38652502971	54720.19048952537	55473.895553962095
baseline			2026	56125.36056959425	55699.35738396625	56512.46829981505
baseline			2027	57158.063321485126	56700.94019358012	57574.53016110262
baseline			2028	58203.89905103679	57714.39264713872	58651.27656855089
baseline			2029	59263.172211992845	58741.77318117165	59740.0508778
baseline			2030	60331.44630501433	59776.34413145296	60840.973411508894
baseline			2031	61403.75438011794	60815.43802054423	61946.28441099371
baseline			2032	62477.30800967039	61855.00331231997	63052.614696233904
baseline			2033	63542.28513091408	62885.12471820939	64152.076643127904
baseline			2034	64591.79329683722	63899.473260841325	65236.98251243032
baseline			2035	65623.71536658754	64895.79515623669	66303.2323595255
baseline			2036	66628.86622013894	65862.39512651674	67345.72325232012
baseline			2037	67614.37049667003	66809.22706252847	68367.1063296646
baseline			2038	68582.06894468499	67738.27376576245	69372.28389667333
baseline			2039	69537.9521611527	68653.71343883415	70366.77298812926
baseline			2040	70485.50010871066	69559.8158729268	71353.80083534864
baseline			2041	71427.73314996118	70460.76410905829	72334.88903724549
baseline			2042	72362.86453101288	71354.16010061595	73310.87680674209
baseline			2043	73287.80402634574	72236.8972899665	74275.54501448762
baseline			2044	74195.58370177298	73101.72941400959	75224.22852375769
baseline			2045	75089.48888140153	73952.9024073212	76159.84256854535
baseline			2046	75961.45514269487	74782.57846658905	77073.73667823825
baseline			2047	76821.2115548098	75597.86342103808	77975.2790415338
baseline			2048	77672.05042278339	76404.41909846188	78869.20205411287
baseline			2049	78519.11183820944	77206.49945951239	79760.38305153386
baseline			2050	79367.49595906297	78010.30391806058	80652.96295655501
baseline			2051	80223.50371393922	78820.19272018004	81555.49077490131
baseline			2052	81086.26139915615	79635.1056463972	82462.8800468433
baseline			2053	81958.16855636978	80459.62641906606	83380.90473228427
baseline			2054	82837.05850996959	81290.32669301971	84308.53346993757
baseline			2055	83726.91414335396	82130.73976682473	85245.59972458213
baseline			2056	84624.33300193303	82979.36646854306	86193.1452621244
baseline			2057	85537.31258198548	83841.28307059998	87156.53904259298
baseline			2058	86465.22225093978	84716.77482054551	88135.6045053238
baseline			2059	87413.82469103226	85611.63992983381	89135.61866194996
baseline			2060	88384.87805381467	86527.80591528244	90159.34273641958
baseline			2061	89381.5317392151	87468.1916069407	91210.62687739843
baseline			2062	90403.51101520551	88433.09439967514	92289.17821792365
baseline			2063	91444.979690725	89416.86749408081	93389.72025728133
baseline			2064	92507.17610435133	90418.34807354432	94510.45361264708
baseline			2065	93587.84669715878	91435.66005039406	95651.16530317107
baseline			2066	94681.3584932329	92464.61612684632	96807.018019333
baseline			2067	95789.63182103336	93508.60704319102	97977.7141211883
baseline			2068	96913.85284070452	94568.76719989788	99167.9590494664
baseline			2069	98052.20680203702	95639.08655727578	100372.84453983878
baseline			2070	99207.34755498816	96725.6208229496	101594.71916991445
baseline			2071	100379.74413462554	97830.82595187072	102835.33940684488
baseline			2072	101572.52867658358	98951.89924342724	104096.7302033215
baseline			2073	102787.88259036904	100095.90931788251	105382.54257074583
baseline			2074	104025.3520894866	101263.67242504636	106691.8522507505
baseline			2075	105293.75999103244	102457.4671766664	108033.29500467674
baseline			2076	106590.6720752338	103680.53896678532	109405.32674838055
baseline			2077	107915.46782893402	104927.62220135966	110808.92546522268
baseline			2078	109268.41320916588	106202.38008872433	112238.36456333658
baseline			2079	110643.35232052975	107496.2562489396	113695.75777470676
baseline			2080	112041.62426471144	108812.78613552172	115176.47593327097
baseline			2081	113461.92190162696	110148.44525160242	116681.85255572973
baseline			2082	114906.78323036645	111504.44630104749	118211.81829604295
baseline			2083	116371.36364177776	112879.557728378	119766.45297799911
baseline			2084	117861.08245005165	114279.25392255024	121346.3742420802
baseline			2085	119375.40555340142	115700.02063426226	122954.20936531984
baseline			2086	120913.46688089064	117145.79304421644	124583.43920261024
baseline			2087	122475.9656772797	118608.959009471	126240.29949145897
baseline			2088	124066.08049498936	120099.30746268104	127928.7505353326
baseline			2089	125681.8052825013	121614.07407091145	129645.07313924374
baseline			2090	127324.242000734	123157.3756841907	131389.00855981288
baseline			2091	129003.25403387306	124729.24586382616	133170.9671280513
baseline			2092	130708.24686306642	126329.22541344551	134981.02631318598
baseline			2093	132449.22081929102	127961.76791348464	136831.07644701464
baseline			2094	134229.2597647701	129630.59443086592	138721.86066828834
baseline			2095	136045.48026859487	131331.27353460193	140648.82086208175
baseline			2096	137897.18913191545	133066.3013747032	142617.30203520023
baseline			2097	139792.3533588444	134840.76068233274	144632.61959760622
baseline			2098	141725.82992433594	136652.80820517303	146687.23553233684
baseline			2099	143696.823813743	138499.20098830177	148783.44850593604
baseline			2100	145718.5923860193	140392.79784574383	150933.43432766784
notc	USA	SSP5	2010	42164.28681890819
notc	USA	SSP5	2011	42536.299490156496
notc	USA	SSP5	2012	43115.41286808527
notc	USA	SSP5	2013	43861.9595938643
notc	USA	SSP5	2014	44737.30065107042
notc	USA	SSP5	2015	45703.80734777221
notc	USA	SSP5	2016	46728.24039843835
notc	USA	SSP5	2017	47791.695121322715
notc	USA	SSP5	2018	48879.25172925519
notc	USA	SSP5	2019	49976.60267800381
notc	USA	SSP5	2020	51070.07558085285
notc	USA	SSP5	2021	52150.31623683807
notc	USA	SSP5	2022	53223.01189823727
notc	USA	SSP5	2023	54297.37436676519
notc	USA	SSP5	2024	55382.387907848104
notc	USA	SSP5	2025	56486.8059645627
notc	USA	SSP5	2026	57617.07668035672
notc	USA	SSP5	2027	58771.27354415132
notc	USA	SSP5	2028	59945.61530479685
notc	USA	SSP5	2029	61136.578158077325
notc	USA	SSP5	2030	62340.88658941903
notc	USA	SSP5	2031	63554.74277622838
notc	USA	SSP5	2032	64771.54731652805
notc	USA	SSP5	2033	65984.19164835491
notc	USA	SSP5	2034	67185.80955843112
notc	USA	SSP5	2035	68369.76714438229
notc	USA	SSP5	2036	69531.5403166881
notc	USA	SSP5	2037	70674.22641154022
notc	USA	SSP5	2038	71802.64686984812
notc	USA	SSP5	2039	72921.43404499366
notc	USA	SSP5	2040	74035.03832499032
notc	USA	SSP5	2041	75146.45830933907
notc	USA	SSP5	2042	76253.4952689862
notc	USA	SSP5	2043	77352.72350316597
notc	USA	SSP5	2044	78440.78699802673
notc	USA	SSP5	2045	79514.40042162698
notc	USA	SSP5	2046	80571.88312358639
notc	USA	SSP5	2047	81617.66169218687
notc	USA	SSP5	2048	82657.50812511014
notc	USA	SSP5	2049	83696.98719656248
notc	USA	SSP5	2050	84741.46074855744
notc	USA	SSP5	2051	85795.41347301147
notc	USA	SSP5	2052	86860.45647423634
notc	USA	SSP5	2053	87937.43136961089
notc	USA	SSP5	2054	89027.1008019154
notc	USA	SSP5	2055	90130.1505451875
notc	USA	SSP5	2056	91247.76451465405
notc	USA	SSP5	2057	92383.35350787654
notc	USA	SSP5	2058	93540.85236609547
notc	USA	SSP5	2059	94724.15344823053
notc	USA	SSP5	2060	95937.11311491873
notc	USA	SSP5	2061	97182.42060664705
notc	USA	SSP5	2062	98458.23761793505
notc	USA	SSP5	2063	99761.70300377943
notc	USA	SSP5	2064	101090.07874243216
notc	USA	SSP5	2065	102440.74401327179
notc	USA	SSP5	2066	103811.71230508444
notc	USA	SSP5	2067	105203.14441678047
notc	USA	SSP5	2068	106615.6906953919
notc	USA	SSP5	2069	108049.95687269242
notc	USA	SSP5	2070	109506.50532832937
notc	USA	SSP5	2071	110986.3040934105
notc	USA	SSP5	2072	112492.08616251752
notc	USA	SSP5	2073	114027.0346360473
notc	USA	SSP5	2074	115594.34427754802
notc	USA	SSP5	2075	117197.22835910825
notc	USA	SSP5	2076	118838.0228153034
notc	USA	SSP5	2077	120515.515795755
notc	USA	SSP5	2078	122227.71641290539
notc	USA	SSP5	2079	123972.76180431292
notc	USA	SSP5	2080	125748.91218416975
notc	USA	SSP5	2081	127554.92844533207
notc	USA	SSP5	2082	129391.16098333994
notc	USA	SSP5	2083	131258.30662253752
notc	USA	SSP5	2084	133157.0131527321
notc	USA	SSP5	2085	135087.87969365253
notc	USA	SSP5	2086	137051.64766221523
notc	USA	SSP5	2087	139049.81635957587
notc	USA	SSP5	2088	141084.1479271213
notc	USA	SSP5	2089	143156.49107292184
notc	USA	SSP5	2090	145268.78540603348
notc	USA	SSP5	2091	147423.0011856588
notc	USA	SSP5	2092	149620.91735672537
notc	USA	SSP5	2093	151864.26512086153
notc	USA	SSP5	2094	154154.7879895881
notc	USA	SSP5	2095	156494.24458985703
notc	USA	SSP5	2096	158884.4114543294
notc	USA	SSP5	2097	161327.0858063192
notc	USA	SSP5	2098	163824.08834907878
notc	USA	SSP5	2099	166377.26606891493
notc	USA	SSP5	2100	168988.49506149988
