# Supplementary material for: The social costs of tropical cyclones
Source: Nat Commun. 2023 Nov 23;14:7294. doi: 10.1038/s41467-023-43114-4 (PMC10667268; doi:10.1038/s41467-023-43114-4)
Supplement: Supplementary file 4 — Source Data [file 41467_2023_43114_MOESM4_ESM.zip › figs05.csv]

lag	ISO	variable	value
0	HKG	median	-0.0030169002645591475
1	HKG	median	0.001439928446551606
2	HKG	bin_000_-0.16	0.0
2	HKG	bin_001_-0.15663265306122448	0.0
2	HKG	bin_002_-0.15326530612244899	0.0
2	HKG	bin_003_-0.14989795918367346	0.0
2	HKG	bin_004_-0.14653061224489797	0.0
2	HKG	bin_005_-0.14316326530612244	0.0
2	HKG	bin_006_-0.13979591836734695	0.0
2	HKG	bin_007_-0.13642857142857143	0.0
2	HKG	bin_008_-0.13306122448979593	0.0
2	HKG	bin_009_-0.1296938775510204	0.0
2	HKG	bin_010_-0.1263265306122449	0.0
2	HKG	bin_011_-0.12295918367346939	0.0
2	HKG	bin_012_-0.11959183673469388	0.0
2	HKG	bin_013_-0.11622448979591837	0.0
2	HKG	bin_014_-0.11285714285714285	0.0
2	HKG	bin_015_-0.10948979591836736	0.0
2	HKG	bin_016_-0.10612244897959183	0.0
2	HKG	bin_017_-0.10275510204081634	0.0
2	HKG	bin_018_-0.09938775510204081	0.0
2	HKG	bin_019_-0.0960204081632653	0.0
2	HKG	bin_020_-0.0926530612244898	0.0
2	HKG	bin_021_-0.08928571428571429	0.0
2	HKG	bin_022_-0.08591836734693878	0.0
2	HKG	bin_023_-0.08255102040816327	0.0
2	HKG	bin_024_-0.07918367346938776	0.0
2	HKG	bin_025_-0.07581632653061225	0.0
2	HKG	bin_026_-0.07244897959183674	0.0
2	HKG	bin_027_-0.06908163265306122	0.0
2	HKG	bin_028_-0.06571428571428571	0.0
2	HKG	bin_029_-0.0623469387755102	0.0
2	HKG	bin_030_-0.05897959183673469	0.0
2	HKG	bin_031_-0.055612244897959184	0.0
2	HKG	bin_032_-0.052244897959183675	0.0
2	HKG	bin_033_-0.048877551020408166	0.0
2	HKG	bin_034_-0.04551020408163266	0.0
2	HKG	bin_035_-0.04214285714285715	0.0
2	HKG	bin_036_-0.03877551020408164	0.0
2	HKG	bin_037_-0.03540816326530613	0.0
2	HKG	bin_038_-0.03204081632653061	0.0
2	HKG	bin_039_-0.028673469387755113	0.0
2	HKG	bin_040_-0.02530612244897959	0.0
2	HKG	bin_041_-0.021938775510204095	0.0
2	HKG	bin_042_-0.018571428571428572	0.0
2	HKG	bin_043_-0.01520408163265305	0.0
2	HKG	bin_044_-0.011836734693877554	0.7575757575757548
2	HKG	bin_045_-0.008469387755102031	10.3535353535354
2	HKG	bin_046_-0.005102040816326536	85.85858585858554
2	HKG	bin_047_-0.0017346938775510135	143.93939393939456
2	HKG	bin_048_0.0016326530612244816	56.06060606060592
2	HKG	median	-0.0005066039871596828
3	HKG	median	-0.0059500050111416574
4	HKG	median	-0.005239015825010823
5	HKG	bin_000_-0.16	0.0
5	HKG	bin_001_-0.15663265306122448	0.0
5	HKG	bin_002_-0.15326530612244899	0.0
5	HKG	bin_003_-0.14989795918367346	0.0
5	HKG	bin_004_-0.14653061224489797	0.0
5	HKG	bin_005_-0.14316326530612244	0.0
5	HKG	bin_006_-0.13979591836734695	0.0
5	HKG	bin_007_-0.13642857142857143	0.0
5	HKG	bin_008_-0.13306122448979593	0.0
5	HKG	bin_009_-0.1296938775510204	0.0
5	HKG	bin_010_-0.1263265306122449	0.0
5	HKG	bin_011_-0.12295918367346939	0.0
5	HKG	bin_012_-0.11959183673469388	0.0
5	HKG	bin_013_-0.11622448979591837	0.0
5	HKG	bin_014_-0.11285714285714285	0.0
5	HKG	bin_015_-0.10948979591836736	0.0
5	HKG	bin_016_-0.10612244897959183	0.0
5	HKG	bin_017_-0.10275510204081634	0.0
5	HKG	bin_018_-0.09938775510204081	0.0
5	HKG	bin_019_-0.0960204081632653	0.0
5	HKG	bin_020_-0.0926530612244898	0.0
5	HKG	bin_021_-0.08928571428571429	0.0
5	HKG	bin_022_-0.08591836734693878	0.0
5	HKG	bin_023_-0.08255102040816327	0.0
5	HKG	bin_024_-0.07918367346938776	0.0
5	HKG	bin_025_-0.07581632653061225	0.0
5	HKG	bin_026_-0.07244897959183674	0.0
5	HKG	bin_027_-0.06908163265306122	0.0
5	HKG	bin_028_-0.06571428571428571	0.0
5	HKG	bin_029_-0.0623469387755102	0.0
5	HKG	bin_030_-0.05897959183673469	0.0
5	HKG	bin_031_-0.055612244897959184	0.0
5	HKG	bin_032_-0.052244897959183675	0.0
5	HKG	bin_033_-0.048877551020408166	0.0
5	HKG	bin_034_-0.04551020408163266	0.0
5	HKG	bin_035_-0.04214285714285715	0.0
5	HKG	bin_036_-0.03877551020408164	0.0
5	HKG	bin_037_-0.03540816326530613	0.0
5	HKG	bin_038_-0.03204081632653061	0.7418060706986634
5	HKG	bin_039_-0.028673469387755113	1.9781495218630865
5	HKG	bin_040_-0.02530612244897959	8.407135467918186
5	HKG	bin_041_-0.021938775510204095	22.748719501425494
5	HKG	bin_042_-0.018571428571428572	52.668231019604676
5	HKG	bin_043_-0.01520408163265305	80.85686170615433
5	HKG	bin_044_-0.011836734693877554	67.00981505311206
5	HKG	bin_045_-0.008469387755102031	39.315721747029166
5	HKG	bin_046_-0.005102040816326536	18.29788307723355
5	HKG	bin_047_-0.0017346938775510135	4.203567733959093
5	HKG	bin_048_0.0016326530612244816	0.7418060706986583
5	HKG	median	-0.012568393276022414
6	HKG	median	-0.025449995247075398
7	HKG	median	-0.023649566353949644
8	HKG	bin_000_-0.16	0.0
8	HKG	bin_001_-0.15663265306122448	0.0
8	HKG	bin_002_-0.15326530612244899	0.0
8	HKG	bin_003_-0.14989795918367346	0.0
8	HKG	bin_004_-0.14653061224489797	0.0
8	HKG	bin_005_-0.14316326530612244	0.0
8	HKG	bin_006_-0.13979591836734695	0.0
8	HKG	bin_007_-0.13642857142857143	0.0
8	HKG	bin_008_-0.13306122448979593	0.0
8	HKG	bin_009_-0.1296938775510204	0.0
8	HKG	bin_010_-0.1263265306122449	0.0
8	HKG	bin_011_-0.12295918367346939	0.0
8	HKG	bin_012_-0.11959183673469388	0.0
8	HKG	bin_013_-0.11622448979591837	0.0
8	HKG	bin_014_-0.11285714285714285	0.0
8	HKG	bin_015_-0.10948979591836736	0.0
8	HKG	bin_016_-0.10612244897959183	0.0
8	HKG	bin_017_-0.10275510204081634	0.0
8	HKG	bin_018_-0.09938775510204081	0.0
8	HKG	bin_019_-0.0960204081632653	0.0
8	HKG	bin_020_-0.0926530612244898	0.0
8	HKG	bin_021_-0.08928571428571429	0.0
8	HKG	bin_022_-0.08591836734693878	0.0
8	HKG	bin_023_-0.08255102040816327	0.0
8	HKG	bin_024_-0.07918367346938776	0.0
8	HKG	bin_025_-0.07581632653061225	0.0
8	HKG	bin_026_-0.07244897959183674	0.0
8	HKG	bin_027_-0.06908163265306122	0.0
8	HKG	bin_028_-0.06571428571428571	0.0
8	HKG	bin_029_-0.0623469387755102	0.0
8	HKG	bin_030_-0.05897959183673469	0.0
8	HKG	bin_031_-0.055612244897959184	0.9890747609315472
8	HKG	bin_032_-0.052244897959183675	3.2144929730275287
8	HKG	bin_033_-0.048877551020408166	8.159866777685265
8	HKG	bin_034_-0.04551020408163266	12.116165821411455
8	HKG	bin_035_-0.04214285714285715	30.908586279110853
8	HKG	bin_036_-0.03877551020408164	41.293871268892104
8	HKG	bin_037_-0.03540816326530613	45.744707693083875
8	HKG	bin_038_-0.03204081632653061	53.16276840007089
8	HKG	bin_039_-0.028673469387755113	42.77748341028925
8	HKG	bin_040_-0.02530612244897959	27.694093306083438
8	HKG	bin_041_-0.021938775510204095	14.341584033507376
8	HKG	bin_042_-0.018571428571428572	8.654404158151005
8	HKG	bin_043_-0.01520408163265305	5.687179875356421
8	HKG	bin_044_-0.011836734693877554	1.483612141397315
8	HKG	bin_045_-0.008469387755102031	0.7418060706986634
8	HKG	bin_046_-0.005102040816326536	0.0
8	HKG	bin_047_-0.0017346938775510135	0.0
8	HKG	bin_048_0.0016326530612244816	0.0
8	HKG	median	-0.0316611817067454
9	HKG	median	-0.0328181132976655
10	HKG	median	-0.036918144957913436
11	HKG	median	-0.046435302764490614
12	HKG	bin_000_-0.16	0.0
12	HKG	bin_001_-0.15663265306122448	0.0
12	HKG	bin_002_-0.15326530612244899	0.0
12	HKG	bin_003_-0.14989795918367346	0.0
12	HKG	bin_004_-0.14653061224489797	0.0
12	HKG	bin_005_-0.14316326530612244	0.0
12	HKG	bin_006_-0.13979591836734695	0.0
12	HKG	bin_007_-0.13642857142857143	0.0
12	HKG	bin_008_-0.13306122448979593	0.0
12	HKG	bin_009_-0.1296938775510204	0.0
12	HKG	bin_010_-0.1263265306122449	0.0
12	HKG	bin_011_-0.12295918367346939	0.0
12	HKG	bin_012_-0.11959183673469388	0.0
12	HKG	bin_013_-0.11622448979591837	0.0
12	HKG	bin_014_-0.11285714285714285	0.0
12	HKG	bin_015_-0.10948979591836736	0.0
12	HKG	bin_016_-0.10612244897959183	0.0
12	HKG	bin_017_-0.10275510204081634	0.0
12	HKG	bin_018_-0.09938775510204081	0.0
12	HKG	bin_019_-0.0960204081632653	0.0
12	HKG	bin_020_-0.0926530612244898	0.2472686902328868
12	HKG	bin_021_-0.08928571428571429	1.2363434511644342
12	HKG	bin_022_-0.08591836734693878	0.7418060706986604
12	HKG	bin_023_-0.08255102040816327	2.4726869023288685
12	HKG	bin_024_-0.07918367346938776	4.203567733959076
12	HKG	bin_025_-0.07581632653061225	10.385284989781248
12	HKG	bin_026_-0.07244897959183674	10.385284989781205
12	HKG	bin_027_-0.06908163265306122	15.330658794438984
12	HKG	bin_028_-0.06571428571428571	15.330658794438984
12	HKG	bin_029_-0.0623469387755102	27.44682461585044
12	HKG	bin_030_-0.05897959183673469	36.59576615446725
12	HKG	bin_031_-0.055612244897959184	28.435899376781986
12	HKG	bin_032_-0.052244897959183675	28.1886306865491
12	HKG	bin_033_-0.048877551020408166	26.210481164686005
12	HKG	bin_034_-0.04551020408163266	27.44682461585044
12	HKG	bin_035_-0.04214285714285715	18.54515176746651
12	HKG	bin_036_-0.03877551020408164	14.09431534327455
12	HKG	bin_037_-0.03540816326530613	10.138016299548319
12	HKG	bin_038_-0.03204081632653061	6.9235233265208596
12	HKG	bin_039_-0.028673469387755113	6.181717255822146
12	HKG	bin_040_-0.02530612244897959	3.4617616632604298
12	HKG	bin_041_-0.021938775510204095	1.483612141397315
12	HKG	bin_042_-0.018571428571428572	0.4945373804657716
12	HKG	bin_043_-0.01520408163265305	0.7418060706986634
12	HKG	bin_044_-0.011836734693877554	0.2472686902328858
12	HKG	bin_045_-0.008469387755102031	0.0
12	HKG	bin_046_-0.005102040816326536	0.0
12	HKG	bin_047_-0.0017346938775510135	0.0
12	HKG	bin_048_0.0016326530612244816	0.0
12	HKG	median	-0.052800263043830294
13	HKG	median	-0.052625003819543284
14	HKG	median	-0.09167083897913993
15	HKG	bin_000_-0.16	4.370982552800719
15	HKG	bin_001_-0.15663265306122448	7.713498622589567
15	HKG	bin_002_-0.15326530612244899	9.77043158861337
15	HKG	bin_003_-0.14989795918367346	10.284664830119421
15	HKG	bin_004_-0.14653061224489797	17.483930211202875
15	HKG	bin_005_-0.14316326530612244	18.769513314967945
15	HKG	bin_006_-0.13979591836734695	19.54086317722674
15	HKG	bin_007_-0.13642857142857143	16.455463728191074
15	HKG	bin_008_-0.13306122448979593	20.31221303948569
15	HKG	bin_009_-0.1296938775510204	22.112029384756756
15	HKG	bin_010_-0.1263265306122449	20.31221303948569
15	HKG	bin_011_-0.12295918367346939	21.083562901744727
15	HKG	bin_012_-0.11959183673469388	21.854912764003682
15	HKG	bin_013_-0.11622448979591837	20.569329660238676
15	HKG	bin_014_-0.11285714285714285	11.313131313131365
15	HKG	bin_015_-0.10948979591836736	11.570247933884254
15	HKG	bin_016_-0.10612244897959183	10.027548209366437
15	HKG	bin_017_-0.10275510204081634	8.99908172635442
15	HKG	bin_018_-0.09938775510204081	7.45638200183655
15	HKG	bin_019_-0.0960204081632653	4.628099173553721
15	HKG	bin_020_-0.0926530612244898	5.656565656565658
15	HKG	bin_021_-0.08928571428571429	1.7998163452708913
15	HKG	bin_022_-0.08591836734693878	1.7998163452708913
15	HKG	bin_023_-0.08255102040816327	1.5426997245179068
15	HKG	bin_024_-0.07918367346938776	0.5142332415059689
15	HKG	bin_025_-0.07581632653061225	0.5142332415059689
15	HKG	bin_026_-0.07244897959183674	0.5142332415059668
15	HKG	bin_027_-0.06908163265306122	0.0
15	HKG	bin_028_-0.06571428571428571	0.0
15	HKG	bin_029_-0.0623469387755102	0.0
15	HKG	bin_030_-0.05897959183673469	0.0
15	HKG	bin_031_-0.055612244897959184	0.0
15	HKG	bin_032_-0.052244897959183675	0.0
15	HKG	bin_033_-0.048877551020408166	0.0
15	HKG	bin_034_-0.04551020408163266	0.0
15	HKG	bin_035_-0.04214285714285715	0.0
15	HKG	bin_036_-0.03877551020408164	0.0
15	HKG	bin_037_-0.03540816326530613	0.0
15	HKG	bin_038_-0.03204081632653061	0.0
15	HKG	bin_039_-0.028673469387755113	0.0
15	HKG	bin_040_-0.02530612244897959	0.0
15	HKG	bin_041_-0.021938775510204095	0.0
15	HKG	bin_042_-0.018571428571428572	0.0
15	HKG	bin_043_-0.01520408163265305	0.0
15	HKG	bin_044_-0.011836734693877554	0.0
15	HKG	bin_045_-0.008469387755102031	0.0
15	HKG	bin_046_-0.005102040816326536	0.0
15	HKG	bin_047_-0.0017346938775510135	0.0
15	HKG	bin_048_0.0016326530612244816	0.0
15	HKG	median	-0.12665610584903506
0	JPN	median	-0.0016170748675380137
1	JPN	median	0.00075801791467004
2	JPN	bin_000_-0.16	0.0
2	JPN	bin_001_-0.15663265306122448	0.0
2	JPN	bin_002_-0.15326530612244899	0.0
2	JPN	bin_003_-0.14989795918367346	0.0
2	JPN	bin_004_-0.14653061224489797	0.0
2	JPN	bin_005_-0.14316326530612244	0.0
2	JPN	bin_006_-0.13979591836734695	0.0
2	JPN	bin_007_-0.13642857142857143	0.0
2	JPN	bin_008_-0.13306122448979593	0.0
2	JPN	bin_009_-0.1296938775510204	0.0
2	JPN	bin_010_-0.1263265306122449	0.0
2	JPN	bin_011_-0.12295918367346939	0.0
2	JPN	bin_012_-0.11959183673469388	0.0
2	JPN	bin_013_-0.11622448979591837	0.0
2	JPN	bin_014_-0.11285714285714285	0.0
2	JPN	bin_015_-0.10948979591836736	0.0
2	JPN	bin_016_-0.10612244897959183	0.0
2	JPN	bin_017_-0.10275510204081634	0.0
2	JPN	bin_018_-0.09938775510204081	0.0
2	JPN	bin_019_-0.0960204081632653	0.0
2	JPN	bin_020_-0.0926530612244898	0.0
2	JPN	bin_021_-0.08928571428571429	0.0
2	JPN	bin_022_-0.08591836734693878	0.0
2	JPN	bin_023_-0.08255102040816327	0.0
2	JPN	bin_024_-0.07918367346938776	0.0
2	JPN	bin_025_-0.07581632653061225	0.0
2	JPN	bin_026_-0.07244897959183674	0.0
2	JPN	bin_027_-0.06908163265306122	0.0
2	JPN	bin_028_-0.06571428571428571	0.0
2	JPN	bin_029_-0.0623469387755102	0.0
2	JPN	bin_030_-0.05897959183673469	0.0
2	JPN	bin_031_-0.055612244897959184	0.0
2	JPN	bin_032_-0.052244897959183675	0.0
2	JPN	bin_033_-0.048877551020408166	0.0
2	JPN	bin_034_-0.04551020408163266	0.0
2	JPN	bin_035_-0.04214285714285715	0.0
2	JPN	bin_036_-0.03877551020408164	0.0
2	JPN	bin_037_-0.03540816326530613	0.0
2	JPN	bin_038_-0.03204081632653061	0.0
2	JPN	bin_039_-0.028673469387755113	0.0
2	JPN	bin_040_-0.02530612244897959	0.0
2	JPN	bin_041_-0.021938775510204095	0.0
2	JPN	bin_042_-0.018571428571428572	0.0
2	JPN	bin_043_-0.01520408163265305	0.0
2	JPN	bin_044_-0.011836734693877554	0.0
2	JPN	bin_045_-0.008469387755102031	0.0
2	JPN	bin_046_-0.005102040816326536	39.3484848484847
2	JPN	bin_047_-0.0017346938775510135	230.64646464646566
2	JPN	bin_048_0.0016326530612244816	26.97474747474741
2	JPN	median	-0.0002609598815781467
3	JPN	median	-0.003091857345234402
4	JPN	median	-0.002727161583515106
5	JPN	bin_000_-0.16	0.0
5	JPN	bin_001_-0.15663265306122448	0.0
5	JPN	bin_002_-0.15326530612244899	0.0
5	JPN	bin_003_-0.14989795918367346	0.0
5	JPN	bin_004_-0.14653061224489797	0.0
5	JPN	bin_005_-0.14316326530612244	0.0
5	JPN	bin_006_-0.13979591836734695	0.0
5	JPN	bin_007_-0.13642857142857143	0.0
5	JPN	bin_008_-0.13306122448979593	0.0
5	JPN	bin_009_-0.1296938775510204	0.0
5	JPN	bin_010_-0.1263265306122449	0.0
5	JPN	bin_011_-0.12295918367346939	0.0
5	JPN	bin_012_-0.11959183673469388	0.0
5	JPN	bin_013_-0.11622448979591837	0.0
5	JPN	bin_014_-0.11285714285714285	0.0
5	JPN	bin_015_-0.10948979591836736	0.0
5	JPN	bin_016_-0.10612244897959183	0.0
5	JPN	bin_017_-0.10275510204081634	0.0
5	JPN	bin_018_-0.09938775510204081	0.0
5	JPN	bin_019_-0.0960204081632653	0.0
5	JPN	bin_020_-0.0926530612244898	0.0
5	JPN	bin_021_-0.08928571428571429	0.0
5	JPN	bin_022_-0.08591836734693878	0.0
5	JPN	bin_023_-0.08255102040816327	0.0
5	JPN	bin_024_-0.07918367346938776	0.0
5	JPN	bin_025_-0.07581632653061225	0.0
5	JPN	bin_026_-0.07244897959183674	0.0
5	JPN	bin_027_-0.06908163265306122	0.0
5	JPN	bin_028_-0.06571428571428571	0.0
5	JPN	bin_029_-0.0623469387755102	0.0
5	JPN	bin_030_-0.05897959183673469	0.0
5	JPN	bin_031_-0.055612244897959184	0.0
5	JPN	bin_032_-0.052244897959183675	0.0
5	JPN	bin_033_-0.048877551020408166	0.0
5	JPN	bin_034_-0.04551020408163266	0.0
5	JPN	bin_035_-0.04214285714285715	0.0
5	JPN	bin_036_-0.03877551020408164	0.0
5	JPN	bin_037_-0.03540816326530613	0.0
5	JPN	bin_038_-0.03204081632653061	0.0
5	JPN	bin_039_-0.028673469387755113	0.0
5	JPN	bin_040_-0.02530612244897959	0.0
5	JPN	bin_041_-0.021938775510204095	0.0
5	JPN	bin_042_-0.018571428571428572	0.7418060706986574
5	JPN	bin_043_-0.01520408163265305	6.676254636287972
5	JPN	bin_044_-0.011836734693877554	56.87179875356373
5	JPN	bin_045_-0.008469387755102031	147.61940806903402
5	JPN	bin_046_-0.005102040816326536	73.1915323089342
5	JPN	bin_047_-0.0017346938775510135	11.621628440945729
5	JPN	bin_048_0.0016326530612244816	0.24726869023288614
5	JPN	median	-0.0064978215225650945
6	JPN	median	-0.013089615532967037
7	JPN	median	-0.012171060956966911
8	JPN	bin_000_-0.16	0.0
8	JPN	bin_001_-0.15663265306122448	0.0
8	JPN	bin_002_-0.15326530612244899	0.0
8	JPN	bin_003_-0.14989795918367346	0.0
8	JPN	bin_004_-0.14653061224489797	0.0
8	JPN	bin_005_-0.14316326530612244	0.0
8	JPN	bin_006_-0.13979591836734695	0.0
8	JPN	bin_007_-0.13642857142857143	0.0
8	JPN	bin_008_-0.13306122448979593	0.0
8	JPN	bin_009_-0.1296938775510204	0.0
8	JPN	bin_010_-0.1263265306122449	0.0
8	JPN	bin_011_-0.12295918367346939	0.0
8	JPN	bin_012_-0.11959183673469388	0.0
8	JPN	bin_013_-0.11622448979591837	0.0
8	JPN	bin_014_-0.11285714285714285	0.0
8	JPN	bin_015_-0.10948979591836736	0.0
8	JPN	bin_016_-0.10612244897959183	0.0
8	JPN	bin_017_-0.10275510204081634	0.0
8	JPN	bin_018_-0.09938775510204081	0.0
8	JPN	bin_019_-0.0960204081632653	0.0
8	JPN	bin_020_-0.0926530612244898	0.0
8	JPN	bin_021_-0.08928571428571429	0.0
8	JPN	bin_022_-0.08591836734693878	0.0
8	JPN	bin_023_-0.08255102040816327	0.0
8	JPN	bin_024_-0.07918367346938776	0.0
8	JPN	bin_025_-0.07581632653061225	0.0
8	JPN	bin_026_-0.07244897959183674	0.0
8	JPN	bin_027_-0.06908163265306122	0.0
8	JPN	bin_028_-0.06571428571428571	0.0
8	JPN	bin_029_-0.0623469387755102	0.0
8	JPN	bin_030_-0.05897959183673469	0.0
8	JPN	bin_031_-0.055612244897959184	0.0
8	JPN	bin_032_-0.052244897959183675	0.0
8	JPN	bin_033_-0.048877551020408166	0.0
8	JPN	bin_034_-0.04551020408163266	0.0
8	JPN	bin_035_-0.04214285714285715	0.0
8	JPN	bin_036_-0.03877551020408164	0.0
8	JPN	bin_037_-0.03540816326530613	0.0
8	JPN	bin_038_-0.03204081632653061	0.24726869023288786
8	JPN	bin_039_-0.028673469387755113	3.461761663260401
8	JPN	bin_040_-0.02530612244897959	20.028763908863915
8	JPN	bin_041_-0.021938775510204095	65.77347160194763
8	JPN	bin_042_-0.018571428571428572	92.97302752756507
8	JPN	bin_043_-0.01520408163265305	77.64236873312679
8	JPN	bin_044_-0.011836734693877554	25.715943784220123
8	JPN	bin_045_-0.008469387755102031	9.643478919082627
8	JPN	bin_046_-0.005102040816326536	1.483612141397315
8	JPN	bin_047_-0.0017346938775510135	0.0
8	JPN	bin_048_0.0016326530612244816	0.0
8	JPN	median	-0.016394436392752735
9	JPN	median	-0.016969859054331075
10	JPN	median	-0.019195222060130506
11	JPN	median	-0.024342655866177697
12	JPN	bin_000_-0.16	0.0
12	JPN	bin_001_-0.15663265306122448	0.0
12	JPN	bin_002_-0.15326530612244899	0.0
12	JPN	bin_003_-0.14989795918367346	0.0
12	JPN	bin_004_-0.14653061224489797	0.0
12	JPN	bin_005_-0.14316326530612244	0.0
12	JPN	bin_006_-0.13979591836734695	0.0
12	JPN	bin_007_-0.13642857142857143	0.0
12	JPN	bin_008_-0.13306122448979593	0.0
12	JPN	bin_009_-0.1296938775510204	0.0
12	JPN	bin_010_-0.1263265306122449	0.0
12	JPN	bin_011_-0.12295918367346939	0.0
12	JPN	bin_012_-0.11959183673469388	0.0
12	JPN	bin_013_-0.11622448979591837	0.0
12	JPN	bin_014_-0.11285714285714285	0.0
12	JPN	bin_015_-0.10948979591836736	0.0
12	JPN	bin_016_-0.10612244897959183	0.0
12	JPN	bin_017_-0.10275510204081634	0.0
12	JPN	bin_018_-0.09938775510204081	0.0
12	JPN	bin_019_-0.0960204081632653	0.0
12	JPN	bin_020_-0.0926530612244898	0.0
12	JPN	bin_021_-0.08928571428571429	0.0
12	JPN	bin_022_-0.08591836734693878	0.0
12	JPN	bin_023_-0.08255102040816327	0.0
12	JPN	bin_024_-0.07918367346938776	0.0
12	JPN	bin_025_-0.07581632653061225	0.0
12	JPN	bin_026_-0.07244897959183674	0.0
12	JPN	bin_027_-0.06908163265306122	0.0
12	JPN	bin_028_-0.06571428571428571	0.0
12	JPN	bin_029_-0.0623469387755102	0.0
12	JPN	bin_030_-0.05897959183673469	0.0
12	JPN	bin_031_-0.055612244897959184	0.0
12	JPN	bin_032_-0.052244897959183675	0.0
12	JPN	bin_033_-0.048877551020408166	1.2363434511644342
12	JPN	bin_034_-0.04551020408163266	3.2144929730275287
12	JPN	bin_035_-0.04214285714285715	10.385284989781248
12	JPN	bin_036_-0.03877551020408164	22.748719501425587
12	JPN	bin_037_-0.03540816326530613	36.348497464234214
12	JPN	bin_038_-0.03204081632653061	62.80624731915352
12	JPN	bin_039_-0.028673469387755113	50.69008149774159
12	JPN	bin_040_-0.02530612244897959	50.44281280750912
12	JPN	bin_041_-0.021938775510204095	29.672242827946295
12	JPN	bin_042_-0.018571428571428572	16.56700224560335
12	JPN	bin_043_-0.01520408163265305	9.890747609315515
12	JPN	bin_044_-0.011836734693877554	1.7308808316302005
12	JPN	bin_045_-0.008469387755102031	1.2363434511644393
12	JPN	bin_046_-0.005102040816326536	0.0
12	JPN	bin_047_-0.0017346938775510135	0.0
12	JPN	bin_048_0.0016326530612244816	0.0
12	JPN	median	-0.027844260107025967
13	JPN	median	-0.027716157719072154
14	JPN	median	-0.04803164248359916
15	JPN	bin_000_-0.16	0.0
15	JPN	bin_001_-0.15663265306122448	0.0
15	JPN	bin_002_-0.15326530612244899	0.0
15	JPN	bin_003_-0.14989795918367346	0.0
15	JPN	bin_004_-0.14653061224489797	0.0
15	JPN	bin_005_-0.14316326530612244	0.0
15	JPN	bin_006_-0.13979591836734695	0.0
15	JPN	bin_007_-0.13642857142857143	0.0
15	JPN	bin_008_-0.13306122448979593	0.0
15	JPN	bin_009_-0.1296938775510204	0.0
15	JPN	bin_010_-0.1263265306122449	0.0
15	JPN	bin_011_-0.12295918367346939	0.0
15	JPN	bin_012_-0.11959183673469388	0.0
15	JPN	bin_013_-0.11622448979591837	0.0
15	JPN	bin_014_-0.11285714285714285	0.0
15	JPN	bin_015_-0.10948979591836736	0.0
15	JPN	bin_016_-0.10612244897959183	0.24726869023288786
15	JPN	bin_017_-0.10275510204081634	0.0
15	JPN	bin_018_-0.09938775510204081	0.4945373804657736
15	JPN	bin_019_-0.0960204081632653	0.7418060706986604
15	JPN	bin_020_-0.0926530612244898	2.4726869023288685
15	JPN	bin_021_-0.08928571428571429	2.2254182120959816
15	JPN	bin_022_-0.08591836734693878	7.170792016753718
15	JPN	bin_023_-0.08255102040816327	12.610703201877229
15	JPN	bin_024_-0.07918367346938776	22.254182120959815
15	JPN	bin_025_-0.07581632653061225	32.14492973027529
15	JPN	bin_026_-0.07244897959183674	36.10122877400133
15	JPN	bin_027_-0.06908163265306122	38.573915676330344
15	JPN	bin_028_-0.06571428571428571	37.337572225165914
15	JPN	bin_029_-0.0623469387755102	40.30479650796055
15	JPN	bin_030_-0.05897959183673469	21.01783866979538
15	JPN	bin_031_-0.055612244897959184	17.06153962606919
15	JPN	bin_032_-0.052244897959183675	13.599777962808776
15	JPN	bin_033_-0.048877551020408166	7.912598087452378
15	JPN	bin_034_-0.04551020408163266	2.4726869023288685
15	JPN	bin_035_-0.04214285714285715	1.2363434511644342
15	JPN	bin_036_-0.03877551020408164	0.9890747609315472
15	JPN	bin_037_-0.03540816326530613	0.0
15	JPN	bin_038_-0.03204081632653061	0.0
15	JPN	bin_039_-0.028673469387755113	0.0
15	JPN	bin_040_-0.02530612244897959	0.0
15	JPN	bin_041_-0.021938775510204095	0.0
15	JPN	bin_042_-0.018571428571428572	0.0
15	JPN	bin_043_-0.01520408163265305	0.0
15	JPN	bin_044_-0.011836734693877554	0.0
15	JPN	bin_045_-0.008469387755102031	0.0
15	JPN	bin_046_-0.005102040816326536	0.0
15	JPN	bin_047_-0.0017346938775510135	0.0
15	JPN	bin_048_0.0016326530612244816	0.0
15	JPN	median	-0.06604589951311261
0	PHL	median	-0.002606404913102731
1	PHL	median	0.0011949909886530465
2	PHL	bin_000_-0.16	0.0
2	PHL	bin_001_-0.15663265306122448	0.0
2	PHL	bin_002_-0.15326530612244899	0.0
2	PHL	bin_003_-0.14989795918367346	0.0
2	PHL	bin_004_-0.14653061224489797	0.0
2	PHL	bin_005_-0.14316326530612244	0.0
2	PHL	bin_006_-0.13979591836734695	0.0
2	PHL	bin_007_-0.13642857142857143	0.0
2	PHL	bin_008_-0.13306122448979593	0.0
2	PHL	bin_009_-0.1296938775510204	0.0
2	PHL	bin_010_-0.1263265306122449	0.0
2	PHL	bin_011_-0.12295918367346939	0.0
2	PHL	bin_012_-0.11959183673469388	0.0
2	PHL	bin_013_-0.11622448979591837	0.0
2	PHL	bin_014_-0.11285714285714285	0.0
2	PHL	bin_015_-0.10948979591836736	0.0
2	PHL	bin_016_-0.10612244897959183	0.0
2	PHL	bin_017_-0.10275510204081634	0.0
2	PHL	bin_018_-0.09938775510204081	0.0
2	PHL	bin_019_-0.0960204081632653	0.0
2	PHL	bin_020_-0.0926530612244898	0.0
2	PHL	bin_021_-0.08928571428571429	0.0
2	PHL	bin_022_-0.08591836734693878	0.0
2	PHL	bin_023_-0.08255102040816327	0.0
2	PHL	bin_024_-0.07918367346938776	0.0
2	PHL	bin_025_-0.07581632653061225	0.0
2	PHL	bin_026_-0.07244897959183674	0.0
2	PHL	bin_027_-0.06908163265306122	0.0
2	PHL	bin_028_-0.06571428571428571	0.0
2	PHL	bin_029_-0.0623469387755102	0.0
2	PHL	bin_030_-0.05897959183673469	0.0
2	PHL	bin_031_-0.055612244897959184	0.0
2	PHL	bin_032_-0.052244897959183675	0.0
2	PHL	bin_033_-0.048877551020408166	0.0
2	PHL	bin_034_-0.04551020408163266	0.0
2	PHL	bin_035_-0.04214285714285715	0.0
2	PHL	bin_036_-0.03877551020408164	0.0
2	PHL	bin_037_-0.03540816326530613	0.0
2	PHL	bin_038_-0.03204081632653061	0.0
2	PHL	bin_039_-0.028673469387755113	0.0
2	PHL	bin_040_-0.02530612244897959	0.0
2	PHL	bin_041_-0.021938775510204095	0.0
2	PHL	bin_042_-0.018571428571428572	0.0
2	PHL	bin_043_-0.01520408163265305	0.0
2	PHL	bin_044_-0.011836734693877554	0.0
2	PHL	bin_045_-0.008469387755102031	4.753516632202416
2	PHL	bin_046_-0.005102040816326536	80.30941257562964
2	PHL	bin_047_-0.0017346938775510135	161.86975058078752
2	PHL	bin_048_0.0016326530612244816	50.037017181077715
2	PHL	median	-0.0004484874176840976
3	PHL	median	-0.005006532931290271
4	PHL	median	-0.00441432351474194
5	PHL	bin_000_-0.16	0.0
5	PHL	bin_001_-0.15663265306122448	0.0
5	PHL	bin_002_-0.15326530612244899	0.0
5	PHL	bin_003_-0.14989795918367346	0.0
5	PHL	bin_004_-0.14653061224489797	0.0
5	PHL	bin_005_-0.14316326530612244	0.0
5	PHL	bin_006_-0.13979591836734695	0.0
5	PHL	bin_007_-0.13642857142857143	0.0
5	PHL	bin_008_-0.13306122448979593	0.0
5	PHL	bin_009_-0.1296938775510204	0.0
5	PHL	bin_010_-0.1263265306122449	0.0
5	PHL	bin_011_-0.12295918367346939	0.0
5	PHL	bin_012_-0.11959183673469388	0.0
5	PHL	bin_013_-0.11622448979591837	0.0
5	PHL	bin_014_-0.11285714285714285	0.0
5	PHL	bin_015_-0.10948979591836736	0.0
5	PHL	bin_016_-0.10612244897959183	0.0
5	PHL	bin_017_-0.10275510204081634	0.0
5	PHL	bin_018_-0.09938775510204081	0.0
5	PHL	bin_019_-0.0960204081632653	0.0
5	PHL	bin_020_-0.0926530612244898	0.0
5	PHL	bin_021_-0.08928571428571429	0.0
5	PHL	bin_022_-0.08591836734693878	0.0
5	PHL	bin_023_-0.08255102040816327	0.0
5	PHL	bin_024_-0.07918367346938776	0.0
5	PHL	bin_025_-0.07581632653061225	0.0
5	PHL	bin_026_-0.07244897959183674	0.0
5	PHL	bin_027_-0.06908163265306122	0.0
5	PHL	bin_028_-0.06571428571428571	0.0
5	PHL	bin_029_-0.0623469387755102	0.0
5	PHL	bin_030_-0.05897959183673469	0.0
5	PHL	bin_031_-0.055612244897959184	0.0
5	PHL	bin_032_-0.052244897959183675	0.0
5	PHL	bin_033_-0.048877551020408166	0.0
5	PHL	bin_034_-0.04551020408163266	0.0
5	PHL	bin_035_-0.04214285714285715	0.0
5	PHL	bin_036_-0.03877551020408164	0.0
5	PHL	bin_037_-0.03540816326530613	0.0
5	PHL	bin_038_-0.03204081632653061	0.0
5	PHL	bin_039_-0.028673469387755113	0.0
5	PHL	bin_040_-0.02530612244897959	1.7308808316302149
5	PHL	bin_041_-0.021938775510204095	8.159866777685233
5	PHL	bin_042_-0.018571428571428572	28.435899376781865
5	PHL	bin_043_-0.01520408163265305	74.92241314056501
5	PHL	bin_044_-0.011836734693877554	93.71483359826372
5	PHL	bin_045_-0.008469387755102031	58.108142204728644
5	PHL	bin_046_-0.005102040816326536	25.96321247445301
5	PHL	bin_047_-0.0017346938775510135	5.192642494890644
5	PHL	bin_048_0.0016326530612244816	0.7418060706986583
5	PHL	median	-0.010528910949924686
6	PHL	median	-0.021170038597228092
7	PHL	median	-0.019696694503764062
8	PHL	bin_000_-0.16	0.0
8	PHL	bin_001_-0.15663265306122448	0.0
8	PHL	bin_002_-0.15326530612244899	0.0
8	PHL	bin_003_-0.14989795918367346	0.0
8	PHL	bin_004_-0.14653061224489797	0.0
8	PHL	bin_005_-0.14316326530612244	0.0
8	PHL	bin_006_-0.13979591836734695	0.0
8	PHL	bin_007_-0.13642857142857143	0.0
8	PHL	bin_008_-0.13306122448979593	0.0
8	PHL	bin_009_-0.1296938775510204	0.0
8	PHL	bin_010_-0.1263265306122449	0.0
8	PHL	bin_011_-0.12295918367346939	0.0
8	PHL	bin_012_-0.11959183673469388	0.0
8	PHL	bin_013_-0.11622448979591837	0.0
8	PHL	bin_014_-0.11285714285714285	0.0
8	PHL	bin_015_-0.10948979591836736	0.0
8	PHL	bin_016_-0.10612244897959183	0.0
8	PHL	bin_017_-0.10275510204081634	0.0
8	PHL	bin_018_-0.09938775510204081	0.0
8	PHL	bin_019_-0.0960204081632653	0.0
8	PHL	bin_020_-0.0926530612244898	0.0
8	PHL	bin_021_-0.08928571428571429	0.0
8	PHL	bin_022_-0.08591836734693878	0.0
8	PHL	bin_023_-0.08255102040816327	0.0
8	PHL	bin_024_-0.07918367346938776	0.0
8	PHL	bin_025_-0.07581632653061225	0.0
8	PHL	bin_026_-0.07244897959183674	0.0
8	PHL	bin_027_-0.06908163265306122	0.0
8	PHL	bin_028_-0.06571428571428571	0.0
8	PHL	bin_029_-0.0623469387755102	0.0
8	PHL	bin_030_-0.05897959183673469	0.0
8	PHL	bin_031_-0.055612244897959184	0.0
8	PHL	bin_032_-0.052244897959183675	0.0
8	PHL	bin_033_-0.048877551020408166	0.4945373804657736
8	PHL	bin_034_-0.04551020408163266	1.483612141397321
8	PHL	bin_035_-0.04214285714285715	6.676254636287944
8	PHL	bin_036_-0.03877551020408164	15.330658794438984
8	PHL	bin_037_-0.03540816326530613	35.35942270330267
8	PHL	bin_038_-0.03204081632653061	50.9373501879749
8	PHL	bin_039_-0.028673469387755113	58.35541089496105
8	PHL	bin_040_-0.02530612244897959	58.35541089496153
8	PHL	bin_041_-0.021938775510204095	37.33757222516576
8	PHL	bin_042_-0.018571428571428572	17.556077006534892
8	PHL	bin_043_-0.01520408163265305	9.890747609315515
8	PHL	bin_044_-0.011836734693877554	3.709030353493287
8	PHL	bin_045_-0.008469387755102031	1.2363434511644393
8	PHL	bin_046_-0.005102040816326536	0.2472686902328858
8	PHL	bin_047_-0.0017346938775510135	0.0
8	PHL	bin_048_0.0016326530612244816	0.0
8	PHL	median	-0.02649802714695887
9	PHL	median	-0.027425271794775535
10	PHL	median	-0.031008480369031956
11	PHL	median	-0.039209554667225005
12	PHL	bin_000_-0.16	0.0
12	PHL	bin_001_-0.15663265306122448	0.0
12	PHL	bin_002_-0.15326530612244899	0.0
12	PHL	bin_003_-0.14989795918367346	0.0
12	PHL	bin_004_-0.14653061224489797	0.0
12	PHL	bin_005_-0.14316326530612244	0.0
12	PHL	bin_006_-0.13979591836734695	0.0
12	PHL	bin_007_-0.13642857142857143	0.0
12	PHL	bin_008_-0.13306122448979593	0.0
12	PHL	bin_009_-0.1296938775510204	0.0
12	PHL	bin_010_-0.1263265306122449	0.0
12	PHL	bin_011_-0.12295918367346939	0.0
12	PHL	bin_012_-0.11959183673469388	0.0
12	PHL	bin_013_-0.11622448979591837	0.0
12	PHL	bin_014_-0.11285714285714285	0.0
12	PHL	bin_015_-0.10948979591836736	0.0
12	PHL	bin_016_-0.10612244897959183	0.0
12	PHL	bin_017_-0.10275510204081634	0.0
12	PHL	bin_018_-0.09938775510204081	0.0
12	PHL	bin_019_-0.0960204081632653	0.0
12	PHL	bin_020_-0.0926530612244898	0.0
12	PHL	bin_021_-0.08928571428571429	0.0
12	PHL	bin_022_-0.08591836734693878	0.0
12	PHL	bin_023_-0.08255102040816327	0.0
12	PHL	bin_024_-0.07918367346938776	0.2472686902328868
12	PHL	bin_025_-0.07581632653061225	1.2363434511644342
12	PHL	bin_026_-0.07244897959183674	1.2363434511644291
12	PHL	bin_027_-0.06908163265306122	3.2144929730275287
12	PHL	bin_028_-0.06571428571428571	8.901672848383926
12	PHL	bin_029_-0.0623469387755102	12.857971892110115
12	PHL	bin_030_-0.05897959183673469	17.556077006534963
12	PHL	bin_031_-0.055612244897959184	21.01783866979538
12	PHL	bin_032_-0.052244897959183675	37.09030353493302
12	PHL	bin_033_-0.048877551020408166	38.32664698609746
12	PHL	bin_034_-0.04551020408163266	32.886735800973945
12	PHL	bin_035_-0.04214285714285715	31.15585496934374
12	PHL	bin_036_-0.03877551020408164	31.15585496934374
12	PHL	bin_037_-0.03540816326530613	20.523301289329524
12	PHL	bin_038_-0.03204081632653061	14.836121413973272
12	PHL	bin_039_-0.028673469387755113	10.138016299548319
12	PHL	bin_040_-0.02530612244897959	7.170792016753747
12	PHL	bin_041_-0.021938775510204095	4.4508364241919445
12	PHL	bin_042_-0.018571428571428572	1.483612141397315
12	PHL	bin_043_-0.01520408163265305	0.9890747609315514
12	PHL	bin_044_-0.011836734693877554	0.4945373804657716
12	PHL	bin_045_-0.008469387755102031	0.0
12	PHL	bin_046_-0.005102040816326536	0.0
12	PHL	bin_047_-0.0017346938775510135	0.0
12	PHL	bin_048_0.0016326530612244816	0.0
12	PHL	median	-0.044766762879639765
13	PHL	median	-0.04455023780576714
14	PHL	median	-0.07727282737215235
15	PHL	bin_000_-0.16	0.24747474747474654
15	PHL	bin_001_-0.15663265306122448	0.2474747474747486
15	PHL	bin_002_-0.15326530612244899	0.7424242424242397
15	PHL	bin_003_-0.14989795918367346	1.4848484848484915
15	PHL	bin_004_-0.14653061224489797	1.2373737373737328
15	PHL	bin_005_-0.14316326530612244	1.4848484848484915
15	PHL	bin_006_-0.13979591836734695	2.9696969696969586
15	PHL	bin_007_-0.13642857142857143	5.4444444444444695
15	PHL	bin_008_-0.13306122448979593	7.424242424242396
15	PHL	bin_009_-0.1296938775510204	10.888888888888939
15	PHL	bin_010_-0.1263265306122449	12.86868686868682
15	PHL	bin_011_-0.12295918367346939	21.035353535353543
15	PHL	bin_012_-0.11959183673469388	22.767676767676775
15	PHL	bin_013_-0.11622448979591837	19.797979797979725
15	PHL	bin_014_-0.11285714285714285	21.777777777777878
15	PHL	bin_015_-0.10948979591836736	25.489898989898894
15	PHL	bin_016_-0.10612244897959183	24.50000000000011
15	PHL	bin_017_-0.10275510204081634	20.78787878787871
15	PHL	bin_018_-0.09938775510204081	27.222222222222232
15	PHL	bin_019_-0.0960204081632653	13.858585858585863
15	PHL	bin_020_-0.0926530612244898	13.611111111111116
15	PHL	bin_021_-0.08928571428571429	11.383838383838388
15	PHL	bin_022_-0.08591836734693878	10.146464646464649
15	PHL	bin_023_-0.08255102040816327	6.434343434343436
15	PHL	bin_024_-0.07918367346938776	6.186868686868689
15	PHL	bin_025_-0.07581632653061225	2.2272727272727284
15	PHL	bin_026_-0.07244897959183674	2.2272727272727186
15	PHL	bin_027_-0.06908163265306122	1.237373737373738
15	PHL	bin_028_-0.06571428571428571	0.4949494949494951
15	PHL	bin_029_-0.0623469387755102	0.4949494949494951
15	PHL	bin_030_-0.05897959183673469	0.24747474747474754
15	PHL	bin_031_-0.055612244897959184	0.0
15	PHL	bin_032_-0.052244897959183675	0.0
15	PHL	bin_033_-0.048877551020408166	0.0
15	PHL	bin_034_-0.04551020408163266	0.0
15	PHL	bin_035_-0.04214285714285715	0.0
15	PHL	bin_036_-0.03877551020408164	0.0
15	PHL	bin_037_-0.03540816326530613	0.0
15	PHL	bin_038_-0.03204081632653061	0.0
15	PHL	bin_039_-0.028673469387755113	0.0
15	PHL	bin_040_-0.02530612244897959	0.0
15	PHL	bin_041_-0.021938775510204095	0.0
15	PHL	bin_042_-0.018571428571428572	0.0
15	PHL	bin_043_-0.01520408163265305	0.0
15	PHL	bin_044_-0.011836734693877554	0.0
15	PHL	bin_045_-0.008469387755102031	0.0
15	PHL	bin_046_-0.005102040816326536	0.0
15	PHL	bin_047_-0.0017346938775510135	0.0
15	PHL	bin_048_0.0016326530612244816	0.0
15	PHL	median	-0.10680582526450529
0	TWN	median	-0.0034329496316765117
1	TWN	median	0.001558013376451357
2	TWN	bin_000_-0.16	0.0
2	TWN	bin_001_-0.15663265306122448	0.0
2	TWN	bin_002_-0.15326530612244899	0.0
2	TWN	bin_003_-0.14989795918367346	0.0
2	TWN	bin_004_-0.14653061224489797	0.0
2	TWN	bin_005_-0.14316326530612244	0.0
2	TWN	bin_006_-0.13979591836734695	0.0
2	TWN	bin_007_-0.13642857142857143	0.0
2	TWN	bin_008_-0.13306122448979593	0.0
2	TWN	bin_009_-0.1296938775510204	0.0
2	TWN	bin_010_-0.1263265306122449	0.0
2	TWN	bin_011_-0.12295918367346939	0.0
2	TWN	bin_012_-0.11959183673469388	0.0
2	TWN	bin_013_-0.11622448979591837	0.0
2	TWN	bin_014_-0.11285714285714285	0.0
2	TWN	bin_015_-0.10948979591836736	0.0
2	TWN	bin_016_-0.10612244897959183	0.0
2	TWN	bin_017_-0.10275510204081634	0.0
2	TWN	bin_018_-0.09938775510204081	0.0
2	TWN	bin_019_-0.0960204081632653	0.0
2	TWN	bin_020_-0.0926530612244898	0.0
2	TWN	bin_021_-0.08928571428571429	0.0
2	TWN	bin_022_-0.08591836734693878	0.0
2	TWN	bin_023_-0.08255102040816327	0.0
2	TWN	bin_024_-0.07918367346938776	0.0
2	TWN	bin_025_-0.07581632653061225	0.0
2	TWN	bin_026_-0.07244897959183674	0.0
2	TWN	bin_027_-0.06908163265306122	0.0
2	TWN	bin_028_-0.06571428571428571	0.0
2	TWN	bin_029_-0.0623469387755102	0.0
2	TWN	bin_030_-0.05897959183673469	0.0
2	TWN	bin_031_-0.055612244897959184	0.0
2	TWN	bin_032_-0.052244897959183675	0.0
2	TWN	bin_033_-0.048877551020408166	0.0
2	TWN	bin_034_-0.04551020408163266	0.0
2	TWN	bin_035_-0.04214285714285715	0.0
2	TWN	bin_036_-0.03877551020408164	0.0
2	TWN	bin_037_-0.03540816326530613	0.0
2	TWN	bin_038_-0.03204081632653061	0.0
2	TWN	bin_039_-0.028673469387755113	0.0
2	TWN	bin_040_-0.02530612244897959	0.0
2	TWN	bin_041_-0.021938775510204095	0.0
2	TWN	bin_042_-0.018571428571428572	0.0
2	TWN	bin_043_-0.01520408163265305	0.0
2	TWN	bin_044_-0.011836734693877554	0.7693515465536163
2	TWN	bin_045_-0.008469387755102031	16.925734024179697
2	TWN	bin_046_-0.005102040816326536	89.75768043125522
2	TWN	bin_047_-0.0017346938775510135	132.84136703825882
2	TWN	bin_048_0.0016326530612244816	56.675563929449794
2	TWN	median	-0.00059826529597871
3	TWN	median	-0.006618951763427567
4	TWN	median	-0.005840816186339002
5	TWN	bin_000_-0.16	0.0
5	TWN	bin_001_-0.15663265306122448	0.0
5	TWN	bin_002_-0.15326530612244899	0.0
5	TWN	bin_003_-0.14989795918367346	0.0
5	TWN	bin_004_-0.14653061224489797	0.0
5	TWN	bin_005_-0.14316326530612244	0.0
5	TWN	bin_006_-0.13979591836734695	0.0
5	TWN	bin_007_-0.13642857142857143	0.0
5	TWN	bin_008_-0.13306122448979593	0.0
5	TWN	bin_009_-0.1296938775510204	0.0
5	TWN	bin_010_-0.1263265306122449	0.0
5	TWN	bin_011_-0.12295918367346939	0.0
5	TWN	bin_012_-0.11959183673469388	0.0
5	TWN	bin_013_-0.11622448979591837	0.0
5	TWN	bin_014_-0.11285714285714285	0.0
5	TWN	bin_015_-0.10948979591836736	0.0
5	TWN	bin_016_-0.10612244897959183	0.0
5	TWN	bin_017_-0.10275510204081634	0.0
5	TWN	bin_018_-0.09938775510204081	0.0
5	TWN	bin_019_-0.0960204081632653	0.0
5	TWN	bin_020_-0.0926530612244898	0.0
5	TWN	bin_021_-0.08928571428571429	0.0
5	TWN	bin_022_-0.08591836734693878	0.0
5	TWN	bin_023_-0.08255102040816327	0.0
5	TWN	bin_024_-0.07918367346938776	0.0
5	TWN	bin_025_-0.07581632653061225	0.0
5	TWN	bin_026_-0.07244897959183674	0.0
5	TWN	bin_027_-0.06908163265306122	0.0
5	TWN	bin_028_-0.06571428571428571	0.0
5	TWN	bin_029_-0.0623469387755102	0.0
5	TWN	bin_030_-0.05897959183673469	0.0
5	TWN	bin_031_-0.055612244897959184	0.0
5	TWN	bin_032_-0.052244897959183675	0.0
5	TWN	bin_033_-0.048877551020408166	0.0
5	TWN	bin_034_-0.04551020408163266	0.0
5	TWN	bin_035_-0.04214285714285715	0.0
5	TWN	bin_036_-0.03877551020408164	0.0
5	TWN	bin_037_-0.03540816326530613	0.7418060706986574
5	TWN	bin_038_-0.03204081632653061	0.9890747609315514
5	TWN	bin_039_-0.028673469387755113	5.439911185123488
5	TWN	bin_040_-0.02530612244897959	16.814270935836372
5	TWN	bin_041_-0.021938775510204095	31.650392349809383
5	TWN	bin_042_-0.018571428571428572	64.5371281507832
5	TWN	bin_043_-0.01520408163265305	74.92241314056501
5	TWN	bin_044_-0.011836734693877554	49.20646935634428
5	TWN	bin_045_-0.008469387755102031	33.38127318143986
5	TWN	bin_046_-0.005102040816326536	14.341584033507376
5	TWN	bin_047_-0.0017346938775510135	3.4617616632604298
5	TWN	bin_048_0.0016326530612244816	1.4836121413973167
5	TWN	median	-0.013880388180642309
6	TWN	median	-0.027850172294346186
7	TWN	median	-0.025919820138223137
8	TWN	bin_000_-0.16	0.0
8	TWN	bin_001_-0.15663265306122448	0.0
8	TWN	bin_002_-0.15326530612244899	0.0
8	TWN	bin_003_-0.14989795918367346	0.0
8	TWN	bin_004_-0.14653061224489797	0.0
8	TWN	bin_005_-0.14316326530612244	0.0
8	TWN	bin_006_-0.13979591836734695	0.0
8	TWN	bin_007_-0.13642857142857143	0.0
8	TWN	bin_008_-0.13306122448979593	0.0
8	TWN	bin_009_-0.1296938775510204	0.0
8	TWN	bin_010_-0.1263265306122449	0.0
8	TWN	bin_011_-0.12295918367346939	0.0
8	TWN	bin_012_-0.11959183673469388	0.0
8	TWN	bin_013_-0.11622448979591837	0.0
8	TWN	bin_014_-0.11285714285714285	0.0
8	TWN	bin_015_-0.10948979591836736	0.0
8	TWN	bin_016_-0.10612244897959183	0.0
8	TWN	bin_017_-0.10275510204081634	0.0
8	TWN	bin_018_-0.09938775510204081	0.0
8	TWN	bin_019_-0.0960204081632653	0.0
8	TWN	bin_020_-0.0926530612244898	0.0
8	TWN	bin_021_-0.08928571428571429	0.0
8	TWN	bin_022_-0.08591836734693878	0.0
8	TWN	bin_023_-0.08255102040816327	0.0
8	TWN	bin_024_-0.07918367346938776	0.0
8	TWN	bin_025_-0.07581632653061225	0.0
8	TWN	bin_026_-0.07244897959183674	0.0
8	TWN	bin_027_-0.06908163265306122	0.0
8	TWN	bin_028_-0.06571428571428571	0.0
8	TWN	bin_029_-0.0623469387755102	0.4945373804657736
8	TWN	bin_030_-0.05897959183673469	1.2363434511644342
8	TWN	bin_031_-0.055612244897959184	4.69810511442485
8	TWN	bin_032_-0.052244897959183675	8.901672848383926
8	TWN	bin_033_-0.048877551020408166	14.09431534327455
8	TWN	bin_034_-0.04551020408163266	28.683168067014872
8	TWN	bin_035_-0.04214285714285715	39.562990437261895
8	TWN	bin_036_-0.03877551020408164	40.30479650796055
8	TWN	bin_037_-0.03540816326530613	48.46466328564562
8	TWN	bin_038_-0.03204081632653061	41.04660257865938
8	TWN	bin_039_-0.028673469387755113	30.414048898644953
8	TWN	bin_040_-0.02530612244897959	18.2978830772337
8	TWN	bin_041_-0.021938775510204095	8.901672848383889
8	TWN	bin_042_-0.018571428571428572	7.170792016753688
8	TWN	bin_043_-0.01520408163265305	3.214492973027542
8	TWN	bin_044_-0.011836734693877554	0.9890747609315432
8	TWN	bin_045_-0.008469387755102031	0.4945373804657757
8	TWN	bin_046_-0.005102040816326536	0.0
8	TWN	bin_047_-0.0017346938775510135	0.0
8	TWN	bin_048_0.0016326530612244816	0.0
8	TWN	median	-0.03471112136198141
9	TWN	median	-0.03588857943306539
10	TWN	median	-0.04041762185197637
11	TWN	median	-0.05097002320171197
12	TWN	bin_000_-0.16	0.0
12	TWN	bin_001_-0.15663265306122448	0.0
12	TWN	bin_002_-0.15326530612244899	0.0
12	TWN	bin_003_-0.14989795918367346	0.0
12	TWN	bin_004_-0.14653061224489797	0.0
12	TWN	bin_005_-0.14316326530612244	0.0
12	TWN	bin_006_-0.13979591836734695	0.0
12	TWN	bin_007_-0.13642857142857143	0.0
12	TWN	bin_008_-0.13306122448979593	0.0
12	TWN	bin_009_-0.1296938775510204	0.0
12	TWN	bin_010_-0.1263265306122449	0.0
12	TWN	bin_011_-0.12295918367346939	0.0
12	TWN	bin_012_-0.11959183673469388	0.0
12	TWN	bin_013_-0.11622448979591837	0.0
12	TWN	bin_014_-0.11285714285714285	0.0
12	TWN	bin_015_-0.10948979591836736	0.0
12	TWN	bin_016_-0.10612244897959183	0.0
12	TWN	bin_017_-0.10275510204081634	0.0
12	TWN	bin_018_-0.09938775510204081	0.4945373804657736
12	TWN	bin_019_-0.0960204081632653	0.9890747609315472
12	TWN	bin_020_-0.0926530612244898	0.7418060706986604
12	TWN	bin_021_-0.08928571428571429	2.4726869023288685
12	TWN	bin_022_-0.08591836734693878	3.956299043726189
12	TWN	bin_023_-0.08255102040816327	9.148941538616812
12	TWN	bin_024_-0.07918367346938776	9.890747609315474
12	TWN	bin_025_-0.07581632653061225	12.610703201877229
12	TWN	bin_026_-0.07244897959183674	15.083390104206034
12	TWN	bin_027_-0.06908163265306122	21.265107360028267
12	TWN	bin_028_-0.06571428571428571	31.65039234980951
12	TWN	bin_029_-0.0623469387755102	30.166780208412195
12	TWN	bin_030_-0.05897959183673469	25.468675093987343
12	TWN	bin_031_-0.055612244897959184	24.479600333055796
12	TWN	bin_032_-0.052244897959183675	24.97413771352157
12	TWN	bin_033_-0.048877551020408166	23.737794262357134
12	TWN	bin_034_-0.04551020408163266	17.556077006534963
12	TWN	bin_035_-0.04214285714285715	12.116165821411455
12	TWN	bin_036_-0.03877551020408164	9.643478919082586
12	TWN	bin_037_-0.03540816326530613	6.923523326520802
12	TWN	bin_038_-0.03204081632653061	5.439911185123533
12	TWN	bin_039_-0.028673469387755113	4.4508364241919445
12	TWN	bin_040_-0.02530612244897959	1.2363434511644393
12	TWN	bin_041_-0.021938775510204095	0.9890747609315432
12	TWN	bin_042_-0.018571428571428572	0.7418060706986574
12	TWN	bin_043_-0.01520408163265305	0.4945373804657757
12	TWN	bin_044_-0.011836734693877554	0.2472686902328858
12	TWN	bin_045_-0.008469387755102031	0.0
12	TWN	bin_046_-0.005102040816326536	0.0
12	TWN	bin_047_-0.0017346938775510135	0.0
12	TWN	bin_048_0.0016326530612244816	0.0
12	TWN	median	-0.05748790553913722
13	TWN	median	-0.0569993847536783
14	TWN	median	-0.09881751432666129
15	TWN	bin_000_-0.16	10.895407508765887
15	TWN	bin_001_-0.15663265306122448	17.87964309130827
15	TWN	bin_002_-0.15326530612244899	18.159012514609813
15	TWN	bin_003_-0.14989795918367346	21.23207617092857
15	TWN	bin_004_-0.14653061224489797	17.041534821403054
15	TWN	bin_005_-0.14316326530612244	20.393967901023494
15	TWN	bin_006_-0.13979591836734695	19.55585963111826
15	TWN	bin_007_-0.13642857142857143	24.025770403945486
15	TWN	bin_008_-0.13306122448979593	21.511445594230086
15	TWN	bin_009_-0.1296938775510204	18.717751361213345
15	TWN	bin_010_-0.1263265306122449	24.86387867385036
15	TWN	bin_011_-0.12295918367346939	15.644687704894672
15	TWN	bin_012_-0.11959183673469388	11.454146355369312
15	TWN	bin_013_-0.11622448979591837	10.616038085464197
15	TWN	bin_014_-0.11285714285714285	10.057299238860903
15	TWN	bin_015_-0.10948979591836736	10.616038085464197
15	TWN	bin_016_-0.10612244897959183	6.9842355825422935
15	TWN	bin_017_-0.10275510204081634	4.46991077282703
15	TWN	bin_018_-0.09938775510204081	5.587388466033811
15	TWN	bin_019_-0.0960204081632653	1.955585963111834
15	TWN	bin_020_-0.0926530612244898	0.8381082699050717
15	TWN	bin_021_-0.08928571428571429	2.2349553864135245
15	TWN	bin_022_-0.08591836734693878	0.8381082699050717
15	TWN	bin_023_-0.08255102040816327	0.5587388466033811
15	TWN	bin_024_-0.07918367346938776	0.5587388466033811
15	TWN	bin_025_-0.07581632653061225	0.27936942330169057
15	TWN	bin_026_-0.07244897959183674	0.0
15	TWN	bin_027_-0.06908163265306122	0.0
15	TWN	bin_028_-0.06571428571428571	0.0
15	TWN	bin_029_-0.0623469387755102	0.0
15	TWN	bin_030_-0.05897959183673469	0.0
15	TWN	bin_031_-0.055612244897959184	0.0
15	TWN	bin_032_-0.052244897959183675	0.0
15	TWN	bin_033_-0.048877551020408166	0.0
15	TWN	bin_034_-0.04551020408163266	0.0
15	TWN	bin_035_-0.04214285714285715	0.0
15	TWN	bin_036_-0.03877551020408164	0.0
15	TWN	bin_037_-0.03540816326530613	0.0
15	TWN	bin_038_-0.03204081632653061	0.0
15	TWN	bin_039_-0.028673469387755113	0.0
15	TWN	bin_040_-0.02530612244897959	0.0
15	TWN	bin_041_-0.021938775510204095	0.0
15	TWN	bin_042_-0.018571428571428572	0.0
15	TWN	bin_043_-0.01520408163265305	0.0
15	TWN	bin_044_-0.011836734693877554	0.0
15	TWN	bin_045_-0.008469387755102031	0.0
15	TWN	bin_046_-0.005102040816326536	0.0
15	TWN	bin_047_-0.0017346938775510135	0.0
15	TWN	bin_048_0.0016326530612244816	0.0
15	TWN	median	-0.13575433317144728
0	VUT	median	-0.0009506400062297499
1	VUT	median	0.00041370028456682835
2	VUT	bin_000_-0.16	0.0
2	VUT	bin_001_-0.15663265306122448	0.0
2	VUT	bin_002_-0.15326530612244899	0.0
2	VUT	bin_003_-0.14989795918367346	0.0
2	VUT	bin_004_-0.14653061224489797	0.0
2	VUT	bin_005_-0.14316326530612244	0.0
2	VUT	bin_006_-0.13979591836734695	0.0
2	VUT	bin_007_-0.13642857142857143	0.0
2	VUT	bin_008_-0.13306122448979593	0.0
2	VUT	bin_009_-0.1296938775510204	0.0
2	VUT	bin_010_-0.1263265306122449	0.0
2	VUT	bin_011_-0.12295918367346939	0.0
2	VUT	bin_012_-0.11959183673469388	0.0
2	VUT	bin_013_-0.11622448979591837	0.0
2	VUT	bin_014_-0.11285714285714285	0.0
2	VUT	bin_015_-0.10948979591836736	0.0
2	VUT	bin_016_-0.10612244897959183	0.0
2	VUT	bin_017_-0.10275510204081634	0.0
2	VUT	bin_018_-0.09938775510204081	0.0
2	VUT	bin_019_-0.0960204081632653	0.0
2	VUT	bin_020_-0.0926530612244898	0.0
2	VUT	bin_021_-0.08928571428571429	0.0
2	VUT	bin_022_-0.08591836734693878	0.0
2	VUT	bin_023_-0.08255102040816327	0.0
2	VUT	bin_024_-0.07918367346938776	0.0
2	VUT	bin_025_-0.07581632653061225	0.0
2	VUT	bin_026_-0.07244897959183674	0.0
2	VUT	bin_027_-0.06908163265306122	0.0
2	VUT	bin_028_-0.06571428571428571	0.0
2	VUT	bin_029_-0.0623469387755102	0.0
2	VUT	bin_030_-0.05897959183673469	0.0
2	VUT	bin_031_-0.055612244897959184	0.0
2	VUT	bin_032_-0.052244897959183675	0.0
2	VUT	bin_033_-0.048877551020408166	0.0
2	VUT	bin_034_-0.04551020408163266	0.0
2	VUT	bin_035_-0.04214285714285715	0.0
2	VUT	bin_036_-0.03877551020408164	0.0
2	VUT	bin_037_-0.03540816326530613	0.0
2	VUT	bin_038_-0.03204081632653061	0.0
2	VUT	bin_039_-0.028673469387755113	0.0
2	VUT	bin_040_-0.02530612244897959	0.0
2	VUT	bin_041_-0.021938775510204095	0.0
2	VUT	bin_042_-0.018571428571428572	0.0
2	VUT	bin_043_-0.01520408163265305	0.0
2	VUT	bin_044_-0.011836734693877554	0.0
2	VUT	bin_045_-0.008469387755102031	0.0
2	VUT	bin_046_-0.005102040816326536	6.923523326520802
2	VUT	bin_047_-0.0017346938775510135	285.3480685287526
2	VUT	bin_048_0.0016326530612244816	4.698105114424837
2	VUT	median	-0.00016729473608407088
3	VUT	median	-0.0018267100921624947
4	VUT	median	-0.0016093763964560542
5	VUT	bin_000_-0.16	0.0
5	VUT	bin_001_-0.15663265306122448	0.0
5	VUT	bin_002_-0.15326530612244899	0.0
5	VUT	bin_003_-0.14989795918367346	0.0
5	VUT	bin_004_-0.14653061224489797	0.0
5	VUT	bin_005_-0.14316326530612244	0.0
5	VUT	bin_006_-0.13979591836734695	0.0
5	VUT	bin_007_-0.13642857142857143	0.0
5	VUT	bin_008_-0.13306122448979593	0.0
5	VUT	bin_009_-0.1296938775510204	0.0
5	VUT	bin_010_-0.1263265306122449	0.0
5	VUT	bin_011_-0.12295918367346939	0.0
5	VUT	bin_012_-0.11959183673469388	0.0
5	VUT	bin_013_-0.11622448979591837	0.0
5	VUT	bin_014_-0.11285714285714285	0.0
5	VUT	bin_015_-0.10948979591836736	0.0
5	VUT	bin_016_-0.10612244897959183	0.0
5	VUT	bin_017_-0.10275510204081634	0.0
5	VUT	bin_018_-0.09938775510204081	0.0
5	VUT	bin_019_-0.0960204081632653	0.0
5	VUT	bin_020_-0.0926530612244898	0.0
5	VUT	bin_021_-0.08928571428571429	0.0
5	VUT	bin_022_-0.08591836734693878	0.0
5	VUT	bin_023_-0.08255102040816327	0.0
5	VUT	bin_024_-0.07918367346938776	0.0
5	VUT	bin_025_-0.07581632653061225	0.0
5	VUT	bin_026_-0.07244897959183674	0.0
5	VUT	bin_027_-0.06908163265306122	0.0
5	VUT	bin_028_-0.06571428571428571	0.0
5	VUT	bin_029_-0.0623469387755102	0.0
5	VUT	bin_030_-0.05897959183673469	0.0
5	VUT	bin_031_-0.055612244897959184	0.0
5	VUT	bin_032_-0.052244897959183675	0.0
5	VUT	bin_033_-0.048877551020408166	0.0
5	VUT	bin_034_-0.04551020408163266	0.0
5	VUT	bin_035_-0.04214285714285715	0.0
5	VUT	bin_036_-0.03877551020408164	0.0
5	VUT	bin_037_-0.03540816326530613	0.0
5	VUT	bin_038_-0.03204081632653061	0.0
5	VUT	bin_039_-0.028673469387755113	0.0
5	VUT	bin_040_-0.02530612244897959	0.0
5	VUT	bin_041_-0.021938775510204095	0.0
5	VUT	bin_042_-0.018571428571428572	0.0
5	VUT	bin_043_-0.01520408163265305	0.0
5	VUT	bin_044_-0.011836734693877554	0.9890747609315432
5	VUT	bin_045_-0.008469387755102031	53.904574470769546
5	VUT	bin_046_-0.005102040816326536	214.381954431912
5	VUT	bin_047_-0.0017346938775510135	27.694093306083438
5	VUT	bin_048_0.0016326530612244816	0.0
5	VUT	median	-0.0038055357481979377
6	VUT	median	-0.0076386582370637545
7	VUT	median	-0.007105179981532872
8	VUT	bin_000_-0.16	0.0
8	VUT	bin_001_-0.15663265306122448	0.0
8	VUT	bin_002_-0.15326530612244899	0.0
8	VUT	bin_003_-0.14989795918367346	0.0
8	VUT	bin_004_-0.14653061224489797	0.0
8	VUT	bin_005_-0.14316326530612244	0.0
8	VUT	bin_006_-0.13979591836734695	0.0
8	VUT	bin_007_-0.13642857142857143	0.0
8	VUT	bin_008_-0.13306122448979593	0.0
8	VUT	bin_009_-0.1296938775510204	0.0
8	VUT	bin_010_-0.1263265306122449	0.0
8	VUT	bin_011_-0.12295918367346939	0.0
8	VUT	bin_012_-0.11959183673469388	0.0
8	VUT	bin_013_-0.11622448979591837	0.0
8	VUT	bin_014_-0.11285714285714285	0.0
8	VUT	bin_015_-0.10948979591836736	0.0
8	VUT	bin_016_-0.10612244897959183	0.0
8	VUT	bin_017_-0.10275510204081634	0.0
8	VUT	bin_018_-0.09938775510204081	0.0
8	VUT	bin_019_-0.0960204081632653	0.0
8	VUT	bin_020_-0.0926530612244898	0.0
8	VUT	bin_021_-0.08928571428571429	0.0
8	VUT	bin_022_-0.08591836734693878	0.0
8	VUT	bin_023_-0.08255102040816327	0.0
8	VUT	bin_024_-0.07918367346938776	0.0
8	VUT	bin_025_-0.07581632653061225	0.0
8	VUT	bin_026_-0.07244897959183674	0.0
8	VUT	bin_027_-0.06908163265306122	0.0
8	VUT	bin_028_-0.06571428571428571	0.0
8	VUT	bin_029_-0.0623469387755102	0.0
8	VUT	bin_030_-0.05897959183673469	0.0
8	VUT	bin_031_-0.055612244897959184	0.0
8	VUT	bin_032_-0.052244897959183675	0.0
8	VUT	bin_033_-0.048877551020408166	0.0
8	VUT	bin_034_-0.04551020408163266	0.0
8	VUT	bin_035_-0.04214285714285715	0.0
8	VUT	bin_036_-0.03877551020408164	0.0
8	VUT	bin_037_-0.03540816326530613	0.0
8	VUT	bin_038_-0.03204081632653061	0.0
8	VUT	bin_039_-0.028673469387755113	0.0
8	VUT	bin_040_-0.02530612244897959	0.0
8	VUT	bin_041_-0.021938775510204095	0.0
8	VUT	bin_042_-0.018571428571428572	1.7308808316302005
8	VUT	bin_043_-0.01520408163265305	48.217394595413126
8	VUT	bin_044_-0.011836734693877554	152.81205056392344
8	VUT	bin_045_-0.008469387755102031	82.34047384755165
8	VUT	bin_046_-0.005102040816326536	11.621628440945633
8	VUT	bin_047_-0.0017346938775510135	0.24726869023288786
8	VUT	bin_048_0.0016326530612244816	0.0
8	VUT	median	-0.00953964769099437
9	VUT	median	-0.009867856430598489
10	VUT	median	-0.011215528930521631
11	VUT	median	-0.01417298248731239
12	VUT	bin_000_-0.16	0.0
12	VUT	bin_001_-0.15663265306122448	0.0
12	VUT	bin_002_-0.15326530612244899	0.0
12	VUT	bin_003_-0.14989795918367346	0.0
12	VUT	bin_004_-0.14653061224489797	0.0
12	VUT	bin_005_-0.14316326530612244	0.0
12	VUT	bin_006_-0.13979591836734695	0.0
12	VUT	bin_007_-0.13642857142857143	0.0
12	VUT	bin_008_-0.13306122448979593	0.0
12	VUT	bin_009_-0.1296938775510204	0.0
12	VUT	bin_010_-0.1263265306122449	0.0
12	VUT	bin_011_-0.12295918367346939	0.0
12	VUT	bin_012_-0.11959183673469388	0.0
12	VUT	bin_013_-0.11622448979591837	0.0
12	VUT	bin_014_-0.11285714285714285	0.0
12	VUT	bin_015_-0.10948979591836736	0.0
12	VUT	bin_016_-0.10612244897959183	0.0
12	VUT	bin_017_-0.10275510204081634	0.0
12	VUT	bin_018_-0.09938775510204081	0.0
12	VUT	bin_019_-0.0960204081632653	0.0
12	VUT	bin_020_-0.0926530612244898	0.0
12	VUT	bin_021_-0.08928571428571429	0.0
12	VUT	bin_022_-0.08591836734693878	0.0
12	VUT	bin_023_-0.08255102040816327	0.0
12	VUT	bin_024_-0.07918367346938776	0.0
12	VUT	bin_025_-0.07581632653061225	0.0
12	VUT	bin_026_-0.07244897959183674	0.0
12	VUT	bin_027_-0.06908163265306122	0.0
12	VUT	bin_028_-0.06571428571428571	0.0
12	VUT	bin_029_-0.0623469387755102	0.0
12	VUT	bin_030_-0.05897959183673469	0.0
12	VUT	bin_031_-0.055612244897959184	0.0
12	VUT	bin_032_-0.052244897959183675	0.0
12	VUT	bin_033_-0.048877551020408166	0.0
12	VUT	bin_034_-0.04551020408163266	0.0
12	VUT	bin_035_-0.04214285714285715	0.0
12	VUT	bin_036_-0.03877551020408164	0.0
12	VUT	bin_037_-0.03540816326530613	0.0
12	VUT	bin_038_-0.03204081632653061	0.0
12	VUT	bin_039_-0.028673469387755113	1.9781495218630865
12	VUT	bin_040_-0.02530612244897959	19.039689147932364
12	VUT	bin_041_-0.021938775510204095	52.42096232937179
12	VUT	bin_042_-0.018571428571428572	100.88562561501742
12	VUT	bin_043_-0.01520408163265305	79.62051825498989
12	VUT	bin_044_-0.011836734693877554	31.89766104004227
12	VUT	bin_045_-0.008469387755102031	9.643478919082627
12	VUT	bin_046_-0.005102040816326536	1.483612141397315
12	VUT	bin_047_-0.0017346938775510135	0.0
12	VUT	bin_048_0.0016326530612244816	0.0
12	VUT	median	-0.016137046236773776
13	VUT	median	-0.016069747796473244
14	VUT	median	-0.027788042661920122
15	VUT	bin_000_-0.16	0.0
15	VUT	bin_001_-0.15663265306122448	0.0
15	VUT	bin_002_-0.15326530612244899	0.0
15	VUT	bin_003_-0.14989795918367346	0.0
15	VUT	bin_004_-0.14653061224489797	0.0
15	VUT	bin_005_-0.14316326530612244	0.0
15	VUT	bin_006_-0.13979591836734695	0.0
15	VUT	bin_007_-0.13642857142857143	0.0
15	VUT	bin_008_-0.13306122448979593	0.0
15	VUT	bin_009_-0.1296938775510204	0.0
15	VUT	bin_010_-0.1263265306122449	0.0
15	VUT	bin_011_-0.12295918367346939	0.0
15	VUT	bin_012_-0.11959183673469388	0.0
15	VUT	bin_013_-0.11622448979591837	0.0
15	VUT	bin_014_-0.11285714285714285	0.0
15	VUT	bin_015_-0.10948979591836736	0.0
15	VUT	bin_016_-0.10612244897959183	0.0
15	VUT	bin_017_-0.10275510204081634	0.0
15	VUT	bin_018_-0.09938775510204081	0.0
15	VUT	bin_019_-0.0960204081632653	0.0
15	VUT	bin_020_-0.0926530612244898	0.0
15	VUT	bin_021_-0.08928571428571429	0.0
15	VUT	bin_022_-0.08591836734693878	0.0
15	VUT	bin_023_-0.08255102040816327	0.0
15	VUT	bin_024_-0.07918367346938776	0.0
15	VUT	bin_025_-0.07581632653061225	0.0
15	VUT	bin_026_-0.07244897959183674	0.0
15	VUT	bin_027_-0.06908163265306122	0.0
15	VUT	bin_028_-0.06571428571428571	0.0
15	VUT	bin_029_-0.0623469387755102	0.2472686902328868
15	VUT	bin_030_-0.05897959183673469	0.4945373804657736
15	VUT	bin_031_-0.055612244897959184	2.2254182120959816
15	VUT	bin_032_-0.052244897959183675	5.192642494890624
15	VUT	bin_033_-0.048877551020408166	20.27603259909672
15	VUT	bin_034_-0.04551020408163266	47.722857214947155
15	VUT	bin_035_-0.04214285714285715	60.33356041682439
15	VUT	bin_036_-0.03877551020408164	67.00981505311232
15	VUT	bin_037_-0.03540816326530613	51.18461887820736
15	VUT	bin_038_-0.03204081632653061	27.941361996316324
15	VUT	bin_039_-0.028673469387755113	10.385284989781205
15	VUT	bin_040_-0.02530612244897959	3.4617616632604298
15	VUT	bin_041_-0.021938775510204095	0.4945373804657716
15	VUT	bin_042_-0.018571428571428572	0.0
15	VUT	bin_043_-0.01520408163265305	0.0
15	VUT	bin_044_-0.011836734693877554	0.0
15	VUT	bin_045_-0.008469387755102031	0.0
15	VUT	bin_046_-0.005102040816326536	0.0
15	VUT	bin_047_-0.0017346938775510135	0.0
15	VUT	bin_048_0.0016326530612244816	0.0
15	VUT	median	-0.03819989768512152
