# Supplementary material for: The social costs of tropical cyclones
Source: Nat Commun. 2023 Nov 23;14:7294. doi: 10.1038/s41467-023-43114-4 (PMC10667268; doi:10.1038/s41467-023-43114-4)
Supplement: Supplementary file 4 — Source Data [file 41467_2023_43114_MOESM4_ESM.zip › figs06.csv]

lag	ISO	variable	value
0	BHS	median	-0.0007038395745218033
1	BHS	median	0.00033402577897019927
2	BHS	bin_000_-0.054	0.0
2	BHS	bin_001_-0.05283673469387755	0.0
2	BHS	bin_002_-0.0516734693877551	0.0
2	BHS	bin_003_-0.050510204081632655	0.0
2	BHS	bin_004_-0.049346938775510205	0.0
2	BHS	bin_005_-0.048183673469387754	0.0
2	BHS	bin_006_-0.047020408163265304	0.0
2	BHS	bin_007_-0.04585714285714286	0.0
2	BHS	bin_008_-0.04469387755102041	0.0
2	BHS	bin_009_-0.04353061224489796	0.0
2	BHS	bin_010_-0.04236734693877551	0.0
2	BHS	bin_011_-0.04120408163265306	0.0
2	BHS	bin_012_-0.040040816326530615	0.0
2	BHS	bin_013_-0.038877551020408165	0.0
2	BHS	bin_014_-0.037714285714285714	0.0
2	BHS	bin_015_-0.03655102040816327	0.0
2	BHS	bin_016_-0.03538775510204081	0.0
2	BHS	bin_017_-0.03422448979591837	0.0
2	BHS	bin_018_-0.03306122448979592	0.0
2	BHS	bin_019_-0.03189795918367347	0.0
2	BHS	bin_020_-0.030734693877551022	0.0
2	BHS	bin_021_-0.02957142857142857	0.0
2	BHS	bin_022_-0.028408163265306124	0.0
2	BHS	bin_023_-0.027244897959183674	0.0
2	BHS	bin_024_-0.026081632653061224	0.0
2	BHS	bin_025_-0.024918367346938777	0.0
2	BHS	bin_026_-0.023755102040816326	0.0
2	BHS	bin_027_-0.02259183673469388	0.0
2	BHS	bin_028_-0.02142857142857143	0.0
2	BHS	bin_029_-0.02026530612244898	0.0
2	BHS	bin_030_-0.019102040816326535	0.0
2	BHS	bin_031_-0.017938775510204084	0.0
2	BHS	bin_032_-0.016775510204081634	0.0
2	BHS	bin_033_-0.015612244897959184	0.0
2	BHS	bin_034_-0.014448979591836733	0.0
2	BHS	bin_035_-0.01328571428571429	0.0
2	BHS	bin_036_-0.01212244897959184	0.0
2	BHS	bin_037_-0.010959183673469389	0.0
2	BHS	bin_038_-0.009795918367346938	0.0
2	BHS	bin_039_-0.008632653061224495	0.0
2	BHS	bin_040_-0.007469387755102044	0.0
2	BHS	bin_041_-0.006306122448979594	0.0
2	BHS	bin_042_-0.0051428571428571435	0.0
2	BHS	bin_043_-0.003979591836734693	0.0
2	BHS	bin_044_-0.0028163265306122495	2.1473333625487503
2	BHS	bin_045_-0.001653061224489799	231.1962253677488
2	BHS	bin_046_-0.0004897959183673486	537.5491184247039
2	BHS	bin_047_0.0006734693877551018	88.04066786449877
2	BHS	bin_048_0.0018367346938775522	0.7157777875162519
2	BHS	median	-0.00011905368454769971
3	BHS	median	-0.0013983477915833922
4	BHS	median	-0.0012347152231358747
5	BHS	bin_000_-0.054	0.0
5	BHS	bin_001_-0.05283673469387755	0.0
5	BHS	bin_002_-0.0516734693877551	0.0
5	BHS	bin_003_-0.050510204081632655	0.0
5	BHS	bin_004_-0.049346938775510205	0.0
5	BHS	bin_005_-0.048183673469387754	0.0
5	BHS	bin_006_-0.047020408163265304	0.0
5	BHS	bin_007_-0.04585714285714286	0.0
5	BHS	bin_008_-0.04469387755102041	0.0
5	BHS	bin_009_-0.04353061224489796	0.0
5	BHS	bin_010_-0.04236734693877551	0.0
5	BHS	bin_011_-0.04120408163265306	0.0
5	BHS	bin_012_-0.040040816326530615	0.0
5	BHS	bin_013_-0.038877551020408165	0.0
5	BHS	bin_014_-0.037714285714285714	0.0
5	BHS	bin_015_-0.03655102040816327	0.0
5	BHS	bin_016_-0.03538775510204081	0.0
5	BHS	bin_017_-0.03422448979591837	0.0
5	BHS	bin_018_-0.03306122448979592	0.0
5	BHS	bin_019_-0.03189795918367347	0.0
5	BHS	bin_020_-0.030734693877551022	0.0
5	BHS	bin_021_-0.02957142857142857	0.0
5	BHS	bin_022_-0.028408163265306124	0.0
5	BHS	bin_023_-0.027244897959183674	0.0
5	BHS	bin_024_-0.026081632653061224	0.0
5	BHS	bin_025_-0.024918367346938777	0.0
5	BHS	bin_026_-0.023755102040816326	0.0
5	BHS	bin_027_-0.02259183673469388	0.0
5	BHS	bin_028_-0.02142857142857143	0.0
5	BHS	bin_029_-0.02026530612244898	0.0
5	BHS	bin_030_-0.019102040816326535	0.0
5	BHS	bin_031_-0.017938775510204084	0.0
5	BHS	bin_032_-0.016775510204081634	0.0
5	BHS	bin_033_-0.015612244897959184	0.0
5	BHS	bin_034_-0.014448979591836733	0.0
5	BHS	bin_035_-0.01328571428571429	0.0
5	BHS	bin_036_-0.01212244897959184	0.0
5	BHS	bin_037_-0.010959183673469389	0.0
5	BHS	bin_038_-0.009795918367346938	0.0
5	BHS	bin_039_-0.008632653061224495	0.0
5	BHS	bin_040_-0.007469387755102044	2.863111150065001
5	BHS	bin_041_-0.006306122448979594	22.904889200520007
5	BHS	bin_042_-0.0051428571428571435	111.66133485253503
5	BHS	bin_043_-0.003979591836734693	314.94222650715193
5	BHS	bin_044_-0.0028163265306122495	268.4166703185938
5	BHS	bin_045_-0.001653061224489799	120.96644609024628
5	BHS	bin_046_-0.0004897959183673486	17.178666900390002
5	BHS	bin_047_0.0006734693877551018	0.7157777875162502
5	BHS	bin_048_0.0018367346938775522	0.0
5	BHS	median	-0.002874942354135254
6	BHS	median	-0.005731586016729211
7	BHS	median	-0.005338815683821809
8	BHS	bin_000_-0.054	0.0
8	BHS	bin_001_-0.05283673469387755	0.0
8	BHS	bin_002_-0.0516734693877551	0.0
8	BHS	bin_003_-0.050510204081632655	0.0
8	BHS	bin_004_-0.049346938775510205	0.0
8	BHS	bin_005_-0.048183673469387754	0.0
8	BHS	bin_006_-0.047020408163265304	0.0
8	BHS	bin_007_-0.04585714285714286	0.0
8	BHS	bin_008_-0.04469387755102041	0.0
8	BHS	bin_009_-0.04353061224489796	0.0
8	BHS	bin_010_-0.04236734693877551	0.0
8	BHS	bin_011_-0.04120408163265306	0.0
8	BHS	bin_012_-0.040040816326530615	0.0
8	BHS	bin_013_-0.038877551020408165	0.0
8	BHS	bin_014_-0.037714285714285714	0.0
8	BHS	bin_015_-0.03655102040816327	0.0
8	BHS	bin_016_-0.03538775510204081	0.0
8	BHS	bin_017_-0.03422448979591837	0.0
8	BHS	bin_018_-0.03306122448979592	0.0
8	BHS	bin_019_-0.03189795918367347	0.0
8	BHS	bin_020_-0.030734693877551022	0.0
8	BHS	bin_021_-0.02957142857142857	0.0
8	BHS	bin_022_-0.028408163265306124	0.0
8	BHS	bin_023_-0.027244897959183674	0.0
8	BHS	bin_024_-0.026081632653061224	0.0
8	BHS	bin_025_-0.024918367346938777	0.0
8	BHS	bin_026_-0.023755102040816326	0.0
8	BHS	bin_027_-0.02259183673469388	0.0
8	BHS	bin_028_-0.02142857142857143	0.0
8	BHS	bin_029_-0.02026530612244898	0.0
8	BHS	bin_030_-0.019102040816326535	0.0
8	BHS	bin_031_-0.017938775510204084	0.0
8	BHS	bin_032_-0.016775510204081634	0.0
8	BHS	bin_033_-0.015612244897959184	0.0
8	BHS	bin_034_-0.014448979591836733	0.0
8	BHS	bin_035_-0.01328571428571429	1.4315555750325004
8	BHS	bin_036_-0.01212244897959184	10.736666812743753
8	BHS	bin_037_-0.010959183673469389	42.94666725097501
8	BHS	bin_038_-0.009795918367346938	122.39800166527952
8	BHS	bin_039_-0.008632653061224495	194.69155820442003
8	BHS	bin_040_-0.007469387755102044	223.32266970507007
8	BHS	bin_041_-0.006306122448979594	158.90266882860755
8	BHS	bin_042_-0.0051428571428571435	65.13577866397877
8	BHS	bin_043_-0.003979591836734693	30.778444863198942
8	BHS	bin_044_-0.0028163265306122495	7.873555662678752
8	BHS	bin_045_-0.001653061224489799	1.4315555750325004
8	BHS	bin_046_-0.0004897959183673486	0.0
8	BHS	bin_047_0.0006734693877551018	0.0
8	BHS	bin_048_0.0018367346938775522	0.0
8	BHS	median	-0.007156472517618026
9	BHS	median	-0.007402860451915807
10	BHS	median	-0.008306919546140615
11	BHS	median	-0.010502140015468935
12	BHS	bin_000_-0.054	0.0
12	BHS	bin_001_-0.05283673469387755	0.0
12	BHS	bin_002_-0.0516734693877551	0.0
12	BHS	bin_003_-0.050510204081632655	0.0
12	BHS	bin_004_-0.049346938775510205	0.0
12	BHS	bin_005_-0.048183673469387754	0.0
12	BHS	bin_006_-0.047020408163265304	0.0
12	BHS	bin_007_-0.04585714285714286	0.0
12	BHS	bin_008_-0.04469387755102041	0.0
12	BHS	bin_009_-0.04353061224489796	0.0
12	BHS	bin_010_-0.04236734693877551	0.0
12	BHS	bin_011_-0.04120408163265306	0.0
12	BHS	bin_012_-0.040040816326530615	0.0
12	BHS	bin_013_-0.038877551020408165	0.0
12	BHS	bin_014_-0.037714285714285714	0.0
12	BHS	bin_015_-0.03655102040816327	0.0
12	BHS	bin_016_-0.03538775510204081	0.0
12	BHS	bin_017_-0.03422448979591837	0.0
12	BHS	bin_018_-0.03306122448979592	0.0
12	BHS	bin_019_-0.03189795918367347	0.0
12	BHS	bin_020_-0.030734693877551022	0.0
12	BHS	bin_021_-0.02957142857142857	0.0
12	BHS	bin_022_-0.028408163265306124	0.0
12	BHS	bin_023_-0.027244897959183674	0.0
12	BHS	bin_024_-0.026081632653061224	0.0
12	BHS	bin_025_-0.024918367346938777	0.0
12	BHS	bin_026_-0.023755102040816326	0.0
12	BHS	bin_027_-0.02259183673469388	0.0
12	BHS	bin_028_-0.02142857142857143	0.0
12	BHS	bin_029_-0.02026530612244898	4.294666725097526
12	BHS	bin_030_-0.019102040816326535	8.589333450195001
12	BHS	bin_031_-0.017938775510204084	20.757555837971257
12	BHS	bin_032_-0.016775510204081634	46.525556188556266
12	BHS	bin_033_-0.015612244897959184	69.43044538907627
12	BHS	bin_034_-0.014448979591836733	97.3457791022106
12	BHS	bin_035_-0.01328571428571429	156.03955767854254
12	BHS	bin_036_-0.01212244897959184	122.39800166527878
12	BHS	bin_037_-0.010959183673469389	118.10333494018128
12	BHS	bin_038_-0.009795918367346938	94.48266795214558
12	BHS	bin_039_-0.008632653061224495	53.68333406371876
12	BHS	bin_040_-0.007469387755102044	35.07311158829626
12	BHS	bin_041_-0.006306122448979594	23.620666988036255
12	BHS	bin_042_-0.0051428571428571435	5.010444512613751
12	BHS	bin_043_-0.003979591836734693	3.5788889375812722
12	BHS	bin_044_-0.0028163265306122495	0.7157777875162502
12	BHS	bin_045_-0.001653061224489799	0.0
12	BHS	bin_046_-0.0004897959183673486	0.0
12	BHS	bin_047_0.0006734693877551018	0.0
12	BHS	bin_048_0.0018367346938775522	0.0
12	BHS	median	-0.011845083717000047
13	BHS	median	-0.011728757508617453
14	BHS	median	-0.020381872869591554
15	BHS	bin_000_-0.054	0.0
15	BHS	bin_001_-0.05283673469387755	0.0
15	BHS	bin_002_-0.0516734693877551	0.0
15	BHS	bin_003_-0.050510204081632655	0.0
15	BHS	bin_004_-0.049346938775510205	0.0
15	BHS	bin_005_-0.048183673469387754	0.0
15	BHS	bin_006_-0.047020408163265304	0.0
15	BHS	bin_007_-0.04585714285714286	0.0
15	BHS	bin_008_-0.04469387755102041	0.7157777875162502
15	BHS	bin_009_-0.04353061224489796	0.0
15	BHS	bin_010_-0.04236734693877551	0.7157777875162502
15	BHS	bin_011_-0.04120408163265306	0.7157777875162544
15	BHS	bin_012_-0.040040816326530615	2.1473333625487503
15	BHS	bin_013_-0.038877551020408165	7.157777875162502
15	BHS	bin_014_-0.037714285714285714	3.5788889375812722
15	BHS	bin_015_-0.03655102040816327	15.031333537841165
15	BHS	bin_016_-0.03538775510204081	21.473333625487633
15	BHS	bin_017_-0.03422448979591837	40.08355610091001
15	BHS	bin_018_-0.03306122448979592	54.39911185123501
15	BHS	bin_019_-0.03189795918367347	80.16711220182026
15	BHS	bin_020_-0.030734693877551022	83.74600113940127
15	BHS	bin_021_-0.02957142857142857	81.59866777685276
15	BHS	bin_022_-0.028408163265306124	94.48266795214502
15	BHS	bin_023_-0.027244897959183674	87.32489007698253
15	BHS	bin_024_-0.026081632653061224	99.49311246475907
15	BHS	bin_025_-0.024918367346938777	49.38866733862126
15	BHS	bin_026_-0.023755102040816326	44.378222826007644
15	BHS	bin_027_-0.02259183673469388	40.79933388842626
15	BHS	bin_028_-0.02142857142857143	22.189111413003754
15	BHS	bin_029_-0.02026530612244898	16.462889112873853
15	BHS	bin_030_-0.019102040816326535	7.157777875162502
15	BHS	bin_031_-0.017938775510204084	3.578888937581251
15	BHS	bin_032_-0.016775510204081634	2.1473333625487503
15	BHS	bin_033_-0.015612244897959184	0.7157777875162502
15	BHS	bin_034_-0.014448979591836733	0.0
15	BHS	bin_035_-0.01328571428571429	0.0
15	BHS	bin_036_-0.01212244897959184	0.0
15	BHS	bin_037_-0.010959183673469389	0.0
15	BHS	bin_038_-0.009795918367346938	0.0
15	BHS	bin_039_-0.008632653061224495	0.0
15	BHS	bin_040_-0.007469387755102044	0.0
15	BHS	bin_041_-0.006306122448979594	0.0
15	BHS	bin_042_-0.0051428571428571435	0.0
15	BHS	bin_043_-0.003979591836734693	0.0
15	BHS	bin_044_-0.0028163265306122495	0.0
15	BHS	bin_045_-0.001653061224489799	0.0
15	BHS	bin_046_-0.0004897959183673486	0.0
15	BHS	bin_047_0.0006734693877551018	0.0
15	BHS	bin_048_0.0018367346938775522	0.0
15	BHS	median	-0.027893220257945404
0	KOR	median	-0.0006285001334382873
1	KOR	median	0.00029968093806341485
2	KOR	bin_000_-0.054	0.0
2	KOR	bin_001_-0.05283673469387755	0.0
2	KOR	bin_002_-0.0516734693877551	0.0
2	KOR	bin_003_-0.050510204081632655	0.0
2	KOR	bin_004_-0.049346938775510205	0.0
2	KOR	bin_005_-0.048183673469387754	0.0
2	KOR	bin_006_-0.047020408163265304	0.0
2	KOR	bin_007_-0.04585714285714286	0.0
2	KOR	bin_008_-0.04469387755102041	0.0
2	KOR	bin_009_-0.04353061224489796	0.0
2	KOR	bin_010_-0.04236734693877551	0.0
2	KOR	bin_011_-0.04120408163265306	0.0
2	KOR	bin_012_-0.040040816326530615	0.0
2	KOR	bin_013_-0.038877551020408165	0.0
2	KOR	bin_014_-0.037714285714285714	0.0
2	KOR	bin_015_-0.03655102040816327	0.0
2	KOR	bin_016_-0.03538775510204081	0.0
2	KOR	bin_017_-0.03422448979591837	0.0
2	KOR	bin_018_-0.03306122448979592	0.0
2	KOR	bin_019_-0.03189795918367347	0.0
2	KOR	bin_020_-0.030734693877551022	0.0
2	KOR	bin_021_-0.02957142857142857	0.0
2	KOR	bin_022_-0.028408163265306124	0.0
2	KOR	bin_023_-0.027244897959183674	0.0
2	KOR	bin_024_-0.026081632653061224	0.0
2	KOR	bin_025_-0.024918367346938777	0.0
2	KOR	bin_026_-0.023755102040816326	0.0
2	KOR	bin_027_-0.02259183673469388	0.0
2	KOR	bin_028_-0.02142857142857143	0.0
2	KOR	bin_029_-0.02026530612244898	0.0
2	KOR	bin_030_-0.019102040816326535	0.0
2	KOR	bin_031_-0.017938775510204084	0.0
2	KOR	bin_032_-0.016775510204081634	0.0
2	KOR	bin_033_-0.015612244897959184	0.0
2	KOR	bin_034_-0.014448979591836733	0.0
2	KOR	bin_035_-0.01328571428571429	0.0
2	KOR	bin_036_-0.01212244897959184	0.0
2	KOR	bin_037_-0.010959183673469389	0.0
2	KOR	bin_038_-0.009795918367346938	0.0
2	KOR	bin_039_-0.008632653061224495	0.0
2	KOR	bin_040_-0.007469387755102044	0.0
2	KOR	bin_041_-0.006306122448979594	0.0
2	KOR	bin_042_-0.0051428571428571435	0.0
2	KOR	bin_043_-0.003979591836734693	0.0
2	KOR	bin_044_-0.0028163265306122495	2.1473333625487503
2	KOR	bin_045_-0.001653061224489799	205.4282250171638
2	KOR	bin_046_-0.0004897959183673486	579.0642301006465
2	KOR	bin_047_0.0006734693877551018	72.29355653914126
2	KOR	bin_048_0.0018367346938775522	0.7157777875162519
2	KOR	median	-0.00010567218493026106
3	KOR	median	-0.0012438064647287755
4	KOR	median	-0.0010989079160676606
5	KOR	bin_000_-0.054	0.0
5	KOR	bin_001_-0.05283673469387755	0.0
5	KOR	bin_002_-0.0516734693877551	0.0
5	KOR	bin_003_-0.050510204081632655	0.0
5	KOR	bin_004_-0.049346938775510205	0.0
5	KOR	bin_005_-0.048183673469387754	0.0
5	KOR	bin_006_-0.047020408163265304	0.0
5	KOR	bin_007_-0.04585714285714286	0.0
5	KOR	bin_008_-0.04469387755102041	0.0
5	KOR	bin_009_-0.04353061224489796	0.0
5	KOR	bin_010_-0.04236734693877551	0.0
5	KOR	bin_011_-0.04120408163265306	0.0
5	KOR	bin_012_-0.040040816326530615	0.0
5	KOR	bin_013_-0.038877551020408165	0.0
5	KOR	bin_014_-0.037714285714285714	0.0
5	KOR	bin_015_-0.03655102040816327	0.0
5	KOR	bin_016_-0.03538775510204081	0.0
5	KOR	bin_017_-0.03422448979591837	0.0
5	KOR	bin_018_-0.03306122448979592	0.0
5	KOR	bin_019_-0.03189795918367347	0.0
5	KOR	bin_020_-0.030734693877551022	0.0
5	KOR	bin_021_-0.02957142857142857	0.0
5	KOR	bin_022_-0.028408163265306124	0.0
5	KOR	bin_023_-0.027244897959183674	0.0
5	KOR	bin_024_-0.026081632653061224	0.0
5	KOR	bin_025_-0.024918367346938777	0.0
5	KOR	bin_026_-0.023755102040816326	0.0
5	KOR	bin_027_-0.02259183673469388	0.0
5	KOR	bin_028_-0.02142857142857143	0.0
5	KOR	bin_029_-0.02026530612244898	0.0
5	KOR	bin_030_-0.019102040816326535	0.0
5	KOR	bin_031_-0.017938775510204084	0.0
5	KOR	bin_032_-0.016775510204081634	0.0
5	KOR	bin_033_-0.015612244897959184	0.0
5	KOR	bin_034_-0.014448979591836733	0.0
5	KOR	bin_035_-0.01328571428571429	0.0
5	KOR	bin_036_-0.01212244897959184	0.0
5	KOR	bin_037_-0.010959183673469389	0.0
5	KOR	bin_038_-0.009795918367346938	0.0
5	KOR	bin_039_-0.008632653061224495	0.0
5	KOR	bin_040_-0.007469387755102044	0.0
5	KOR	bin_041_-0.006306122448979594	9.305111237711253
5	KOR	bin_042_-0.0051428571428571435	70.86200096410877
5	KOR	bin_043_-0.003979591836734693	282.0164482814043
5	KOR	bin_044_-0.0028163265306122495	330.6893378325076
5	KOR	bin_045_-0.001653061224489799	145.3028908657988
5	KOR	bin_046_-0.0004897959183673486	20.757555837971257
5	KOR	bin_047_0.0006734693877551018	0.7157777875162502
5	KOR	bin_048_0.0018367346938775522	0.0
5	KOR	median	-0.0026098867433018676
6	KOR	median	-0.005235623254524082
7	KOR	median	-0.00487060163081583
8	KOR	bin_000_-0.054	0.0
8	KOR	bin_001_-0.05283673469387755	0.0
8	KOR	bin_002_-0.0516734693877551	0.0
8	KOR	bin_003_-0.050510204081632655	0.0
8	KOR	bin_004_-0.049346938775510205	0.0
8	KOR	bin_005_-0.048183673469387754	0.0
8	KOR	bin_006_-0.047020408163265304	0.0
8	KOR	bin_007_-0.04585714285714286	0.0
8	KOR	bin_008_-0.04469387755102041	0.0
8	KOR	bin_009_-0.04353061224489796	0.0
8	KOR	bin_010_-0.04236734693877551	0.0
8	KOR	bin_011_-0.04120408163265306	0.0
8	KOR	bin_012_-0.040040816326530615	0.0
8	KOR	bin_013_-0.038877551020408165	0.0
8	KOR	bin_014_-0.037714285714285714	0.0
8	KOR	bin_015_-0.03655102040816327	0.0
8	KOR	bin_016_-0.03538775510204081	0.0
8	KOR	bin_017_-0.03422448979591837	0.0
8	KOR	bin_018_-0.03306122448979592	0.0
8	KOR	bin_019_-0.03189795918367347	0.0
8	KOR	bin_020_-0.030734693877551022	0.0
8	KOR	bin_021_-0.02957142857142857	0.0
8	KOR	bin_022_-0.028408163265306124	0.0
8	KOR	bin_023_-0.027244897959183674	0.0
8	KOR	bin_024_-0.026081632653061224	0.0
8	KOR	bin_025_-0.024918367346938777	0.0
8	KOR	bin_026_-0.023755102040816326	0.0
8	KOR	bin_027_-0.02259183673469388	0.0
8	KOR	bin_028_-0.02142857142857143	0.0
8	KOR	bin_029_-0.02026530612244898	0.0
8	KOR	bin_030_-0.019102040816326535	0.0
8	KOR	bin_031_-0.017938775510204084	0.0
8	KOR	bin_032_-0.016775510204081634	0.0
8	KOR	bin_033_-0.015612244897959184	0.0
8	KOR	bin_034_-0.014448979591836733	0.0
8	KOR	bin_035_-0.01328571428571429	0.0
8	KOR	bin_036_-0.01212244897959184	2.863111150065001
8	KOR	bin_037_-0.010959183673469389	18.610222475422507
8	KOR	bin_038_-0.009795918367346938	62.988445301430396
8	KOR	bin_039_-0.008632653061224495	166.77622449128629
8	KOR	bin_040_-0.007469387755102044	226.90155864265128
8	KOR	bin_041_-0.006306122448979594	227.61733643016754
8	KOR	bin_042_-0.0051428571428571435	100.20889025227503
8	KOR	bin_043_-0.003979591836734693	40.7993338884265
8	KOR	bin_044_-0.0028163265306122495	11.452444600260003
8	KOR	bin_045_-0.001653061224489799	1.4315555750325004
8	KOR	bin_046_-0.0004897959183673486	0.0
8	KOR	bin_047_0.0006734693877551018	0.0
8	KOR	bin_048_0.0018367346938775522	0.0
8	KOR	median	-0.006573016249917701
9	KOR	median	-0.006808237426977098
10	KOR	median	-0.007680804051231525
11	KOR	median	-0.00975892437047455
12	KOR	bin_000_-0.054	0.0
12	KOR	bin_001_-0.05283673469387755	0.0
12	KOR	bin_002_-0.0516734693877551	0.0
12	KOR	bin_003_-0.050510204081632655	0.0
12	KOR	bin_004_-0.049346938775510205	0.0
12	KOR	bin_005_-0.048183673469387754	0.0
12	KOR	bin_006_-0.047020408163265304	0.0
12	KOR	bin_007_-0.04585714285714286	0.0
12	KOR	bin_008_-0.04469387755102041	0.0
12	KOR	bin_009_-0.04353061224489796	0.0
12	KOR	bin_010_-0.04236734693877551	0.0
12	KOR	bin_011_-0.04120408163265306	0.0
12	KOR	bin_012_-0.040040816326530615	0.0
12	KOR	bin_013_-0.038877551020408165	0.0
12	KOR	bin_014_-0.037714285714285714	0.0
12	KOR	bin_015_-0.03655102040816327	0.0
12	KOR	bin_016_-0.03538775510204081	0.0
12	KOR	bin_017_-0.03422448979591837	0.0
12	KOR	bin_018_-0.03306122448979592	0.0
12	KOR	bin_019_-0.03189795918367347	0.0
12	KOR	bin_020_-0.030734693877551022	0.0
12	KOR	bin_021_-0.02957142857142857	0.0
12	KOR	bin_022_-0.028408163265306124	0.0
12	KOR	bin_023_-0.027244897959183674	0.0
12	KOR	bin_024_-0.026081632653061224	0.0
12	KOR	bin_025_-0.024918367346938777	0.0
12	KOR	bin_026_-0.023755102040816326	0.0
12	KOR	bin_027_-0.02259183673469388	0.0
12	KOR	bin_028_-0.02142857142857143	0.0
12	KOR	bin_029_-0.02026530612244898	0.0
12	KOR	bin_030_-0.019102040816326535	4.294666725097501
12	KOR	bin_031_-0.017938775510204084	9.305111237711253
12	KOR	bin_032_-0.016775510204081634	27.91533371313376
12	KOR	bin_033_-0.015612244897959184	50.820222913653765
12	KOR	bin_034_-0.014448979591836733	75.87244547672297
12	KOR	bin_035_-0.01328571428571429	144.58711307828253
12	KOR	bin_036_-0.01212244897959184	136.7135574156038
12	KOR	bin_037_-0.010959183673469389	133.13466847802252
12	KOR	bin_038_-0.009795918367346938	117.38755715266574
12	KOR	bin_039_-0.008632653061224495	74.44088990169003
12	KOR	bin_040_-0.007469387755102044	42.23088946345876
12	KOR	bin_041_-0.006306122448979594	26.483778138101258
12	KOR	bin_042_-0.0051428571428571435	11.452444600260003
12	KOR	bin_043_-0.003979591836734693	4.294666725097526
12	KOR	bin_044_-0.0028163265306122495	0.7157777875162502
12	KOR	bin_045_-0.001653061224489799	0.0
12	KOR	bin_046_-0.0004897959183673486	0.0
12	KOR	bin_047_0.0006734693877551018	0.0
12	KOR	bin_048_0.0018367346938775522	0.0
12	KOR	median	-0.011172666802607513
13	KOR	median	-0.011133130367342143
14	KOR	median	-0.01928833118682896
15	KOR	bin_000_-0.054	0.0
15	KOR	bin_001_-0.05283673469387755	0.0
15	KOR	bin_002_-0.0516734693877551	0.0
15	KOR	bin_003_-0.050510204081632655	0.0
15	KOR	bin_004_-0.049346938775510205	0.0
15	KOR	bin_005_-0.048183673469387754	0.0
15	KOR	bin_006_-0.047020408163265304	0.0
15	KOR	bin_007_-0.04585714285714286	0.0
15	KOR	bin_008_-0.04469387755102041	0.0
15	KOR	bin_009_-0.04353061224489796	0.0
15	KOR	bin_010_-0.04236734693877551	0.7157777875162502
15	KOR	bin_011_-0.04120408163265306	0.0
15	KOR	bin_012_-0.040040816326530615	0.7157777875162502
15	KOR	bin_013_-0.038877551020408165	1.4315555750325004
15	KOR	bin_014_-0.037714285714285714	5.726222300130035
15	KOR	bin_015_-0.03655102040816327	5.726222300129968
15	KOR	bin_016_-0.03538775510204081	6.44200008764629
15	KOR	bin_017_-0.03422448979591837	20.757555837971257
15	KOR	bin_018_-0.03306122448979592	32.21000043823126
15	KOR	bin_019_-0.03189795918367347	49.38866733862141
15	KOR	bin_020_-0.030734693877551022	86.60911228946628
15	KOR	bin_021_-0.02957142857142857	89.47222343953155
15	KOR	bin_022_-0.028408163265306124	81.59866777685252
15	KOR	bin_023_-0.027244897959183674	103.07200140234004
15	KOR	bin_024_-0.026081632653061224	87.32489007698278
15	KOR	bin_025_-0.024918367346938777	102.35622361482378
15	KOR	bin_026_-0.023755102040816326	53.683334063718924
15	KOR	bin_027_-0.02259183673469388	44.37822282600751
15	KOR	bin_028_-0.02142857142857143	39.36777831339376
15	KOR	bin_029_-0.02026530612244898	24.33644477555265
15	KOR	bin_030_-0.019102040816326535	10.736666812743753
15	KOR	bin_031_-0.017938775510204084	9.305111237711253
15	KOR	bin_032_-0.016775510204081634	1.4315555750325004
15	KOR	bin_033_-0.015612244897959184	2.863111150065001
15	KOR	bin_034_-0.014448979591836733	0.0
15	KOR	bin_035_-0.01328571428571429	0.0
15	KOR	bin_036_-0.01212244897959184	0.0
15	KOR	bin_037_-0.010959183673469389	0.0
15	KOR	bin_038_-0.009795918367346938	0.0
15	KOR	bin_039_-0.008632653061224495	0.0
15	KOR	bin_040_-0.007469387755102044	0.0
15	KOR	bin_041_-0.006306122448979594	0.0
15	KOR	bin_042_-0.0051428571428571435	0.0
15	KOR	bin_043_-0.003979591836734693	0.0
15	KOR	bin_044_-0.0028163265306122495	0.0
15	KOR	bin_045_-0.001653061224489799	0.0
15	KOR	bin_046_-0.0004897959183673486	0.0
15	KOR	bin_047_0.0006734693877551018	0.0
15	KOR	bin_048_0.0018367346938775522	0.0
15	KOR	median	-0.026601742491927587
0	LCA	median	-0.0006556986311370202
1	LCA	median	0.00031295668684530153
2	LCA	bin_000_-0.054	0.0
2	LCA	bin_001_-0.05283673469387755	0.0
2	LCA	bin_002_-0.0516734693877551	0.0
2	LCA	bin_003_-0.050510204081632655	0.0
2	LCA	bin_004_-0.049346938775510205	0.0
2	LCA	bin_005_-0.048183673469387754	0.0
2	LCA	bin_006_-0.047020408163265304	0.0
2	LCA	bin_007_-0.04585714285714286	0.0
2	LCA	bin_008_-0.04469387755102041	0.0
2	LCA	bin_009_-0.04353061224489796	0.0
2	LCA	bin_010_-0.04236734693877551	0.0
2	LCA	bin_011_-0.04120408163265306	0.0
2	LCA	bin_012_-0.040040816326530615	0.0
2	LCA	bin_013_-0.038877551020408165	0.0
2	LCA	bin_014_-0.037714285714285714	0.0
2	LCA	bin_015_-0.03655102040816327	0.0
2	LCA	bin_016_-0.03538775510204081	0.0
2	LCA	bin_017_-0.03422448979591837	0.0
2	LCA	bin_018_-0.03306122448979592	0.0
2	LCA	bin_019_-0.03189795918367347	0.0
2	LCA	bin_020_-0.030734693877551022	0.0
2	LCA	bin_021_-0.02957142857142857	0.0
2	LCA	bin_022_-0.028408163265306124	0.0
2	LCA	bin_023_-0.027244897959183674	0.0
2	LCA	bin_024_-0.026081632653061224	0.0
2	LCA	bin_025_-0.024918367346938777	0.0
2	LCA	bin_026_-0.023755102040816326	0.0
2	LCA	bin_027_-0.02259183673469388	0.0
2	LCA	bin_028_-0.02142857142857143	0.0
2	LCA	bin_029_-0.02026530612244898	0.0
2	LCA	bin_030_-0.019102040816326535	0.0
2	LCA	bin_031_-0.017938775510204084	0.0
2	LCA	bin_032_-0.016775510204081634	0.0
2	LCA	bin_033_-0.015612244897959184	0.0
2	LCA	bin_034_-0.014448979591836733	0.0
2	LCA	bin_035_-0.01328571428571429	0.0
2	LCA	bin_036_-0.01212244897959184	0.0
2	LCA	bin_037_-0.010959183673469389	0.0
2	LCA	bin_038_-0.009795918367346938	0.0
2	LCA	bin_039_-0.008632653061224495	0.0
2	LCA	bin_040_-0.007469387755102044	0.0
2	LCA	bin_041_-0.006306122448979594	0.0
2	LCA	bin_042_-0.0051428571428571435	0.0
2	LCA	bin_043_-0.003979591836734693	0.0
2	LCA	bin_044_-0.0028163265306122495	2.1473333625487503
2	LCA	bin_045_-0.001653061224489799	214.01755846735878
2	LCA	bin_046_-0.0004897959183673486	565.4644521378376
2	LCA	bin_047_0.0006734693877551018	77.30400105175502
2	LCA	bin_048_0.0018367346938775522	0.7157777875162519
2	LCA	median	-0.0001101062387813809
3	LCA	median	-0.001304465509174219
4	LCA	median	-0.001151892406700845
5	LCA	bin_000_-0.054	0.0
5	LCA	bin_001_-0.05283673469387755	0.0
5	LCA	bin_002_-0.0516734693877551	0.0
5	LCA	bin_003_-0.050510204081632655	0.0
5	LCA	bin_004_-0.049346938775510205	0.0
5	LCA	bin_005_-0.048183673469387754	0.0
5	LCA	bin_006_-0.047020408163265304	0.0
5	LCA	bin_007_-0.04585714285714286	0.0
5	LCA	bin_008_-0.04469387755102041	0.0
5	LCA	bin_009_-0.04353061224489796	0.0
5	LCA	bin_010_-0.04236734693877551	0.0
5	LCA	bin_011_-0.04120408163265306	0.0
5	LCA	bin_012_-0.040040816326530615	0.0
5	LCA	bin_013_-0.038877551020408165	0.0
5	LCA	bin_014_-0.037714285714285714	0.0
5	LCA	bin_015_-0.03655102040816327	0.0
5	LCA	bin_016_-0.03538775510204081	0.0
5	LCA	bin_017_-0.03422448979591837	0.0
5	LCA	bin_018_-0.03306122448979592	0.0
5	LCA	bin_019_-0.03189795918367347	0.0
5	LCA	bin_020_-0.030734693877551022	0.0
5	LCA	bin_021_-0.02957142857142857	0.0
5	LCA	bin_022_-0.028408163265306124	0.0
5	LCA	bin_023_-0.027244897959183674	0.0
5	LCA	bin_024_-0.026081632653061224	0.0
5	LCA	bin_025_-0.024918367346938777	0.0
5	LCA	bin_026_-0.023755102040816326	0.0
5	LCA	bin_027_-0.02259183673469388	0.0
5	LCA	bin_028_-0.02142857142857143	0.0
5	LCA	bin_029_-0.02026530612244898	0.0
5	LCA	bin_030_-0.019102040816326535	0.0
5	LCA	bin_031_-0.017938775510204084	0.0
5	LCA	bin_032_-0.016775510204081634	0.0
5	LCA	bin_033_-0.015612244897959184	0.0
5	LCA	bin_034_-0.014448979591836733	0.0
5	LCA	bin_035_-0.01328571428571429	0.0
5	LCA	bin_036_-0.01212244897959184	0.0
5	LCA	bin_037_-0.010959183673469389	0.0
5	LCA	bin_038_-0.009795918367346938	0.0
5	LCA	bin_039_-0.008632653061224495	0.0
5	LCA	bin_040_-0.007469387755102044	2.1473333625487503
5	LCA	bin_041_-0.006306122448979594	11.452444600260003
5	LCA	bin_042_-0.0051428571428571435	88.75644565201502
5	LCA	bin_043_-0.003979591836734693	302.0582263318594
5	LCA	bin_044_-0.0028163265306122495	303.4897819068901
5	LCA	bin_045_-0.001653061224489799	132.4188906905063
5	LCA	bin_046_-0.0004897959183673486	18.610222475422507
5	LCA	bin_047_0.0006734693877551018	0.7157777875162502
5	LCA	bin_048_0.0018367346938775522	0.0
5	LCA	median	-0.002727980755670125
6	LCA	median	-0.0054151015719038536
7	LCA	median	-0.005043400848554089
8	LCA	bin_000_-0.054	0.0
8	LCA	bin_001_-0.05283673469387755	0.0
8	LCA	bin_002_-0.0516734693877551	0.0
8	LCA	bin_003_-0.050510204081632655	0.0
8	LCA	bin_004_-0.049346938775510205	0.0
8	LCA	bin_005_-0.048183673469387754	0.0
8	LCA	bin_006_-0.047020408163265304	0.0
8	LCA	bin_007_-0.04585714285714286	0.0
8	LCA	bin_008_-0.04469387755102041	0.0
8	LCA	bin_009_-0.04353061224489796	0.0
8	LCA	bin_010_-0.04236734693877551	0.0
8	LCA	bin_011_-0.04120408163265306	0.0
8	LCA	bin_012_-0.040040816326530615	0.0
8	LCA	bin_013_-0.038877551020408165	0.0
8	LCA	bin_014_-0.037714285714285714	0.0
8	LCA	bin_015_-0.03655102040816327	0.0
8	LCA	bin_016_-0.03538775510204081	0.0
8	LCA	bin_017_-0.03422448979591837	0.0
8	LCA	bin_018_-0.03306122448979592	0.0
8	LCA	bin_019_-0.03189795918367347	0.0
8	LCA	bin_020_-0.030734693877551022	0.0
8	LCA	bin_021_-0.02957142857142857	0.0
8	LCA	bin_022_-0.028408163265306124	0.0
8	LCA	bin_023_-0.027244897959183674	0.0
8	LCA	bin_024_-0.026081632653061224	0.0
8	LCA	bin_025_-0.024918367346938777	0.0
8	LCA	bin_026_-0.023755102040816326	0.0
8	LCA	bin_027_-0.02259183673469388	0.0
8	LCA	bin_028_-0.02142857142857143	0.0
8	LCA	bin_029_-0.02026530612244898	0.0
8	LCA	bin_030_-0.019102040816326535	0.0
8	LCA	bin_031_-0.017938775510204084	0.0
8	LCA	bin_032_-0.016775510204081634	0.0
8	LCA	bin_033_-0.015612244897959184	0.0
8	LCA	bin_034_-0.014448979591836733	0.0
8	LCA	bin_035_-0.01328571428571429	0.0
8	LCA	bin_036_-0.01212244897959184	3.578888937581251
8	LCA	bin_037_-0.010959183673469389	30.062667075682505
8	LCA	bin_038_-0.009795918367346938	71.57777875162544
8	LCA	bin_039_-0.008632653061224495	191.82844705435505
8	LCA	bin_040_-0.007469387755102044	226.18578085513505
8	LCA	bin_041_-0.006306122448979594	201.84933607958254
8	LCA	bin_042_-0.0051428571428571435	85.89333450195002
8	LCA	bin_043_-0.003979591836734693	37.93622273836149
8	LCA	bin_044_-0.0028163265306122495	9.305111237711253
8	LCA	bin_045_-0.001653061224489799	1.4315555750325004
8	LCA	bin_046_-0.0004897959183673486	0.0
8	LCA	bin_047_0.0006734693877551018	0.0
8	LCA	bin_048_0.0018367346938775522	0.0
8	LCA	median	-0.006766990298492512
9	LCA	median	-0.006993631989566628
10	LCA	median	-0.007819300959528711
11	LCA	median	-0.009936350858160612
12	LCA	bin_000_-0.054	0.0
12	LCA	bin_001_-0.05283673469387755	0.0
12	LCA	bin_002_-0.0516734693877551	0.0
12	LCA	bin_003_-0.050510204081632655	0.0
12	LCA	bin_004_-0.049346938775510205	0.0
12	LCA	bin_005_-0.048183673469387754	0.0
12	LCA	bin_006_-0.047020408163265304	0.0
12	LCA	bin_007_-0.04585714285714286	0.0
12	LCA	bin_008_-0.04469387755102041	0.0
12	LCA	bin_009_-0.04353061224489796	0.0
12	LCA	bin_010_-0.04236734693877551	0.0
12	LCA	bin_011_-0.04120408163265306	0.0
12	LCA	bin_012_-0.040040816326530615	0.0
12	LCA	bin_013_-0.038877551020408165	0.0
12	LCA	bin_014_-0.037714285714285714	0.0
12	LCA	bin_015_-0.03655102040816327	0.0
12	LCA	bin_016_-0.03538775510204081	0.0
12	LCA	bin_017_-0.03422448979591837	0.0
12	LCA	bin_018_-0.03306122448979592	0.0
12	LCA	bin_019_-0.03189795918367347	0.0
12	LCA	bin_020_-0.030734693877551022	0.0
12	LCA	bin_021_-0.02957142857142857	0.0
12	LCA	bin_022_-0.028408163265306124	0.0
12	LCA	bin_023_-0.027244897959183674	0.0
12	LCA	bin_024_-0.026081632653061224	0.0
12	LCA	bin_025_-0.024918367346938777	0.0
12	LCA	bin_026_-0.023755102040816326	0.0
12	LCA	bin_027_-0.02259183673469388	0.0
12	LCA	bin_028_-0.02142857142857143	0.0
12	LCA	bin_029_-0.02026530612244898	0.7157777875162544
12	LCA	bin_030_-0.019102040816326535	3.578888937581251
12	LCA	bin_031_-0.017938775510204084	9.305111237711253
12	LCA	bin_032_-0.016775510204081634	31.49422265071501
12	LCA	bin_033_-0.015612244897959184	53.68333406371876
12	LCA	bin_034_-0.014448979591836733	75.87244547672297
12	LCA	bin_035_-0.01328571428571429	146.73444644083128
12	LCA	bin_036_-0.01212244897959184	139.5766685656688
12	LCA	bin_037_-0.010959183673469389	125.97689060286004
12	LCA	bin_038_-0.009795918367346938	118.10333494018198
12	LCA	bin_039_-0.008632653061224495	70.14622317659251
12	LCA	bin_040_-0.007469387755102044	42.94666725097501
12	LCA	bin_041_-0.006306122448979594	25.76800035058501
12	LCA	bin_042_-0.0051428571428571435	11.452444600260003
12	LCA	bin_043_-0.003979591836734693	3.5788889375812722
12	LCA	bin_044_-0.0028163265306122495	0.7157777875162502
12	LCA	bin_045_-0.001653061224489799	0.0
12	LCA	bin_046_-0.0004897959183673486	0.0
12	LCA	bin_047_0.0006734693877551018	0.0
12	LCA	bin_048_0.0018367346938775522	0.0
12	LCA	median	-0.011244128720673138
13	LCA	median	-0.011179208629512152
14	LCA	median	-0.01950049248091998
15	LCA	bin_000_-0.054	0.0
15	LCA	bin_001_-0.05283673469387755	0.0
15	LCA	bin_002_-0.0516734693877551	0.0
15	LCA	bin_003_-0.050510204081632655	0.0
15	LCA	bin_004_-0.049346938775510205	0.0
15	LCA	bin_005_-0.048183673469387754	0.0
15	LCA	bin_006_-0.047020408163265304	0.0
15	LCA	bin_007_-0.04585714285714286	0.0
15	LCA	bin_008_-0.04469387755102041	0.0
15	LCA	bin_009_-0.04353061224489796	0.7157777875162502
15	LCA	bin_010_-0.04236734693877551	0.0
15	LCA	bin_011_-0.04120408163265306	0.0
15	LCA	bin_012_-0.040040816326530615	1.4315555750325004
15	LCA	bin_013_-0.038877551020408165	2.1473333625487503
15	LCA	bin_014_-0.037714285714285714	6.44200008764629
15	LCA	bin_015_-0.03655102040816327	4.294666725097475
15	LCA	bin_016_-0.03538775510204081	13.599777962808835
15	LCA	bin_017_-0.03422448979591837	22.904889200520007
15	LCA	bin_018_-0.03306122448979592	38.65200052587751
15	LCA	bin_019_-0.03189795918367347	57.97800078881644
15	LCA	bin_020_-0.030734693877551022	81.59866777685252
15	LCA	bin_021_-0.02957142857142857	85.17755671443402
15	LCA	bin_022_-0.028408163265306124	86.60911228946628
15	LCA	bin_023_-0.027244897959183674	98.77733467724252
15	LCA	bin_024_-0.026081632653061224	90.90377901456404
15	LCA	bin_025_-0.024918367346938777	92.33533458959627
15	LCA	bin_026_-0.023755102040816326	51.53600070117017
15	LCA	bin_027_-0.02259183673469388	45.09400061352376
15	LCA	bin_028_-0.02142857142857143	36.50466716332876
15	LCA	bin_029_-0.02026530612244898	22.90488920052014
15	LCA	bin_030_-0.019102040816326535	7.157777875162502
15	LCA	bin_031_-0.017938775510204084	8.589333450195001
15	LCA	bin_032_-0.016775510204081634	2.1473333625487503
15	LCA	bin_033_-0.015612244897959184	2.1473333625487503
15	LCA	bin_034_-0.014448979591836733	0.0
15	LCA	bin_035_-0.01328571428571429	0.0
15	LCA	bin_036_-0.01212244897959184	0.0
15	LCA	bin_037_-0.010959183673469389	0.0
15	LCA	bin_038_-0.009795918367346938	0.0
15	LCA	bin_039_-0.008632653061224495	0.0
15	LCA	bin_040_-0.007469387755102044	0.0
15	LCA	bin_041_-0.006306122448979594	0.0
15	LCA	bin_042_-0.0051428571428571435	0.0
15	LCA	bin_043_-0.003979591836734693	0.0
15	LCA	bin_044_-0.0028163265306122495	0.0
15	LCA	bin_045_-0.001653061224489799	0.0
15	LCA	bin_046_-0.0004897959183673486	0.0
15	LCA	bin_047_0.0006734693877551018	0.0
15	LCA	bin_048_0.0018367346938775522	0.0
15	LCA	median	-0.026893453690355177
0	MUS	median	-0.0006622962799176023
1	MUS	median	0.00031610566139746654
2	MUS	bin_000_-0.054	0.0
2	MUS	bin_001_-0.05283673469387755	0.0
2	MUS	bin_002_-0.0516734693877551	0.0
2	MUS	bin_003_-0.050510204081632655	0.0
2	MUS	bin_004_-0.049346938775510205	0.0
2	MUS	bin_005_-0.048183673469387754	0.0
2	MUS	bin_006_-0.047020408163265304	0.0
2	MUS	bin_007_-0.04585714285714286	0.0
2	MUS	bin_008_-0.04469387755102041	0.0
2	MUS	bin_009_-0.04353061224489796	0.0
2	MUS	bin_010_-0.04236734693877551	0.0
2	MUS	bin_011_-0.04120408163265306	0.0
2	MUS	bin_012_-0.040040816326530615	0.0
2	MUS	bin_013_-0.038877551020408165	0.0
2	MUS	bin_014_-0.037714285714285714	0.0
2	MUS	bin_015_-0.03655102040816327	0.0
2	MUS	bin_016_-0.03538775510204081	0.0
2	MUS	bin_017_-0.03422448979591837	0.0
2	MUS	bin_018_-0.03306122448979592	0.0
2	MUS	bin_019_-0.03189795918367347	0.0
2	MUS	bin_020_-0.030734693877551022	0.0
2	MUS	bin_021_-0.02957142857142857	0.0
2	MUS	bin_022_-0.028408163265306124	0.0
2	MUS	bin_023_-0.027244897959183674	0.0
2	MUS	bin_024_-0.026081632653061224	0.0
2	MUS	bin_025_-0.024918367346938777	0.0
2	MUS	bin_026_-0.023755102040816326	0.0
2	MUS	bin_027_-0.02259183673469388	0.0
2	MUS	bin_028_-0.02142857142857143	0.0
2	MUS	bin_029_-0.02026530612244898	0.0
2	MUS	bin_030_-0.019102040816326535	0.0
2	MUS	bin_031_-0.017938775510204084	0.0
2	MUS	bin_032_-0.016775510204081634	0.0
2	MUS	bin_033_-0.015612244897959184	0.0
2	MUS	bin_034_-0.014448979591836733	0.0
2	MUS	bin_035_-0.01328571428571429	0.0
2	MUS	bin_036_-0.01212244897959184	0.0
2	MUS	bin_037_-0.010959183673469389	0.0
2	MUS	bin_038_-0.009795918367346938	0.0
2	MUS	bin_039_-0.008632653061224495	0.0
2	MUS	bin_040_-0.007469387755102044	0.0
2	MUS	bin_041_-0.006306122448979594	0.0
2	MUS	bin_042_-0.0051428571428571435	0.0
2	MUS	bin_043_-0.003979591836734693	0.0
2	MUS	bin_044_-0.0028163265306122495	2.1473333625487503
2	MUS	bin_045_-0.001653061224489799	215.4491140423913
2	MUS	bin_046_-0.0004897959183673486	564.0328965628051
2	MUS	bin_047_0.0006734693877551018	77.30400105175502
2	MUS	bin_048_0.0018367346938775522	0.7157777875162519
2	MUS	median	-0.00011121412929317078
3	MUS	median	-0.0013176040865685375
4	MUS	median	-0.0011578173743867696
5	MUS	bin_000_-0.054	0.0
5	MUS	bin_001_-0.05283673469387755	0.0
5	MUS	bin_002_-0.0516734693877551	0.0
5	MUS	bin_003_-0.050510204081632655	0.0
5	MUS	bin_004_-0.049346938775510205	0.0
5	MUS	bin_005_-0.048183673469387754	0.0
5	MUS	bin_006_-0.047020408163265304	0.0
5	MUS	bin_007_-0.04585714285714286	0.0
5	MUS	bin_008_-0.04469387755102041	0.0
5	MUS	bin_009_-0.04353061224489796	0.0
5	MUS	bin_010_-0.04236734693877551	0.0
5	MUS	bin_011_-0.04120408163265306	0.0
5	MUS	bin_012_-0.040040816326530615	0.0
5	MUS	bin_013_-0.038877551020408165	0.0
5	MUS	bin_014_-0.037714285714285714	0.0
5	MUS	bin_015_-0.03655102040816327	0.0
5	MUS	bin_016_-0.03538775510204081	0.0
5	MUS	bin_017_-0.03422448979591837	0.0
5	MUS	bin_018_-0.03306122448979592	0.0
5	MUS	bin_019_-0.03189795918367347	0.0
5	MUS	bin_020_-0.030734693877551022	0.0
5	MUS	bin_021_-0.02957142857142857	0.0
5	MUS	bin_022_-0.028408163265306124	0.0
5	MUS	bin_023_-0.027244897959183674	0.0
5	MUS	bin_024_-0.026081632653061224	0.0
5	MUS	bin_025_-0.024918367346938777	0.0
5	MUS	bin_026_-0.023755102040816326	0.0
5	MUS	bin_027_-0.02259183673469388	0.0
5	MUS	bin_028_-0.02142857142857143	0.0
5	MUS	bin_029_-0.02026530612244898	0.0
5	MUS	bin_030_-0.019102040816326535	0.0
5	MUS	bin_031_-0.017938775510204084	0.0
5	MUS	bin_032_-0.016775510204081634	0.0
5	MUS	bin_033_-0.015612244897959184	0.0
5	MUS	bin_034_-0.014448979591836733	0.0
5	MUS	bin_035_-0.01328571428571429	0.0
5	MUS	bin_036_-0.01212244897959184	0.0
5	MUS	bin_037_-0.010959183673469389	0.0
5	MUS	bin_038_-0.009795918367346938	0.0
5	MUS	bin_039_-0.008632653061224495	0.0
5	MUS	bin_040_-0.007469387755102044	2.863111150065001
5	MUS	bin_041_-0.006306122448979594	15.747111325357505
5	MUS	bin_042_-0.0051428571428571435	98.06155688972628
5	MUS	bin_043_-0.003979591836734693	307.06867084447316
5	MUS	bin_044_-0.0028163265306122495	289.89000394408134
5	MUS	bin_045_-0.001653061224489799	126.69266839037627
5	MUS	bin_046_-0.0004897959183673486	18.610222475422507
5	MUS	bin_047_0.0006734693877551018	0.7157777875162502
5	MUS	bin_048_0.0018367346938775522	0.0
5	MUS	median	-0.002794923235742678
6	MUS	median	-0.005666940257220315
7	MUS	median	-0.005260620375165813
8	MUS	bin_000_-0.054	0.0
8	MUS	bin_001_-0.05283673469387755	0.0
8	MUS	bin_002_-0.0516734693877551	0.0
8	MUS	bin_003_-0.050510204081632655	0.0
8	MUS	bin_004_-0.049346938775510205	0.0
8	MUS	bin_005_-0.048183673469387754	0.0
8	MUS	bin_006_-0.047020408163265304	0.0
8	MUS	bin_007_-0.04585714285714286	0.0
8	MUS	bin_008_-0.04469387755102041	0.0
8	MUS	bin_009_-0.04353061224489796	0.0
8	MUS	bin_010_-0.04236734693877551	0.0
8	MUS	bin_011_-0.04120408163265306	0.0
8	MUS	bin_012_-0.040040816326530615	0.0
8	MUS	bin_013_-0.038877551020408165	0.0
8	MUS	bin_014_-0.037714285714285714	0.0
8	MUS	bin_015_-0.03655102040816327	0.0
8	MUS	bin_016_-0.03538775510204081	0.0
8	MUS	bin_017_-0.03422448979591837	0.0
8	MUS	bin_018_-0.03306122448979592	0.0
8	MUS	bin_019_-0.03189795918367347	0.0
8	MUS	bin_020_-0.030734693877551022	0.0
8	MUS	bin_021_-0.02957142857142857	0.0
8	MUS	bin_022_-0.028408163265306124	0.0
8	MUS	bin_023_-0.027244897959183674	0.0
8	MUS	bin_024_-0.026081632653061224	0.0
8	MUS	bin_025_-0.024918367346938777	0.0
8	MUS	bin_026_-0.023755102040816326	0.0
8	MUS	bin_027_-0.02259183673469388	0.0
8	MUS	bin_028_-0.02142857142857143	0.0
8	MUS	bin_029_-0.02026530612244898	0.0
8	MUS	bin_030_-0.019102040816326535	0.0
8	MUS	bin_031_-0.017938775510204084	0.0
8	MUS	bin_032_-0.016775510204081634	0.0
8	MUS	bin_033_-0.015612244897959184	0.0
8	MUS	bin_034_-0.014448979591836733	0.0
8	MUS	bin_035_-0.01328571428571429	1.4315555750325004
8	MUS	bin_036_-0.01212244897959184	10.736666812743753
8	MUS	bin_037_-0.010959183673469389	37.93622273836126
8	MUS	bin_038_-0.009795918367346938	116.67177936514948
8	MUS	bin_039_-0.008632653061224495	194.69155820442003
8	MUS	bin_040_-0.007469387755102044	226.90155864265128
8	MUS	bin_041_-0.006306122448979594	160.33422440364004
8	MUS	bin_042_-0.0051428571428571435	70.14622317659251
8	MUS	bin_043_-0.003979591836734693	32.21000043823145
8	MUS	bin_044_-0.0028163265306122495	7.873555662678752
8	MUS	bin_045_-0.001653061224489799	0.7157777875162502
8	MUS	bin_046_-0.0004897959183673486	0.0
8	MUS	bin_047_0.0006734693877551018	0.0
8	MUS	bin_048_0.0018367346938775522	0.0
8	MUS	median	-0.007094924346269664
9	MUS	median	-0.00737160125806328
10	MUS	median	-0.008392012686941822
11	MUS	median	-0.010590050837030305
12	MUS	bin_000_-0.054	0.0
12	MUS	bin_001_-0.05283673469387755	0.0
12	MUS	bin_002_-0.0516734693877551	0.0
12	MUS	bin_003_-0.050510204081632655	0.0
12	MUS	bin_004_-0.049346938775510205	0.0
12	MUS	bin_005_-0.048183673469387754	0.0
12	MUS	bin_006_-0.047020408163265304	0.0
12	MUS	bin_007_-0.04585714285714286	0.0
12	MUS	bin_008_-0.04469387755102041	0.0
12	MUS	bin_009_-0.04353061224489796	0.0
12	MUS	bin_010_-0.04236734693877551	0.0
12	MUS	bin_011_-0.04120408163265306	0.0
12	MUS	bin_012_-0.040040816326530615	0.0
12	MUS	bin_013_-0.038877551020408165	0.0
12	MUS	bin_014_-0.037714285714285714	0.0
12	MUS	bin_015_-0.03655102040816327	0.0
12	MUS	bin_016_-0.03538775510204081	0.0
12	MUS	bin_017_-0.03422448979591837	0.0
12	MUS	bin_018_-0.03306122448979592	0.0
12	MUS	bin_019_-0.03189795918367347	0.0
12	MUS	bin_020_-0.030734693877551022	0.0
12	MUS	bin_021_-0.02957142857142857	0.0
12	MUS	bin_022_-0.028408163265306124	0.0
12	MUS	bin_023_-0.027244897959183674	0.0
12	MUS	bin_024_-0.026081632653061224	0.0
12	MUS	bin_025_-0.024918367346938777	0.0
12	MUS	bin_026_-0.023755102040816326	0.0
12	MUS	bin_027_-0.02259183673469388	0.0
12	MUS	bin_028_-0.02142857142857143	0.7157777875162502
12	MUS	bin_029_-0.02026530612244898	4.294666725097526
12	MUS	bin_030_-0.019102040816326535	8.589333450195001
12	MUS	bin_031_-0.017938775510204084	28.631111500650007
12	MUS	bin_032_-0.016775510204081634	45.09400061352376
12	MUS	bin_033_-0.015612244897959184	74.44088990169003
12	MUS	bin_034_-0.014448979591836733	112.37711264005195
12	MUS	bin_035_-0.01328571428571429	145.3028908657988
12	MUS	bin_036_-0.01212244897959184	118.81911272769753
12	MUS	bin_037_-0.010959183673469389	120.25066830273002
12	MUS	bin_038_-0.009795918367346938	85.17755671443427
12	MUS	bin_039_-0.008632653061224495	55.11488963875126
12	MUS	bin_040_-0.007469387755102044	28.631111500650007
12	MUS	bin_041_-0.006306122448979594	23.620666988036255
12	MUS	bin_042_-0.0051428571428571435	4.294666725097501
12	MUS	bin_043_-0.003979591836734693	3.5788889375812722
12	MUS	bin_044_-0.0028163265306122495	0.7157777875162502
12	MUS	bin_045_-0.001653061224489799	0.0
12	MUS	bin_046_-0.0004897959183673486	0.0
12	MUS	bin_047_0.0006734693877551018	0.0
12	MUS	bin_048_0.0018367346938775522	0.0
12	MUS	median	-0.01203151746541165
13	MUS	median	-0.011969003628433032
14	MUS	median	-0.02041777662309713
15	MUS	bin_000_-0.054	0.0
15	MUS	bin_001_-0.05283673469387755	0.0
15	MUS	bin_002_-0.0516734693877551	0.0
15	MUS	bin_003_-0.050510204081632655	0.0
15	MUS	bin_004_-0.049346938775510205	0.0
15	MUS	bin_005_-0.048183673469387754	0.0
15	MUS	bin_006_-0.047020408163265304	0.0
15	MUS	bin_007_-0.04585714285714286	0.0
15	MUS	bin_008_-0.04469387755102041	0.7157777875162502
15	MUS	bin_009_-0.04353061224489796	0.0
15	MUS	bin_010_-0.04236734693877551	0.0
15	MUS	bin_011_-0.04120408163265306	1.4315555750325089
15	MUS	bin_012_-0.040040816326530615	2.1473333625487503
15	MUS	bin_013_-0.038877551020408165	6.442000087646252
15	MUS	bin_014_-0.037714285714285714	4.294666725097526
15	MUS	bin_015_-0.03655102040816327	15.031333537841165
15	MUS	bin_016_-0.03538775510204081	20.75755583797138
15	MUS	bin_017_-0.03422448979591837	40.08355610091001
15	MUS	bin_018_-0.03306122448979592	53.68333406371876
15	MUS	bin_019_-0.03189795918367347	80.16711220182026
15	MUS	bin_020_-0.030734693877551022	84.46177892691752
15	MUS	bin_021_-0.02957142857142857	84.46177892691777
15	MUS	bin_022_-0.028408163265306124	95.91422352717753
15	MUS	bin_023_-0.027244897959183674	88.04066786449877
15	MUS	bin_024_-0.026081632653061224	97.34577910221032
15	MUS	bin_025_-0.024918367346938777	50.820222913653765
15	MUS	bin_026_-0.023755102040816326	45.094000613523896
15	MUS	bin_027_-0.02259183673469388	38.65200052587751
15	MUS	bin_028_-0.02142857142857143	24.336444775552504
15	MUS	bin_029_-0.02026530612244898	12.168222387776325
15	MUS	bin_030_-0.019102040816326535	7.157777875162502
15	MUS	bin_031_-0.017938775510204084	3.578888937581251
15	MUS	bin_032_-0.016775510204081634	2.1473333625487503
15	MUS	bin_033_-0.015612244897959184	0.7157777875162502
15	MUS	bin_034_-0.014448979591836733	0.0
15	MUS	bin_035_-0.01328571428571429	0.0
15	MUS	bin_036_-0.01212244897959184	0.0
15	MUS	bin_037_-0.010959183673469389	0.0
15	MUS	bin_038_-0.009795918367346938	0.0
15	MUS	bin_039_-0.008632653061224495	0.0
15	MUS	bin_040_-0.007469387755102044	0.0
15	MUS	bin_041_-0.006306122448979594	0.0
15	MUS	bin_042_-0.0051428571428571435	0.0
15	MUS	bin_043_-0.003979591836734693	0.0
15	MUS	bin_044_-0.0028163265306122495	0.0
15	MUS	bin_045_-0.001653061224489799	0.0
15	MUS	bin_046_-0.0004897959183673486	0.0
15	MUS	bin_047_0.0006734693877551018	0.0
15	MUS	bin_048_0.0018367346938775522	0.0
15	MUS	median	-0.027960899949728474
0	PRI	median	-0.0006989719253806989
1	PRI	median	0.00031422154776565136
2	PRI	bin_000_-0.054	0.0
2	PRI	bin_001_-0.05283673469387755	0.0
2	PRI	bin_002_-0.0516734693877551	0.0
2	PRI	bin_003_-0.050510204081632655	0.0
2	PRI	bin_004_-0.049346938775510205	0.0
2	PRI	bin_005_-0.048183673469387754	0.0
2	PRI	bin_006_-0.047020408163265304	0.0
2	PRI	bin_007_-0.04585714285714286	0.0
2	PRI	bin_008_-0.04469387755102041	0.0
2	PRI	bin_009_-0.04353061224489796	0.0
2	PRI	bin_010_-0.04236734693877551	0.0
2	PRI	bin_011_-0.04120408163265306	0.0
2	PRI	bin_012_-0.040040816326530615	0.0
2	PRI	bin_013_-0.038877551020408165	0.0
2	PRI	bin_014_-0.037714285714285714	0.0
2	PRI	bin_015_-0.03655102040816327	0.0
2	PRI	bin_016_-0.03538775510204081	0.0
2	PRI	bin_017_-0.03422448979591837	0.0
2	PRI	bin_018_-0.03306122448979592	0.0
2	PRI	bin_019_-0.03189795918367347	0.0
2	PRI	bin_020_-0.030734693877551022	0.0
2	PRI	bin_021_-0.02957142857142857	0.0
2	PRI	bin_022_-0.028408163265306124	0.0
2	PRI	bin_023_-0.027244897959183674	0.0
2	PRI	bin_024_-0.026081632653061224	0.0
2	PRI	bin_025_-0.024918367346938777	0.0
2	PRI	bin_026_-0.023755102040816326	0.0
2	PRI	bin_027_-0.02259183673469388	0.0
2	PRI	bin_028_-0.02142857142857143	0.0
2	PRI	bin_029_-0.02026530612244898	0.0
2	PRI	bin_030_-0.019102040816326535	0.0
2	PRI	bin_031_-0.017938775510204084	0.0
2	PRI	bin_032_-0.016775510204081634	0.0
2	PRI	bin_033_-0.015612244897959184	0.0
2	PRI	bin_034_-0.014448979591836733	0.0
2	PRI	bin_035_-0.01328571428571429	0.0
2	PRI	bin_036_-0.01212244897959184	0.0
2	PRI	bin_037_-0.010959183673469389	0.0
2	PRI	bin_038_-0.009795918367346938	0.0
2	PRI	bin_039_-0.008632653061224495	0.0
2	PRI	bin_040_-0.007469387755102044	0.0
2	PRI	bin_041_-0.006306122448979594	0.0
2	PRI	bin_042_-0.0051428571428571435	0.0
2	PRI	bin_043_-0.003979591836734693	0.0
2	PRI	bin_044_-0.0028163265306122495	2.1473333625487503
2	PRI	bin_045_-0.001653061224489799	233.34355873029753
2	PRI	bin_046_-0.0004897959183673486	538.9806739997364
2	PRI	bin_047_0.0006734693877551018	84.46177892691752
2	PRI	bin_048_0.0018367346938775522	0.7157777875162519
2	PRI	median	-0.00012796778909253805
3	PRI	median	-0.0013788364934813023
4	PRI	median	-0.001211944386072116
5	PRI	bin_000_-0.054	0.0
5	PRI	bin_001_-0.05283673469387755	0.0
5	PRI	bin_002_-0.0516734693877551	0.0
5	PRI	bin_003_-0.050510204081632655	0.0
5	PRI	bin_004_-0.049346938775510205	0.0
5	PRI	bin_005_-0.048183673469387754	0.0
5	PRI	bin_006_-0.047020408163265304	0.0
5	PRI	bin_007_-0.04585714285714286	0.0
5	PRI	bin_008_-0.04469387755102041	0.0
5	PRI	bin_009_-0.04353061224489796	0.0
5	PRI	bin_010_-0.04236734693877551	0.0
5	PRI	bin_011_-0.04120408163265306	0.0
5	PRI	bin_012_-0.040040816326530615	0.0
5	PRI	bin_013_-0.038877551020408165	0.0
5	PRI	bin_014_-0.037714285714285714	0.0
5	PRI	bin_015_-0.03655102040816327	0.0
5	PRI	bin_016_-0.03538775510204081	0.0
5	PRI	bin_017_-0.03422448979591837	0.0
5	PRI	bin_018_-0.03306122448979592	0.0
5	PRI	bin_019_-0.03189795918367347	0.0
5	PRI	bin_020_-0.030734693877551022	0.0
5	PRI	bin_021_-0.02957142857142857	0.0
5	PRI	bin_022_-0.028408163265306124	0.0
5	PRI	bin_023_-0.027244897959183674	0.0
5	PRI	bin_024_-0.026081632653061224	0.0
5	PRI	bin_025_-0.024918367346938777	0.0
5	PRI	bin_026_-0.023755102040816326	0.0
5	PRI	bin_027_-0.02259183673469388	0.0
5	PRI	bin_028_-0.02142857142857143	0.0
5	PRI	bin_029_-0.02026530612244898	0.0
5	PRI	bin_030_-0.019102040816326535	0.0
5	PRI	bin_031_-0.017938775510204084	0.0
5	PRI	bin_032_-0.016775510204081634	0.0
5	PRI	bin_033_-0.015612244897959184	0.0
5	PRI	bin_034_-0.014448979591836733	0.0
5	PRI	bin_035_-0.01328571428571429	0.0
5	PRI	bin_036_-0.01212244897959184	0.0
5	PRI	bin_037_-0.010959183673469389	0.0
5	PRI	bin_038_-0.009795918367346938	0.0
5	PRI	bin_039_-0.008632653061224495	0.0
5	PRI	bin_040_-0.007469387755102044	2.863111150065001
5	PRI	bin_041_-0.006306122448979594	20.041778050455004
5	PRI	bin_042_-0.0051428571428571435	113.09289042756753
5	PRI	bin_043_-0.003979591836734693	308.5002264195057
5	PRI	bin_044_-0.0028163265306122495	275.5744481937563
5	PRI	bin_045_-0.001653061224489799	121.68222387776254
5	PRI	bin_046_-0.0004897959183673486	17.178666900390002
5	PRI	bin_047_0.0006734693877551018	0.7157777875162502
5	PRI	bin_048_0.0018367346938775522	0.0
5	PRI	median	-0.0028648343942834563
6	PRI	median	-0.005695284404207405
7	PRI	median	-0.005312644205660757
8	PRI	bin_000_-0.054	0.0
8	PRI	bin_001_-0.05283673469387755	0.0
8	PRI	bin_002_-0.0516734693877551	0.0
8	PRI	bin_003_-0.050510204081632655	0.0
8	PRI	bin_004_-0.049346938775510205	0.0
8	PRI	bin_005_-0.048183673469387754	0.0
8	PRI	bin_006_-0.047020408163265304	0.0
8	PRI	bin_007_-0.04585714285714286	0.0
8	PRI	bin_008_-0.04469387755102041	0.0
8	PRI	bin_009_-0.04353061224489796	0.0
8	PRI	bin_010_-0.04236734693877551	0.0
8	PRI	bin_011_-0.04120408163265306	0.0
8	PRI	bin_012_-0.040040816326530615	0.0
8	PRI	bin_013_-0.038877551020408165	0.0
8	PRI	bin_014_-0.037714285714285714	0.0
8	PRI	bin_015_-0.03655102040816327	0.0
8	PRI	bin_016_-0.03538775510204081	0.0
8	PRI	bin_017_-0.03422448979591837	0.0
8	PRI	bin_018_-0.03306122448979592	0.0
8	PRI	bin_019_-0.03189795918367347	0.0
8	PRI	bin_020_-0.030734693877551022	0.0
8	PRI	bin_021_-0.02957142857142857	0.0
8	PRI	bin_022_-0.028408163265306124	0.0
8	PRI	bin_023_-0.027244897959183674	0.0
8	PRI	bin_024_-0.026081632653061224	0.0
8	PRI	bin_025_-0.024918367346938777	0.0
8	PRI	bin_026_-0.023755102040816326	0.0
8	PRI	bin_027_-0.02259183673469388	0.0
8	PRI	bin_028_-0.02142857142857143	0.0
8	PRI	bin_029_-0.02026530612244898	0.0
8	PRI	bin_030_-0.019102040816326535	0.0
8	PRI	bin_031_-0.017938775510204084	0.0
8	PRI	bin_032_-0.016775510204081634	0.0
8	PRI	bin_033_-0.015612244897959184	0.0
8	PRI	bin_034_-0.014448979591836733	0.0
8	PRI	bin_035_-0.01328571428571429	1.4315555750325004
8	PRI	bin_036_-0.01212244897959184	10.736666812743753
8	PRI	bin_037_-0.010959183673469389	40.08355610091001
8	PRI	bin_038_-0.009795918367346938	118.81911272769824
8	PRI	bin_039_-0.008632653061224495	193.9757804169038
8	PRI	bin_040_-0.007469387755102044	227.61733643016754
8	PRI	bin_041_-0.006306122448979594	159.6184466161238
8	PRI	bin_042_-0.0051428571428571435	66.56733423901126
8	PRI	bin_043_-0.003979591836734693	31.494222650715198
8	PRI	bin_044_-0.0028163265306122495	8.589333450195001
8	PRI	bin_045_-0.001653061224489799	0.7157777875162502
8	PRI	bin_046_-0.0004897959183673486	0.0
8	PRI	bin_047_0.0006734693877551018	0.0
8	PRI	bin_048_0.0018367346938775522	0.0
8	PRI	median	-0.007123322943236162
9	PRI	median	-0.007362774495126227
10	PRI	median	-0.008312774848749432
11	PRI	median	-0.01052467757722381
12	PRI	bin_000_-0.054	0.0
12	PRI	bin_001_-0.05283673469387755	0.0
12	PRI	bin_002_-0.0516734693877551	0.0
12	PRI	bin_003_-0.050510204081632655	0.0
12	PRI	bin_004_-0.049346938775510205	0.0
12	PRI	bin_005_-0.048183673469387754	0.0
12	PRI	bin_006_-0.047020408163265304	0.0
12	PRI	bin_007_-0.04585714285714286	0.0
12	PRI	bin_008_-0.04469387755102041	0.0
12	PRI	bin_009_-0.04353061224489796	0.0
12	PRI	bin_010_-0.04236734693877551	0.0
12	PRI	bin_011_-0.04120408163265306	0.0
12	PRI	bin_012_-0.040040816326530615	0.0
12	PRI	bin_013_-0.038877551020408165	0.0
12	PRI	bin_014_-0.037714285714285714	0.0
12	PRI	bin_015_-0.03655102040816327	0.0
12	PRI	bin_016_-0.03538775510204081	0.0
12	PRI	bin_017_-0.03422448979591837	0.0
12	PRI	bin_018_-0.03306122448979592	0.0
12	PRI	bin_019_-0.03189795918367347	0.0
12	PRI	bin_020_-0.030734693877551022	0.0
12	PRI	bin_021_-0.02957142857142857	0.0
12	PRI	bin_022_-0.028408163265306124	0.0
12	PRI	bin_023_-0.027244897959183674	0.0
12	PRI	bin_024_-0.026081632653061224	0.0
12	PRI	bin_025_-0.024918367346938777	0.0
12	PRI	bin_026_-0.023755102040816326	0.0
12	PRI	bin_027_-0.02259183673469388	0.0
12	PRI	bin_028_-0.02142857142857143	0.7157777875162502
12	PRI	bin_029_-0.02026530612244898	3.5788889375812722
12	PRI	bin_030_-0.019102040816326535	9.305111237711253
12	PRI	bin_031_-0.017938775510204084	23.620666988036255
12	PRI	bin_032_-0.016775510204081634	45.09400061352376
12	PRI	bin_033_-0.015612244897959184	70.14622317659251
12	PRI	bin_034_-0.014448979591836733	104.50355697737315
12	PRI	bin_035_-0.01328571428571429	151.02911316592878
12	PRI	bin_036_-0.01212244897959184	120.96644609024628
12	PRI	bin_037_-0.010959183673469389	119.53489051521379
12	PRI	bin_038_-0.009795918367346938	93.05111237711309
12	PRI	bin_039_-0.008632653061224495	54.39911185123501
12	PRI	bin_040_-0.007469387755102044	30.778444863198754
12	PRI	bin_041_-0.006306122448979594	24.336444775552504
12	PRI	bin_042_-0.0051428571428571435	4.294666725097501
12	PRI	bin_043_-0.003979591836734693	3.5788889375812722
12	PRI	bin_044_-0.0028163265306122495	0.7157777875162502
12	PRI	bin_045_-0.001653061224489799	0.0
12	PRI	bin_046_-0.0004897959183673486	0.0
12	PRI	bin_047_0.0006734693877551018	0.0
12	PRI	bin_048_0.0018367346938775522	0.0
12	PRI	median	-0.011917091117879544
13	PRI	median	-0.011831625634147521
14	PRI	median	-0.020557825477920094
15	PRI	bin_000_-0.054	0.0
15	PRI	bin_001_-0.05283673469387755	0.0
15	PRI	bin_002_-0.0516734693877551	0.0
15	PRI	bin_003_-0.050510204081632655	0.0
15	PRI	bin_004_-0.049346938775510205	0.0
15	PRI	bin_005_-0.048183673469387754	0.0
15	PRI	bin_006_-0.047020408163265304	0.0
15	PRI	bin_007_-0.04585714285714286	0.7157777875162502
15	PRI	bin_008_-0.04469387755102041	0.0
15	PRI	bin_009_-0.04353061224489796	0.0
15	PRI	bin_010_-0.04236734693877551	1.4315555750325004
15	PRI	bin_011_-0.04120408163265306	2.147333362548763
15	PRI	bin_012_-0.040040816326530615	4.294666725097501
15	PRI	bin_013_-0.038877551020408165	5.726222300130002
15	PRI	bin_014_-0.037714285714285714	6.44200008764629
15	PRI	bin_015_-0.03655102040816327	18.610222475422393
15	PRI	bin_016_-0.03538775510204081	29.346889288166434
15	PRI	bin_017_-0.03422448979591837	44.37822282600751
15	PRI	bin_018_-0.03306122448979592	70.86200096410877
15	PRI	bin_019_-0.03189795918367347	80.16711220182026
15	PRI	bin_020_-0.030734693877551022	80.88288998933628
15	PRI	bin_021_-0.02957142857142857	80.88288998933652
15	PRI	bin_022_-0.028408163265306124	99.49311246475878
15	PRI	bin_023_-0.027244897959183674	84.46177892691752
15	PRI	bin_024_-0.026081632653061224	81.59866777685276
15	PRI	bin_025_-0.024918367346938777	47.95711176358876
15	PRI	bin_026_-0.023755102040816326	40.79933388842638
15	PRI	bin_027_-0.02259183673469388	35.78888937581251
15	PRI	bin_028_-0.02142857142857143	20.041778050455004
15	PRI	bin_029_-0.02026530612244898	10.020889025227563
15	PRI	bin_030_-0.019102040816326535	7.873555662678752
15	PRI	bin_031_-0.017938775510204084	2.863111150065001
15	PRI	bin_032_-0.016775510204081634	2.1473333625487503
15	PRI	bin_033_-0.015612244897959184	0.7157777875162502
15	PRI	bin_034_-0.014448979591836733	0.0
15	PRI	bin_035_-0.01328571428571429	0.0
15	PRI	bin_036_-0.01212244897959184	0.0
15	PRI	bin_037_-0.010959183673469389	0.0
15	PRI	bin_038_-0.009795918367346938	0.0
15	PRI	bin_039_-0.008632653061224495	0.0
15	PRI	bin_040_-0.007469387755102044	0.0
15	PRI	bin_041_-0.006306122448979594	0.0
15	PRI	bin_042_-0.0051428571428571435	0.0
15	PRI	bin_043_-0.003979591836734693	0.0
15	PRI	bin_044_-0.0028163265306122495	0.0
15	PRI	bin_045_-0.001653061224489799	0.0
15	PRI	bin_046_-0.0004897959183673486	0.0
15	PRI	bin_047_0.0006734693877551018	0.0
15	PRI	bin_048_0.0018367346938775522	0.0
15	PRI	median	-0.028363645106012414
0	VNM	median	-0.0009327450510940509
1	VNM	median	0.0004400188351711262
2	VNM	bin_000_-0.054	0.0
2	VNM	bin_001_-0.05283673469387755	0.0
2	VNM	bin_002_-0.0516734693877551	0.0
2	VNM	bin_003_-0.050510204081632655	0.0
2	VNM	bin_004_-0.049346938775510205	0.0
2	VNM	bin_005_-0.048183673469387754	0.0
2	VNM	bin_006_-0.047020408163265304	0.0
2	VNM	bin_007_-0.04585714285714286	0.0
2	VNM	bin_008_-0.04469387755102041	0.0
2	VNM	bin_009_-0.04353061224489796	0.0
2	VNM	bin_010_-0.04236734693877551	0.0
2	VNM	bin_011_-0.04120408163265306	0.0
2	VNM	bin_012_-0.040040816326530615	0.0
2	VNM	bin_013_-0.038877551020408165	0.0
2	VNM	bin_014_-0.037714285714285714	0.0
2	VNM	bin_015_-0.03655102040816327	0.0
2	VNM	bin_016_-0.03538775510204081	0.0
2	VNM	bin_017_-0.03422448979591837	0.0
2	VNM	bin_018_-0.03306122448979592	0.0
2	VNM	bin_019_-0.03189795918367347	0.0
2	VNM	bin_020_-0.030734693877551022	0.0
2	VNM	bin_021_-0.02957142857142857	0.0
2	VNM	bin_022_-0.028408163265306124	0.0
2	VNM	bin_023_-0.027244897959183674	0.0
2	VNM	bin_024_-0.026081632653061224	0.0
2	VNM	bin_025_-0.024918367346938777	0.0
2	VNM	bin_026_-0.023755102040816326	0.0
2	VNM	bin_027_-0.02259183673469388	0.0
2	VNM	bin_028_-0.02142857142857143	0.0
2	VNM	bin_029_-0.02026530612244898	0.0
2	VNM	bin_030_-0.019102040816326535	0.0
2	VNM	bin_031_-0.017938775510204084	0.0
2	VNM	bin_032_-0.016775510204081634	0.0
2	VNM	bin_033_-0.015612244897959184	0.0
2	VNM	bin_034_-0.014448979591836733	0.0
2	VNM	bin_035_-0.01328571428571429	0.0
2	VNM	bin_036_-0.01212244897959184	0.0
2	VNM	bin_037_-0.010959183673469389	0.0
2	VNM	bin_038_-0.009795918367346938	0.0
2	VNM	bin_039_-0.008632653061224495	0.0
2	VNM	bin_040_-0.007469387755102044	0.0
2	VNM	bin_041_-0.006306122448979594	0.0
2	VNM	bin_042_-0.0051428571428571435	0.0
2	VNM	bin_043_-0.003979591836734693	0.0
2	VNM	bin_044_-0.0028163265306122495	26.483778138101258
2	VNM	bin_045_-0.001653061224489799	263.40622580598006
2	VNM	bin_046_-0.0004897959183673486	438.77178374746137
2	VNM	bin_047_0.0006734693877551018	122.39800166527878
2	VNM	bin_048_0.0018367346938775522	8.58933345019502
2	VNM	median	-0.0001542075144236228
3	VNM	median	-0.001794901517448355
4	VNM	median	-0.0015829412722422219
5	VNM	bin_000_-0.054	0.0
5	VNM	bin_001_-0.05283673469387755	0.0
5	VNM	bin_002_-0.0516734693877551	0.0
5	VNM	bin_003_-0.050510204081632655	0.0
5	VNM	bin_004_-0.049346938775510205	0.0
5	VNM	bin_005_-0.048183673469387754	0.0
5	VNM	bin_006_-0.047020408163265304	0.0
5	VNM	bin_007_-0.04585714285714286	0.0
5	VNM	bin_008_-0.04469387755102041	0.0
5	VNM	bin_009_-0.04353061224489796	0.0
5	VNM	bin_010_-0.04236734693877551	0.0
5	VNM	bin_011_-0.04120408163265306	0.0
5	VNM	bin_012_-0.040040816326530615	0.0
5	VNM	bin_013_-0.038877551020408165	0.0
5	VNM	bin_014_-0.037714285714285714	0.0
5	VNM	bin_015_-0.03655102040816327	0.0
5	VNM	bin_016_-0.03538775510204081	0.0
5	VNM	bin_017_-0.03422448979591837	0.0
5	VNM	bin_018_-0.03306122448979592	0.0
5	VNM	bin_019_-0.03189795918367347	0.0
5	VNM	bin_020_-0.030734693877551022	0.0
5	VNM	bin_021_-0.02957142857142857	0.0
5	VNM	bin_022_-0.028408163265306124	0.0
5	VNM	bin_023_-0.027244897959183674	0.0
5	VNM	bin_024_-0.026081632653061224	0.0
5	VNM	bin_025_-0.024918367346938777	0.0
5	VNM	bin_026_-0.023755102040816326	0.0
5	VNM	bin_027_-0.02259183673469388	0.0
5	VNM	bin_028_-0.02142857142857143	0.0
5	VNM	bin_029_-0.02026530612244898	0.0
5	VNM	bin_030_-0.019102040816326535	0.0
5	VNM	bin_031_-0.017938775510204084	0.0
5	VNM	bin_032_-0.016775510204081634	0.0
5	VNM	bin_033_-0.015612244897959184	0.0
5	VNM	bin_034_-0.014448979591836733	0.0
5	VNM	bin_035_-0.01328571428571429	0.0
5	VNM	bin_036_-0.01212244897959184	0.0
5	VNM	bin_037_-0.010959183673469389	0.0
5	VNM	bin_038_-0.009795918367346938	2.147333362548763
5	VNM	bin_039_-0.008632653061224495	7.157777875162502
5	VNM	bin_040_-0.007469387755102044	37.93622273836126
5	VNM	bin_041_-0.006306122448979594	97.34577910221002
5	VNM	bin_042_-0.0051428571428571435	237.63822545539506
5	VNM	bin_043_-0.003979591836734693	249.8064478431728
5	VNM	bin_044_-0.0028163265306122495	151.02911316592878
5	VNM	bin_045_-0.001653061224489799	62.27266751391377
5	VNM	bin_046_-0.0004897959183673486	12.884000175292504
5	VNM	bin_047_0.0006734693877551018	1.4315555750325004
5	VNM	bin_048_0.0018367346938775522	0.0
5	VNM	median	-0.003763205227759944
6	VNM	median	-0.007529022889514235
7	VNM	median	-0.007012054790742865
8	VNM	bin_000_-0.054	0.0
8	VNM	bin_001_-0.05283673469387755	0.0
8	VNM	bin_002_-0.0516734693877551	0.0
8	VNM	bin_003_-0.050510204081632655	0.0
8	VNM	bin_004_-0.049346938775510205	0.0
8	VNM	bin_005_-0.048183673469387754	0.0
8	VNM	bin_006_-0.047020408163265304	0.0
8	VNM	bin_007_-0.04585714285714286	0.0
8	VNM	bin_008_-0.04469387755102041	0.0
8	VNM	bin_009_-0.04353061224489796	0.0
8	VNM	bin_010_-0.04236734693877551	0.0
8	VNM	bin_011_-0.04120408163265306	0.0
8	VNM	bin_012_-0.040040816326530615	0.0
8	VNM	bin_013_-0.038877551020408165	0.0
8	VNM	bin_014_-0.037714285714285714	0.0
8	VNM	bin_015_-0.03655102040816327	0.0
8	VNM	bin_016_-0.03538775510204081	0.0
8	VNM	bin_017_-0.03422448979591837	0.0
8	VNM	bin_018_-0.03306122448979592	0.0
8	VNM	bin_019_-0.03189795918367347	0.0
8	VNM	bin_020_-0.030734693877551022	0.0
8	VNM	bin_021_-0.02957142857142857	0.0
8	VNM	bin_022_-0.028408163265306124	0.0
8	VNM	bin_023_-0.027244897959183674	0.0
8	VNM	bin_024_-0.026081632653061224	0.0
8	VNM	bin_025_-0.024918367346938777	0.0
8	VNM	bin_026_-0.023755102040816326	0.0
8	VNM	bin_027_-0.02259183673469388	0.0
8	VNM	bin_028_-0.02142857142857143	0.0
8	VNM	bin_029_-0.02026530612244898	0.0
8	VNM	bin_030_-0.019102040816326535	0.0
8	VNM	bin_031_-0.017938775510204084	0.0
8	VNM	bin_032_-0.016775510204081634	2.863111150065001
8	VNM	bin_033_-0.015612244897959184	9.305111237711253
8	VNM	bin_034_-0.014448979591836733	31.494222650715198
8	VNM	bin_035_-0.01328571428571429	53.68333406371876
8	VNM	bin_036_-0.01212244897959184	126.69266839037627
8	VNM	bin_037_-0.010959183673469389	149.5975575908963
8	VNM	bin_038_-0.009795918367346938	177.51289130403111
8	VNM	bin_039_-0.008632653061224495	143.87133529076627
8	VNM	bin_040_-0.007469387755102044	87.32489007698253
8	VNM	bin_041_-0.006306122448979594	40.08355610091001
8	VNM	bin_042_-0.0051428571428571435	25.052222563068757
8	VNM	bin_043_-0.003979591836734693	8.589333450195053
8	VNM	bin_044_-0.0028163265306122495	2.863111150065001
8	VNM	bin_045_-0.001653061224489799	0.7157777875162502
8	VNM	bin_046_-0.0004897959183673486	0.0
8	VNM	bin_047_0.0006734693877551018	0.0
8	VNM	bin_048_0.0018367346938775522	0.0
8	VNM	median	-0.00940835973873421
9	VNM	median	-0.009729205534114393
10	VNM	median	-0.01095827005806628
11	VNM	median	-0.013876111544135336
12	VNM	bin_000_-0.054	0.0
12	VNM	bin_001_-0.05283673469387755	0.0
12	VNM	bin_002_-0.0516734693877551	0.0
12	VNM	bin_003_-0.050510204081632655	0.0
12	VNM	bin_004_-0.049346938775510205	0.0
12	VNM	bin_005_-0.048183673469387754	0.0
12	VNM	bin_006_-0.047020408163265304	0.0
12	VNM	bin_007_-0.04585714285714286	0.0
12	VNM	bin_008_-0.04469387755102041	0.0
12	VNM	bin_009_-0.04353061224489796	0.0
12	VNM	bin_010_-0.04236734693877551	0.0
12	VNM	bin_011_-0.04120408163265306	0.0
12	VNM	bin_012_-0.040040816326530615	0.0
12	VNM	bin_013_-0.038877551020408165	0.0
12	VNM	bin_014_-0.037714285714285714	0.0
12	VNM	bin_015_-0.03655102040816327	0.0
12	VNM	bin_016_-0.03538775510204081	0.0
12	VNM	bin_017_-0.03422448979591837	0.0
12	VNM	bin_018_-0.03306122448979592	0.0
12	VNM	bin_019_-0.03189795918367347	0.0
12	VNM	bin_020_-0.030734693877551022	0.0
12	VNM	bin_021_-0.02957142857142857	0.0
12	VNM	bin_022_-0.028408163265306124	0.0
12	VNM	bin_023_-0.027244897959183674	1.4315555750325004
12	VNM	bin_024_-0.026081632653061224	4.294666725097514
12	VNM	bin_025_-0.024918367346938777	7.873555662678752
12	VNM	bin_026_-0.023755102040816326	12.884000175292542
12	VNM	bin_027_-0.02259183673469388	35.07311158829626
12	VNM	bin_028_-0.02142857142857143	37.93622273836126
12	VNM	bin_029_-0.02026530612244898	55.830667426267844
12	VNM	bin_030_-0.019102040816326535	75.15666768920626
12	VNM	bin_031_-0.017938775510204084	114.52444600260003
12	VNM	bin_032_-0.016775510204081634	98.06155688972628
12	VNM	bin_033_-0.015612244897959184	93.05111237711253
12	VNM	bin_034_-0.014448979591836733	89.4722234395318
12	VNM	bin_035_-0.01328571428571429	79.45133441430377
12	VNM	bin_036_-0.01212244897959184	52.25177848868626
12	VNM	bin_037_-0.010959183673469389	41.515111675942514
12	VNM	bin_038_-0.009795918367346938	23.620666988036394
12	VNM	bin_039_-0.008632653061224495	19.326000262938756
12	VNM	bin_040_-0.007469387755102044	10.736666812743753
12	VNM	bin_041_-0.006306122448979594	2.863111150065001
12	VNM	bin_042_-0.0051428571428571435	3.578888937581251
12	VNM	bin_043_-0.003979591836734693	0.7157777875162544
12	VNM	bin_044_-0.0028163265306122495	0.0
12	VNM	bin_045_-0.001653061224489799	0.0
12	VNM	bin_046_-0.0004897959183673486	0.0
12	VNM	bin_047_0.0006734693877551018	0.0
12	VNM	bin_048_0.0018367346938775522	0.0
12	VNM	median	-0.01579128386445693
13	VNM	median	-0.01572232820853858
14	VNM	median	-0.027191964036579114
15	VNM	bin_000_-0.054	2.1527106581143984
15	VNM	bin_001_-0.05283673469387755	4.305421316228797
15	VNM	bin_002_-0.0516734693877551	2.870280877485882
15	VNM	bin_003_-0.050510204081632655	3.5878510968573307
15	VNM	bin_004_-0.049346938775510205	7.1757021937146614
15	VNM	bin_005_-0.048183673469387754	15.068974606800788
15	VNM	bin_006_-0.047020408163265304	18.65682570365823
15	VNM	bin_007_-0.04585714285714286	27.985238555487182
15	VNM	bin_008_-0.04469387755102041	34.443370529830375
15	VNM	bin_009_-0.04353061224489796	57.40561754971729
15	VNM	bin_010_-0.04236734693877551	57.40561754971729
15	VNM	bin_011_-0.04120408163265306	69.60431127903263
15	VNM	bin_012_-0.040040816326530615	61.71103886594609
15	VNM	bin_013_-0.038877551020408165	57.40561754971729
15	VNM	bin_014_-0.037714285714285714	71.03945171777558
15	VNM	bin_015_-0.03655102040816327	68.88674105966034
15	VNM	bin_016_-0.03538775510204081	73.19216237588999
15	VNM	bin_017_-0.03422448979591837	54.53533667223142
15	VNM	bin_018_-0.03306122448979592	38.74879184605917
15	VNM	bin_019_-0.03189795918367347	30.85551943297314
15	VNM	bin_020_-0.030734693877551022	29.420378994230113
15	VNM	bin_021_-0.02957142857142857	27.985238555487268
15	VNM	bin_022_-0.028408163265306124	15.068974606800788
15	VNM	bin_023_-0.027244897959183674	14.351404387429323
15	VNM	bin_024_-0.026081632653061224	3.5878510968573414
15	VNM	bin_025_-0.024918367346938777	6.458131974343195
15	VNM	bin_026_-0.023755102040816326	2.870280877485873
15	VNM	bin_027_-0.02259183673469388	1.4351404387429325
15	VNM	bin_028_-0.02142857142857143	1.4351404387429325
15	VNM	bin_029_-0.02026530612244898	0.0
15	VNM	bin_030_-0.019102040816326535	0.0
15	VNM	bin_031_-0.017938775510204084	0.0
15	VNM	bin_032_-0.016775510204081634	0.0
15	VNM	bin_033_-0.015612244897959184	0.0
15	VNM	bin_034_-0.014448979591836733	0.0
15	VNM	bin_035_-0.01328571428571429	0.0
15	VNM	bin_036_-0.01212244897959184	0.0
15	VNM	bin_037_-0.010959183673469389	0.0
15	VNM	bin_038_-0.009795918367346938	0.0
15	VNM	bin_039_-0.008632653061224495	0.0
15	VNM	bin_040_-0.007469387755102044	0.0
15	VNM	bin_041_-0.006306122448979594	0.0
15	VNM	bin_042_-0.0051428571428571435	0.0
15	VNM	bin_043_-0.003979591836734693	0.0
15	VNM	bin_044_-0.0028163265306122495	0.0
15	VNM	bin_045_-0.001653061224489799	0.0
15	VNM	bin_046_-0.0004897959183673486	0.0
15	VNM	bin_047_0.0006734693877551018	0.0
15	VNM	bin_048_0.0018367346938775522	0.0
15	VNM	median	-0.03754692055845938
