# Supplementary material for: The social costs of tropical cyclones
Source: Nat Commun. 2023 Nov 23;14:7294. doi: 10.1038/s41467-023-43114-4 (PMC10667268; doi:10.1038/s41467-023-43114-4)
Supplement: Supplementary file 4 — Source Data [file 41467_2023_43114_MOESM4_ESM.zip › figs07.csv]

lag	ISO	variable	value
0	BRB	median	-0.0006160988477493324
1	BRB	median	0.0002940562096743912
2	BRB	bin_000_-0.037	0.0
2	BRB	bin_001_-0.03619387755102041	0.0
2	BRB	bin_002_-0.03538775510204081	0.0
2	BRB	bin_003_-0.034581632653061224	0.0
2	BRB	bin_004_-0.03377551020408163	0.0
2	BRB	bin_005_-0.03296938775510204	0.0
2	BRB	bin_006_-0.03216326530612244	0.0
2	BRB	bin_007_-0.031357142857142854	0.0
2	BRB	bin_008_-0.030551020408163265	0.0
2	BRB	bin_009_-0.029744897959183673	0.0
2	BRB	bin_010_-0.02893877551020408	0.0
2	BRB	bin_011_-0.028132653061224488	0.0
2	BRB	bin_012_-0.027326530612244895	0.0
2	BRB	bin_013_-0.026520408163265306	0.0
2	BRB	bin_014_-0.02571428571428571	0.0
2	BRB	bin_015_-0.02490816326530612	0.0
2	BRB	bin_016_-0.02410204081632653	0.0
2	BRB	bin_017_-0.023295918367346936	0.0
2	BRB	bin_018_-0.022489795918367347	0.0
2	BRB	bin_019_-0.02168367346938775	0.0
2	BRB	bin_020_-0.020877551020408162	0.0
2	BRB	bin_021_-0.02007142857142857	0.0
2	BRB	bin_022_-0.019265306122448977	0.0
2	BRB	bin_023_-0.018459183673469385	0.0
2	BRB	bin_024_-0.017653061224489792	0.0
2	BRB	bin_025_-0.016846938775510203	0.0
2	BRB	bin_026_-0.01604081632653061	0.0
2	BRB	bin_027_-0.015234693877551019	0.0
2	BRB	bin_028_-0.014428571428571426	0.0
2	BRB	bin_029_-0.013622448979591834	0.0
2	BRB	bin_030_-0.012816326530612245	0.0
2	BRB	bin_031_-0.012010204081632652	0.0
2	BRB	bin_032_-0.01120408163265306	0.0
2	BRB	bin_033_-0.010397959183673467	0.0
2	BRB	bin_034_-0.009591836734693875	0.0
2	BRB	bin_035_-0.008785714285714286	0.0
2	BRB	bin_036_-0.007979591836734693	0.0
2	BRB	bin_037_-0.007173469387755101	0.0
2	BRB	bin_038_-0.006367346938775508	0.0
2	BRB	bin_039_-0.005561224489795916	0.0
2	BRB	bin_040_-0.004755102040816327	0.0
2	BRB	bin_041_-0.003948979591836731	0.0
2	BRB	bin_042_-0.0031428571428571417	0.0
2	BRB	bin_043_-0.0023367346938775527	3.098683586462742
2	BRB	bin_044_-0.0015306122448979567	142.53944497728736
2	BRB	bin_045_-0.0007244897959183677	658.9867093877431
2	BRB	bin_046_8.163265306122824e-05	386.3025537790251
2	BRB	bin_047_0.0008877551020408173	48.54604285458296
2	BRB	bin_048_0.0016938775510204132	1.0328945288209257
2	BRB	median	-0.00010345656315552984
3	BRB	median	-0.001225696692159712
4	BRB	median	-0.001077055650006963
5	BRB	bin_000_-0.037	0.0
5	BRB	bin_001_-0.03619387755102041	0.0
5	BRB	bin_002_-0.03538775510204081	0.0
5	BRB	bin_003_-0.034581632653061224	0.0
5	BRB	bin_004_-0.03377551020408163	0.0
5	BRB	bin_005_-0.03296938775510204	0.0
5	BRB	bin_006_-0.03216326530612244	0.0
5	BRB	bin_007_-0.031357142857142854	0.0
5	BRB	bin_008_-0.030551020408163265	0.0
5	BRB	bin_009_-0.029744897959183673	0.0
5	BRB	bin_010_-0.02893877551020408	0.0
5	BRB	bin_011_-0.028132653061224488	0.0
5	BRB	bin_012_-0.027326530612244895	0.0
5	BRB	bin_013_-0.026520408163265306	0.0
5	BRB	bin_014_-0.02571428571428571	0.0
5	BRB	bin_015_-0.02490816326530612	0.0
5	BRB	bin_016_-0.02410204081632653	0.0
5	BRB	bin_017_-0.023295918367346936	0.0
5	BRB	bin_018_-0.022489795918367347	0.0
5	BRB	bin_019_-0.02168367346938775	0.0
5	BRB	bin_020_-0.020877551020408162	0.0
5	BRB	bin_021_-0.02007142857142857	0.0
5	BRB	bin_022_-0.019265306122448977	0.0
5	BRB	bin_023_-0.018459183673469385	0.0
5	BRB	bin_024_-0.017653061224489792	0.0
5	BRB	bin_025_-0.016846938775510203	0.0
5	BRB	bin_026_-0.01604081632653061	0.0
5	BRB	bin_027_-0.015234693877551019	0.0
5	BRB	bin_028_-0.014428571428571426	0.0
5	BRB	bin_029_-0.013622448979591834	0.0
5	BRB	bin_030_-0.012816326530612245	0.0
5	BRB	bin_031_-0.012010204081632652	0.0
5	BRB	bin_032_-0.01120408163265306	0.0
5	BRB	bin_033_-0.010397959183673467	0.0
5	BRB	bin_034_-0.009591836734693875	0.0
5	BRB	bin_035_-0.008785714285714286	0.0
5	BRB	bin_036_-0.007979591836734693	0.0
5	BRB	bin_037_-0.007173469387755101	0.0
5	BRB	bin_038_-0.006367346938775508	5.164472644104593
5	BRB	bin_039_-0.005561224489795916	22.723679634060304
5	BRB	bin_040_-0.004755102040816327	91.92761306506135
5	BRB	bin_041_-0.003948979591836731	242.73021427291687
5	BRB	bin_042_-0.0031428571428571417	388.368342836667
5	BRB	bin_043_-0.0023367346938775527	279.91441731046774
5	BRB	bin_044_-0.0015306122448979567	158.0328629096012
5	BRB	bin_045_-0.0007244897959183677	42.348675681657475
5	BRB	bin_046_8.163265306122824e-05	9.296050759388306
5	BRB	bin_047_0.0008877551020408173	0.0
5	BRB	bin_048_0.0016938775510204132	0.0
5	BRB	median	-0.0025999677746991598
6	BRB	median	-0.0051986479750466665
7	BRB	median	-0.004836885591435852
8	BRB	bin_000_-0.037	0.0
8	BRB	bin_001_-0.03619387755102041	0.0
8	BRB	bin_002_-0.03538775510204081	0.0
8	BRB	bin_003_-0.034581632653061224	0.0
8	BRB	bin_004_-0.03377551020408163	0.0
8	BRB	bin_005_-0.03296938775510204	0.0
8	BRB	bin_006_-0.03216326530612244	0.0
8	BRB	bin_007_-0.031357142857142854	0.0
8	BRB	bin_008_-0.030551020408163265	0.0
8	BRB	bin_009_-0.029744897959183673	0.0
8	BRB	bin_010_-0.02893877551020408	0.0
8	BRB	bin_011_-0.028132653061224488	0.0
8	BRB	bin_012_-0.027326530612244895	0.0
8	BRB	bin_013_-0.026520408163265306	0.0
8	BRB	bin_014_-0.02571428571428571	0.0
8	BRB	bin_015_-0.02490816326530612	0.0
8	BRB	bin_016_-0.02410204081632653	0.0
8	BRB	bin_017_-0.023295918367346936	0.0
8	BRB	bin_018_-0.022489795918367347	0.0
8	BRB	bin_019_-0.02168367346938775	0.0
8	BRB	bin_020_-0.020877551020408162	0.0
8	BRB	bin_021_-0.02007142857142857	0.0
8	BRB	bin_022_-0.019265306122448977	0.0
8	BRB	bin_023_-0.018459183673469385	0.0
8	BRB	bin_024_-0.017653061224489792	0.0
8	BRB	bin_025_-0.016846938775510203	0.0
8	BRB	bin_026_-0.01604081632653061	0.0
8	BRB	bin_027_-0.015234693877551019	0.0
8	BRB	bin_028_-0.014428571428571426	0.0
8	BRB	bin_029_-0.013622448979591834	0.0
8	BRB	bin_030_-0.012816326530612245	0.0
8	BRB	bin_031_-0.012010204081632652	2.065789057641837
8	BRB	bin_032_-0.01120408163265306	5.164472644104593
8	BRB	bin_033_-0.010397959183673467	25.822363220522963
8	BRB	bin_034_-0.009591836734693875	58.87498814279261
8	BRB	bin_035_-0.008785714285714286	140.47365591964493
8	BRB	bin_036_-0.007979591836734693	208.64469482182554
8	BRB	bin_037_-0.007173469387755101	220.00653463885564
8	BRB	bin_038_-0.006367346938775508	246.8617923881995
8	BRB	bin_039_-0.005561224489795916	170.42759725545227
8	BRB	bin_040_-0.004755102040816327	85.73024589213586
8	BRB	bin_041_-0.003948979591836731	43.381570210478756
8	BRB	bin_042_-0.0031428571428571417	24.78946869170215
8	BRB	bin_043_-0.0023367346938775527	7.2302617017463975
8	BRB	bin_044_-0.0015306122448979567	1.0328945288209228
8	BRB	bin_045_-0.0007244897959183677	0.0
8	BRB	bin_046_8.163265306122824e-05	0.0
8	BRB	bin_047_0.0008877551020408173	0.0
8	BRB	bin_048_0.0016938775510204132	0.0
8	BRB	median	-0.006522027100159736
9	BRB	median	-0.0067667153583209246
10	BRB	median	-0.007590139330959222
11	BRB	median	-0.009656988750161547
12	BRB	bin_000_-0.037	0.0
12	BRB	bin_001_-0.03619387755102041	0.0
12	BRB	bin_002_-0.03538775510204081	0.0
12	BRB	bin_003_-0.034581632653061224	0.0
12	BRB	bin_004_-0.03377551020408163	0.0
12	BRB	bin_005_-0.03296938775510204	0.0
12	BRB	bin_006_-0.03216326530612244	0.0
12	BRB	bin_007_-0.031357142857142854	0.0
12	BRB	bin_008_-0.030551020408163265	0.0
12	BRB	bin_009_-0.029744897959183673	0.0
12	BRB	bin_010_-0.02893877551020408	0.0
12	BRB	bin_011_-0.028132653061224488	0.0
12	BRB	bin_012_-0.027326530612244895	0.0
12	BRB	bin_013_-0.026520408163265306	0.0
12	BRB	bin_014_-0.02571428571428571	0.0
12	BRB	bin_015_-0.02490816326530612	0.0
12	BRB	bin_016_-0.02410204081632653	0.0
12	BRB	bin_017_-0.023295918367346936	0.0
12	BRB	bin_018_-0.022489795918367347	0.0
12	BRB	bin_019_-0.02168367346938775	0.0
12	BRB	bin_020_-0.020877551020408162	0.0
12	BRB	bin_021_-0.02007142857142857	0.0
12	BRB	bin_022_-0.019265306122448977	1.0328945288209186
12	BRB	bin_023_-0.018459183673469385	5.164472644104593
12	BRB	bin_024_-0.017653061224489792	5.164472644104615
12	BRB	bin_025_-0.016846938775510203	12.394734345851022
12	BRB	bin_026_-0.01604081632653061	36.15130850873215
12	BRB	bin_027_-0.015234693877551019	51.644726441045925
12	BRB	bin_028_-0.014428571428571426	74.36840607510614
12	BRB	bin_029_-0.013622448979591834	72.3026170174646
12	BRB	bin_030_-0.012816326530612245	153.90128479431684
12	BRB	bin_031_-0.012010204081632652	163.19733555370513
12	BRB	bin_032_-0.01120408163265306	132.21049968907758
12	BRB	bin_033_-0.010397959183673467	132.21049968907758
12	BRB	bin_034_-0.009591836734693875	129.11181610261536
12	BRB	bin_035_-0.008785714285714286	93.99340212270359
12	BRB	bin_036_-0.007979591836734693	59.90788267161327
12	BRB	bin_037_-0.007173469387755101	48.54604285458317
12	BRB	bin_038_-0.006367346938775508	30.986835864627555
12	BRB	bin_039_-0.005561224489795916	23.756574162881225
12	BRB	bin_040_-0.004755102040816327	7.2302617017463975
12	BRB	bin_041_-0.003948979591836731	3.098683586462769
12	BRB	bin_042_-0.0031428571428571417	3.098683586462769
12	BRB	bin_043_-0.0023367346938775527	1.032894528820914
12	BRB	bin_044_-0.0015306122448979567	0.0
12	BRB	bin_045_-0.0007244897959183677	0.0
12	BRB	bin_046_8.163265306122824e-05	0.0
12	BRB	bin_047_0.0008877551020408173	0.0
12	BRB	bin_048_0.0016938775510204132	0.0
12	BRB	median	-0.010911664087586776
13	BRB	median	-0.010770375511944123
14	BRB	median	-0.01872335514158974
15	BRB	bin_000_-0.037	3.106443228165096
15	BRB	bin_001_-0.03619387755102041	4.141924304220092
15	BRB	bin_002_-0.03538775510204081	6.212886456330192
15	BRB	bin_003_-0.034581632653061224	5.177405380275116
15	BRB	bin_004_-0.03377551020408163	10.35481076055032
15	BRB	bin_005_-0.03296938775510204	21.745102597155487
15	BRB	bin_006_-0.03216326530612244	27.957989053485868
15	BRB	bin_007_-0.031357142857142854	42.454724118256316
15	BRB	bin_008_-0.030551020408163265	48.6676105745863
15	BRB	bin_009_-0.029744897959183673	85.9449293125673
15	BRB	bin_010_-0.02893877551020408	82.8384860844022
15	BRB	bin_011_-0.028132653061224488	100.44166437733769
15	BRB	bin_012_-0.027326530612244895	88.01589146467772
15	BRB	bin_013_-0.026520408163265306	90.08685361678701
15	BRB	bin_014_-0.02571428571428571	102.51262652944817
15	BRB	bin_015_-0.02490816326530612	101.47714545339271
15	BRB	bin_016_-0.02410204081632653	105.6190697576128
15	BRB	bin_017_-0.023295918367346936	77.6610807041274
15	BRB	bin_018_-0.022489795918367347	52.80953487880618
15	BRB	bin_019_-0.02168367346938775	45.56116734642141
15	BRB	bin_020_-0.020877551020408162	46.59664842247624
15	BRB	bin_021_-0.02007142857142857	31.06443228165083
15	BRB	bin_022_-0.019265306122448977	23.816064749265635
15	BRB	bin_023_-0.018459183673469385	16.567697216880443
15	BRB	bin_024_-0.017653061224489792	5.17740538027516
15	BRB	bin_025_-0.016846938775510203	8.283848608440222
15	BRB	bin_026_-0.01604081632653061	2.0709621521100554
15	BRB	bin_027_-0.015234693877551019	2.0709621521100554
15	BRB	bin_028_-0.014428571428571426	2.0709621521100554
15	BRB	bin_029_-0.013622448979591834	0.0
15	BRB	bin_030_-0.012816326530612245	0.0
15	BRB	bin_031_-0.012010204081632652	0.0
15	BRB	bin_032_-0.01120408163265306	0.0
15	BRB	bin_033_-0.010397959183673467	0.0
15	BRB	bin_034_-0.009591836734693875	0.0
15	BRB	bin_035_-0.008785714285714286	0.0
15	BRB	bin_036_-0.007979591836734693	0.0
15	BRB	bin_037_-0.007173469387755101	0.0
15	BRB	bin_038_-0.006367346938775508	0.0
15	BRB	bin_039_-0.005561224489795916	0.0
15	BRB	bin_040_-0.004755102040816327	0.0
15	BRB	bin_041_-0.003948979591836731	0.0
15	BRB	bin_042_-0.0031428571428571417	0.0
15	BRB	bin_043_-0.0023367346938775527	0.0
15	BRB	bin_044_-0.0015306122448979567	0.0
15	BRB	bin_045_-0.0007244897959183677	0.0
15	BRB	bin_046_8.163265306122824e-05	0.0
15	BRB	bin_047_0.0008877551020408173	0.0
15	BRB	bin_048_0.0016938775510204132	0.0
15	BRB	median	-0.025705283368140257
0	CUB	median	-0.0005969773997740129
1	CUB	median	0.000284929783719126
2	CUB	bin_000_-0.037	0.0
2	CUB	bin_001_-0.03619387755102041	0.0
2	CUB	bin_002_-0.03538775510204081	0.0
2	CUB	bin_003_-0.034581632653061224	0.0
2	CUB	bin_004_-0.03377551020408163	0.0
2	CUB	bin_005_-0.03296938775510204	0.0
2	CUB	bin_006_-0.03216326530612244	0.0
2	CUB	bin_007_-0.031357142857142854	0.0
2	CUB	bin_008_-0.030551020408163265	0.0
2	CUB	bin_009_-0.029744897959183673	0.0
2	CUB	bin_010_-0.02893877551020408	0.0
2	CUB	bin_011_-0.028132653061224488	0.0
2	CUB	bin_012_-0.027326530612244895	0.0
2	CUB	bin_013_-0.026520408163265306	0.0
2	CUB	bin_014_-0.02571428571428571	0.0
2	CUB	bin_015_-0.02490816326530612	0.0
2	CUB	bin_016_-0.02410204081632653	0.0
2	CUB	bin_017_-0.023295918367346936	0.0
2	CUB	bin_018_-0.022489795918367347	0.0
2	CUB	bin_019_-0.02168367346938775	0.0
2	CUB	bin_020_-0.020877551020408162	0.0
2	CUB	bin_021_-0.02007142857142857	0.0
2	CUB	bin_022_-0.019265306122448977	0.0
2	CUB	bin_023_-0.018459183673469385	0.0
2	CUB	bin_024_-0.017653061224489792	0.0
2	CUB	bin_025_-0.016846938775510203	0.0
2	CUB	bin_026_-0.01604081632653061	0.0
2	CUB	bin_027_-0.015234693877551019	0.0
2	CUB	bin_028_-0.014428571428571426	0.0
2	CUB	bin_029_-0.013622448979591834	0.0
2	CUB	bin_030_-0.012816326530612245	0.0
2	CUB	bin_031_-0.012010204081632652	0.0
2	CUB	bin_032_-0.01120408163265306	0.0
2	CUB	bin_033_-0.010397959183673467	0.0
2	CUB	bin_034_-0.009591836734693875	0.0
2	CUB	bin_035_-0.008785714285714286	0.0
2	CUB	bin_036_-0.007979591836734693	0.0
2	CUB	bin_037_-0.007173469387755101	0.0
2	CUB	bin_038_-0.006367346938775508	0.0
2	CUB	bin_039_-0.005561224489795916	0.0
2	CUB	bin_040_-0.004755102040816327	0.0
2	CUB	bin_041_-0.003948979591836731	0.0
2	CUB	bin_042_-0.0031428571428571417	0.0
2	CUB	bin_043_-0.0023367346938775527	3.098683586462742
2	CUB	bin_044_-0.0015306122448979567	126.0131325161526
2	CUB	bin_045_-0.0007244897959183677	676.5459163776986
2	CUB	bin_046_8.163265306122824e-05	392.4999209519507
2	CUB	bin_047_0.0008877551020408173	41.31578115283656
2	CUB	bin_048_0.0016938775510204132	1.0328945288209257
2	CUB	median	-0.00010024565098240936
3	CUB	median	-0.001187655563502726
4	CUB	median	-0.0010469879246157447
5	CUB	bin_000_-0.037	0.0
5	CUB	bin_001_-0.03619387755102041	0.0
5	CUB	bin_002_-0.03538775510204081	0.0
5	CUB	bin_003_-0.034581632653061224	0.0
5	CUB	bin_004_-0.03377551020408163	0.0
5	CUB	bin_005_-0.03296938775510204	0.0
5	CUB	bin_006_-0.03216326530612244	0.0
5	CUB	bin_007_-0.031357142857142854	0.0
5	CUB	bin_008_-0.030551020408163265	0.0
5	CUB	bin_009_-0.029744897959183673	0.0
5	CUB	bin_010_-0.02893877551020408	0.0
5	CUB	bin_011_-0.028132653061224488	0.0
5	CUB	bin_012_-0.027326530612244895	0.0
5	CUB	bin_013_-0.026520408163265306	0.0
5	CUB	bin_014_-0.02571428571428571	0.0
5	CUB	bin_015_-0.02490816326530612	0.0
5	CUB	bin_016_-0.02410204081632653	0.0
5	CUB	bin_017_-0.023295918367346936	0.0
5	CUB	bin_018_-0.022489795918367347	0.0
5	CUB	bin_019_-0.02168367346938775	0.0
5	CUB	bin_020_-0.020877551020408162	0.0
5	CUB	bin_021_-0.02007142857142857	0.0
5	CUB	bin_022_-0.019265306122448977	0.0
5	CUB	bin_023_-0.018459183673469385	0.0
5	CUB	bin_024_-0.017653061224489792	0.0
5	CUB	bin_025_-0.016846938775510203	0.0
5	CUB	bin_026_-0.01604081632653061	0.0
5	CUB	bin_027_-0.015234693877551019	0.0
5	CUB	bin_028_-0.014428571428571426	0.0
5	CUB	bin_029_-0.013622448979591834	0.0
5	CUB	bin_030_-0.012816326530612245	0.0
5	CUB	bin_031_-0.012010204081632652	0.0
5	CUB	bin_032_-0.01120408163265306	0.0
5	CUB	bin_033_-0.010397959183673467	0.0
5	CUB	bin_034_-0.009591836734693875	0.0
5	CUB	bin_035_-0.008785714285714286	0.0
5	CUB	bin_036_-0.007979591836734693	0.0
5	CUB	bin_037_-0.007173469387755101	0.0
5	CUB	bin_038_-0.006367346938775508	4.131578115283674
5	CUB	bin_039_-0.005561224489795916	12.394734345851075
5	CUB	bin_040_-0.004755102040816327	82.63156230567311
5	CUB	bin_041_-0.003948979591836731	204.51311670654275
5	CUB	bin_042_-0.0031428571428571417	397.66439359605533
5	CUB	bin_043_-0.0023367346938775527	316.06572581919966
5	CUB	bin_044_-0.0015306122448979567	167.32891366898951
5	CUB	bin_045_-0.0007244897959183677	46.480253796941135
5	CUB	bin_046_8.163265306122824e-05	9.296050759388306
5	CUB	bin_047_0.0008877551020408173	0.0
5	CUB	bin_048_0.0016938775510204132	0.0
5	CUB	median	-0.002487317896763458
6	CUB	median	-0.004993435886311522
7	CUB	median	-0.004644330830048179
8	CUB	bin_000_-0.037	0.0
8	CUB	bin_001_-0.03619387755102041	0.0
8	CUB	bin_002_-0.03538775510204081	0.0
8	CUB	bin_003_-0.034581632653061224	0.0
8	CUB	bin_004_-0.03377551020408163	0.0
8	CUB	bin_005_-0.03296938775510204	0.0
8	CUB	bin_006_-0.03216326530612244	0.0
8	CUB	bin_007_-0.031357142857142854	0.0
8	CUB	bin_008_-0.030551020408163265	0.0
8	CUB	bin_009_-0.029744897959183673	0.0
8	CUB	bin_010_-0.02893877551020408	0.0
8	CUB	bin_011_-0.028132653061224488	0.0
8	CUB	bin_012_-0.027326530612244895	0.0
8	CUB	bin_013_-0.026520408163265306	0.0
8	CUB	bin_014_-0.02571428571428571	0.0
8	CUB	bin_015_-0.02490816326530612	0.0
8	CUB	bin_016_-0.02410204081632653	0.0
8	CUB	bin_017_-0.023295918367346936	0.0
8	CUB	bin_018_-0.022489795918367347	0.0
8	CUB	bin_019_-0.02168367346938775	0.0
8	CUB	bin_020_-0.020877551020408162	0.0
8	CUB	bin_021_-0.02007142857142857	0.0
8	CUB	bin_022_-0.019265306122448977	0.0
8	CUB	bin_023_-0.018459183673469385	0.0
8	CUB	bin_024_-0.017653061224489792	0.0
8	CUB	bin_025_-0.016846938775510203	0.0
8	CUB	bin_026_-0.01604081632653061	0.0
8	CUB	bin_027_-0.015234693877551019	0.0
8	CUB	bin_028_-0.014428571428571426	0.0
8	CUB	bin_029_-0.013622448979591834	0.0
8	CUB	bin_030_-0.012816326530612245	0.0
8	CUB	bin_031_-0.012010204081632652	0.0
8	CUB	bin_032_-0.01120408163265306	4.131578115283674
8	CUB	bin_033_-0.010397959183673467	12.394734345851022
8	CUB	bin_034_-0.009591836734693875	40.282886624015994
8	CUB	bin_035_-0.008785714285714286	83.6644568344944
8	CUB	bin_036_-0.007979591836734693	186.95390971658622
8	CUB	bin_037_-0.007173469387755101	234.46705804234847
8	CUB	bin_038_-0.006367346938775508	264.42099937815516
8	CUB	bin_039_-0.005561224489795916	208.64469482182645
8	CUB	bin_040_-0.004755102040816327	114.65129269912146
8	CUB	bin_041_-0.003948979591836731	46.48025379694153
8	CUB	bin_042_-0.0031428571428571417	34.085519451090455
8	CUB	bin_043_-0.0023367346938775527	7.2302617017463975
8	CUB	bin_044_-0.0015306122448979567	3.098683586462769
8	CUB	bin_045_-0.0007244897959183677	0.0
8	CUB	bin_046_8.163265306122824e-05	0.0
8	CUB	bin_047_0.0008877551020408173	0.0
8	CUB	bin_048_0.0016938775510204132	0.0
8	CUB	median	-0.006184287837246235
9	CUB	median	-0.0063998461796564415
10	CUB	median	-0.007210806941266991
11	CUB	median	-0.008971482506533655
12	CUB	bin_000_-0.037	0.0
12	CUB	bin_001_-0.03619387755102041	0.0
12	CUB	bin_002_-0.03538775510204081	0.0
12	CUB	bin_003_-0.034581632653061224	0.0
12	CUB	bin_004_-0.03377551020408163	0.0
12	CUB	bin_005_-0.03296938775510204	0.0
12	CUB	bin_006_-0.03216326530612244	0.0
12	CUB	bin_007_-0.031357142857142854	0.0
12	CUB	bin_008_-0.030551020408163265	0.0
12	CUB	bin_009_-0.029744897959183673	0.0
12	CUB	bin_010_-0.02893877551020408	0.0
12	CUB	bin_011_-0.028132653061224488	0.0
12	CUB	bin_012_-0.027326530612244895	0.0
12	CUB	bin_013_-0.026520408163265306	0.0
12	CUB	bin_014_-0.02571428571428571	0.0
12	CUB	bin_015_-0.02490816326530612	0.0
12	CUB	bin_016_-0.02410204081632653	0.0
12	CUB	bin_017_-0.023295918367346936	0.0
12	CUB	bin_018_-0.022489795918367347	0.0
12	CUB	bin_019_-0.02168367346938775	0.0
12	CUB	bin_020_-0.020877551020408162	0.0
12	CUB	bin_021_-0.02007142857142857	0.0
12	CUB	bin_022_-0.019265306122448977	0.0
12	CUB	bin_023_-0.018459183673469385	0.0
12	CUB	bin_024_-0.017653061224489792	1.0328945288209228
12	CUB	bin_025_-0.016846938775510203	5.164472644104593
12	CUB	bin_026_-0.01604081632653061	9.296050759388267
12	CUB	bin_027_-0.015234693877551019	16.526312461134697
12	CUB	bin_028_-0.014428571428571426	51.644726441045925
12	CUB	bin_029_-0.013622448979591834	58.87498814279261
12	CUB	bin_030_-0.012816326530612245	85.73024589213624
12	CUB	bin_031_-0.012010204081632652	123.94734345851022
12	CUB	bin_032_-0.01120408163265306	191.0854878318699
12	CUB	bin_033_-0.010397959183673467	149.76970667903316
12	CUB	bin_034_-0.009591836734693875	140.47365591964552
12	CUB	bin_035_-0.008785714285714286	140.47365591964493
12	CUB	bin_036_-0.007979591836734693	101.22366382445001
12	CUB	bin_037_-0.007173469387755101	63.00656625807603
12	CUB	bin_038_-0.006367346938775508	45.447359268120415
12	CUB	bin_039_-0.005561224489795916	30.98683586462769
12	CUB	bin_040_-0.004755102040816327	15.493417932313712
12	CUB	bin_041_-0.003948979591836731	4.131578115283691
12	CUB	bin_042_-0.0031428571428571417	5.164472644104615
12	CUB	bin_043_-0.0023367346938775527	1.032894528820914
12	CUB	bin_044_-0.0015306122448979567	0.0
12	CUB	bin_045_-0.0007244897959183677	0.0
12	CUB	bin_046_8.163265306122824e-05	0.0
12	CUB	bin_047_0.0008877551020408173	0.0
12	CUB	bin_048_0.0016938775510204132	0.0
12	CUB	median	-0.009956648398715143
13	CUB	median	-0.009891599236849605
14	CUB	median	-0.017007449742762273
15	CUB	bin_000_-0.037	1.0328945288209228
15	CUB	bin_001_-0.03619387755102041	0.0
15	CUB	bin_002_-0.03538775510204081	0.0
15	CUB	bin_003_-0.034581632653061224	2.065789057641828
15	CUB	bin_004_-0.03377551020408163	3.098683586462769
15	CUB	bin_005_-0.03296938775510204	4.131578115283656
15	CUB	bin_006_-0.03216326530612244	6.197367172925538
15	CUB	bin_007_-0.031357142857142854	5.164472644104615
15	CUB	bin_008_-0.030551020408163265	13.427628874671939
15	CUB	bin_009_-0.029744897959183673	20.65789057641837
15	CUB	bin_010_-0.02893877551020408	39.249992095194905
15	CUB	bin_011_-0.028132653061224488	49.57893738340409
15	CUB	bin_012_-0.027326530612244895	73.33551154628553
15	CUB	bin_013_-0.026520408163265306	93.99340212270317
15	CUB	bin_014_-0.02571428571428571	108.4539255261969
15	CUB	bin_015_-0.02490816326530612	97.09208570916634
15	CUB	bin_016_-0.02410204081632653	105.35524193973367
15	CUB	bin_017_-0.023295918367346936	107.42103099737598
15	CUB	bin_018_-0.022489795918367347	106.38813646855415
15	CUB	bin_019_-0.02168367346938775	127.04602704497353
15	CUB	bin_020_-0.020877551020408162	58.874988142792354
15	CUB	bin_021_-0.02007142857142857	55.7763045563296
15	CUB	bin_022_-0.019265306122448977	55.7763045563296
15	CUB	bin_023_-0.018459183673469385	39.249992095194905
15	CUB	bin_024_-0.017653061224489792	29.953941335806764
15	CUB	bin_025_-0.016846938775510203	16.526312461134697
15	CUB	bin_026_-0.01604081632653061	7.2302617017464295
15	CUB	bin_027_-0.015234693877551019	7.2302617017464295
15	CUB	bin_028_-0.014428571428571426	3.0986835864627555
15	CUB	bin_029_-0.013622448979591834	2.0657890576418456
15	CUB	bin_030_-0.012816326530612245	1.0328945288209186
15	CUB	bin_031_-0.012010204081632652	0.0
15	CUB	bin_032_-0.01120408163265306	0.0
15	CUB	bin_033_-0.010397959183673467	0.0
15	CUB	bin_034_-0.009591836734693875	0.0
15	CUB	bin_035_-0.008785714285714286	0.0
15	CUB	bin_036_-0.007979591836734693	0.0
15	CUB	bin_037_-0.007173469387755101	0.0
15	CUB	bin_038_-0.006367346938775508	0.0
15	CUB	bin_039_-0.005561224489795916	0.0
15	CUB	bin_040_-0.004755102040816327	0.0
15	CUB	bin_041_-0.003948979591836731	0.0
15	CUB	bin_042_-0.0031428571428571417	0.0
15	CUB	bin_043_-0.0023367346938775527	0.0
15	CUB	bin_044_-0.0015306122448979567	0.0
15	CUB	bin_045_-0.0007244897959183677	0.0
15	CUB	bin_046_8.163265306122824e-05	0.0
15	CUB	bin_047_0.0008877551020408173	0.0
15	CUB	bin_048_0.0016938775510204132	0.0
15	CUB	median	-0.023302051534219794
0	DOM	median	-0.0005297853016883829
1	DOM	median	0.0002528598427424319
2	DOM	bin_000_-0.037	0.0
2	DOM	bin_001_-0.03619387755102041	0.0
2	DOM	bin_002_-0.03538775510204081	0.0
2	DOM	bin_003_-0.034581632653061224	0.0
2	DOM	bin_004_-0.03377551020408163	0.0
2	DOM	bin_005_-0.03296938775510204	0.0
2	DOM	bin_006_-0.03216326530612244	0.0
2	DOM	bin_007_-0.031357142857142854	0.0
2	DOM	bin_008_-0.030551020408163265	0.0
2	DOM	bin_009_-0.029744897959183673	0.0
2	DOM	bin_010_-0.02893877551020408	0.0
2	DOM	bin_011_-0.028132653061224488	0.0
2	DOM	bin_012_-0.027326530612244895	0.0
2	DOM	bin_013_-0.026520408163265306	0.0
2	DOM	bin_014_-0.02571428571428571	0.0
2	DOM	bin_015_-0.02490816326530612	0.0
2	DOM	bin_016_-0.02410204081632653	0.0
2	DOM	bin_017_-0.023295918367346936	0.0
2	DOM	bin_018_-0.022489795918367347	0.0
2	DOM	bin_019_-0.02168367346938775	0.0
2	DOM	bin_020_-0.020877551020408162	0.0
2	DOM	bin_021_-0.02007142857142857	0.0
2	DOM	bin_022_-0.019265306122448977	0.0
2	DOM	bin_023_-0.018459183673469385	0.0
2	DOM	bin_024_-0.017653061224489792	0.0
2	DOM	bin_025_-0.016846938775510203	0.0
2	DOM	bin_026_-0.01604081632653061	0.0
2	DOM	bin_027_-0.015234693877551019	0.0
2	DOM	bin_028_-0.014428571428571426	0.0
2	DOM	bin_029_-0.013622448979591834	0.0
2	DOM	bin_030_-0.012816326530612245	0.0
2	DOM	bin_031_-0.012010204081632652	0.0
2	DOM	bin_032_-0.01120408163265306	0.0
2	DOM	bin_033_-0.010397959183673467	0.0
2	DOM	bin_034_-0.009591836734693875	0.0
2	DOM	bin_035_-0.008785714285714286	0.0
2	DOM	bin_036_-0.007979591836734693	0.0
2	DOM	bin_037_-0.007173469387755101	0.0
2	DOM	bin_038_-0.006367346938775508	0.0
2	DOM	bin_039_-0.005561224489795916	0.0
2	DOM	bin_040_-0.004755102040816327	0.0
2	DOM	bin_041_-0.003948979591836731	0.0
2	DOM	bin_042_-0.0031428571428571417	0.0
2	DOM	bin_043_-0.0023367346938775527	2.065789057641828
2	DOM	bin_044_-0.0015306122448979567	89.86182400742028
2	DOM	bin_045_-0.0007244897959183677	716.8288030017143
2	DOM	bin_046_8.163265306122824e-05	406.9604443554436
2	DOM	bin_047_0.0008877551020408173	23.756574162881023
2	DOM	bin_048_0.0016938775510204132	1.0328945288209257
2	DOM	median	-8.896261813054988e-05
3	DOM	median	-0.0010539803705305498
4	DOM	median	-0.0009264304633074573
5	DOM	bin_000_-0.037	0.0
5	DOM	bin_001_-0.03619387755102041	0.0
5	DOM	bin_002_-0.03538775510204081	0.0
5	DOM	bin_003_-0.034581632653061224	0.0
5	DOM	bin_004_-0.03377551020408163	0.0
5	DOM	bin_005_-0.03296938775510204	0.0
5	DOM	bin_006_-0.03216326530612244	0.0
5	DOM	bin_007_-0.031357142857142854	0.0
5	DOM	bin_008_-0.030551020408163265	0.0
5	DOM	bin_009_-0.029744897959183673	0.0
5	DOM	bin_010_-0.02893877551020408	0.0
5	DOM	bin_011_-0.028132653061224488	0.0
5	DOM	bin_012_-0.027326530612244895	0.0
5	DOM	bin_013_-0.026520408163265306	0.0
5	DOM	bin_014_-0.02571428571428571	0.0
5	DOM	bin_015_-0.02490816326530612	0.0
5	DOM	bin_016_-0.02410204081632653	0.0
5	DOM	bin_017_-0.023295918367346936	0.0
5	DOM	bin_018_-0.022489795918367347	0.0
5	DOM	bin_019_-0.02168367346938775	0.0
5	DOM	bin_020_-0.020877551020408162	0.0
5	DOM	bin_021_-0.02007142857142857	0.0
5	DOM	bin_022_-0.019265306122448977	0.0
5	DOM	bin_023_-0.018459183673469385	0.0
5	DOM	bin_024_-0.017653061224489792	0.0
5	DOM	bin_025_-0.016846938775510203	0.0
5	DOM	bin_026_-0.01604081632653061	0.0
5	DOM	bin_027_-0.015234693877551019	0.0
5	DOM	bin_028_-0.014428571428571426	0.0
5	DOM	bin_029_-0.013622448979591834	0.0
5	DOM	bin_030_-0.012816326530612245	0.0
5	DOM	bin_031_-0.012010204081632652	0.0
5	DOM	bin_032_-0.01120408163265306	0.0
5	DOM	bin_033_-0.010397959183673467	0.0
5	DOM	bin_034_-0.009591836734693875	0.0
5	DOM	bin_035_-0.008785714285714286	0.0
5	DOM	bin_036_-0.007979591836734693	0.0
5	DOM	bin_037_-0.007173469387755101	0.0
5	DOM	bin_038_-0.006367346938775508	0.0
5	DOM	bin_039_-0.005561224489795916	5.164472644104615
5	DOM	bin_040_-0.004755102040816327	27.88815227816468
5	DOM	bin_041_-0.003948979591836731	135.3091832755409
5	DOM	bin_042_-0.0031428571428571417	381.1380811349206
5	DOM	bin_043_-0.0023367346938775527	416.25649511482834
5	DOM	bin_044_-0.0015306122448979567	210.71048387946828
5	DOM	bin_045_-0.0007244897959183677	54.74341002750844
5	DOM	bin_046_8.163265306122824e-05	9.296050759388306
5	DOM	bin_047_0.0008877551020408173	0.0
5	DOM	bin_048_0.0016938775510204132	0.0
5	DOM	median	-0.0021977684973556407
6	DOM	median	-0.004421655439964948
7	DOM	median	-0.0041038456723025765
8	DOM	bin_000_-0.037	0.0
8	DOM	bin_001_-0.03619387755102041	0.0
8	DOM	bin_002_-0.03538775510204081	0.0
8	DOM	bin_003_-0.034581632653061224	0.0
8	DOM	bin_004_-0.03377551020408163	0.0
8	DOM	bin_005_-0.03296938775510204	0.0
8	DOM	bin_006_-0.03216326530612244	0.0
8	DOM	bin_007_-0.031357142857142854	0.0
8	DOM	bin_008_-0.030551020408163265	0.0
8	DOM	bin_009_-0.029744897959183673	0.0
8	DOM	bin_010_-0.02893877551020408	0.0
8	DOM	bin_011_-0.028132653061224488	0.0
8	DOM	bin_012_-0.027326530612244895	0.0
8	DOM	bin_013_-0.026520408163265306	0.0
8	DOM	bin_014_-0.02571428571428571	0.0
8	DOM	bin_015_-0.02490816326530612	0.0
8	DOM	bin_016_-0.02410204081632653	0.0
8	DOM	bin_017_-0.023295918367346936	0.0
8	DOM	bin_018_-0.022489795918367347	0.0
8	DOM	bin_019_-0.02168367346938775	0.0
8	DOM	bin_020_-0.020877551020408162	0.0
8	DOM	bin_021_-0.02007142857142857	0.0
8	DOM	bin_022_-0.019265306122448977	0.0
8	DOM	bin_023_-0.018459183673469385	0.0
8	DOM	bin_024_-0.017653061224489792	0.0
8	DOM	bin_025_-0.016846938775510203	0.0
8	DOM	bin_026_-0.01604081632653061	0.0
8	DOM	bin_027_-0.015234693877551019	0.0
8	DOM	bin_028_-0.014428571428571426	0.0
8	DOM	bin_029_-0.013622448979591834	0.0
8	DOM	bin_030_-0.012816326530612245	0.0
8	DOM	bin_031_-0.012010204081632652	0.0
8	DOM	bin_032_-0.01120408163265306	0.0
8	DOM	bin_033_-0.010397959183673467	2.065789057641837
8	DOM	bin_034_-0.009591836734693875	6.197367172925538
8	DOM	bin_035_-0.008785714285714286	43.38157021047858
8	DOM	bin_036_-0.007979591836734693	85.73024589213624
8	DOM	bin_037_-0.007173469387755101	209.67758935064646
8	DOM	bin_038_-0.006367346938775508	265.453893906976
8	DOM	bin_039_-0.005561224489795916	288.1775735410375
8	DOM	bin_040_-0.004755102040816327	194.18417141833183
8	DOM	bin_041_-0.003948979591836731	84.69735136331568
8	DOM	bin_042_-0.0031428571428571417	43.381570210478756
8	DOM	bin_043_-0.0023367346938775527	14.460523403492795
8	DOM	bin_044_-0.0015306122448979567	3.098683586462769
8	DOM	bin_045_-0.0007244897959183677	0.0
8	DOM	bin_046_8.163265306122824e-05	0.0
8	DOM	bin_047_0.0008877551020408173	0.0
8	DOM	bin_048_0.0016938775510204132	0.0
8	DOM	median	-0.005538918352694629
9	DOM	median	-0.005735320890448496
10	DOM	median	-0.00650710839541159
11	DOM	median	-0.008221735111395328
12	DOM	bin_000_-0.037	0.0
12	DOM	bin_001_-0.03619387755102041	0.0
12	DOM	bin_002_-0.03538775510204081	0.0
12	DOM	bin_003_-0.034581632653061224	0.0
12	DOM	bin_004_-0.03377551020408163	0.0
12	DOM	bin_005_-0.03296938775510204	0.0
12	DOM	bin_006_-0.03216326530612244	0.0
12	DOM	bin_007_-0.031357142857142854	0.0
12	DOM	bin_008_-0.030551020408163265	0.0
12	DOM	bin_009_-0.029744897959183673	0.0
12	DOM	bin_010_-0.02893877551020408	0.0
12	DOM	bin_011_-0.028132653061224488	0.0
12	DOM	bin_012_-0.027326530612244895	0.0
12	DOM	bin_013_-0.026520408163265306	0.0
12	DOM	bin_014_-0.02571428571428571	0.0
12	DOM	bin_015_-0.02490816326530612	0.0
12	DOM	bin_016_-0.02410204081632653	0.0
12	DOM	bin_017_-0.023295918367346936	0.0
12	DOM	bin_018_-0.022489795918367347	0.0
12	DOM	bin_019_-0.02168367346938775	0.0
12	DOM	bin_020_-0.020877551020408162	0.0
12	DOM	bin_021_-0.02007142857142857	0.0
12	DOM	bin_022_-0.019265306122448977	0.0
12	DOM	bin_023_-0.018459183673469385	0.0
12	DOM	bin_024_-0.017653061224489792	0.0
12	DOM	bin_025_-0.016846938775510203	0.0
12	DOM	bin_026_-0.01604081632653061	3.0986835864627555
12	DOM	bin_027_-0.015234693877551019	6.197367172925511
12	DOM	bin_028_-0.014428571428571426	15.493417932313777
12	DOM	bin_029_-0.013622448979591834	42.34867568165784
12	DOM	bin_030_-0.012816326530612245	61.97367172925511
12	DOM	bin_031_-0.012010204081632652	99.15787476680818
12	DOM	bin_032_-0.01120408163265306	130.14471063143574
12	DOM	bin_033_-0.010397959183673467	205.54601123536278
12	DOM	bin_034_-0.009591836734693875	155.96707385195936
12	DOM	bin_035_-0.008785714285714286	150.8026012078541
12	DOM	bin_036_-0.007979591836734693	140.47365591964493
12	DOM	bin_037_-0.007173469387755101	90.89471853624083
12	DOM	bin_038_-0.006367346938775508	64.03946078689695
12	DOM	bin_039_-0.005561224489795916	35.11841397991138
12	DOM	bin_040_-0.004755102040816327	26.855257749343764
12	DOM	bin_041_-0.003948979591836731	6.197367172925538
12	DOM	bin_042_-0.0031428571428571417	5.164472644104615
12	DOM	bin_043_-0.0023367346938775527	1.032894528820914
12	DOM	bin_044_-0.0015306122448979567	0.0
12	DOM	bin_045_-0.0007244897959183677	0.0
12	DOM	bin_046_8.163265306122824e-05	0.0
12	DOM	bin_047_0.0008877551020408173	0.0
12	DOM	bin_048_0.0016938775510204132	0.0
12	DOM	median	-0.009276574861529534
13	DOM	median	-0.00920238238835944
14	DOM	median	-0.015830210589029628
15	DOM	bin_000_-0.037	0.0
15	DOM	bin_001_-0.03619387755102041	0.0
15	DOM	bin_002_-0.03538775510204081	0.0
15	DOM	bin_003_-0.034581632653061224	1.032894528820914
15	DOM	bin_004_-0.03377551020408163	0.0
15	DOM	bin_005_-0.03296938775510204	0.0
15	DOM	bin_006_-0.03216326530612244	2.0657890576418456
15	DOM	bin_007_-0.031357142857142854	3.098683586462769
15	DOM	bin_008_-0.030551020408163265	6.197367172925511
15	DOM	bin_009_-0.029744897959183673	8.263156230567349
15	DOM	bin_010_-0.02893877551020408	6.197367172925511
15	DOM	bin_011_-0.028132653061224488	21.69078510523929
15	DOM	bin_012_-0.027326530612244895	29.953941335806764
15	DOM	bin_013_-0.026520408163265306	53.71051549868753
15	DOM	bin_014_-0.02571428571428571	67.13814437335999
15	DOM	bin_015_-0.02490816326530612	100.1907692956291
15	DOM	bin_016_-0.02410204081632653	114.65129269912194
15	DOM	bin_017_-0.023295918367346936	103.28945288209229
15	DOM	bin_018_-0.022489795918367347	110.51971458383781
15	DOM	bin_019_-0.02168367346938775	124.98023798733166
15	DOM	bin_020_-0.020877551020408162	106.38813646855459
15	DOM	bin_021_-0.02007142857142857	121.88155440086838
15	DOM	bin_022_-0.019265306122448977	67.13814437335971
15	DOM	bin_023_-0.018459183673469385	54.74341002750868
15	DOM	bin_024_-0.017653061224489792	53.71051549868799
15	DOM	bin_025_-0.016846938775510203	32.01973039344848
15	DOM	bin_026_-0.01604081632653061	25.822363220522963
15	DOM	bin_027_-0.015234693877551019	8.263156230567349
15	DOM	bin_028_-0.014428571428571426	11.361839817030104
15	DOM	bin_029_-0.013622448979591834	2.0657890576418456
15	DOM	bin_030_-0.012816326530612245	3.0986835864627555
15	DOM	bin_031_-0.012010204081632652	1.0328945288209186
15	DOM	bin_032_-0.01120408163265306	0.0
15	DOM	bin_033_-0.010397959183673467	0.0
15	DOM	bin_034_-0.009591836734693875	0.0
15	DOM	bin_035_-0.008785714285714286	0.0
15	DOM	bin_036_-0.007979591836734693	0.0
15	DOM	bin_037_-0.007173469387755101	0.0
15	DOM	bin_038_-0.006367346938775508	0.0
15	DOM	bin_039_-0.005561224489795916	0.0
15	DOM	bin_040_-0.004755102040816327	0.0
15	DOM	bin_041_-0.003948979591836731	0.0
15	DOM	bin_042_-0.0031428571428571417	0.0
15	DOM	bin_043_-0.0023367346938775527	0.0
15	DOM	bin_044_-0.0015306122448979567	0.0
15	DOM	bin_045_-0.0007244897959183677	0.0
15	DOM	bin_046_8.163265306122824e-05	0.0
15	DOM	bin_047_0.0008877551020408173	0.0
15	DOM	bin_048_0.0016938775510204132	0.0
15	DOM	median	-0.02171622116698356
0	HTI	median	-0.000588060941335871
1	HTI	median	0.00028067407056267806
2	HTI	bin_000_-0.037	0.0
2	HTI	bin_001_-0.03619387755102041	0.0
2	HTI	bin_002_-0.03538775510204081	0.0
2	HTI	bin_003_-0.034581632653061224	0.0
2	HTI	bin_004_-0.03377551020408163	0.0
2	HTI	bin_005_-0.03296938775510204	0.0
2	HTI	bin_006_-0.03216326530612244	0.0
2	HTI	bin_007_-0.031357142857142854	0.0
2	HTI	bin_008_-0.030551020408163265	0.0
2	HTI	bin_009_-0.029744897959183673	0.0
2	HTI	bin_010_-0.02893877551020408	0.0
2	HTI	bin_011_-0.028132653061224488	0.0
2	HTI	bin_012_-0.027326530612244895	0.0
2	HTI	bin_013_-0.026520408163265306	0.0
2	HTI	bin_014_-0.02571428571428571	0.0
2	HTI	bin_015_-0.02490816326530612	0.0
2	HTI	bin_016_-0.02410204081632653	0.0
2	HTI	bin_017_-0.023295918367346936	0.0
2	HTI	bin_018_-0.022489795918367347	0.0
2	HTI	bin_019_-0.02168367346938775	0.0
2	HTI	bin_020_-0.020877551020408162	0.0
2	HTI	bin_021_-0.02007142857142857	0.0
2	HTI	bin_022_-0.019265306122448977	0.0
2	HTI	bin_023_-0.018459183673469385	0.0
2	HTI	bin_024_-0.017653061224489792	0.0
2	HTI	bin_025_-0.016846938775510203	0.0
2	HTI	bin_026_-0.01604081632653061	0.0
2	HTI	bin_027_-0.015234693877551019	0.0
2	HTI	bin_028_-0.014428571428571426	0.0
2	HTI	bin_029_-0.013622448979591834	0.0
2	HTI	bin_030_-0.012816326530612245	0.0
2	HTI	bin_031_-0.012010204081632652	0.0
2	HTI	bin_032_-0.01120408163265306	0.0
2	HTI	bin_033_-0.010397959183673467	0.0
2	HTI	bin_034_-0.009591836734693875	0.0
2	HTI	bin_035_-0.008785714285714286	0.0
2	HTI	bin_036_-0.007979591836734693	0.0
2	HTI	bin_037_-0.007173469387755101	0.0
2	HTI	bin_038_-0.006367346938775508	0.0
2	HTI	bin_039_-0.005561224489795916	0.0
2	HTI	bin_040_-0.004755102040816327	0.0
2	HTI	bin_041_-0.003948979591836731	0.0
2	HTI	bin_042_-0.0031428571428571417	0.0
2	HTI	bin_043_-0.0023367346938775527	3.098683586462742
2	HTI	bin_044_-0.0015306122448979567	121.8815544008689
2	HTI	bin_045_-0.0007244897959183677	680.6774944929823
2	HTI	bin_046_8.163265306122824e-05	392.4999209519507
2	HTI	bin_047_0.0008877551020408173	41.31578115283656
2	HTI	bin_048_0.0016938775510204132	1.0328945288209257
2	HTI	median	-9.874838126846798e-05
3	HTI	median	-0.001169916732058171
4	HTI	median	-0.0010332442151487619
5	HTI	bin_000_-0.037	0.0
5	HTI	bin_001_-0.03619387755102041	0.0
5	HTI	bin_002_-0.03538775510204081	0.0
5	HTI	bin_003_-0.034581632653061224	0.0
5	HTI	bin_004_-0.03377551020408163	0.0
5	HTI	bin_005_-0.03296938775510204	0.0
5	HTI	bin_006_-0.03216326530612244	0.0
5	HTI	bin_007_-0.031357142857142854	0.0
5	HTI	bin_008_-0.030551020408163265	0.0
5	HTI	bin_009_-0.029744897959183673	0.0
5	HTI	bin_010_-0.02893877551020408	0.0
5	HTI	bin_011_-0.028132653061224488	0.0
5	HTI	bin_012_-0.027326530612244895	0.0
5	HTI	bin_013_-0.026520408163265306	0.0
5	HTI	bin_014_-0.02571428571428571	0.0
5	HTI	bin_015_-0.02490816326530612	0.0
5	HTI	bin_016_-0.02410204081632653	0.0
5	HTI	bin_017_-0.023295918367346936	0.0
5	HTI	bin_018_-0.022489795918367347	0.0
5	HTI	bin_019_-0.02168367346938775	0.0
5	HTI	bin_020_-0.020877551020408162	0.0
5	HTI	bin_021_-0.02007142857142857	0.0
5	HTI	bin_022_-0.019265306122448977	0.0
5	HTI	bin_023_-0.018459183673469385	0.0
5	HTI	bin_024_-0.017653061224489792	0.0
5	HTI	bin_025_-0.016846938775510203	0.0
5	HTI	bin_026_-0.01604081632653061	0.0
5	HTI	bin_027_-0.015234693877551019	0.0
5	HTI	bin_028_-0.014428571428571426	0.0
5	HTI	bin_029_-0.013622448979591834	0.0
5	HTI	bin_030_-0.012816326530612245	0.0
5	HTI	bin_031_-0.012010204081632652	0.0
5	HTI	bin_032_-0.01120408163265306	0.0
5	HTI	bin_033_-0.010397959183673467	0.0
5	HTI	bin_034_-0.009591836734693875	0.0
5	HTI	bin_035_-0.008785714285714286	0.0
5	HTI	bin_036_-0.007979591836734693	0.0
5	HTI	bin_037_-0.007173469387755101	0.0
5	HTI	bin_038_-0.006367346938775508	3.0986835864627555
5	HTI	bin_039_-0.005561224489795916	11.361839817030152
5	HTI	bin_040_-0.004755102040816327	67.13814437335941
5	HTI	bin_041_-0.003948979591836731	194.1841714183335
5	HTI	bin_042_-0.0031428571428571417	400.7630771825181
5	HTI	bin_043_-0.0023367346938775527	329.49335469387154
5	HTI	bin_044_-0.0015306122448979567	176.6249644283778
5	HTI	bin_045_-0.0007244897959183677	48.54604285458296
5	HTI	bin_046_8.163265306122824e-05	9.296050759388306
5	HTI	bin_047_0.0008877551020408173	0.0
5	HTI	bin_048_0.0016938775510204132	0.0
5	HTI	median	-0.002426820130714611
6	HTI	median	-0.004831206088361817
7	HTI	median	-0.004501400778234411
8	HTI	bin_000_-0.037	0.0
8	HTI	bin_001_-0.03619387755102041	0.0
8	HTI	bin_002_-0.03538775510204081	0.0
8	HTI	bin_003_-0.034581632653061224	0.0
8	HTI	bin_004_-0.03377551020408163	0.0
8	HTI	bin_005_-0.03296938775510204	0.0
8	HTI	bin_006_-0.03216326530612244	0.0
8	HTI	bin_007_-0.031357142857142854	0.0
8	HTI	bin_008_-0.030551020408163265	0.0
8	HTI	bin_009_-0.029744897959183673	0.0
8	HTI	bin_010_-0.02893877551020408	0.0
8	HTI	bin_011_-0.028132653061224488	0.0
8	HTI	bin_012_-0.027326530612244895	0.0
8	HTI	bin_013_-0.026520408163265306	0.0
8	HTI	bin_014_-0.02571428571428571	0.0
8	HTI	bin_015_-0.02490816326530612	0.0
8	HTI	bin_016_-0.02410204081632653	0.0
8	HTI	bin_017_-0.023295918367346936	0.0
8	HTI	bin_018_-0.022489795918367347	0.0
8	HTI	bin_019_-0.02168367346938775	0.0
8	HTI	bin_020_-0.020877551020408162	0.0
8	HTI	bin_021_-0.02007142857142857	0.0
8	HTI	bin_022_-0.019265306122448977	0.0
8	HTI	bin_023_-0.018459183673469385	0.0
8	HTI	bin_024_-0.017653061224489792	0.0
8	HTI	bin_025_-0.016846938775510203	0.0
8	HTI	bin_026_-0.01604081632653061	0.0
8	HTI	bin_027_-0.015234693877551019	0.0
8	HTI	bin_028_-0.014428571428571426	0.0
8	HTI	bin_029_-0.013622448979591834	0.0
8	HTI	bin_030_-0.012816326530612245	0.0
8	HTI	bin_031_-0.012010204081632652	0.0
8	HTI	bin_032_-0.01120408163265306	1.0328945288209186
8	HTI	bin_033_-0.010397959183673467	6.197367172925511
8	HTI	bin_034_-0.009591836734693875	29.953941335806764
8	HTI	bin_035_-0.008785714285714286	64.03946078689695
8	HTI	bin_036_-0.007979591836734693	162.16444102488418
8	HTI	bin_037_-0.007173469387755101	232.40126898470666
8	HTI	bin_038_-0.006367346938775508	259.2565267340505
8	HTI	bin_039_-0.005561224489795916	246.86179238820054
8	HTI	bin_040_-0.004755102040816327	133.24339421789793
8	HTI	bin_041_-0.003948979591836731	56.80919908515076
8	HTI	bin_042_-0.0031428571428571417	36.1513085087323
8	HTI	bin_043_-0.0023367346938775527	9.296050759388226
8	HTI	bin_044_-0.0015306122448979567	3.098683586462769
8	HTI	bin_045_-0.0007244897959183677	0.0
8	HTI	bin_046_8.163265306122824e-05	0.0
8	HTI	bin_047_0.0008877551020408173	0.0
8	HTI	bin_048_0.0016938775510204132	0.0
8	HTI	median	-0.0059825407622075754
9	HTI	median	-0.006178706486400677
10	HTI	median	-0.006854521324273683
11	HTI	median	-0.008535178443970415
12	HTI	bin_000_-0.037	0.0
12	HTI	bin_001_-0.03619387755102041	0.0
12	HTI	bin_002_-0.03538775510204081	0.0
12	HTI	bin_003_-0.034581632653061224	0.0
12	HTI	bin_004_-0.03377551020408163	0.0
12	HTI	bin_005_-0.03296938775510204	0.0
12	HTI	bin_006_-0.03216326530612244	0.0
12	HTI	bin_007_-0.031357142857142854	0.0
12	HTI	bin_008_-0.030551020408163265	0.0
12	HTI	bin_009_-0.029744897959183673	0.0
12	HTI	bin_010_-0.02893877551020408	0.0
12	HTI	bin_011_-0.028132653061224488	0.0
12	HTI	bin_012_-0.027326530612244895	0.0
12	HTI	bin_013_-0.026520408163265306	0.0
12	HTI	bin_014_-0.02571428571428571	0.0
12	HTI	bin_015_-0.02490816326530612	0.0
12	HTI	bin_016_-0.02410204081632653	0.0
12	HTI	bin_017_-0.023295918367346936	0.0
12	HTI	bin_018_-0.022489795918367347	0.0
12	HTI	bin_019_-0.02168367346938775	0.0
12	HTI	bin_020_-0.020877551020408162	0.0
12	HTI	bin_021_-0.02007142857142857	0.0
12	HTI	bin_022_-0.019265306122448977	0.0
12	HTI	bin_023_-0.018459183673469385	0.0
12	HTI	bin_024_-0.017653061224489792	0.0
12	HTI	bin_025_-0.016846938775510203	1.0328945288209186
12	HTI	bin_026_-0.01604081632653061	5.164472644104593
12	HTI	bin_027_-0.015234693877551019	9.296050759388267
12	HTI	bin_028_-0.014428571428571426	19.624996047597453
12	HTI	bin_029_-0.013622448979591834	55.77630455632984
12	HTI	bin_030_-0.012816326530612245	67.13814437335971
12	HTI	bin_031_-0.012010204081632652	89.86182400741991
12	HTI	bin_032_-0.01120408163265306	171.46049178427248
12	HTI	bin_033_-0.010397959183673467	176.62496442837704
12	HTI	bin_034_-0.009591836734693875	148.7368121502129
12	HTI	bin_035_-0.008785714285714286	160.09865196724235
12	HTI	bin_036_-0.007979591836734693	128.0789215737939
12	HTI	bin_037_-0.007173469387755101	80.56577324803165
12	HTI	bin_038_-0.006367346938775508	55.7763045563296
12	HTI	bin_039_-0.005561224489795916	36.1513085087323
12	HTI	bin_040_-0.004755102040816327	22.723679634060108
12	HTI	bin_041_-0.003948979591836731	6.197367172925538
12	HTI	bin_042_-0.0031428571428571417	5.164472644104615
12	HTI	bin_043_-0.0023367346938775527	1.032894528820914
12	HTI	bin_044_-0.0015306122448979567	0.0
12	HTI	bin_045_-0.0007244897959183677	0.0
12	HTI	bin_046_8.163265306122824e-05	0.0
12	HTI	bin_047_0.0008877551020408173	0.0
12	HTI	bin_048_0.0016938775510204132	0.0
12	HTI	median	-0.009466695721052529
13	HTI	median	-0.009292314674009705
14	HTI	median	-0.016148535664993875
15	HTI	bin_000_-0.037	0.0
15	HTI	bin_001_-0.03619387755102041	0.0
15	HTI	bin_002_-0.03538775510204081	1.0328945288209228
15	HTI	bin_003_-0.034581632653061224	0.0
15	HTI	bin_004_-0.03377551020408163	1.0328945288209228
15	HTI	bin_005_-0.03296938775510204	1.032894528820914
15	HTI	bin_006_-0.03216326530612244	3.098683586462769
15	HTI	bin_007_-0.031357142857142854	5.164472644104615
15	HTI	bin_008_-0.030551020408163265	7.2302617017464295
15	HTI	bin_009_-0.029744897959183673	4.131578115283674
15	HTI	bin_010_-0.02893877551020408	18.592101518776534
15	HTI	bin_011_-0.028132653061224488	29.953941335806636
15	HTI	bin_012_-0.027326530612244895	46.48025379694153
15	HTI	bin_013_-0.026520408163265306	56.809199085150276
15	HTI	bin_014_-0.02571428571428571	98.12498023798767
15	HTI	bin_015_-0.02490816326530612	96.05919118034542
15	HTI	bin_016_-0.02410204081632653	102.25655835327093
15	HTI	bin_017_-0.023295918367346936	108.4539255261969
15	HTI	bin_018_-0.022489795918367347	119.81576534322602
15	HTI	bin_019_-0.02168367346938775	111.55260911265968
15	HTI	bin_020_-0.020877551020408162	128.0789215737939
15	HTI	bin_021_-0.02007142857142857	74.36840607510614
15	HTI	bin_022_-0.019265306122448977	58.874988142792354
15	HTI	bin_023_-0.018459183673469385	58.874988142792354
15	HTI	bin_024_-0.017653061224489792	40.282886624015994
15	HTI	bin_025_-0.016846938775510203	30.986835864627555
15	HTI	bin_026_-0.01604081632653061	17.559206989955616
15	HTI	bin_027_-0.015234693877551019	10.328945288209185
15	HTI	bin_028_-0.014428571428571426	5.164472644104593
15	HTI	bin_029_-0.013622448979591834	2.0657890576418456
15	HTI	bin_030_-0.012816326530612245	3.0986835864627555
15	HTI	bin_031_-0.012010204081632652	0.0
15	HTI	bin_032_-0.01120408163265306	0.0
15	HTI	bin_033_-0.010397959183673467	0.0
15	HTI	bin_034_-0.009591836734693875	0.0
15	HTI	bin_035_-0.008785714285714286	0.0
15	HTI	bin_036_-0.007979591836734693	0.0
15	HTI	bin_037_-0.007173469387755101	0.0
15	HTI	bin_038_-0.006367346938775508	0.0
15	HTI	bin_039_-0.005561224489795916	0.0
15	HTI	bin_040_-0.004755102040816327	0.0
15	HTI	bin_041_-0.003948979591836731	0.0
15	HTI	bin_042_-0.0031428571428571417	0.0
15	HTI	bin_043_-0.0023367346938775527	0.0
15	HTI	bin_044_-0.0015306122448979567	0.0
15	HTI	bin_045_-0.0007244897959183677	0.0
15	HTI	bin_046_8.163265306122824e-05	0.0
15	HTI	bin_047_0.0008877551020408173	0.0
15	HTI	bin_048_0.0016938775510204132	0.0
15	HTI	median	-0.02222880263531129
0	NCL	median	-0.0005981606366495986
1	NCL	median	0.0002836570349756082
2	NCL	bin_000_-0.037	0.0
2	NCL	bin_001_-0.03619387755102041	0.0
2	NCL	bin_002_-0.03538775510204081	0.0
2	NCL	bin_003_-0.034581632653061224	0.0
2	NCL	bin_004_-0.03377551020408163	0.0
2	NCL	bin_005_-0.03296938775510204	0.0
2	NCL	bin_006_-0.03216326530612244	0.0
2	NCL	bin_007_-0.031357142857142854	0.0
2	NCL	bin_008_-0.030551020408163265	0.0
2	NCL	bin_009_-0.029744897959183673	0.0
2	NCL	bin_010_-0.02893877551020408	0.0
2	NCL	bin_011_-0.028132653061224488	0.0
2	NCL	bin_012_-0.027326530612244895	0.0
2	NCL	bin_013_-0.026520408163265306	0.0
2	NCL	bin_014_-0.02571428571428571	0.0
2	NCL	bin_015_-0.02490816326530612	0.0
2	NCL	bin_016_-0.02410204081632653	0.0
2	NCL	bin_017_-0.023295918367346936	0.0
2	NCL	bin_018_-0.022489795918367347	0.0
2	NCL	bin_019_-0.02168367346938775	0.0
2	NCL	bin_020_-0.020877551020408162	0.0
2	NCL	bin_021_-0.02007142857142857	0.0
2	NCL	bin_022_-0.019265306122448977	0.0
2	NCL	bin_023_-0.018459183673469385	0.0
2	NCL	bin_024_-0.017653061224489792	0.0
2	NCL	bin_025_-0.016846938775510203	0.0
2	NCL	bin_026_-0.01604081632653061	0.0
2	NCL	bin_027_-0.015234693877551019	0.0
2	NCL	bin_028_-0.014428571428571426	0.0
2	NCL	bin_029_-0.013622448979591834	0.0
2	NCL	bin_030_-0.012816326530612245	0.0
2	NCL	bin_031_-0.012010204081632652	0.0
2	NCL	bin_032_-0.01120408163265306	0.0
2	NCL	bin_033_-0.010397959183673467	0.0
2	NCL	bin_034_-0.009591836734693875	0.0
2	NCL	bin_035_-0.008785714285714286	0.0
2	NCL	bin_036_-0.007979591836734693	0.0
2	NCL	bin_037_-0.007173469387755101	0.0
2	NCL	bin_038_-0.006367346938775508	0.0
2	NCL	bin_039_-0.005561224489795916	0.0
2	NCL	bin_040_-0.004755102040816327	0.0
2	NCL	bin_041_-0.003948979591836731	0.0
2	NCL	bin_042_-0.0031428571428571417	0.0
2	NCL	bin_043_-0.0023367346938775527	3.098683586462742
2	NCL	bin_044_-0.0015306122448979567	121.8815544008689
2	NCL	bin_045_-0.0007244897959183677	672.4143382624151
2	NCL	bin_046_8.163265306122824e-05	397.66439359605533
2	NCL	bin_047_0.0008877551020408173	44.414464739299305
2	NCL	bin_048_0.0016938775510204132	1.0328945288209257
2	NCL	median	-9.05661925370154e-05
3	NCL	median	-0.0011416524209562618
4	NCL	median	-0.0010050982336417848
5	NCL	bin_000_-0.037	0.0
5	NCL	bin_001_-0.03619387755102041	0.0
5	NCL	bin_002_-0.03538775510204081	0.0
5	NCL	bin_003_-0.034581632653061224	0.0
5	NCL	bin_004_-0.03377551020408163	0.0
5	NCL	bin_005_-0.03296938775510204	0.0
5	NCL	bin_006_-0.03216326530612244	0.0
5	NCL	bin_007_-0.031357142857142854	0.0
5	NCL	bin_008_-0.030551020408163265	0.0
5	NCL	bin_009_-0.029744897959183673	0.0
5	NCL	bin_010_-0.02893877551020408	0.0
5	NCL	bin_011_-0.028132653061224488	0.0
5	NCL	bin_012_-0.027326530612244895	0.0
5	NCL	bin_013_-0.026520408163265306	0.0
5	NCL	bin_014_-0.02571428571428571	0.0
5	NCL	bin_015_-0.02490816326530612	0.0
5	NCL	bin_016_-0.02410204081632653	0.0
5	NCL	bin_017_-0.023295918367346936	0.0
5	NCL	bin_018_-0.022489795918367347	0.0
5	NCL	bin_019_-0.02168367346938775	0.0
5	NCL	bin_020_-0.020877551020408162	0.0
5	NCL	bin_021_-0.02007142857142857	0.0
5	NCL	bin_022_-0.019265306122448977	0.0
5	NCL	bin_023_-0.018459183673469385	0.0
5	NCL	bin_024_-0.017653061224489792	0.0
5	NCL	bin_025_-0.016846938775510203	0.0
5	NCL	bin_026_-0.01604081632653061	0.0
5	NCL	bin_027_-0.015234693877551019	0.0
5	NCL	bin_028_-0.014428571428571426	0.0
5	NCL	bin_029_-0.013622448979591834	0.0
5	NCL	bin_030_-0.012816326530612245	0.0
5	NCL	bin_031_-0.012010204081632652	0.0
5	NCL	bin_032_-0.01120408163265306	0.0
5	NCL	bin_033_-0.010397959183673467	0.0
5	NCL	bin_034_-0.009591836734693875	0.0
5	NCL	bin_035_-0.008785714285714286	0.0
5	NCL	bin_036_-0.007979591836734693	0.0
5	NCL	bin_037_-0.007173469387755101	0.0
5	NCL	bin_038_-0.006367346938775508	3.0986835864627555
5	NCL	bin_039_-0.005561224489795916	10.32894528820923
5	NCL	bin_040_-0.004755102040816327	66.10524984453849
5	NCL	bin_041_-0.003948979591836731	179.72364801484056
5	NCL	bin_042_-0.0031428571428571417	398.6972881248762
5	NCL	bin_043_-0.0023367346938775527	334.65782733797613
5	NCL	bin_044_-0.0015306122448979567	187.98680424540797
5	NCL	bin_045_-0.0007244897959183677	48.54604285458296
5	NCL	bin_046_8.163265306122824e-05	11.361839817030152
5	NCL	bin_047_0.0008877551020408173	0.0
5	NCL	bin_048_0.0016938775510204132	0.0
5	NCL	median	-0.0023981898239756492
6	NCL	median	-0.004834528188063669
7	NCL	median	-0.004492953447315129
8	NCL	bin_000_-0.037	0.0
8	NCL	bin_001_-0.03619387755102041	0.0
8	NCL	bin_002_-0.03538775510204081	0.0
8	NCL	bin_003_-0.034581632653061224	0.0
8	NCL	bin_004_-0.03377551020408163	0.0
8	NCL	bin_005_-0.03296938775510204	0.0
8	NCL	bin_006_-0.03216326530612244	0.0
8	NCL	bin_007_-0.031357142857142854	0.0
8	NCL	bin_008_-0.030551020408163265	0.0
8	NCL	bin_009_-0.029744897959183673	0.0
8	NCL	bin_010_-0.02893877551020408	0.0
8	NCL	bin_011_-0.028132653061224488	0.0
8	NCL	bin_012_-0.027326530612244895	0.0
8	NCL	bin_013_-0.026520408163265306	0.0
8	NCL	bin_014_-0.02571428571428571	0.0
8	NCL	bin_015_-0.02490816326530612	0.0
8	NCL	bin_016_-0.02410204081632653	0.0
8	NCL	bin_017_-0.023295918367346936	0.0
8	NCL	bin_018_-0.022489795918367347	0.0
8	NCL	bin_019_-0.02168367346938775	0.0
8	NCL	bin_020_-0.020877551020408162	0.0
8	NCL	bin_021_-0.02007142857142857	0.0
8	NCL	bin_022_-0.019265306122448977	0.0
8	NCL	bin_023_-0.018459183673469385	0.0
8	NCL	bin_024_-0.017653061224489792	0.0
8	NCL	bin_025_-0.016846938775510203	0.0
8	NCL	bin_026_-0.01604081632653061	0.0
8	NCL	bin_027_-0.015234693877551019	0.0
8	NCL	bin_028_-0.014428571428571426	0.0
8	NCL	bin_029_-0.013622448979591834	0.0
8	NCL	bin_030_-0.012816326530612245	0.0
8	NCL	bin_031_-0.012010204081632652	0.0
8	NCL	bin_032_-0.01120408163265306	2.065789057641837
8	NCL	bin_033_-0.010397959183673467	7.2302617017464295
8	NCL	bin_034_-0.009591836734693875	38.21709756637415
8	NCL	bin_035_-0.008785714285714286	68.17103890218063
8	NCL	bin_036_-0.007979591836734693	169.39470272663064
8	NCL	bin_037_-0.007173469387755101	237.56574162881122
8	NCL	bin_038_-0.006367346938775508	269.5854720222597
8	NCL	bin_039_-0.005561224489795916	223.10521822531936
8	NCL	bin_040_-0.004755102040816327	123.94734345850969
8	NCL	bin_041_-0.003948979591836731	53.71051549868799
8	NCL	bin_042_-0.0031428571428571417	36.1513085087323
8	NCL	bin_043_-0.0023367346938775527	8.263156230567311
8	NCL	bin_044_-0.0015306122448979567	3.098683586462769
8	NCL	bin_045_-0.0007244897959183677	0.0
8	NCL	bin_046_8.163265306122824e-05	0.0
8	NCL	bin_047_0.0008877551020408173	0.0
8	NCL	bin_048_0.0016938775510204132	0.0
8	NCL	median	-0.00605345339896084
9	NCL	median	-0.006259938551394521
10	NCL	median	-0.007109785078929172
11	NCL	median	-0.00901028073181835
12	NCL	bin_000_-0.037	0.0
12	NCL	bin_001_-0.03619387755102041	0.0
12	NCL	bin_002_-0.03538775510204081	0.0
12	NCL	bin_003_-0.034581632653061224	0.0
12	NCL	bin_004_-0.03377551020408163	0.0
12	NCL	bin_005_-0.03296938775510204	0.0
12	NCL	bin_006_-0.03216326530612244	0.0
12	NCL	bin_007_-0.031357142857142854	0.0
12	NCL	bin_008_-0.030551020408163265	0.0
12	NCL	bin_009_-0.029744897959183673	0.0
12	NCL	bin_010_-0.02893877551020408	0.0
12	NCL	bin_011_-0.028132653061224488	0.0
12	NCL	bin_012_-0.027326530612244895	0.0
12	NCL	bin_013_-0.026520408163265306	0.0
12	NCL	bin_014_-0.02571428571428571	0.0
12	NCL	bin_015_-0.02490816326530612	0.0
12	NCL	bin_016_-0.02410204081632653	0.0
12	NCL	bin_017_-0.023295918367346936	0.0
12	NCL	bin_018_-0.022489795918367347	0.0
12	NCL	bin_019_-0.02168367346938775	0.0
12	NCL	bin_020_-0.020877551020408162	0.0
12	NCL	bin_021_-0.02007142857142857	0.0
12	NCL	bin_022_-0.019265306122448977	0.0
12	NCL	bin_023_-0.018459183673469385	0.0
12	NCL	bin_024_-0.017653061224489792	5.164472644104615
12	NCL	bin_025_-0.016846938775510203	5.164472644104593
12	NCL	bin_026_-0.01604081632653061	13.427628874671939
12	NCL	bin_027_-0.015234693877551019	37.18420303755307
12	NCL	bin_028_-0.014428571428571426	53.710515498687755
12	NCL	bin_029_-0.013622448979591834	77.46708966156922
12	NCL	bin_030_-0.012816326530612245	95.0262966515245
12	NCL	bin_031_-0.012010204081632652	167.3289136689888
12	NCL	bin_032_-0.01120408163265306	153.90128479431684
12	NCL	bin_033_-0.010397959183673467	142.53944497728676
12	NCL	bin_034_-0.009591836734693875	135.3091832755409
12	NCL	bin_035_-0.008785714285714286	123.94734345851022
12	NCL	bin_036_-0.007979591836734693	81.59866777685257
12	NCL	bin_037_-0.007173469387755101	60.94077720043419
12	NCL	bin_038_-0.006367346938775508	36.15130850873215
12	NCL	bin_039_-0.005561224489795916	27.88815227816492
12	NCL	bin_040_-0.004755102040816327	13.427628874671882
12	NCL	bin_041_-0.003948979591836731	5.164472644104615
12	NCL	bin_042_-0.0031428571428571417	4.131578115283691
12	NCL	bin_043_-0.0023367346938775527	1.032894528820914
12	NCL	bin_044_-0.0015306122448979567	0.0
12	NCL	bin_045_-0.0007244897959183677	0.0
12	NCL	bin_046_8.163265306122824e-05	0.0
12	NCL	bin_047_0.0008877551020408173	0.0
12	NCL	bin_048_0.0016938775510204132	0.0
12	NCL	median	-0.010316329293300718
13	NCL	median	-0.010328487318057133
14	NCL	median	-0.01786155359672272
15	NCL	bin_000_-0.037	1.033755274261607
15	NCL	bin_001_-0.03619387755102041	1.033755274261598
15	NCL	bin_002_-0.03538775510204081	3.101265822784821
15	NCL	bin_003_-0.034581632653061224	6.2025316455695885
15	NCL	bin_004_-0.03377551020408163	7.236286919831248
15	NCL	bin_005_-0.03296938775510204	5.16877637130799
15	NCL	bin_006_-0.03216326530612244	16.54008438818571
15	NCL	bin_007_-0.031357142857142854	23.77637130801696
15	NCL	bin_008_-0.030551020408163265	33.08016877637128
15	NCL	bin_009_-0.029744897959183673	48.58649789029532
15	NCL	bin_010_-0.02893877551020408	72.36286919831218
15	NCL	bin_011_-0.028132653061224488	92.00421940928263
15	NCL	bin_012_-0.027326530612244895	101.30801687763748
15	NCL	bin_013_-0.026520408163265306	87.86919831223584
15	NCL	bin_014_-0.02571428571428571	89.93670886075981
15	NCL	bin_015_-0.02490816326530612	114.74683544303788
15	NCL	bin_016_-0.02410204081632653	99.24050632911386
15	NCL	bin_017_-0.023295918367346936	110.61181434599195
15	NCL	bin_018_-0.022489795918367347	82.70042194092784
15	NCL	bin_019_-0.02168367346938775	58.9240506329116
15	NCL	bin_020_-0.020877551020408162	48.58649789029532
15	NCL	bin_021_-0.02007142857142857	45.485232067510516
15	NCL	bin_022_-0.019265306122448977	32.04641350210968
15	NCL	bin_023_-0.018459183673469385	25.843881856540065
15	NCL	bin_024_-0.017653061224489792	13.438818565400892
15	NCL	bin_025_-0.016846938775510203	8.27004219409282
15	NCL	bin_026_-0.01604081632653061	6.202531645569616
15	NCL	bin_027_-0.015234693877551019	1.0337552742616025
15	NCL	bin_028_-0.014428571428571426	3.101265822784808
15	NCL	bin_029_-0.013622448979591834	1.033755274261607
15	NCL	bin_030_-0.012816326530612245	0.0
15	NCL	bin_031_-0.012010204081632652	0.0
15	NCL	bin_032_-0.01120408163265306	0.0
15	NCL	bin_033_-0.010397959183673467	0.0
15	NCL	bin_034_-0.009591836734693875	0.0
15	NCL	bin_035_-0.008785714285714286	0.0
15	NCL	bin_036_-0.007979591836734693	0.0
15	NCL	bin_037_-0.007173469387755101	0.0
15	NCL	bin_038_-0.006367346938775508	0.0
15	NCL	bin_039_-0.005561224489795916	0.0
15	NCL	bin_040_-0.004755102040816327	0.0
15	NCL	bin_041_-0.003948979591836731	0.0
15	NCL	bin_042_-0.0031428571428571417	0.0
15	NCL	bin_043_-0.0023367346938775527	0.0
15	NCL	bin_044_-0.0015306122448979567	0.0
15	NCL	bin_045_-0.0007244897959183677	0.0
15	NCL	bin_046_8.163265306122824e-05	0.0
15	NCL	bin_047_0.0008877551020408173	0.0
15	NCL	bin_048_0.0016938775510204132	0.0
15	NCL	median	-0.024677745972373866
0	VCT	median	-0.0006551698803103095
1	VCT	median	0.000312704320744419
2	VCT	bin_000_-0.037	0.0
2	VCT	bin_001_-0.03619387755102041	0.0
2	VCT	bin_002_-0.03538775510204081	0.0
2	VCT	bin_003_-0.034581632653061224	0.0
2	VCT	bin_004_-0.03377551020408163	0.0
2	VCT	bin_005_-0.03296938775510204	0.0
2	VCT	bin_006_-0.03216326530612244	0.0
2	VCT	bin_007_-0.031357142857142854	0.0
2	VCT	bin_008_-0.030551020408163265	0.0
2	VCT	bin_009_-0.029744897959183673	0.0
2	VCT	bin_010_-0.02893877551020408	0.0
2	VCT	bin_011_-0.028132653061224488	0.0
2	VCT	bin_012_-0.027326530612244895	0.0
2	VCT	bin_013_-0.026520408163265306	0.0
2	VCT	bin_014_-0.02571428571428571	0.0
2	VCT	bin_015_-0.02490816326530612	0.0
2	VCT	bin_016_-0.02410204081632653	0.0
2	VCT	bin_017_-0.023295918367346936	0.0
2	VCT	bin_018_-0.022489795918367347	0.0
2	VCT	bin_019_-0.02168367346938775	0.0
2	VCT	bin_020_-0.020877551020408162	0.0
2	VCT	bin_021_-0.02007142857142857	0.0
2	VCT	bin_022_-0.019265306122448977	0.0
2	VCT	bin_023_-0.018459183673469385	0.0
2	VCT	bin_024_-0.017653061224489792	0.0
2	VCT	bin_025_-0.016846938775510203	0.0
2	VCT	bin_026_-0.01604081632653061	0.0
2	VCT	bin_027_-0.015234693877551019	0.0
2	VCT	bin_028_-0.014428571428571426	0.0
2	VCT	bin_029_-0.013622448979591834	0.0
2	VCT	bin_030_-0.012816326530612245	0.0
2	VCT	bin_031_-0.012010204081632652	0.0
2	VCT	bin_032_-0.01120408163265306	0.0
2	VCT	bin_033_-0.010397959183673467	0.0
2	VCT	bin_034_-0.009591836734693875	0.0
2	VCT	bin_035_-0.008785714285714286	0.0
2	VCT	bin_036_-0.007979591836734693	0.0
2	VCT	bin_037_-0.007173469387755101	0.0
2	VCT	bin_038_-0.006367346938775508	0.0
2	VCT	bin_039_-0.005561224489795916	0.0
2	VCT	bin_040_-0.004755102040816327	0.0
2	VCT	bin_041_-0.003948979591836731	0.0
2	VCT	bin_042_-0.0031428571428571417	0.0
2	VCT	bin_043_-0.0023367346938775527	3.098683586462742
2	VCT	bin_044_-0.0015306122448979567	158.0328629096012
2	VCT	bin_045_-0.0007244897959183677	639.3617133401458
2	VCT	bin_046_8.163265306122824e-05	382.17097566374144
2	VCT	bin_047_0.0008877551020408173	56.809199085150276
2	VCT	bin_048_0.0016938775510204132	1.0328945288209257
2	VCT	median	-0.00011001744987437843
3	VCT	median	-0.0013034264842932278
4	VCT	median	-0.0011453590992426415
5	VCT	bin_000_-0.037	0.0
5	VCT	bin_001_-0.03619387755102041	0.0
5	VCT	bin_002_-0.03538775510204081	0.0
5	VCT	bin_003_-0.034581632653061224	0.0
5	VCT	bin_004_-0.03377551020408163	0.0
5	VCT	bin_005_-0.03296938775510204	0.0
5	VCT	bin_006_-0.03216326530612244	0.0
5	VCT	bin_007_-0.031357142857142854	0.0
5	VCT	bin_008_-0.030551020408163265	0.0
5	VCT	bin_009_-0.029744897959183673	0.0
5	VCT	bin_010_-0.02893877551020408	0.0
5	VCT	bin_011_-0.028132653061224488	0.0
5	VCT	bin_012_-0.027326530612244895	0.0
5	VCT	bin_013_-0.026520408163265306	0.0
5	VCT	bin_014_-0.02571428571428571	0.0
5	VCT	bin_015_-0.02490816326530612	0.0
5	VCT	bin_016_-0.02410204081632653	0.0
5	VCT	bin_017_-0.023295918367346936	0.0
5	VCT	bin_018_-0.022489795918367347	0.0
5	VCT	bin_019_-0.02168367346938775	0.0
5	VCT	bin_020_-0.020877551020408162	0.0
5	VCT	bin_021_-0.02007142857142857	0.0
5	VCT	bin_022_-0.019265306122448977	0.0
5	VCT	bin_023_-0.018459183673469385	0.0
5	VCT	bin_024_-0.017653061224489792	0.0
5	VCT	bin_025_-0.016846938775510203	0.0
5	VCT	bin_026_-0.01604081632653061	0.0
5	VCT	bin_027_-0.015234693877551019	0.0
5	VCT	bin_028_-0.014428571428571426	0.0
5	VCT	bin_029_-0.013622448979591834	0.0
5	VCT	bin_030_-0.012816326530612245	0.0
5	VCT	bin_031_-0.012010204081632652	0.0
5	VCT	bin_032_-0.01120408163265306	0.0
5	VCT	bin_033_-0.010397959183673467	0.0
5	VCT	bin_034_-0.009591836734693875	0.0
5	VCT	bin_035_-0.008785714285714286	0.0
5	VCT	bin_036_-0.007979591836734693	0.0
5	VCT	bin_037_-0.007173469387755101	3.0986835864627555
5	VCT	bin_038_-0.006367346938775508	7.2302617017464295
5	VCT	bin_039_-0.005561224489795916	39.249992095195076
5	VCT	bin_040_-0.004755102040816327	116.71708175676326
5	VCT	bin_041_-0.003948979591836731	287.14467901221656
5	VCT	bin_042_-0.0031428571428571417	372.8749249043532
5	VCT	bin_043_-0.0023367346938775527	233.43416351352653
5	VCT	bin_044_-0.0015306122448979567	134.27628874671998
5	VCT	bin_045_-0.0007244897959183677	37.184203037552905
5	VCT	bin_046_8.163265306122824e-05	9.296050759388306
5	VCT	bin_047_0.0008877551020408173	0.0
5	VCT	bin_048_0.0016938775510204132	0.0
5	VCT	median	-0.0027648494750202304
6	VCT	median	-0.005532816530554244
7	VCT	median	-0.005149211194201124
8	VCT	bin_000_-0.037	0.0
8	VCT	bin_001_-0.03619387755102041	0.0
8	VCT	bin_002_-0.03538775510204081	0.0
8	VCT	bin_003_-0.034581632653061224	0.0
8	VCT	bin_004_-0.03377551020408163	0.0
8	VCT	bin_005_-0.03296938775510204	0.0
8	VCT	bin_006_-0.03216326530612244	0.0
8	VCT	bin_007_-0.031357142857142854	0.0
8	VCT	bin_008_-0.030551020408163265	0.0
8	VCT	bin_009_-0.029744897959183673	0.0
8	VCT	bin_010_-0.02893877551020408	0.0
8	VCT	bin_011_-0.028132653061224488	0.0
8	VCT	bin_012_-0.027326530612244895	0.0
8	VCT	bin_013_-0.026520408163265306	0.0
8	VCT	bin_014_-0.02571428571428571	0.0
8	VCT	bin_015_-0.02490816326530612	0.0
8	VCT	bin_016_-0.02410204081632653	0.0
8	VCT	bin_017_-0.023295918367346936	0.0
8	VCT	bin_018_-0.022489795918367347	0.0
8	VCT	bin_019_-0.02168367346938775	0.0
8	VCT	bin_020_-0.020877551020408162	0.0
8	VCT	bin_021_-0.02007142857142857	0.0
8	VCT	bin_022_-0.019265306122448977	0.0
8	VCT	bin_023_-0.018459183673469385	0.0
8	VCT	bin_024_-0.017653061224489792	0.0
8	VCT	bin_025_-0.016846938775510203	0.0
8	VCT	bin_026_-0.01604081632653061	0.0
8	VCT	bin_027_-0.015234693877551019	0.0
8	VCT	bin_028_-0.014428571428571426	0.0
8	VCT	bin_029_-0.013622448979591834	0.0
8	VCT	bin_030_-0.012816326530612245	2.065789057641837
8	VCT	bin_031_-0.012010204081632652	3.0986835864627555
8	VCT	bin_032_-0.01120408163265306	22.723679634060208
8	VCT	bin_033_-0.010397959183673467	43.38157021047858
8	VCT	bin_034_-0.009591836734693875	99.1578747668086
8	VCT	bin_035_-0.008785714285714286	174.5591753707352
8	VCT	bin_036_-0.007979591836734693	212.77627293710918
8	VCT	bin_037_-0.007173469387755101	238.59863615763214
8	VCT	bin_038_-0.006367346938775508	198.31574953361635
8	VCT	bin_039_-0.005561224489795916	122.91444892968983
8	VCT	bin_040_-0.004755102040816327	61.973671729254846
8	VCT	bin_041_-0.003948979591836731	38.21709756637415
8	VCT	bin_042_-0.0031428571428571417	16.526312461134765
8	VCT	bin_043_-0.0023367346938775527	5.16447264410457
8	VCT	bin_044_-0.0015306122448979567	1.0328945288209228
8	VCT	bin_045_-0.0007244897959183677	0.0
8	VCT	bin_046_8.163265306122824e-05	0.0
8	VCT	bin_047_0.0008877551020408173	0.0
8	VCT	bin_048_0.0016938775510204132	0.0
8	VCT	median	-0.006944106071621497
9	VCT	median	-0.007195946376799034
10	VCT	median	-0.008037840675892373
11	VCT	median	-0.01021145871150035
12	VCT	bin_000_-0.037	0.0
12	VCT	bin_001_-0.03619387755102041	0.0
12	VCT	bin_002_-0.03538775510204081	0.0
12	VCT	bin_003_-0.034581632653061224	0.0
12	VCT	bin_004_-0.03377551020408163	0.0
12	VCT	bin_005_-0.03296938775510204	0.0
12	VCT	bin_006_-0.03216326530612244	0.0
12	VCT	bin_007_-0.031357142857142854	0.0
12	VCT	bin_008_-0.030551020408163265	0.0
12	VCT	bin_009_-0.029744897959183673	0.0
12	VCT	bin_010_-0.02893877551020408	0.0
12	VCT	bin_011_-0.028132653061224488	0.0
12	VCT	bin_012_-0.027326530612244895	0.0
12	VCT	bin_013_-0.026520408163265306	0.0
12	VCT	bin_014_-0.02571428571428571	0.0
12	VCT	bin_015_-0.02490816326530612	0.0
12	VCT	bin_016_-0.02410204081632653	0.0
12	VCT	bin_017_-0.023295918367346936	0.0
12	VCT	bin_018_-0.022489795918367347	0.0
12	VCT	bin_019_-0.02168367346938775	0.0
12	VCT	bin_020_-0.020877551020408162	0.0
12	VCT	bin_021_-0.02007142857142857	1.0328945288209186
12	VCT	bin_022_-0.019265306122448977	5.164472644104593
12	VCT	bin_023_-0.018459183673469385	5.164472644104593
12	VCT	bin_024_-0.017653061224489792	12.394734345851075
12	VCT	bin_025_-0.016846938775510203	30.986835864627555
12	VCT	bin_026_-0.01604081632653061	46.480253796941334
12	VCT	bin_027_-0.015234693877551019	63.00656625807603
12	VCT	bin_028_-0.014428571428571426	76.43419513274797
12	VCT	bin_029_-0.013622448979591834	111.55260911265968
12	VCT	bin_030_-0.012816326530612245	168.3618081978097
12	VCT	bin_031_-0.012010204081632652	127.04602704497296
12	VCT	bin_032_-0.01120408163265306	134.27628874671942
12	VCT	bin_033_-0.010397959183673467	128.0789215737939
12	VCT	bin_034_-0.009591836734693875	106.38813646855506
12	VCT	bin_035_-0.008785714285714286	74.36840607510614
12	VCT	bin_036_-0.007979591836734693	58.874988142792354
12	VCT	bin_037_-0.007173469387755101	34.08551945109031
12	VCT	bin_038_-0.006367346938775508	27.8881522781648
12	VCT	bin_039_-0.005561224489795916	17.55920698995569
12	VCT	bin_040_-0.004755102040816327	5.16447264410457
12	VCT	bin_041_-0.003948979591836731	3.098683586462769
12	VCT	bin_042_-0.0031428571428571417	2.0657890576418456
12	VCT	bin_043_-0.0023367346938775527	1.032894528820914
12	VCT	bin_044_-0.0015306122448979567	0.0
12	VCT	bin_045_-0.0007244897959183677	0.0
12	VCT	bin_046_8.163265306122824e-05	0.0
12	VCT	bin_047_0.0008877551020408173	0.0
12	VCT	bin_048_0.0016938775510204132	0.0
12	VCT	median	-0.011399676079971631
13	VCT	median	-0.011226959608615264
14	VCT	median	-0.0194378449403004
15	VCT	bin_000_-0.037	6.228483660823072
15	VCT	bin_001_-0.03619387755102041	8.304644881097357
15	VCT	bin_002_-0.03538775510204081	3.114241830411536
15	VCT	bin_003_-0.034581632653061224	16.609289762194713
15	VCT	bin_004_-0.03377551020408163	19.723531592606395
15	VCT	bin_005_-0.03296938775510204	34.2566601345266
15	VCT	bin_006_-0.03216326530612244	43.5993856257615
15	VCT	bin_007_-0.031357142857142854	47.751708066310215
15	VCT	bin_008_-0.030551020408163265	86.16069064138546
15	VCT	bin_009_-0.029744897959183673	84.08452942111111
15	VCT	bin_010_-0.02893877551020408	89.27493247179697
15	VCT	bin_011_-0.028132653061224488	86.16069064138546
15	VCT	bin_012_-0.027326530612244895	97.57957735289479
15	VCT	bin_013_-0.026520408163265306	96.54149674275678
15	VCT	bin_014_-0.02571428571428571	95.50341613262043
15	VCT	bin_015_-0.02490816326530612	105.88422223399175
15	VCT	bin_016_-0.02410204081632653	73.70372331973937
15	VCT	bin_017_-0.023295918367346936	57.094433557544825
15	VCT	bin_018_-0.022489795918367347	48.789788676446975
15	VCT	bin_019_-0.02168367346938775	39.44706318521279
15	VCT	bin_020_-0.020877551020408162	37.37090196493827
15	VCT	bin_021_-0.02007142857142857	20.761612202743482
15	VCT	bin_022_-0.019265306122448977	19.72353159260631
15	VCT	bin_023_-0.018459183673469385	4.152322440548697
15	VCT	bin_024_-0.017653061224489792	9.342725491234606
15	VCT	bin_025_-0.016846938775510203	4.152322440548697
15	VCT	bin_026_-0.01604081632653061	3.1142418304115225
15	VCT	bin_027_-0.015234693877551019	2.0761612202743485
15	VCT	bin_028_-0.014428571428571426	0.0
15	VCT	bin_029_-0.013622448979591834	0.0
15	VCT	bin_030_-0.012816326530612245	0.0
15	VCT	bin_031_-0.012010204081632652	0.0
15	VCT	bin_032_-0.01120408163265306	0.0
15	VCT	bin_033_-0.010397959183673467	0.0
15	VCT	bin_034_-0.009591836734693875	0.0
15	VCT	bin_035_-0.008785714285714286	0.0
15	VCT	bin_036_-0.007979591836734693	0.0
15	VCT	bin_037_-0.007173469387755101	0.0
15	VCT	bin_038_-0.006367346938775508	0.0
15	VCT	bin_039_-0.005561224489795916	0.0
15	VCT	bin_040_-0.004755102040816327	0.0
15	VCT	bin_041_-0.003948979591836731	0.0
15	VCT	bin_042_-0.0031428571428571417	0.0
15	VCT	bin_043_-0.0023367346938775527	0.0
15	VCT	bin_044_-0.0015306122448979567	0.0
15	VCT	bin_045_-0.0007244897959183677	0.0
15	VCT	bin_046_8.163265306122824e-05	0.0
15	VCT	bin_047_0.0008877551020408173	0.0
15	VCT	bin_048_0.0016938775510204132	0.0
15	VCT	median	-0.026549400473518104
