# Supplementary material for: The social costs of tropical cyclones
Source: Nat Commun. 2023 Nov 23;14:7294. doi: 10.1038/s41467-023-43114-4 (PMC10667268; doi:10.1038/s41467-023-43114-4)
Supplement: Supplementary file 4 — Source Data [file 41467_2023_43114_MOESM4_ESM.zip › figs08.csv]

lag	ISO	variable	value
0	BLZ	median	-0.0005424077327439531
1	BLZ	median	0.00025888436988874374
2	BLZ	bin_000_-0.032	0.0
2	BLZ	bin_001_-0.031306122448979595	0.0
2	BLZ	bin_002_-0.030612244897959183	0.0
2	BLZ	bin_003_-0.029918367346938778	0.0
2	BLZ	bin_004_-0.02922448979591837	0.0
2	BLZ	bin_005_-0.02853061224489796	0.0
2	BLZ	bin_006_-0.02783673469387755	0.0
2	BLZ	bin_007_-0.027142857142857142	0.0
2	BLZ	bin_008_-0.026448979591836737	0.0
2	BLZ	bin_009_-0.025755102040816328	0.0
2	BLZ	bin_010_-0.02506122448979592	0.0
2	BLZ	bin_011_-0.02436734693877551	0.0
2	BLZ	bin_012_-0.0236734693877551	0.0
2	BLZ	bin_013_-0.022979591836734696	0.0
2	BLZ	bin_014_-0.022285714285714284	0.0
2	BLZ	bin_015_-0.02159183673469388	0.0
2	BLZ	bin_016_-0.02089795918367347	0.0
2	BLZ	bin_017_-0.02020408163265306	0.0
2	BLZ	bin_018_-0.019510204081632655	0.0
2	BLZ	bin_019_-0.018816326530612243	0.0
2	BLZ	bin_020_-0.018122448979591838	0.0
2	BLZ	bin_021_-0.01742857142857143	0.0
2	BLZ	bin_022_-0.01673469387755102	0.0
2	BLZ	bin_023_-0.01604081632653061	0.0
2	BLZ	bin_024_-0.015346938775510202	0.0
2	BLZ	bin_025_-0.014653061224489797	0.0
2	BLZ	bin_026_-0.013959183673469388	0.0
2	BLZ	bin_027_-0.013265306122448979	0.0
2	BLZ	bin_028_-0.01257142857142857	0.0
2	BLZ	bin_029_-0.011877551020408161	0.0
2	BLZ	bin_030_-0.011183673469387756	0.0
2	BLZ	bin_031_-0.010489795918367347	0.0
2	BLZ	bin_032_-0.009795918367346938	0.0
2	BLZ	bin_033_-0.00910204081632653	0.0
2	BLZ	bin_034_-0.00840816326530612	0.0
2	BLZ	bin_035_-0.007714285714285715	0.0
2	BLZ	bin_036_-0.007020408163265306	0.0
2	BLZ	bin_037_-0.0063265306122448975	0.0
2	BLZ	bin_038_-0.005632653061224489	0.0
2	BLZ	bin_039_-0.00493877551020408	0.0
2	BLZ	bin_040_-0.004244897959183674	0.0
2	BLZ	bin_041_-0.0035510204081632656	0.0
2	BLZ	bin_042_-0.0028571428571428567	0.0
2	BLZ	bin_043_-0.002163265306122448	3.599941225449377
2	BLZ	bin_044_-0.001469387755102039	93.5984718616838
2	BLZ	bin_045_-0.0007755102040816302	633.5896556790904
2	BLZ	bin_046_-8.16326530612213e-05	604.7901258754983
2	BLZ	bin_047_0.0006122448979591841	104.3982955380314
2	BLZ	bin_048_0.0013061224489795964	1.1999804084831347
2	BLZ	median	-9.108220225320711e-05
3	BLZ	median	-0.0010790920422182088
4	BLZ	median	-0.0009509779549854126
5	BLZ	bin_000_-0.032	0.0
5	BLZ	bin_001_-0.031306122448979595	0.0
5	BLZ	bin_002_-0.030612244897959183	0.0
5	BLZ	bin_003_-0.029918367346938778	0.0
5	BLZ	bin_004_-0.02922448979591837	0.0
5	BLZ	bin_005_-0.02853061224489796	0.0
5	BLZ	bin_006_-0.02783673469387755	0.0
5	BLZ	bin_007_-0.027142857142857142	0.0
5	BLZ	bin_008_-0.026448979591836737	0.0
5	BLZ	bin_009_-0.025755102040816328	0.0
5	BLZ	bin_010_-0.02506122448979592	0.0
5	BLZ	bin_011_-0.02436734693877551	0.0
5	BLZ	bin_012_-0.0236734693877551	0.0
5	BLZ	bin_013_-0.022979591836734696	0.0
5	BLZ	bin_014_-0.022285714285714284	0.0
5	BLZ	bin_015_-0.02159183673469388	0.0
5	BLZ	bin_016_-0.02089795918367347	0.0
5	BLZ	bin_017_-0.02020408163265306	0.0
5	BLZ	bin_018_-0.019510204081632655	0.0
5	BLZ	bin_019_-0.018816326530612243	0.0
5	BLZ	bin_020_-0.018122448979591838	0.0
5	BLZ	bin_021_-0.01742857142857143	0.0
5	BLZ	bin_022_-0.01673469387755102	0.0
5	BLZ	bin_023_-0.01604081632653061	0.0
5	BLZ	bin_024_-0.015346938775510202	0.0
5	BLZ	bin_025_-0.014653061224489797	0.0
5	BLZ	bin_026_-0.013959183673469388	0.0
5	BLZ	bin_027_-0.013265306122448979	0.0
5	BLZ	bin_028_-0.01257142857142857	0.0
5	BLZ	bin_029_-0.011877551020408161	0.0
5	BLZ	bin_030_-0.011183673469387756	0.0
5	BLZ	bin_031_-0.010489795918367347	0.0
5	BLZ	bin_032_-0.009795918367346938	0.0
5	BLZ	bin_033_-0.00910204081632653	0.0
5	BLZ	bin_034_-0.00840816326530612	0.0
5	BLZ	bin_035_-0.007714285714285715	0.0
5	BLZ	bin_036_-0.007020408163265306	0.0
5	BLZ	bin_037_-0.0063265306122448975	0.0
5	BLZ	bin_038_-0.005632653061224489	4.799921633932502
5	BLZ	bin_039_-0.00493877551020408	15.59974531028071
5	BLZ	bin_040_-0.004244897959183674	93.5984718616838
5	BLZ	bin_041_-0.0035510204081632656	211.19655189303012
5	BLZ	bin_042_-0.0028571428571428567	437.9928490963408
5	BLZ	bin_043_-0.002163265306122448	379.1938090806677
5	BLZ	bin_044_-0.001469387755102039	217.19645393544573
5	BLZ	bin_045_-0.0007755102040816302	63.598961649605656
5	BLZ	bin_046_-8.16326530612213e-05	16.799725718763842
5	BLZ	bin_047_0.0006122448979591841	1.1999804084831196
5	BLZ	bin_048_0.0013061224489795964	0.0
5	BLZ	median	-0.0022196324546303187
6	BLZ	median	-0.004243006427390328
7	BLZ	median	-0.003945928420528951
8	BLZ	bin_000_-0.032	0.0
8	BLZ	bin_001_-0.031306122448979595	0.0
8	BLZ	bin_002_-0.030612244897959183	0.0
8	BLZ	bin_003_-0.029918367346938778	0.0
8	BLZ	bin_004_-0.02922448979591837	0.0
8	BLZ	bin_005_-0.02853061224489796	0.0
8	BLZ	bin_006_-0.02783673469387755	0.0
8	BLZ	bin_007_-0.027142857142857142	0.0
8	BLZ	bin_008_-0.026448979591836737	0.0
8	BLZ	bin_009_-0.025755102040816328	0.0
8	BLZ	bin_010_-0.02506122448979592	0.0
8	BLZ	bin_011_-0.02436734693877551	0.0
8	BLZ	bin_012_-0.0236734693877551	0.0
8	BLZ	bin_013_-0.022979591836734696	0.0
8	BLZ	bin_014_-0.022285714285714284	0.0
8	BLZ	bin_015_-0.02159183673469388	0.0
8	BLZ	bin_016_-0.02089795918367347	0.0
8	BLZ	bin_017_-0.02020408163265306	0.0
8	BLZ	bin_018_-0.019510204081632655	0.0
8	BLZ	bin_019_-0.018816326530612243	0.0
8	BLZ	bin_020_-0.018122448979591838	0.0
8	BLZ	bin_021_-0.01742857142857143	0.0
8	BLZ	bin_022_-0.01673469387755102	0.0
8	BLZ	bin_023_-0.01604081632653061	0.0
8	BLZ	bin_024_-0.015346938775510202	0.0
8	BLZ	bin_025_-0.014653061224489797	0.0
8	BLZ	bin_026_-0.013959183673469388	0.0
8	BLZ	bin_027_-0.013265306122448979	0.0
8	BLZ	bin_028_-0.01257142857142857	0.0
8	BLZ	bin_029_-0.011877551020408161	0.0
8	BLZ	bin_030_-0.011183673469387756	0.0
8	BLZ	bin_031_-0.010489795918367347	0.0
8	BLZ	bin_032_-0.009795918367346938	2.399960816966251
8	BLZ	bin_033_-0.00910204081632653	5.999902042415628
8	BLZ	bin_034_-0.00840816326530612	37.19939266297708
8	BLZ	bin_035_-0.007714285714285715	63.598961649605656
8	BLZ	bin_036_-0.007020408163265306	181.19704168095197
8	BLZ	bin_037_-0.0063265306122448975	255.59582700690575
8	BLZ	bin_038_-0.005632653061224489	305.99500416319705
8	BLZ	bin_039_-0.00493877551020408	279.5954351765697
8	BLZ	bin_040_-0.004244897959183674	167.9972571876376
8	BLZ	bin_041_-0.0035510204081632656	77.99872655140317
8	BLZ	bin_042_-0.0028571428571428567	41.9993142969094
8	BLZ	bin_043_-0.002163265306122448	16.79972571876376
8	BLZ	bin_044_-0.001469387755102039	4.799921633932502
8	BLZ	bin_045_-0.0007755102040816302	0.0
8	BLZ	bin_046_-8.16326530612213e-05	0.0
8	BLZ	bin_047_0.0006122448979591841	0.0
8	BLZ	bin_048_0.0013061224489795964	0.0
8	BLZ	median	-0.005236796956322137
9	BLZ	median	-0.005408897173012118
10	BLZ	median	-0.0058585600732039686
11	BLZ	median	-0.007403470797798423
12	BLZ	bin_000_-0.032	0.0
12	BLZ	bin_001_-0.031306122448979595	0.0
12	BLZ	bin_002_-0.030612244897959183	0.0
12	BLZ	bin_003_-0.029918367346938778	0.0
12	BLZ	bin_004_-0.02922448979591837	0.0
12	BLZ	bin_005_-0.02853061224489796	0.0
12	BLZ	bin_006_-0.02783673469387755	0.0
12	BLZ	bin_007_-0.027142857142857142	0.0
12	BLZ	bin_008_-0.026448979591836737	0.0
12	BLZ	bin_009_-0.025755102040816328	0.0
12	BLZ	bin_010_-0.02506122448979592	0.0
12	BLZ	bin_011_-0.02436734693877551	0.0
12	BLZ	bin_012_-0.0236734693877551	0.0
12	BLZ	bin_013_-0.022979591836734696	0.0
12	BLZ	bin_014_-0.022285714285714284	0.0
12	BLZ	bin_015_-0.02159183673469388	0.0
12	BLZ	bin_016_-0.02089795918367347	0.0
12	BLZ	bin_017_-0.02020408163265306	0.0
12	BLZ	bin_018_-0.019510204081632655	0.0
12	BLZ	bin_019_-0.018816326530612243	0.0
12	BLZ	bin_020_-0.018122448979591838	0.0
12	BLZ	bin_021_-0.01742857142857143	0.0
12	BLZ	bin_022_-0.01673469387755102	0.0
12	BLZ	bin_023_-0.01604081632653061	0.0
12	BLZ	bin_024_-0.015346938775510202	0.0
12	BLZ	bin_025_-0.014653061224489797	1.1999804084831256
12	BLZ	bin_026_-0.013959183673469388	5.999902042415628
12	BLZ	bin_027_-0.013265306122448979	11.999804084831256
12	BLZ	bin_028_-0.01257142857142857	22.799627761179387
12	BLZ	bin_029_-0.011877551020408161	64.79894205808911
12	BLZ	bin_030_-0.011183673469387756	77.99872655140317
12	BLZ	bin_031_-0.010489795918367347	107.9982367634813
12	BLZ	bin_032_-0.009795918367346938	183.5970024979182
12	BLZ	bin_033_-0.00910204081632653	209.99657148454696
12	BLZ	bin_034_-0.00840816326530612	171.59719841308782
12	BLZ	bin_035_-0.007714285714285715	169.19723759612071
12	BLZ	bin_036_-0.007020408163265306	152.39751187735695
12	BLZ	bin_037_-0.0063265306122448975	101.99833472106567
12	BLZ	bin_038_-0.005632653061224489	70.79884410050441
12	BLZ	bin_039_-0.00493877551020408	37.19939266297708
12	BLZ	bin_040_-0.004244897959183674	35.99941225449377
12	BLZ	bin_041_-0.0035510204081632656	7.199882450898754
12	BLZ	bin_042_-0.0028571428571428567	3.599941225449377
12	BLZ	bin_043_-0.002163265306122448	4.799921633932502
12	BLZ	bin_044_-0.001469387755102039	0.0
12	BLZ	bin_045_-0.0007755102040816302	0.0
12	BLZ	bin_046_-8.16326530612213e-05	0.0
12	BLZ	bin_047_0.0006122448979591841	0.0
12	BLZ	bin_048_0.0013061224489795964	0.0
12	BLZ	median	-0.008247208179025928
13	BLZ	median	-0.008103196315184526
14	BLZ	median	-0.014212602337867848
15	BLZ	bin_000_-0.032	0.0
15	BLZ	bin_001_-0.031306122448979595	1.1999804084831196
15	BLZ	bin_002_-0.030612244897959183	0.0
15	BLZ	bin_003_-0.029918367346938778	1.1999804084831256
15	BLZ	bin_004_-0.02922448979591837	1.1999804084831256
15	BLZ	bin_005_-0.02853061224489796	3.599941225449377
15	BLZ	bin_006_-0.02783673469387755	5.999902042415628
15	BLZ	bin_007_-0.027142857142857142	7.19988245089879
15	BLZ	bin_008_-0.026448979591836737	7.199882450898754
15	BLZ	bin_009_-0.025755102040816328	17.999706127246885
15	BLZ	bin_010_-0.02506122448979592	27.599549395111886
15	BLZ	bin_011_-0.02436734693877551	44.39927511387565
15	BLZ	bin_012_-0.0236734693877551	65.99892246657224
15	BLZ	bin_013_-0.022979591836734696	91.1985110447171
15	BLZ	bin_014_-0.022285714285714284	115.19811921438064
15	BLZ	bin_015_-0.02159183673469388	119.99804084831256
15	BLZ	bin_016_-0.02089795918367347	110.39819758044754
15	BLZ	bin_017_-0.02020408163265306	129.59788411617822
15	BLZ	bin_018_-0.019510204081632655	127.19792329921067
15	BLZ	bin_019_-0.018816326530612243	125.99794289072882
15	BLZ	bin_020_-0.018122448979591838	128.39790370769444
15	BLZ	bin_021_-0.01742857142857143	70.79884410050441
15	BLZ	bin_022_-0.01673469387755102	68.39888328353815
15	BLZ	bin_023_-0.01604081632653061	57.59905960719003
15	BLZ	bin_024_-0.015346938775510202	40.799333888426474
15	BLZ	bin_025_-0.014653061224489797	33.59945143752752
15	BLZ	bin_026_-0.013959183673469388	15.599745310280634
15	BLZ	bin_027_-0.013265306122448979	11.999804084831256
15	BLZ	bin_028_-0.01257142857142857	4.799921633932502
15	BLZ	bin_029_-0.011877551020408161	3.599941225449395
15	BLZ	bin_030_-0.011183673469387756	2.399960816966251
15	BLZ	bin_031_-0.010489795918367347	0.0
15	BLZ	bin_032_-0.009795918367346938	0.0
15	BLZ	bin_033_-0.00910204081632653	0.0
15	BLZ	bin_034_-0.00840816326530612	0.0
15	BLZ	bin_035_-0.007714285714285715	0.0
15	BLZ	bin_036_-0.007020408163265306	0.0
15	BLZ	bin_037_-0.0063265306122448975	0.0
15	BLZ	bin_038_-0.005632653061224489	0.0
15	BLZ	bin_039_-0.00493877551020408	0.0
15	BLZ	bin_040_-0.004244897959183674	0.0
15	BLZ	bin_041_-0.0035510204081632656	0.0
15	BLZ	bin_042_-0.0028571428571428567	0.0
15	BLZ	bin_043_-0.002163265306122448	0.0
15	BLZ	bin_044_-0.001469387755102039	0.0
15	BLZ	bin_045_-0.0007755102040816302	0.0
15	BLZ	bin_046_-8.16326530612213e-05	0.0
15	BLZ	bin_047_0.0006122448979591841	0.0
15	BLZ	bin_048_0.0013061224489795964	0.0
15	BLZ	median	-0.01962868296952017
0	CHN	median	-0.0003028564020513446
1	CHN	median	0.00014065874282164842
2	CHN	bin_000_-0.032	0.0
2	CHN	bin_001_-0.031306122448979595	0.0
2	CHN	bin_002_-0.030612244897959183	0.0
2	CHN	bin_003_-0.029918367346938778	0.0
2	CHN	bin_004_-0.02922448979591837	0.0
2	CHN	bin_005_-0.02853061224489796	0.0
2	CHN	bin_006_-0.02783673469387755	0.0
2	CHN	bin_007_-0.027142857142857142	0.0
2	CHN	bin_008_-0.026448979591836737	0.0
2	CHN	bin_009_-0.025755102040816328	0.0
2	CHN	bin_010_-0.02506122448979592	0.0
2	CHN	bin_011_-0.02436734693877551	0.0
2	CHN	bin_012_-0.0236734693877551	0.0
2	CHN	bin_013_-0.022979591836734696	0.0
2	CHN	bin_014_-0.022285714285714284	0.0
2	CHN	bin_015_-0.02159183673469388	0.0
2	CHN	bin_016_-0.02089795918367347	0.0
2	CHN	bin_017_-0.02020408163265306	0.0
2	CHN	bin_018_-0.019510204081632655	0.0
2	CHN	bin_019_-0.018816326530612243	0.0
2	CHN	bin_020_-0.018122448979591838	0.0
2	CHN	bin_021_-0.01742857142857143	0.0
2	CHN	bin_022_-0.01673469387755102	0.0
2	CHN	bin_023_-0.01604081632653061	0.0
2	CHN	bin_024_-0.015346938775510202	0.0
2	CHN	bin_025_-0.014653061224489797	0.0
2	CHN	bin_026_-0.013959183673469388	0.0
2	CHN	bin_027_-0.013265306122448979	0.0
2	CHN	bin_028_-0.01257142857142857	0.0
2	CHN	bin_029_-0.011877551020408161	0.0
2	CHN	bin_030_-0.011183673469387756	0.0
2	CHN	bin_031_-0.010489795918367347	0.0
2	CHN	bin_032_-0.009795918367346938	0.0
2	CHN	bin_033_-0.00910204081632653	0.0
2	CHN	bin_034_-0.00840816326530612	0.0
2	CHN	bin_035_-0.007714285714285715	0.0
2	CHN	bin_036_-0.007020408163265306	0.0
2	CHN	bin_037_-0.0063265306122448975	0.0
2	CHN	bin_038_-0.005632653061224489	0.0
2	CHN	bin_039_-0.00493877551020408	0.0
2	CHN	bin_040_-0.004244897959183674	0.0
2	CHN	bin_041_-0.0035510204081632656	0.0
2	CHN	bin_042_-0.0028571428571428567	0.0
2	CHN	bin_043_-0.002163265306122448	0.0
2	CHN	bin_044_-0.001469387755102039	3.599941225449377
2	CHN	bin_045_-0.0007755102040816302	655.1893030317866
2	CHN	bin_046_-8.16326530612213e-05	773.9873634716199
2	CHN	bin_047_0.0006122448979591841	8.399862859381837
2	CHN	bin_048_0.0013061224489795964	0.0
2	CHN	median	-5.1541541577091455e-05
3	CHN	median	-0.0005840548726120686
4	CHN	median	-0.0005148427310185169
5	CHN	bin_000_-0.032	0.0
5	CHN	bin_001_-0.031306122448979595	0.0
5	CHN	bin_002_-0.030612244897959183	0.0
5	CHN	bin_003_-0.029918367346938778	0.0
5	CHN	bin_004_-0.02922448979591837	0.0
5	CHN	bin_005_-0.02853061224489796	0.0
5	CHN	bin_006_-0.02783673469387755	0.0
5	CHN	bin_007_-0.027142857142857142	0.0
5	CHN	bin_008_-0.026448979591836737	0.0
5	CHN	bin_009_-0.025755102040816328	0.0
5	CHN	bin_010_-0.02506122448979592	0.0
5	CHN	bin_011_-0.02436734693877551	0.0
5	CHN	bin_012_-0.0236734693877551	0.0
5	CHN	bin_013_-0.022979591836734696	0.0
5	CHN	bin_014_-0.022285714285714284	0.0
5	CHN	bin_015_-0.02159183673469388	0.0
5	CHN	bin_016_-0.02089795918367347	0.0
5	CHN	bin_017_-0.02020408163265306	0.0
5	CHN	bin_018_-0.019510204081632655	0.0
5	CHN	bin_019_-0.018816326530612243	0.0
5	CHN	bin_020_-0.018122448979591838	0.0
5	CHN	bin_021_-0.01742857142857143	0.0
5	CHN	bin_022_-0.01673469387755102	0.0
5	CHN	bin_023_-0.01604081632653061	0.0
5	CHN	bin_024_-0.015346938775510202	0.0
5	CHN	bin_025_-0.014653061224489797	0.0
5	CHN	bin_026_-0.013959183673469388	0.0
5	CHN	bin_027_-0.013265306122448979	0.0
5	CHN	bin_028_-0.01257142857142857	0.0
5	CHN	bin_029_-0.011877551020408161	0.0
5	CHN	bin_030_-0.011183673469387756	0.0
5	CHN	bin_031_-0.010489795918367347	0.0
5	CHN	bin_032_-0.009795918367346938	0.0
5	CHN	bin_033_-0.00910204081632653	0.0
5	CHN	bin_034_-0.00840816326530612	0.0
5	CHN	bin_035_-0.007714285714285715	0.0
5	CHN	bin_036_-0.007020408163265306	0.0
5	CHN	bin_037_-0.0063265306122448975	0.0
5	CHN	bin_038_-0.005632653061224489	0.0
5	CHN	bin_039_-0.00493877551020408	0.0
5	CHN	bin_040_-0.004244897959183674	0.0
5	CHN	bin_041_-0.0035510204081632656	3.599941225449377
5	CHN	bin_042_-0.0028571428571428567	47.999216339325024
5	CHN	bin_043_-0.002163265306122448	393.59357398246516
5	CHN	bin_044_-0.001469387755102039	719.9882450898754
5	CHN	bin_045_-0.0007755102040816302	256.7958074153889
5	CHN	bin_046_-8.16326530612213e-05	19.199686535730105
5	CHN	bin_047_0.0006122448979591841	0.0
5	CHN	bin_048_0.0013061224489795964	0.0
5	CHN	median	-0.001230721826193523
6	CHN	median	-0.0024769291425709127
7	CHN	median	-0.002303309213103651
8	CHN	bin_000_-0.032	0.0
8	CHN	bin_001_-0.031306122448979595	0.0
8	CHN	bin_002_-0.030612244897959183	0.0
8	CHN	bin_003_-0.029918367346938778	0.0
8	CHN	bin_004_-0.02922448979591837	0.0
8	CHN	bin_005_-0.02853061224489796	0.0
8	CHN	bin_006_-0.02783673469387755	0.0
8	CHN	bin_007_-0.027142857142857142	0.0
8	CHN	bin_008_-0.026448979591836737	0.0
8	CHN	bin_009_-0.025755102040816328	0.0
8	CHN	bin_010_-0.02506122448979592	0.0
8	CHN	bin_011_-0.02436734693877551	0.0
8	CHN	bin_012_-0.0236734693877551	0.0
8	CHN	bin_013_-0.022979591836734696	0.0
8	CHN	bin_014_-0.022285714285714284	0.0
8	CHN	bin_015_-0.02159183673469388	0.0
8	CHN	bin_016_-0.02089795918367347	0.0
8	CHN	bin_017_-0.02020408163265306	0.0
8	CHN	bin_018_-0.019510204081632655	0.0
8	CHN	bin_019_-0.018816326530612243	0.0
8	CHN	bin_020_-0.018122448979591838	0.0
8	CHN	bin_021_-0.01742857142857143	0.0
8	CHN	bin_022_-0.01673469387755102	0.0
8	CHN	bin_023_-0.01604081632653061	0.0
8	CHN	bin_024_-0.015346938775510202	0.0
8	CHN	bin_025_-0.014653061224489797	0.0
8	CHN	bin_026_-0.013959183673469388	0.0
8	CHN	bin_027_-0.013265306122448979	0.0
8	CHN	bin_028_-0.01257142857142857	0.0
8	CHN	bin_029_-0.011877551020408161	0.0
8	CHN	bin_030_-0.011183673469387756	0.0
8	CHN	bin_031_-0.010489795918367347	0.0
8	CHN	bin_032_-0.009795918367346938	0.0
8	CHN	bin_033_-0.00910204081632653	0.0
8	CHN	bin_034_-0.00840816326530612	0.0
8	CHN	bin_035_-0.007714285714285715	0.0
8	CHN	bin_036_-0.007020408163265306	0.0
8	CHN	bin_037_-0.0063265306122448975	0.0
8	CHN	bin_038_-0.005632653061224489	8.39986285938188
8	CHN	bin_039_-0.00493877551020408	80.39868736836982
8	CHN	bin_040_-0.004244897959183674	314.3948670225789
8	CHN	bin_041_-0.0035510204081632656	497.9918695204971
8	CHN	bin_042_-0.0028571428571428567	383.9937307146002
8	CHN	bin_043_-0.002163265306122448	117.59808003134633
8	CHN	bin_044_-0.001469387755102039	35.99941225449377
8	CHN	bin_045_-0.0007755102040816302	2.399960816966251
8	CHN	bin_046_-8.16326530612213e-05	0.0
8	CHN	bin_047_0.0006122448979591841	0.0
8	CHN	bin_048_0.0013061224489795964	0.0
8	CHN	median	-0.0030929358099372204
9	CHN	median	-0.003198378927811801
10	CHN	median	-0.003603690764385168
11	CHN	median	-0.0045559618950260046
12	CHN	bin_000_-0.032	0.0
12	CHN	bin_001_-0.031306122448979595	0.0
12	CHN	bin_002_-0.030612244897959183	0.0
12	CHN	bin_003_-0.029918367346938778	0.0
12	CHN	bin_004_-0.02922448979591837	0.0
12	CHN	bin_005_-0.02853061224489796	0.0
12	CHN	bin_006_-0.02783673469387755	0.0
12	CHN	bin_007_-0.027142857142857142	0.0
12	CHN	bin_008_-0.026448979591836737	0.0
12	CHN	bin_009_-0.025755102040816328	0.0
12	CHN	bin_010_-0.02506122448979592	0.0
12	CHN	bin_011_-0.02436734693877551	0.0
12	CHN	bin_012_-0.0236734693877551	0.0
12	CHN	bin_013_-0.022979591836734696	0.0
12	CHN	bin_014_-0.022285714285714284	0.0
12	CHN	bin_015_-0.02159183673469388	0.0
12	CHN	bin_016_-0.02089795918367347	0.0
12	CHN	bin_017_-0.02020408163265306	0.0
12	CHN	bin_018_-0.019510204081632655	0.0
12	CHN	bin_019_-0.018816326530612243	0.0
12	CHN	bin_020_-0.018122448979591838	0.0
12	CHN	bin_021_-0.01742857142857143	0.0
12	CHN	bin_022_-0.01673469387755102	0.0
12	CHN	bin_023_-0.01604081632653061	0.0
12	CHN	bin_024_-0.015346938775510202	0.0
12	CHN	bin_025_-0.014653061224489797	0.0
12	CHN	bin_026_-0.013959183673469388	0.0
12	CHN	bin_027_-0.013265306122448979	0.0
12	CHN	bin_028_-0.01257142857142857	0.0
12	CHN	bin_029_-0.011877551020408161	0.0
12	CHN	bin_030_-0.011183673469387756	0.0
12	CHN	bin_031_-0.010489795918367347	0.0
12	CHN	bin_032_-0.009795918367346938	0.0
12	CHN	bin_033_-0.00910204081632653	7.199882450898754
12	CHN	bin_034_-0.00840816326530612	16.799725718763842
12	CHN	bin_035_-0.007714285714285715	80.39868736836942
12	CHN	bin_036_-0.007020408163265306	136.7977665670763
12	CHN	bin_037_-0.0063265306122448975	273.5955331341526
12	CHN	bin_038_-0.005632653061224489	304.7950237547139
12	CHN	bin_039_-0.00493877551020408	273.59553313415404
12	CHN	bin_040_-0.004244897959183674	185.99696331488445
12	CHN	bin_041_-0.0035510204081632656	97.19841308713318
12	CHN	bin_042_-0.0028571428571428567	50.39917715629127
12	CHN	bin_043_-0.002163265306122448	9.599843267865005
12	CHN	bin_044_-0.001469387755102039	4.799921633932502
12	CHN	bin_045_-0.0007755102040816302	0.0
12	CHN	bin_046_-8.16326530612213e-05	0.0
12	CHN	bin_047_0.0006122448979591841	0.0
12	CHN	bin_048_0.0013061224489795964	0.0
12	CHN	median	-0.005175206071259838
13	CHN	median	-0.0051488885522061115
14	CHN	median	-0.00891456206783032
15	CHN	bin_000_-0.032	0.0
15	CHN	bin_001_-0.031306122448979595	0.0
15	CHN	bin_002_-0.030612244897959183	0.0
15	CHN	bin_003_-0.029918367346938778	0.0
15	CHN	bin_004_-0.02922448979591837	0.0
15	CHN	bin_005_-0.02853061224489796	0.0
15	CHN	bin_006_-0.02783673469387755	0.0
15	CHN	bin_007_-0.027142857142857142	0.0
15	CHN	bin_008_-0.026448979591836737	0.0
15	CHN	bin_009_-0.025755102040816328	0.0
15	CHN	bin_010_-0.02506122448979592	0.0
15	CHN	bin_011_-0.02436734693877551	0.0
15	CHN	bin_012_-0.0236734693877551	0.0
15	CHN	bin_013_-0.022979591836734696	0.0
15	CHN	bin_014_-0.022285714285714284	0.0
15	CHN	bin_015_-0.02159183673469388	0.0
15	CHN	bin_016_-0.02089795918367347	0.0
15	CHN	bin_017_-0.02020408163265306	0.0
15	CHN	bin_018_-0.019510204081632655	1.1999804084831196
15	CHN	bin_019_-0.018816326530612243	1.1999804084831316
15	CHN	bin_020_-0.018122448979591838	2.399960816966251
15	CHN	bin_021_-0.01742857142857143	10.79982367634813
15	CHN	bin_022_-0.01673469387755102	13.199784493314382
15	CHN	bin_023_-0.01604081632653061	35.99941225449377
15	CHN	bin_024_-0.015346938775510202	75.5987657344373
15	CHN	bin_025_-0.014653061224489797	129.59788411617757
15	CHN	bin_026_-0.013959183673469388	191.9968653573001
15	CHN	bin_027_-0.013265306122448979	182.3970220894351
15	CHN	bin_028_-0.01257142857142857	213.59651270999638
15	CHN	bin_029_-0.011877551020408161	211.19655189303114
15	CHN	bin_030_-0.011183673469387756	140.3977077925257
15	CHN	bin_031_-0.010489795918367347	99.59837390409942
15	CHN	bin_032_-0.009795918367346938	70.79884410050441
15	CHN	bin_033_-0.00910204081632653	38.39937307146002
15	CHN	bin_034_-0.00840816326530612	15.59974531028071
15	CHN	bin_035_-0.007714285714285715	4.799921633932502
15	CHN	bin_036_-0.007020408163265306	2.399960816966251
15	CHN	bin_037_-0.0063265306122448975	0.0
15	CHN	bin_038_-0.005632653061224489	0.0
15	CHN	bin_039_-0.00493877551020408	0.0
15	CHN	bin_040_-0.004244897959183674	0.0
15	CHN	bin_041_-0.0035510204081632656	0.0
15	CHN	bin_042_-0.0028571428571428567	0.0
15	CHN	bin_043_-0.002163265306122448	0.0
15	CHN	bin_044_-0.001469387755102039	0.0
15	CHN	bin_045_-0.0007755102040816302	0.0
15	CHN	bin_046_-8.16326530612213e-05	0.0
15	CHN	bin_047_0.0006122448979591841	0.0
15	CHN	bin_048_0.0013061224489795964	0.0
15	CHN	median	-0.0123045729051845
0	FJI	median	-0.0004414577519284685
1	FJI	median	0.00021070221724595615
2	FJI	bin_000_-0.032	0.0
2	FJI	bin_001_-0.031306122448979595	0.0
2	FJI	bin_002_-0.030612244897959183	0.0
2	FJI	bin_003_-0.029918367346938778	0.0
2	FJI	bin_004_-0.02922448979591837	0.0
2	FJI	bin_005_-0.02853061224489796	0.0
2	FJI	bin_006_-0.02783673469387755	0.0
2	FJI	bin_007_-0.027142857142857142	0.0
2	FJI	bin_008_-0.026448979591836737	0.0
2	FJI	bin_009_-0.025755102040816328	0.0
2	FJI	bin_010_-0.02506122448979592	0.0
2	FJI	bin_011_-0.02436734693877551	0.0
2	FJI	bin_012_-0.0236734693877551	0.0
2	FJI	bin_013_-0.022979591836734696	0.0
2	FJI	bin_014_-0.022285714285714284	0.0
2	FJI	bin_015_-0.02159183673469388	0.0
2	FJI	bin_016_-0.02089795918367347	0.0
2	FJI	bin_017_-0.02020408163265306	0.0
2	FJI	bin_018_-0.019510204081632655	0.0
2	FJI	bin_019_-0.018816326530612243	0.0
2	FJI	bin_020_-0.018122448979591838	0.0
2	FJI	bin_021_-0.01742857142857143	0.0
2	FJI	bin_022_-0.01673469387755102	0.0
2	FJI	bin_023_-0.01604081632653061	0.0
2	FJI	bin_024_-0.015346938775510202	0.0
2	FJI	bin_025_-0.014653061224489797	0.0
2	FJI	bin_026_-0.013959183673469388	0.0
2	FJI	bin_027_-0.013265306122448979	0.0
2	FJI	bin_028_-0.01257142857142857	0.0
2	FJI	bin_029_-0.011877551020408161	0.0
2	FJI	bin_030_-0.011183673469387756	0.0
2	FJI	bin_031_-0.010489795918367347	0.0
2	FJI	bin_032_-0.009795918367346938	0.0
2	FJI	bin_033_-0.00910204081632653	0.0
2	FJI	bin_034_-0.00840816326530612	0.0
2	FJI	bin_035_-0.007714285714285715	0.0
2	FJI	bin_036_-0.007020408163265306	0.0
2	FJI	bin_037_-0.0063265306122448975	0.0
2	FJI	bin_038_-0.005632653061224489	0.0
2	FJI	bin_039_-0.00493877551020408	0.0
2	FJI	bin_040_-0.004244897959183674	0.0
2	FJI	bin_041_-0.0035510204081632656	0.0
2	FJI	bin_042_-0.0028571428571428567	0.0
2	FJI	bin_043_-0.002163265306122448	0.0
2	FJI	bin_044_-0.001469387755102039	45.599255522358774
2	FJI	bin_045_-0.0007755102040816302	663.5891658911685
2	FJI	bin_046_-8.16326530612213e-05	668.3890875251043
2	FJI	bin_047_0.0006122448979591841	62.39898124112222
2	FJI	bin_048_0.0013061224489795964	1.1999804084831347
2	FJI	median	-7.41304775357541e-05
3	FJI	median	-0.0008782572930360962
4	FJI	median	-0.000771750454802639
5	FJI	bin_000_-0.032	0.0
5	FJI	bin_001_-0.031306122448979595	0.0
5	FJI	bin_002_-0.030612244897959183	0.0
5	FJI	bin_003_-0.029918367346938778	0.0
5	FJI	bin_004_-0.02922448979591837	0.0
5	FJI	bin_005_-0.02853061224489796	0.0
5	FJI	bin_006_-0.02783673469387755	0.0
5	FJI	bin_007_-0.027142857142857142	0.0
5	FJI	bin_008_-0.026448979591836737	0.0
5	FJI	bin_009_-0.025755102040816328	0.0
5	FJI	bin_010_-0.02506122448979592	0.0
5	FJI	bin_011_-0.02436734693877551	0.0
5	FJI	bin_012_-0.0236734693877551	0.0
5	FJI	bin_013_-0.022979591836734696	0.0
5	FJI	bin_014_-0.022285714285714284	0.0
5	FJI	bin_015_-0.02159183673469388	0.0
5	FJI	bin_016_-0.02089795918367347	0.0
5	FJI	bin_017_-0.02020408163265306	0.0
5	FJI	bin_018_-0.019510204081632655	0.0
5	FJI	bin_019_-0.018816326530612243	0.0
5	FJI	bin_020_-0.018122448979591838	0.0
5	FJI	bin_021_-0.01742857142857143	0.0
5	FJI	bin_022_-0.01673469387755102	0.0
5	FJI	bin_023_-0.01604081632653061	0.0
5	FJI	bin_024_-0.015346938775510202	0.0
5	FJI	bin_025_-0.014653061224489797	0.0
5	FJI	bin_026_-0.013959183673469388	0.0
5	FJI	bin_027_-0.013265306122448979	0.0
5	FJI	bin_028_-0.01257142857142857	0.0
5	FJI	bin_029_-0.011877551020408161	0.0
5	FJI	bin_030_-0.011183673469387756	0.0
5	FJI	bin_031_-0.010489795918367347	0.0
5	FJI	bin_032_-0.009795918367346938	0.0
5	FJI	bin_033_-0.00910204081632653	0.0
5	FJI	bin_034_-0.00840816326530612	0.0
5	FJI	bin_035_-0.007714285714285715	0.0
5	FJI	bin_036_-0.007020408163265306	0.0
5	FJI	bin_037_-0.0063265306122448975	0.0
5	FJI	bin_038_-0.005632653061224489	0.0
5	FJI	bin_039_-0.00493877551020408	3.599941225449395
5	FJI	bin_040_-0.004244897959183674	16.79972571876376
5	FJI	bin_041_-0.0035510204081632656	113.99813880589693
5	FJI	bin_042_-0.0028571428571428567	357.5941617279714
5	FJI	bin_043_-0.002163265306122448	529.1913601410583
5	FJI	bin_044_-0.001469387755102039	304.7950237547139
5	FJI	bin_045_-0.0007755102040816302	98.39839349561629
5	FJI	bin_046_-8.16326530612213e-05	16.799725718763842
5	FJI	bin_047_0.0006122448979591841	0.0
5	FJI	bin_048_0.0013061224489795964	0.0
5	FJI	median	-0.0018629736658299042
6	FJI	median	-0.0037773346795435146
7	FJI	median	-0.0035147656387595977
8	FJI	bin_000_-0.032	0.0
8	FJI	bin_001_-0.031306122448979595	0.0
8	FJI	bin_002_-0.030612244897959183	0.0
8	FJI	bin_003_-0.029918367346938778	0.0
8	FJI	bin_004_-0.02922448979591837	0.0
8	FJI	bin_005_-0.02853061224489796	0.0
8	FJI	bin_006_-0.02783673469387755	0.0
8	FJI	bin_007_-0.027142857142857142	0.0
8	FJI	bin_008_-0.026448979591836737	0.0
8	FJI	bin_009_-0.025755102040816328	0.0
8	FJI	bin_010_-0.02506122448979592	0.0
8	FJI	bin_011_-0.02436734693877551	0.0
8	FJI	bin_012_-0.0236734693877551	0.0
8	FJI	bin_013_-0.022979591836734696	0.0
8	FJI	bin_014_-0.022285714285714284	0.0
8	FJI	bin_015_-0.02159183673469388	0.0
8	FJI	bin_016_-0.02089795918367347	0.0
8	FJI	bin_017_-0.02020408163265306	0.0
8	FJI	bin_018_-0.019510204081632655	0.0
8	FJI	bin_019_-0.018816326530612243	0.0
8	FJI	bin_020_-0.018122448979591838	0.0
8	FJI	bin_021_-0.01742857142857143	0.0
8	FJI	bin_022_-0.01673469387755102	0.0
8	FJI	bin_023_-0.01604081632653061	0.0
8	FJI	bin_024_-0.015346938775510202	0.0
8	FJI	bin_025_-0.014653061224489797	0.0
8	FJI	bin_026_-0.013959183673469388	0.0
8	FJI	bin_027_-0.013265306122448979	0.0
8	FJI	bin_028_-0.01257142857142857	0.0
8	FJI	bin_029_-0.011877551020408161	0.0
8	FJI	bin_030_-0.011183673469387756	0.0
8	FJI	bin_031_-0.010489795918367347	0.0
8	FJI	bin_032_-0.009795918367346938	0.0
8	FJI	bin_033_-0.00910204081632653	0.0
8	FJI	bin_034_-0.00840816326530612	4.799921633932526
8	FJI	bin_035_-0.007714285714285715	26.399568986628765
8	FJI	bin_036_-0.007020408163265306	71.99882450898754
8	FJI	bin_037_-0.0063265306122448975	195.59680658274948
8	FJI	bin_038_-0.005632653061224489	301.19508252926454
8	FJI	bin_039_-0.00493877551020408	344.39437723465875
8	FJI	bin_040_-0.004244897959183674	273.5955331341526
8	FJI	bin_041_-0.0035510204081632656	131.99784493314382
8	FJI	bin_042_-0.0028571428571428567	57.59905960719003
8	FJI	bin_043_-0.002163265306122448	26.399568986628765
8	FJI	bin_044_-0.001469387755102039	7.199882450898754
8	FJI	bin_045_-0.0007755102040816302	0.0
8	FJI	bin_046_-8.16326530612213e-05	0.0
8	FJI	bin_047_0.0006122448979591841	0.0
8	FJI	bin_048_0.0013061224489795964	0.0
8	FJI	median	-0.004678789383044437
9	FJI	median	-0.004848081103138096
10	FJI	median	-0.005429377573191803
11	FJI	median	-0.006768729719783409
12	FJI	bin_000_-0.032	0.0
12	FJI	bin_001_-0.031306122448979595	0.0
12	FJI	bin_002_-0.030612244897959183	0.0
12	FJI	bin_003_-0.029918367346938778	0.0
12	FJI	bin_004_-0.02922448979591837	0.0
12	FJI	bin_005_-0.02853061224489796	0.0
12	FJI	bin_006_-0.02783673469387755	0.0
12	FJI	bin_007_-0.027142857142857142	0.0
12	FJI	bin_008_-0.026448979591836737	0.0
12	FJI	bin_009_-0.025755102040816328	0.0
12	FJI	bin_010_-0.02506122448979592	0.0
12	FJI	bin_011_-0.02436734693877551	0.0
12	FJI	bin_012_-0.0236734693877551	0.0
12	FJI	bin_013_-0.022979591836734696	0.0
12	FJI	bin_014_-0.022285714285714284	0.0
12	FJI	bin_015_-0.02159183673469388	0.0
12	FJI	bin_016_-0.02089795918367347	0.0
12	FJI	bin_017_-0.02020408163265306	0.0
12	FJI	bin_018_-0.019510204081632655	0.0
12	FJI	bin_019_-0.018816326530612243	0.0
12	FJI	bin_020_-0.018122448979591838	0.0
12	FJI	bin_021_-0.01742857142857143	0.0
12	FJI	bin_022_-0.01673469387755102	0.0
12	FJI	bin_023_-0.01604081632653061	0.0
12	FJI	bin_024_-0.015346938775510202	0.0
12	FJI	bin_025_-0.014653061224489797	0.0
12	FJI	bin_026_-0.013959183673469388	0.0
12	FJI	bin_027_-0.013265306122448979	3.599941225449377
12	FJI	bin_028_-0.01257142857142857	7.199882450898754
12	FJI	bin_029_-0.011877551020408161	20.399666944213237
12	FJI	bin_030_-0.011183673469387756	63.598961649605656
12	FJI	bin_031_-0.010489795918367347	76.79874614292004
12	FJI	bin_032_-0.009795918367346938	111.59817798893069
12	FJI	bin_033_-0.00910204081632653	203.99666944213135
12	FJI	bin_034_-0.00840816326530612	220.7963951608962
12	FJI	bin_035_-0.007714285714285715	188.3969241318507
12	FJI	bin_036_-0.007020408163265306	182.3970220894351
12	FJI	bin_037_-0.0063265306122448975	152.39751187735695
12	FJI	bin_038_-0.005632653061224489	83.9986285938188
12	FJI	bin_039_-0.00493877551020408	59.99902042415658
12	FJI	bin_040_-0.004244897959183674	39.59935347994315
12	FJI	bin_041_-0.0035510204081632656	15.599745310280634
12	FJI	bin_042_-0.0028571428571428567	5.999902042415628
12	FJI	bin_043_-0.002163265306122448	4.799921633932502
12	FJI	bin_044_-0.001469387755102039	0.0
12	FJI	bin_045_-0.0007755102040816302	0.0
12	FJI	bin_046_-8.16326530612213e-05	0.0
12	FJI	bin_047_0.0006122448979591841	0.0
12	FJI	bin_048_0.0013061224489795964	0.0
12	FJI	median	-0.0076555252749332964
13	FJI	median	-0.007615791001751805
14	FJI	median	-0.01324717352446361
15	FJI	bin_000_-0.032	0.0
15	FJI	bin_001_-0.031306122448979595	0.0
15	FJI	bin_002_-0.030612244897959183	0.0
15	FJI	bin_003_-0.029918367346938778	0.0
15	FJI	bin_004_-0.02922448979591837	1.1999804084831256
15	FJI	bin_005_-0.02853061224489796	0.0
15	FJI	bin_006_-0.02783673469387755	1.1999804084831256
15	FJI	bin_007_-0.027142857142857142	1.1999804084831316
15	FJI	bin_008_-0.026448979591836737	3.599941225449377
15	FJI	bin_009_-0.025755102040816328	7.199882450898754
15	FJI	bin_010_-0.02506122448979592	9.599843267865005
15	FJI	bin_011_-0.02436734693877551	9.599843267865005
15	FJI	bin_012_-0.0236734693877551	27.599549395112025
15	FJI	bin_013_-0.022979591836734696	39.59935347994295
15	FJI	bin_014_-0.022285714285714284	64.79894205808911
15	FJI	bin_015_-0.02159183673469388	87.59856981926816
15	FJI	bin_016_-0.02089795918367347	123.59798207376193
15	FJI	bin_017_-0.02020408163265306	130.79786452466135
15	FJI	bin_018_-0.019510204081632655	119.99804084831197
15	FJI	bin_019_-0.018816326530612243	147.59759024342517
15	FJI	bin_020_-0.018122448979591838	137.99774697555947
15	FJI	bin_021_-0.01742857142857143	140.3977077925257
15	FJI	bin_022_-0.01673469387755102	110.39819758044754
15	FJI	bin_023_-0.01604081632653061	73.19880491747065
15	FJI	bin_024_-0.015346938775510202	67.19890287505537
15	FJI	bin_025_-0.014653061224489797	51.5991575647744
15	FJI	bin_026_-0.013959183673469388	39.59935347994315
15	FJI	bin_027_-0.013265306122448979	22.799627761179387
15	FJI	bin_028_-0.01257142857142857	11.999804084831256
15	FJI	bin_029_-0.011877551020408161	4.799921633932526
15	FJI	bin_030_-0.011183673469387756	3.599941225449377
15	FJI	bin_031_-0.010489795918367347	2.399960816966251
15	FJI	bin_032_-0.009795918367346938	0.0
15	FJI	bin_033_-0.00910204081632653	0.0
15	FJI	bin_034_-0.00840816326530612	0.0
15	FJI	bin_035_-0.007714285714285715	0.0
15	FJI	bin_036_-0.007020408163265306	0.0
15	FJI	bin_037_-0.0063265306122448975	0.0
15	FJI	bin_038_-0.005632653061224489	0.0
15	FJI	bin_039_-0.00493877551020408	0.0
15	FJI	bin_040_-0.004244897959183674	0.0
15	FJI	bin_041_-0.0035510204081632656	0.0
15	FJI	bin_042_-0.0028571428571428567	0.0
15	FJI	bin_043_-0.002163265306122448	0.0
15	FJI	bin_044_-0.001469387755102039	0.0
15	FJI	bin_045_-0.0007755102040816302	0.0
15	FJI	bin_046_-8.16326530612213e-05	0.0
15	FJI	bin_047_0.0006122448979591841	0.0
15	FJI	bin_048_0.0013061224489795964	0.0
15	FJI	median	-0.018341094055607528
0	JAM	median	-0.0005136310383742918
1	JAM	median	0.00024514961660327116
2	JAM	bin_000_-0.032	0.0
2	JAM	bin_001_-0.031306122448979595	0.0
2	JAM	bin_002_-0.030612244897959183	0.0
2	JAM	bin_003_-0.029918367346938778	0.0
2	JAM	bin_004_-0.02922448979591837	0.0
2	JAM	bin_005_-0.02853061224489796	0.0
2	JAM	bin_006_-0.02783673469387755	0.0
2	JAM	bin_007_-0.027142857142857142	0.0
2	JAM	bin_008_-0.026448979591836737	0.0
2	JAM	bin_009_-0.025755102040816328	0.0
2	JAM	bin_010_-0.02506122448979592	0.0
2	JAM	bin_011_-0.02436734693877551	0.0
2	JAM	bin_012_-0.0236734693877551	0.0
2	JAM	bin_013_-0.022979591836734696	0.0
2	JAM	bin_014_-0.022285714285714284	0.0
2	JAM	bin_015_-0.02159183673469388	0.0
2	JAM	bin_016_-0.02089795918367347	0.0
2	JAM	bin_017_-0.02020408163265306	0.0
2	JAM	bin_018_-0.019510204081632655	0.0
2	JAM	bin_019_-0.018816326530612243	0.0
2	JAM	bin_020_-0.018122448979591838	0.0
2	JAM	bin_021_-0.01742857142857143	0.0
2	JAM	bin_022_-0.01673469387755102	0.0
2	JAM	bin_023_-0.01604081632653061	0.0
2	JAM	bin_024_-0.015346938775510202	0.0
2	JAM	bin_025_-0.014653061224489797	0.0
2	JAM	bin_026_-0.013959183673469388	0.0
2	JAM	bin_027_-0.013265306122448979	0.0
2	JAM	bin_028_-0.01257142857142857	0.0
2	JAM	bin_029_-0.011877551020408161	0.0
2	JAM	bin_030_-0.011183673469387756	0.0
2	JAM	bin_031_-0.010489795918367347	0.0
2	JAM	bin_032_-0.009795918367346938	0.0
2	JAM	bin_033_-0.00910204081632653	0.0
2	JAM	bin_034_-0.00840816326530612	0.0
2	JAM	bin_035_-0.007714285714285715	0.0
2	JAM	bin_036_-0.007020408163265306	0.0
2	JAM	bin_037_-0.0063265306122448975	0.0
2	JAM	bin_038_-0.005632653061224489	0.0
2	JAM	bin_039_-0.00493877551020408	0.0
2	JAM	bin_040_-0.004244897959183674	0.0
2	JAM	bin_041_-0.0035510204081632656	0.0
2	JAM	bin_042_-0.0028571428571428567	0.0
2	JAM	bin_043_-0.002163265306122448	3.599941225449377
2	JAM	bin_044_-0.001469387755102039	75.59876573443692
2	JAM	bin_045_-0.0007755102040816302	645.5894597639216
2	JAM	bin_046_-8.16326530612213e-05	623.9898124112284
2	JAM	bin_047_0.0006122448979591841	91.1985110447171
2	JAM	bin_048_0.0013061224489795964	1.1999804084831347
2	JAM	median	-8.624996160004243e-05
3	JAM	median	-0.0010218423018088004
4	JAM	median	-0.0009028652985799959
5	JAM	bin_000_-0.032	0.0
5	JAM	bin_001_-0.031306122448979595	0.0
5	JAM	bin_002_-0.030612244897959183	0.0
5	JAM	bin_003_-0.029918367346938778	0.0
5	JAM	bin_004_-0.02922448979591837	0.0
5	JAM	bin_005_-0.02853061224489796	0.0
5	JAM	bin_006_-0.02783673469387755	0.0
5	JAM	bin_007_-0.027142857142857142	0.0
5	JAM	bin_008_-0.026448979591836737	0.0
5	JAM	bin_009_-0.025755102040816328	0.0
5	JAM	bin_010_-0.02506122448979592	0.0
5	JAM	bin_011_-0.02436734693877551	0.0
5	JAM	bin_012_-0.0236734693877551	0.0
5	JAM	bin_013_-0.022979591836734696	0.0
5	JAM	bin_014_-0.022285714285714284	0.0
5	JAM	bin_015_-0.02159183673469388	0.0
5	JAM	bin_016_-0.02089795918367347	0.0
5	JAM	bin_017_-0.02020408163265306	0.0
5	JAM	bin_018_-0.019510204081632655	0.0
5	JAM	bin_019_-0.018816326530612243	0.0
5	JAM	bin_020_-0.018122448979591838	0.0
5	JAM	bin_021_-0.01742857142857143	0.0
5	JAM	bin_022_-0.01673469387755102	0.0
5	JAM	bin_023_-0.01604081632653061	0.0
5	JAM	bin_024_-0.015346938775510202	0.0
5	JAM	bin_025_-0.014653061224489797	0.0
5	JAM	bin_026_-0.013959183673469388	0.0
5	JAM	bin_027_-0.013265306122448979	0.0
5	JAM	bin_028_-0.01257142857142857	0.0
5	JAM	bin_029_-0.011877551020408161	0.0
5	JAM	bin_030_-0.011183673469387756	0.0
5	JAM	bin_031_-0.010489795918367347	0.0
5	JAM	bin_032_-0.009795918367346938	0.0
5	JAM	bin_033_-0.00910204081632653	0.0
5	JAM	bin_034_-0.00840816326530612	0.0
5	JAM	bin_035_-0.007714285714285715	0.0
5	JAM	bin_036_-0.007020408163265306	0.0
5	JAM	bin_037_-0.0063265306122448975	0.0
5	JAM	bin_038_-0.005632653061224489	3.599941225449377
5	JAM	bin_039_-0.00493877551020408	10.799823676348185
5	JAM	bin_040_-0.004244897959183674	64.79894205808878
5	JAM	bin_041_-0.0035510204081632656	175.19713963853633
5	JAM	bin_042_-0.0028571428571428567	442.7927707302734
5	JAM	bin_043_-0.002163265306122448	427.19302541999275
5	JAM	bin_044_-0.001469387755102039	225.5963167948276
5	JAM	bin_045_-0.0007755102040816302	74.39878532595378
5	JAM	bin_046_-8.16326530612213e-05	15.59974531028071
5	JAM	bin_047_0.0006122448979591841	1.1999804084831196
5	JAM	bin_048_0.0013061224489795964	0.0
5	JAM	median	-0.002120401018230223
6	JAM	median	-0.004241477281227339
7	JAM	median	-0.003950001923984841
8	JAM	bin_000_-0.032	0.0
8	JAM	bin_001_-0.031306122448979595	0.0
8	JAM	bin_002_-0.030612244897959183	0.0
8	JAM	bin_003_-0.029918367346938778	0.0
8	JAM	bin_004_-0.02922448979591837	0.0
8	JAM	bin_005_-0.02853061224489796	0.0
8	JAM	bin_006_-0.02783673469387755	0.0
8	JAM	bin_007_-0.027142857142857142	0.0
8	JAM	bin_008_-0.026448979591836737	0.0
8	JAM	bin_009_-0.025755102040816328	0.0
8	JAM	bin_010_-0.02506122448979592	0.0
8	JAM	bin_011_-0.02436734693877551	0.0
8	JAM	bin_012_-0.0236734693877551	0.0
8	JAM	bin_013_-0.022979591836734696	0.0
8	JAM	bin_014_-0.022285714285714284	0.0
8	JAM	bin_015_-0.02159183673469388	0.0
8	JAM	bin_016_-0.02089795918367347	0.0
8	JAM	bin_017_-0.02020408163265306	0.0
8	JAM	bin_018_-0.019510204081632655	0.0
8	JAM	bin_019_-0.018816326530612243	0.0
8	JAM	bin_020_-0.018122448979591838	0.0
8	JAM	bin_021_-0.01742857142857143	0.0
8	JAM	bin_022_-0.01673469387755102	0.0
8	JAM	bin_023_-0.01604081632653061	0.0
8	JAM	bin_024_-0.015346938775510202	0.0
8	JAM	bin_025_-0.014653061224489797	0.0
8	JAM	bin_026_-0.013959183673469388	0.0
8	JAM	bin_027_-0.013265306122448979	0.0
8	JAM	bin_028_-0.01257142857142857	0.0
8	JAM	bin_029_-0.011877551020408161	0.0
8	JAM	bin_030_-0.011183673469387756	0.0
8	JAM	bin_031_-0.010489795918367347	0.0
8	JAM	bin_032_-0.009795918367346938	2.399960816966251
8	JAM	bin_033_-0.00910204081632653	5.999902042415628
8	JAM	bin_034_-0.00840816326530612	38.39937307146021
8	JAM	bin_035_-0.007714285714285715	70.79884410050441
8	JAM	bin_036_-0.007020408163265306	185.99696331488445
8	JAM	bin_037_-0.0063265306122448975	263.99568986628765
8	JAM	bin_038_-0.005632653061224489	298.7951217122983
8	JAM	bin_039_-0.00493877551020408	279.5954351765697
8	JAM	bin_040_-0.004244897959183674	161.99735514522195
8	JAM	bin_041_-0.0035510204081632656	74.39878532595378
8	JAM	bin_042_-0.0028571428571428567	40.79933388842627
8	JAM	bin_043_-0.002163265306122448	14.399764901797507
8	JAM	bin_044_-0.001469387755102039	3.599941225449377
8	JAM	bin_045_-0.0007755102040816302	0.0
8	JAM	bin_046_-8.16326530612213e-05	0.0
8	JAM	bin_047_0.0006122448979591841	0.0
8	JAM	bin_048_0.0013061224489795964	0.0
8	JAM	median	-0.005266279746903783
9	JAM	median	-0.0054482768346801195
10	JAM	median	-0.006073720505562894
11	JAM	median	-0.007608312258229318
12	JAM	bin_000_-0.032	0.0
12	JAM	bin_001_-0.031306122448979595	0.0
12	JAM	bin_002_-0.030612244897959183	0.0
12	JAM	bin_003_-0.029918367346938778	0.0
12	JAM	bin_004_-0.02922448979591837	0.0
12	JAM	bin_005_-0.02853061224489796	0.0
12	JAM	bin_006_-0.02783673469387755	0.0
12	JAM	bin_007_-0.027142857142857142	0.0
12	JAM	bin_008_-0.026448979591836737	0.0
12	JAM	bin_009_-0.025755102040816328	0.0
12	JAM	bin_010_-0.02506122448979592	0.0
12	JAM	bin_011_-0.02436734693877551	0.0
12	JAM	bin_012_-0.0236734693877551	0.0
12	JAM	bin_013_-0.022979591836734696	0.0
12	JAM	bin_014_-0.022285714285714284	0.0
12	JAM	bin_015_-0.02159183673469388	0.0
12	JAM	bin_016_-0.02089795918367347	0.0
12	JAM	bin_017_-0.02020408163265306	0.0
12	JAM	bin_018_-0.019510204081632655	0.0
12	JAM	bin_019_-0.018816326530612243	0.0
12	JAM	bin_020_-0.018122448979591838	0.0
12	JAM	bin_021_-0.01742857142857143	0.0
12	JAM	bin_022_-0.01673469387755102	0.0
12	JAM	bin_023_-0.01604081632653061	0.0
12	JAM	bin_024_-0.015346938775510202	0.0
12	JAM	bin_025_-0.014653061224489797	2.399960816966251
12	JAM	bin_026_-0.013959183673469388	4.799921633932502
12	JAM	bin_027_-0.013265306122448979	14.399764901797507
12	JAM	bin_028_-0.01257142857142857	32.39947102904439
12	JAM	bin_029_-0.011877551020408161	64.79894205808911
12	JAM	bin_030_-0.011183673469387756	83.9986285938188
12	JAM	bin_031_-0.010489795918367347	109.19821717196443
12	JAM	bin_032_-0.009795918367346938	202.79668903364822
12	JAM	bin_033_-0.00910204081632653	197.99676739971574
12	JAM	bin_034_-0.00840816326530612	175.1971396385372
12	JAM	bin_035_-0.007714285714285715	178.7970808639857
12	JAM	bin_036_-0.007020408163265306	136.7977665670763
12	JAM	bin_037_-0.0063265306122448975	92.39849145320068
12	JAM	bin_038_-0.005632653061224489	62.398981241122534
12	JAM	bin_039_-0.00493877551020408	38.39937307146021
12	JAM	bin_040_-0.004244897959183674	29.99951021207814
12	JAM	bin_041_-0.0035510204081632656	7.199882450898754
12	JAM	bin_042_-0.0028571428571428567	5.999902042415628
12	JAM	bin_043_-0.002163265306122448	1.1999804084831256
12	JAM	bin_044_-0.001469387755102039	0.0
12	JAM	bin_045_-0.0007755102040816302	0.0
12	JAM	bin_046_-8.16326530612213e-05	0.0
12	JAM	bin_047_0.0006122448979591841	0.0
12	JAM	bin_048_0.0013061224489795964	0.0
12	JAM	median	-0.008373853226707539
13	JAM	median	-0.008171376391034163
14	JAM	median	-0.013953776705131319
15	JAM	bin_000_-0.032	0.0
15	JAM	bin_001_-0.031306122448979595	0.0
15	JAM	bin_002_-0.030612244897959183	0.0
15	JAM	bin_003_-0.029918367346938778	1.1999804084831256
15	JAM	bin_004_-0.02922448979591837	0.0
15	JAM	bin_005_-0.02853061224489796	0.0
15	JAM	bin_006_-0.02783673469387755	2.399960816966251
15	JAM	bin_007_-0.027142857142857142	3.599941225449395
15	JAM	bin_008_-0.026448979591836737	4.799921633932502
15	JAM	bin_009_-0.025755102040816328	10.79982367634813
15	JAM	bin_010_-0.02506122448979592	3.599941225449377
15	JAM	bin_011_-0.02436734693877551	21.59964735269626
15	JAM	bin_012_-0.0236734693877551	34.79943184601082
15	JAM	bin_013_-0.022979591836734696	52.79913797325726
15	JAM	bin_014_-0.022285714285714284	67.19890287505537
15	JAM	bin_015_-0.02159183673469388	117.59808003134633
15	JAM	bin_016_-0.02089795918367347	124.79796248224507
15	JAM	bin_017_-0.02020408163265306	119.99804084831317
15	JAM	bin_018_-0.019510204081632655	139.19772738404185
15	JAM	bin_019_-0.018816326530612243	135.59778615859386
15	JAM	bin_020_-0.018122448979591838	131.99784493314382
15	JAM	bin_021_-0.01742857142857143	147.59759024342446
15	JAM	bin_022_-0.01673469387755102	83.9986285938188
15	JAM	bin_023_-0.01604081632653061	67.19890287505504
15	JAM	bin_024_-0.015346938775510202	68.39888328353851
15	JAM	bin_025_-0.014653061224489797	38.39937307146002
15	JAM	bin_026_-0.013959183673469388	32.39947102904439
15	JAM	bin_027_-0.013265306122448979	9.599843267865005
15	JAM	bin_028_-0.01257142857142857	10.79982367634813
15	JAM	bin_029_-0.011877551020408161	5.999902042415658
15	JAM	bin_030_-0.011183673469387756	3.599941225449377
15	JAM	bin_031_-0.010489795918367347	1.1999804084831256
15	JAM	bin_032_-0.009795918367346938	0.0
15	JAM	bin_033_-0.00910204081632653	0.0
15	JAM	bin_034_-0.00840816326530612	0.0
15	JAM	bin_035_-0.007714285714285715	0.0
15	JAM	bin_036_-0.007020408163265306	0.0
15	JAM	bin_037_-0.0063265306122448975	0.0
15	JAM	bin_038_-0.005632653061224489	0.0
15	JAM	bin_039_-0.00493877551020408	0.0
15	JAM	bin_040_-0.004244897959183674	0.0
15	JAM	bin_041_-0.0035510204081632656	0.0
15	JAM	bin_042_-0.0028571428571428567	0.0
15	JAM	bin_043_-0.002163265306122448	0.0
15	JAM	bin_044_-0.001469387755102039	0.0
15	JAM	bin_045_-0.0007755102040816302	0.0
15	JAM	bin_046_-8.16326530612213e-05	0.0
15	JAM	bin_047_0.0006122448979591841	0.0
15	JAM	bin_048_0.0013061224489795964	0.0
15	JAM	median	-0.01876633655913147
0	LAO	median	-0.0003420405997005435
1	LAO	median	0.00016232040875174556
2	LAO	bin_000_-0.032	0.0
2	LAO	bin_001_-0.031306122448979595	0.0
2	LAO	bin_002_-0.030612244897959183	0.0
2	LAO	bin_003_-0.029918367346938778	0.0
2	LAO	bin_004_-0.02922448979591837	0.0
2	LAO	bin_005_-0.02853061224489796	0.0
2	LAO	bin_006_-0.02783673469387755	0.0
2	LAO	bin_007_-0.027142857142857142	0.0
2	LAO	bin_008_-0.026448979591836737	0.0
2	LAO	bin_009_-0.025755102040816328	0.0
2	LAO	bin_010_-0.02506122448979592	0.0
2	LAO	bin_011_-0.02436734693877551	0.0
2	LAO	bin_012_-0.0236734693877551	0.0
2	LAO	bin_013_-0.022979591836734696	0.0
2	LAO	bin_014_-0.022285714285714284	0.0
2	LAO	bin_015_-0.02159183673469388	0.0
2	LAO	bin_016_-0.02089795918367347	0.0
2	LAO	bin_017_-0.02020408163265306	0.0
2	LAO	bin_018_-0.019510204081632655	0.0
2	LAO	bin_019_-0.018816326530612243	0.0
2	LAO	bin_020_-0.018122448979591838	0.0
2	LAO	bin_021_-0.01742857142857143	0.0
2	LAO	bin_022_-0.01673469387755102	0.0
2	LAO	bin_023_-0.01604081632653061	0.0
2	LAO	bin_024_-0.015346938775510202	0.0
2	LAO	bin_025_-0.014653061224489797	0.0
2	LAO	bin_026_-0.013959183673469388	0.0
2	LAO	bin_027_-0.013265306122448979	0.0
2	LAO	bin_028_-0.01257142857142857	0.0
2	LAO	bin_029_-0.011877551020408161	0.0
2	LAO	bin_030_-0.011183673469387756	0.0
2	LAO	bin_031_-0.010489795918367347	0.0
2	LAO	bin_032_-0.009795918367346938	0.0
2	LAO	bin_033_-0.00910204081632653	0.0
2	LAO	bin_034_-0.00840816326530612	0.0
2	LAO	bin_035_-0.007714285714285715	0.0
2	LAO	bin_036_-0.007020408163265306	0.0
2	LAO	bin_037_-0.0063265306122448975	0.0
2	LAO	bin_038_-0.005632653061224489	0.0
2	LAO	bin_039_-0.00493877551020408	0.0
2	LAO	bin_040_-0.004244897959183674	0.0
2	LAO	bin_041_-0.0035510204081632656	0.0
2	LAO	bin_042_-0.0028571428571428567	0.0
2	LAO	bin_043_-0.002163265306122448	0.0
2	LAO	bin_044_-0.001469387755102039	5.999902042415628
2	LAO	bin_045_-0.0007755102040816302	668.389087525101
2	LAO	bin_046_-8.16326530612213e-05	743.9878532595417
2	LAO	bin_047_0.0006122448979591841	22.799627761179273
2	LAO	bin_048_0.0013061224489795964	0.0
2	LAO	median	-5.785762146449404e-05
3	LAO	median	-0.0006512232798041171
4	LAO	median	-0.0005739329675898373
5	LAO	bin_000_-0.032	0.0
5	LAO	bin_001_-0.031306122448979595	0.0
5	LAO	bin_002_-0.030612244897959183	0.0
5	LAO	bin_003_-0.029918367346938778	0.0
5	LAO	bin_004_-0.02922448979591837	0.0
5	LAO	bin_005_-0.02853061224489796	0.0
5	LAO	bin_006_-0.02783673469387755	0.0
5	LAO	bin_007_-0.027142857142857142	0.0
5	LAO	bin_008_-0.026448979591836737	0.0
5	LAO	bin_009_-0.025755102040816328	0.0
5	LAO	bin_010_-0.02506122448979592	0.0
5	LAO	bin_011_-0.02436734693877551	0.0
5	LAO	bin_012_-0.0236734693877551	0.0
5	LAO	bin_013_-0.022979591836734696	0.0
5	LAO	bin_014_-0.022285714285714284	0.0
5	LAO	bin_015_-0.02159183673469388	0.0
5	LAO	bin_016_-0.02089795918367347	0.0
5	LAO	bin_017_-0.02020408163265306	0.0
5	LAO	bin_018_-0.019510204081632655	0.0
5	LAO	bin_019_-0.018816326530612243	0.0
5	LAO	bin_020_-0.018122448979591838	0.0
5	LAO	bin_021_-0.01742857142857143	0.0
5	LAO	bin_022_-0.01673469387755102	0.0
5	LAO	bin_023_-0.01604081632653061	0.0
5	LAO	bin_024_-0.015346938775510202	0.0
5	LAO	bin_025_-0.014653061224489797	0.0
5	LAO	bin_026_-0.013959183673469388	0.0
5	LAO	bin_027_-0.013265306122448979	0.0
5	LAO	bin_028_-0.01257142857142857	0.0
5	LAO	bin_029_-0.011877551020408161	0.0
5	LAO	bin_030_-0.011183673469387756	0.0
5	LAO	bin_031_-0.010489795918367347	0.0
5	LAO	bin_032_-0.009795918367346938	0.0
5	LAO	bin_033_-0.00910204081632653	0.0
5	LAO	bin_034_-0.00840816326530612	0.0
5	LAO	bin_035_-0.007714285714285715	0.0
5	LAO	bin_036_-0.007020408163265306	0.0
5	LAO	bin_037_-0.0063265306122448975	0.0
5	LAO	bin_038_-0.005632653061224489	0.0
5	LAO	bin_039_-0.00493877551020408	0.0
5	LAO	bin_040_-0.004244897959183674	0.0
5	LAO	bin_041_-0.0035510204081632656	8.39986285938188
5	LAO	bin_042_-0.0028571428571428567	110.39819758044754
5	LAO	bin_043_-0.002163265306122448	517.1915560562271
5	LAO	bin_044_-0.001469387755102039	584.3904589312822
5	LAO	bin_045_-0.0007755102040816302	201.5967086251651
5	LAO	bin_046_-8.16326530612213e-05	19.199686535730105
5	LAO	bin_047_0.0006122448979591841	0.0
5	LAO	bin_048_0.0013061224489795964	0.0
5	LAO	median	-0.0013793715817953345
6	LAO	median	-0.002788303445212078
7	LAO	median	-0.0025888238548198526
8	LAO	bin_000_-0.032	0.0
8	LAO	bin_001_-0.031306122448979595	0.0
8	LAO	bin_002_-0.030612244897959183	0.0
8	LAO	bin_003_-0.029918367346938778	0.0
8	LAO	bin_004_-0.02922448979591837	0.0
8	LAO	bin_005_-0.02853061224489796	0.0
8	LAO	bin_006_-0.02783673469387755	0.0
8	LAO	bin_007_-0.027142857142857142	0.0
8	LAO	bin_008_-0.026448979591836737	0.0
8	LAO	bin_009_-0.025755102040816328	0.0
8	LAO	bin_010_-0.02506122448979592	0.0
8	LAO	bin_011_-0.02436734693877551	0.0
8	LAO	bin_012_-0.0236734693877551	0.0
8	LAO	bin_013_-0.022979591836734696	0.0
8	LAO	bin_014_-0.022285714285714284	0.0
8	LAO	bin_015_-0.02159183673469388	0.0
8	LAO	bin_016_-0.02089795918367347	0.0
8	LAO	bin_017_-0.02020408163265306	0.0
8	LAO	bin_018_-0.019510204081632655	0.0
8	LAO	bin_019_-0.018816326530612243	0.0
8	LAO	bin_020_-0.018122448979591838	0.0
8	LAO	bin_021_-0.01742857142857143	0.0
8	LAO	bin_022_-0.01673469387755102	0.0
8	LAO	bin_023_-0.01604081632653061	0.0
8	LAO	bin_024_-0.015346938775510202	0.0
8	LAO	bin_025_-0.014653061224489797	0.0
8	LAO	bin_026_-0.013959183673469388	0.0
8	LAO	bin_027_-0.013265306122448979	0.0
8	LAO	bin_028_-0.01257142857142857	0.0
8	LAO	bin_029_-0.011877551020408161	0.0
8	LAO	bin_030_-0.011183673469387756	0.0
8	LAO	bin_031_-0.010489795918367347	0.0
8	LAO	bin_032_-0.009795918367346938	0.0
8	LAO	bin_033_-0.00910204081632653	0.0
8	LAO	bin_034_-0.00840816326530612	0.0
8	LAO	bin_035_-0.007714285714285715	0.0
8	LAO	bin_036_-0.007020408163265306	0.0
8	LAO	bin_037_-0.0063265306122448975	7.199882450898754
8	LAO	bin_038_-0.005632653061224489	64.79894205808878
8	LAO	bin_039_-0.00493877551020408	212.3965323015143
8	LAO	bin_040_-0.004244897959183674	395.9935347994315
8	LAO	bin_041_-0.0035510204081632656	443.9927511387565
8	LAO	bin_042_-0.0028571428571428567	219.59641475241202
8	LAO	bin_043_-0.002163265306122448	76.79874614292004
8	LAO	bin_044_-0.001469387755102039	19.19968653573001
8	LAO	bin_045_-0.0007755102040816302	1.1999804084831256
8	LAO	bin_046_-8.16326530612213e-05	0.0
8	LAO	bin_047_0.0006122448979591841	0.0
8	LAO	bin_048_0.0013061224489795964	0.0
8	LAO	median	-0.0034965443581319476
9	LAO	median	-0.003624876014518868
10	LAO	median	-0.0040851358569081835
11	LAO	median	-0.0051735135285673715
12	LAO	bin_000_-0.032	0.0
12	LAO	bin_001_-0.031306122448979595	0.0
12	LAO	bin_002_-0.030612244897959183	0.0
12	LAO	bin_003_-0.029918367346938778	0.0
12	LAO	bin_004_-0.02922448979591837	0.0
12	LAO	bin_005_-0.02853061224489796	0.0
12	LAO	bin_006_-0.02783673469387755	0.0
12	LAO	bin_007_-0.027142857142857142	0.0
12	LAO	bin_008_-0.026448979591836737	0.0
12	LAO	bin_009_-0.025755102040816328	0.0
12	LAO	bin_010_-0.02506122448979592	0.0
12	LAO	bin_011_-0.02436734693877551	0.0
12	LAO	bin_012_-0.0236734693877551	0.0
12	LAO	bin_013_-0.022979591836734696	0.0
12	LAO	bin_014_-0.022285714285714284	0.0
12	LAO	bin_015_-0.02159183673469388	0.0
12	LAO	bin_016_-0.02089795918367347	0.0
12	LAO	bin_017_-0.02020408163265306	0.0
12	LAO	bin_018_-0.019510204081632655	0.0
12	LAO	bin_019_-0.018816326530612243	0.0
12	LAO	bin_020_-0.018122448979591838	0.0
12	LAO	bin_021_-0.01742857142857143	0.0
12	LAO	bin_022_-0.01673469387755102	0.0
12	LAO	bin_023_-0.01604081632653061	0.0
12	LAO	bin_024_-0.015346938775510202	0.0
12	LAO	bin_025_-0.014653061224489797	0.0
12	LAO	bin_026_-0.013959183673469388	0.0
12	LAO	bin_027_-0.013265306122448979	0.0
12	LAO	bin_028_-0.01257142857142857	0.0
12	LAO	bin_029_-0.011877551020408161	0.0
12	LAO	bin_030_-0.011183673469387756	0.0
12	LAO	bin_031_-0.010489795918367347	2.399960816966251
12	LAO	bin_032_-0.009795918367346938	10.79982367634813
12	LAO	bin_033_-0.00910204081632653	34.79943184601064
12	LAO	bin_034_-0.00840816326530612	93.59847186168426
12	LAO	bin_035_-0.007714285714285715	139.19772738404257
12	LAO	bin_036_-0.007020408163265306	266.39565068325385
12	LAO	bin_037_-0.0063265306122448975	263.99568986628765
12	LAO	bin_038_-0.005632653061224489	245.99598373904078
12	LAO	bin_039_-0.00493877551020408	187.19694372336852
12	LAO	bin_040_-0.004244897959183674	107.9982367634813
12	LAO	bin_041_-0.0035510204081632656	55.19909879022377
12	LAO	bin_042_-0.0028571428571428567	22.799627761179387
12	LAO	bin_043_-0.002163265306122448	9.599843267865005
12	LAO	bin_044_-0.001469387755102039	1.1999804084831256
12	LAO	bin_045_-0.0007755102040816302	0.0
12	LAO	bin_046_-8.16326530612213e-05	0.0
12	LAO	bin_047_0.0006122448979591841	0.0
12	LAO	bin_048_0.0013061224489795964	0.0
12	LAO	median	-0.005893369521080815
13	LAO	median	-0.005855524451763165
14	LAO	median	-0.010156731270827536
15	LAO	bin_000_-0.032	0.0
15	LAO	bin_001_-0.031306122448979595	0.0
15	LAO	bin_002_-0.030612244897959183	0.0
15	LAO	bin_003_-0.029918367346938778	0.0
15	LAO	bin_004_-0.02922448979591837	0.0
15	LAO	bin_005_-0.02853061224489796	0.0
15	LAO	bin_006_-0.02783673469387755	0.0
15	LAO	bin_007_-0.027142857142857142	0.0
15	LAO	bin_008_-0.026448979591836737	0.0
15	LAO	bin_009_-0.025755102040816328	0.0
15	LAO	bin_010_-0.02506122448979592	0.0
15	LAO	bin_011_-0.02436734693877551	0.0
15	LAO	bin_012_-0.0236734693877551	0.0
15	LAO	bin_013_-0.022979591836734696	0.0
15	LAO	bin_014_-0.022285714285714284	1.1999804084831316
15	LAO	bin_015_-0.02159183673469388	0.0
15	LAO	bin_016_-0.02089795918367347	2.399960816966251
15	LAO	bin_017_-0.02020408163265306	5.999902042415658
15	LAO	bin_018_-0.019510204081632655	10.799823676348078
15	LAO	bin_019_-0.018816326530612243	13.199784493314446
15	LAO	bin_020_-0.018122448979591838	38.39937307146002
15	LAO	bin_021_-0.01742857142857143	65.99892246657191
15	LAO	bin_022_-0.01673469387755102	109.19821717196443
15	LAO	bin_023_-0.01604081632653061	153.59749228584008
15	LAO	bin_024_-0.015346938775510202	169.19723759612157
15	LAO	bin_025_-0.014653061224489797	184.79698290640135
15	LAO	bin_026_-0.013959183673469388	175.19713963853633
15	LAO	bin_027_-0.013265306122448979	189.59690454033384
15	LAO	bin_028_-0.01257142857142857	104.39829553803193
15	LAO	bin_029_-0.011877551020408161	85.19860900230235
15	LAO	bin_030_-0.011183673469387756	63.598961649605656
15	LAO	bin_031_-0.010489795918367347	38.39937307146002
15	LAO	bin_032_-0.009795918367346938	17.999706127246885
15	LAO	bin_033_-0.00910204081632653	7.199882450898754
15	LAO	bin_034_-0.00840816326530612	3.599941225449395
15	LAO	bin_035_-0.007714285714285715	1.1999804084831256
15	LAO	bin_036_-0.007020408163265306	0.0
15	LAO	bin_037_-0.0063265306122448975	0.0
15	LAO	bin_038_-0.005632653061224489	0.0
15	LAO	bin_039_-0.00493877551020408	0.0
15	LAO	bin_040_-0.004244897959183674	0.0
15	LAO	bin_041_-0.0035510204081632656	0.0
15	LAO	bin_042_-0.0028571428571428567	0.0
15	LAO	bin_043_-0.002163265306122448	0.0
15	LAO	bin_044_-0.001469387755102039	0.0
15	LAO	bin_045_-0.0007755102040816302	0.0
15	LAO	bin_046_-8.16326530612213e-05	0.0
15	LAO	bin_047_0.0006122448979591841	0.0
15	LAO	bin_048_0.0013061224489795964	0.0
15	LAO	median	-0.014036530398415018
0	MDG	median	-0.0003222091920693851
1	MDG	median	0.00014947514015730085
2	MDG	bin_000_-0.032	0.0
2	MDG	bin_001_-0.031306122448979595	0.0
2	MDG	bin_002_-0.030612244897959183	0.0
2	MDG	bin_003_-0.029918367346938778	0.0
2	MDG	bin_004_-0.02922448979591837	0.0
2	MDG	bin_005_-0.02853061224489796	0.0
2	MDG	bin_006_-0.02783673469387755	0.0
2	MDG	bin_007_-0.027142857142857142	0.0
2	MDG	bin_008_-0.026448979591836737	0.0
2	MDG	bin_009_-0.025755102040816328	0.0
2	MDG	bin_010_-0.02506122448979592	0.0
2	MDG	bin_011_-0.02436734693877551	0.0
2	MDG	bin_012_-0.0236734693877551	0.0
2	MDG	bin_013_-0.022979591836734696	0.0
2	MDG	bin_014_-0.022285714285714284	0.0
2	MDG	bin_015_-0.02159183673469388	0.0
2	MDG	bin_016_-0.02089795918367347	0.0
2	MDG	bin_017_-0.02020408163265306	0.0
2	MDG	bin_018_-0.019510204081632655	0.0
2	MDG	bin_019_-0.018816326530612243	0.0
2	MDG	bin_020_-0.018122448979591838	0.0
2	MDG	bin_021_-0.01742857142857143	0.0
2	MDG	bin_022_-0.01673469387755102	0.0
2	MDG	bin_023_-0.01604081632653061	0.0
2	MDG	bin_024_-0.015346938775510202	0.0
2	MDG	bin_025_-0.014653061224489797	0.0
2	MDG	bin_026_-0.013959183673469388	0.0
2	MDG	bin_027_-0.013265306122448979	0.0
2	MDG	bin_028_-0.01257142857142857	0.0
2	MDG	bin_029_-0.011877551020408161	0.0
2	MDG	bin_030_-0.011183673469387756	0.0
2	MDG	bin_031_-0.010489795918367347	0.0
2	MDG	bin_032_-0.009795918367346938	0.0
2	MDG	bin_033_-0.00910204081632653	0.0
2	MDG	bin_034_-0.00840816326530612	0.0
2	MDG	bin_035_-0.007714285714285715	0.0
2	MDG	bin_036_-0.007020408163265306	0.0
2	MDG	bin_037_-0.0063265306122448975	0.0
2	MDG	bin_038_-0.005632653061224489	0.0
2	MDG	bin_039_-0.00493877551020408	0.0
2	MDG	bin_040_-0.004244897959183674	0.0
2	MDG	bin_041_-0.0035510204081632656	0.0
2	MDG	bin_042_-0.0028571428571428567	0.0
2	MDG	bin_043_-0.002163265306122448	0.0
2	MDG	bin_044_-0.001469387755102039	3.599941225449377
2	MDG	bin_045_-0.0007755102040816302	664.7891462996516
2	MDG	bin_046_-8.16326530612213e-05	754.7876769358897
2	MDG	bin_047_0.0006122448979591841	17.999706127246796
2	MDG	bin_048_0.0013061224489795964	0.0
2	MDG	median	-5.5098411320538075e-05
3	MDG	median	-0.0006270085766768068
4	MDG	median	-0.000553973299278999
5	MDG	bin_000_-0.032	0.0
5	MDG	bin_001_-0.031306122448979595	0.0
5	MDG	bin_002_-0.030612244897959183	0.0
5	MDG	bin_003_-0.029918367346938778	0.0
5	MDG	bin_004_-0.02922448979591837	0.0
5	MDG	bin_005_-0.02853061224489796	0.0
5	MDG	bin_006_-0.02783673469387755	0.0
5	MDG	bin_007_-0.027142857142857142	0.0
5	MDG	bin_008_-0.026448979591836737	0.0
5	MDG	bin_009_-0.025755102040816328	0.0
5	MDG	bin_010_-0.02506122448979592	0.0
5	MDG	bin_011_-0.02436734693877551	0.0
5	MDG	bin_012_-0.0236734693877551	0.0
5	MDG	bin_013_-0.022979591836734696	0.0
5	MDG	bin_014_-0.022285714285714284	0.0
5	MDG	bin_015_-0.02159183673469388	0.0
5	MDG	bin_016_-0.02089795918367347	0.0
5	MDG	bin_017_-0.02020408163265306	0.0
5	MDG	bin_018_-0.019510204081632655	0.0
5	MDG	bin_019_-0.018816326530612243	0.0
5	MDG	bin_020_-0.018122448979591838	0.0
5	MDG	bin_021_-0.01742857142857143	0.0
5	MDG	bin_022_-0.01673469387755102	0.0
5	MDG	bin_023_-0.01604081632653061	0.0
5	MDG	bin_024_-0.015346938775510202	0.0
5	MDG	bin_025_-0.014653061224489797	0.0
5	MDG	bin_026_-0.013959183673469388	0.0
5	MDG	bin_027_-0.013265306122448979	0.0
5	MDG	bin_028_-0.01257142857142857	0.0
5	MDG	bin_029_-0.011877551020408161	0.0
5	MDG	bin_030_-0.011183673469387756	0.0
5	MDG	bin_031_-0.010489795918367347	0.0
5	MDG	bin_032_-0.009795918367346938	0.0
5	MDG	bin_033_-0.00910204081632653	0.0
5	MDG	bin_034_-0.00840816326530612	0.0
5	MDG	bin_035_-0.007714285714285715	0.0
5	MDG	bin_036_-0.007020408163265306	0.0
5	MDG	bin_037_-0.0063265306122448975	0.0
5	MDG	bin_038_-0.005632653061224489	0.0
5	MDG	bin_039_-0.00493877551020408	0.0
5	MDG	bin_040_-0.004244897959183674	0.0
5	MDG	bin_041_-0.0035510204081632656	4.799921633932502
5	MDG	bin_042_-0.0028571428571428567	76.79874614292004
5	MDG	bin_043_-0.002163265306122448	446.39271195572275
5	MDG	bin_044_-0.001469387755102039	662.3891854826853
5	MDG	bin_045_-0.0007755102040816302	231.59621883724327
5	MDG	bin_046_-8.16326530612213e-05	19.199686535730105
5	MDG	bin_047_0.0006122448979591841	0.0
5	MDG	bin_048_0.0013061224489795964	0.0
5	MDG	median	-0.0012953069961269853
6	MDG	median	-0.0025811748965424135
7	MDG	median	-0.0024040984241026748
8	MDG	bin_000_-0.032	0.0
8	MDG	bin_001_-0.031306122448979595	0.0
8	MDG	bin_002_-0.030612244897959183	0.0
8	MDG	bin_003_-0.029918367346938778	0.0
8	MDG	bin_004_-0.02922448979591837	0.0
8	MDG	bin_005_-0.02853061224489796	0.0
8	MDG	bin_006_-0.02783673469387755	0.0
8	MDG	bin_007_-0.027142857142857142	0.0
8	MDG	bin_008_-0.026448979591836737	0.0
8	MDG	bin_009_-0.025755102040816328	0.0
8	MDG	bin_010_-0.02506122448979592	0.0
8	MDG	bin_011_-0.02436734693877551	0.0
8	MDG	bin_012_-0.0236734693877551	0.0
8	MDG	bin_013_-0.022979591836734696	0.0
8	MDG	bin_014_-0.022285714285714284	0.0
8	MDG	bin_015_-0.02159183673469388	0.0
8	MDG	bin_016_-0.02089795918367347	0.0
8	MDG	bin_017_-0.02020408163265306	0.0
8	MDG	bin_018_-0.019510204081632655	0.0
8	MDG	bin_019_-0.018816326530612243	0.0
8	MDG	bin_020_-0.018122448979591838	0.0
8	MDG	bin_021_-0.01742857142857143	0.0
8	MDG	bin_022_-0.01673469387755102	0.0
8	MDG	bin_023_-0.01604081632653061	0.0
8	MDG	bin_024_-0.015346938775510202	0.0
8	MDG	bin_025_-0.014653061224489797	0.0
8	MDG	bin_026_-0.013959183673469388	0.0
8	MDG	bin_027_-0.013265306122448979	0.0
8	MDG	bin_028_-0.01257142857142857	0.0
8	MDG	bin_029_-0.011877551020408161	0.0
8	MDG	bin_030_-0.011183673469387756	0.0
8	MDG	bin_031_-0.010489795918367347	0.0
8	MDG	bin_032_-0.009795918367346938	0.0
8	MDG	bin_033_-0.00910204081632653	0.0
8	MDG	bin_034_-0.00840816326530612	0.0
8	MDG	bin_035_-0.007714285714285715	0.0
8	MDG	bin_036_-0.007020408163265306	0.0
8	MDG	bin_037_-0.0063265306122448975	0.0
8	MDG	bin_038_-0.005632653061224489	16.79972571876376
8	MDG	bin_039_-0.00493877551020408	99.59837390409992
8	MDG	bin_040_-0.004244897959183674	356.39418131948827
8	MDG	bin_041_-0.0035510204081632656	485.9920654356659
8	MDG	bin_042_-0.0028571428571428567	345.59435764314014
8	MDG	bin_043_-0.002163265306122448	100.79835431258255
8	MDG	bin_044_-0.001469387755102039	33.59945143752752
8	MDG	bin_045_-0.0007755102040816302	2.399960816966251
8	MDG	bin_046_-8.16326530612213e-05	0.0
8	MDG	bin_047_0.0006122448979591841	0.0
8	MDG	bin_048_0.0013061224489795964	0.0
8	MDG	median	-0.003183812829398107
9	MDG	median	-0.0032930519938022492
10	MDG	median	-0.003650367290011644
11	MDG	median	-0.004517935719502453
12	MDG	bin_000_-0.032	0.0
12	MDG	bin_001_-0.031306122448979595	0.0
12	MDG	bin_002_-0.030612244897959183	0.0
12	MDG	bin_003_-0.029918367346938778	0.0
12	MDG	bin_004_-0.02922448979591837	0.0
12	MDG	bin_005_-0.02853061224489796	0.0
12	MDG	bin_006_-0.02783673469387755	0.0
12	MDG	bin_007_-0.027142857142857142	0.0
12	MDG	bin_008_-0.026448979591836737	0.0
12	MDG	bin_009_-0.025755102040816328	0.0
12	MDG	bin_010_-0.02506122448979592	0.0
12	MDG	bin_011_-0.02436734693877551	0.0
12	MDG	bin_012_-0.0236734693877551	0.0
12	MDG	bin_013_-0.022979591836734696	0.0
12	MDG	bin_014_-0.022285714285714284	0.0
12	MDG	bin_015_-0.02159183673469388	0.0
12	MDG	bin_016_-0.02089795918367347	0.0
12	MDG	bin_017_-0.02020408163265306	0.0
12	MDG	bin_018_-0.019510204081632655	0.0
12	MDG	bin_019_-0.018816326530612243	0.0
12	MDG	bin_020_-0.018122448979591838	0.0
12	MDG	bin_021_-0.01742857142857143	0.0
12	MDG	bin_022_-0.01673469387755102	0.0
12	MDG	bin_023_-0.01604081632653061	0.0
12	MDG	bin_024_-0.015346938775510202	0.0
12	MDG	bin_025_-0.014653061224489797	0.0
12	MDG	bin_026_-0.013959183673469388	0.0
12	MDG	bin_027_-0.013265306122448979	0.0
12	MDG	bin_028_-0.01257142857142857	0.0
12	MDG	bin_029_-0.011877551020408161	0.0
12	MDG	bin_030_-0.011183673469387756	0.0
12	MDG	bin_031_-0.010489795918367347	0.0
12	MDG	bin_032_-0.009795918367346938	0.0
12	MDG	bin_033_-0.00910204081632653	2.399960816966251
12	MDG	bin_034_-0.00840816326530612	15.59974531028071
12	MDG	bin_035_-0.007714285714285715	61.199000832639406
12	MDG	bin_036_-0.007020408163265306	131.99784493314382
12	MDG	bin_037_-0.0063265306122448975	239.9960816966251
12	MDG	bin_038_-0.005632653061224489	326.39467110741015
12	MDG	bin_039_-0.00493877551020408	286.7953176274684
12	MDG	bin_040_-0.004244897959183674	199.19674780819884
12	MDG	bin_041_-0.0035510204081632656	110.39819758044754
12	MDG	bin_042_-0.0028571428571428567	51.5991575647744
12	MDG	bin_043_-0.002163265306122448	10.79982367634813
12	MDG	bin_044_-0.001469387755102039	4.799921633932502
12	MDG	bin_045_-0.0007755102040816302	0.0
12	MDG	bin_046_-8.16326530612213e-05	0.0
12	MDG	bin_047_0.0006122448979591841	0.0
12	MDG	bin_048_0.0013061224489795964	0.0
12	MDG	median	-0.005065078430707442
13	MDG	median	-0.004942309175574887
14	MDG	median	-0.00849427682805526
15	MDG	bin_000_-0.032	0.0
15	MDG	bin_001_-0.031306122448979595	0.0
15	MDG	bin_002_-0.030612244897959183	0.0
15	MDG	bin_003_-0.029918367346938778	0.0
15	MDG	bin_004_-0.02922448979591837	0.0
15	MDG	bin_005_-0.02853061224489796	0.0
15	MDG	bin_006_-0.02783673469387755	0.0
15	MDG	bin_007_-0.027142857142857142	0.0
15	MDG	bin_008_-0.026448979591836737	0.0
15	MDG	bin_009_-0.025755102040816328	0.0
15	MDG	bin_010_-0.02506122448979592	0.0
15	MDG	bin_011_-0.02436734693877551	0.0
15	MDG	bin_012_-0.0236734693877551	0.0
15	MDG	bin_013_-0.022979591836734696	0.0
15	MDG	bin_014_-0.022285714285714284	0.0
15	MDG	bin_015_-0.02159183673469388	0.0
15	MDG	bin_016_-0.02089795918367347	0.0
15	MDG	bin_017_-0.02020408163265306	0.0
15	MDG	bin_018_-0.019510204081632655	0.0
15	MDG	bin_019_-0.018816326530612243	1.1999804084831316
15	MDG	bin_020_-0.018122448979591838	0.0
15	MDG	bin_021_-0.01742857142857143	2.399960816966251
15	MDG	bin_022_-0.01673469387755102	9.599843267865005
15	MDG	bin_023_-0.01604081632653061	11.999804084831256
15	MDG	bin_024_-0.015346938775510202	25.199588578145764
15	MDG	bin_025_-0.014653061224489797	73.19880491747065
15	MDG	bin_026_-0.013959183673469388	125.99794289072818
15	MDG	bin_027_-0.013265306122448979	201.5967086251651
15	MDG	bin_028_-0.01257142857142857	197.99676739971574
15	MDG	bin_029_-0.011877551020408161	233.99617965421066
15	MDG	bin_030_-0.011183673469387756	218.39643434392886
15	MDG	bin_031_-0.010489795918367347	127.19792329921131
15	MDG	bin_032_-0.009795918367346938	107.9982367634813
15	MDG	bin_033_-0.00910204081632653	62.398981241122534
15	MDG	bin_034_-0.00840816326530612	22.7996277611795
15	MDG	bin_035_-0.007714285714285715	14.399764901797507
15	MDG	bin_036_-0.007020408163265306	4.799921633932502
15	MDG	bin_037_-0.0063265306122448975	0.0
15	MDG	bin_038_-0.005632653061224489	0.0
15	MDG	bin_039_-0.00493877551020408	0.0
15	MDG	bin_040_-0.004244897959183674	0.0
15	MDG	bin_041_-0.0035510204081632656	0.0
15	MDG	bin_042_-0.0028571428571428567	0.0
15	MDG	bin_043_-0.002163265306122448	0.0
15	MDG	bin_044_-0.001469387755102039	0.0
15	MDG	bin_045_-0.0007755102040816302	0.0
15	MDG	bin_046_-8.16326530612213e-05	0.0
15	MDG	bin_047_0.0006122448979591841	0.0
15	MDG	bin_048_0.0013061224489795964	0.0
15	MDG	median	-0.011648349098666765
