# Supplementary material for: The social costs of tropical cyclones
Source: Nat Commun. 2023 Nov 23;14:7294. doi: 10.1038/s41467-023-43114-4 (PMC10667268; doi:10.1038/s41467-023-43114-4)
Supplement: Supplementary file 4 — Source Data [file 41467_2023_43114_MOESM4_ESM.zip › figs09.csv]

lag	ISO	variable	value
0	BGD	median	-0.00020949523089225752
1	BGD	median	9.612361172956228e-05
2	BGD	bin_000_-0.019	0.0
2	BGD	bin_001_-0.018591836734693876	0.0
2	BGD	bin_002_-0.018183673469387755	0.0
2	BGD	bin_003_-0.01777551020408163	0.0
2	BGD	bin_004_-0.01736734693877551	0.0
2	BGD	bin_005_-0.016959183673469387	0.0
2	BGD	bin_006_-0.016551020408163267	0.0
2	BGD	bin_007_-0.016142857142857143	0.0
2	BGD	bin_008_-0.01573469387755102	0.0
2	BGD	bin_009_-0.015326530612244897	0.0
2	BGD	bin_010_-0.014918367346938775	0.0
2	BGD	bin_011_-0.014510204081632653	0.0
2	BGD	bin_012_-0.01410204081632653	0.0
2	BGD	bin_013_-0.013693877551020407	0.0
2	BGD	bin_014_-0.013285714285714286	0.0
2	BGD	bin_015_-0.012877551020408162	0.0
2	BGD	bin_016_-0.01246938775510204	0.0
2	BGD	bin_017_-0.012061224489795918	0.0
2	BGD	bin_018_-0.011653061224489794	0.0
2	BGD	bin_019_-0.011244897959183674	0.0
2	BGD	bin_020_-0.01083673469387755	0.0
2	BGD	bin_021_-0.010428571428571428	0.0
2	BGD	bin_022_-0.010020408163265306	0.0
2	BGD	bin_023_-0.009612244897959183	0.0
2	BGD	bin_024_-0.009204081632653061	0.0
2	BGD	bin_025_-0.008795918367346937	0.0
2	BGD	bin_026_-0.008387755102040815	0.0
2	BGD	bin_027_-0.007979591836734693	0.0
2	BGD	bin_028_-0.007571428571428571	0.0
2	BGD	bin_029_-0.007163265306122449	0.0
2	BGD	bin_030_-0.006755102040816325	0.0
2	BGD	bin_031_-0.006346938775510203	0.0
2	BGD	bin_032_-0.005938775510204081	0.0
2	BGD	bin_033_-0.0055306122448979585	0.0
2	BGD	bin_034_-0.005122448979591836	0.0
2	BGD	bin_035_-0.0047142857142857125	0.0
2	BGD	bin_036_-0.00430612244897959	0.0
2	BGD	bin_037_-0.0038979591836734682	0.0
2	BGD	bin_038_-0.003489795918367346	0.0
2	BGD	bin_039_-0.003081632653061224	0.0
2	BGD	bin_040_-0.0026734693877551	0.0
2	BGD	bin_041_-0.0022653061224489797	0.0
2	BGD	bin_042_-0.0018571428571428558	0.0
2	BGD	bin_043_-0.001448979591836732	0.0
2	BGD	bin_044_-0.0010408163265306115	0.0
2	BGD	bin_045_-0.0006326530612244877	342.7144046627827
2	BGD	bin_046_-0.00022448979591836726	1823.73022481265
2	BGD	bin_047_0.0001836734693877566	281.51540383014293
2	BGD	bin_048_0.000591836734693877	2.039966694421313
2	BGD	median	-3.6855549632706886e-05
3	BGD	median	-0.00040824401792109765
4	BGD	median	-0.0003586771970255647
5	BGD	bin_000_-0.019	0.0
5	BGD	bin_001_-0.018591836734693876	0.0
5	BGD	bin_002_-0.018183673469387755	0.0
5	BGD	bin_003_-0.01777551020408163	0.0
5	BGD	bin_004_-0.01736734693877551	0.0
5	BGD	bin_005_-0.016959183673469387	0.0
5	BGD	bin_006_-0.016551020408163267	0.0
5	BGD	bin_007_-0.016142857142857143	0.0
5	BGD	bin_008_-0.01573469387755102	0.0
5	BGD	bin_009_-0.015326530612244897	0.0
5	BGD	bin_010_-0.014918367346938775	0.0
5	BGD	bin_011_-0.014510204081632653	0.0
5	BGD	bin_012_-0.01410204081632653	0.0
5	BGD	bin_013_-0.013693877551020407	0.0
5	BGD	bin_014_-0.013285714285714286	0.0
5	BGD	bin_015_-0.012877551020408162	0.0
5	BGD	bin_016_-0.01246938775510204	0.0
5	BGD	bin_017_-0.012061224489795918	0.0
5	BGD	bin_018_-0.011653061224489794	0.0
5	BGD	bin_019_-0.011244897959183674	0.0
5	BGD	bin_020_-0.01083673469387755	0.0
5	BGD	bin_021_-0.010428571428571428	0.0
5	BGD	bin_022_-0.010020408163265306	0.0
5	BGD	bin_023_-0.009612244897959183	0.0
5	BGD	bin_024_-0.009204081632653061	0.0
5	BGD	bin_025_-0.008795918367346937	0.0
5	BGD	bin_026_-0.008387755102040815	0.0
5	BGD	bin_027_-0.007979591836734693	0.0
5	BGD	bin_028_-0.007571428571428571	0.0
5	BGD	bin_029_-0.007163265306122449	0.0
5	BGD	bin_030_-0.006755102040816325	0.0
5	BGD	bin_031_-0.006346938775510203	0.0
5	BGD	bin_032_-0.005938775510204081	0.0
5	BGD	bin_033_-0.0055306122448979585	0.0
5	BGD	bin_034_-0.005122448979591836	0.0
5	BGD	bin_035_-0.0047142857142857125	0.0
5	BGD	bin_036_-0.00430612244897959	0.0
5	BGD	bin_037_-0.0038979591836734682	0.0
5	BGD	bin_038_-0.003489795918367346	0.0
5	BGD	bin_039_-0.003081632653061224	0.0
5	BGD	bin_040_-0.0026734693877551	0.0
5	BGD	bin_041_-0.0022653061224489797	8.159866777685233
5	BGD	bin_042_-0.0018571428571428558	108.11823480432935
5	BGD	bin_043_-0.001448979591836732	563.0308076602859
5	BGD	bin_044_-0.0010408163265306115	1132.1815154038263
5	BGD	bin_045_-0.0006326530612244877	542.6311407160727
5	BGD	bin_046_-0.00022448979591836726	93.8384679433802
5	BGD	bin_047_0.0001836734693877566	2.039966694421326
5	BGD	bin_048_0.000591836734693877	0.0
5	BGD	median	-0.0008534474640695491
6	BGD	median	-0.0017049826901917107
7	BGD	median	-0.0015886828174941242
8	BGD	bin_000_-0.019	0.0
8	BGD	bin_001_-0.018591836734693876	0.0
8	BGD	bin_002_-0.018183673469387755	0.0
8	BGD	bin_003_-0.01777551020408163	0.0
8	BGD	bin_004_-0.01736734693877551	0.0
8	BGD	bin_005_-0.016959183673469387	0.0
8	BGD	bin_006_-0.016551020408163267	0.0
8	BGD	bin_007_-0.016142857142857143	0.0
8	BGD	bin_008_-0.01573469387755102	0.0
8	BGD	bin_009_-0.015326530612244897	0.0
8	BGD	bin_010_-0.014918367346938775	0.0
8	BGD	bin_011_-0.014510204081632653	0.0
8	BGD	bin_012_-0.01410204081632653	0.0
8	BGD	bin_013_-0.013693877551020407	0.0
8	BGD	bin_014_-0.013285714285714286	0.0
8	BGD	bin_015_-0.012877551020408162	0.0
8	BGD	bin_016_-0.01246938775510204	0.0
8	BGD	bin_017_-0.012061224489795918	0.0
8	BGD	bin_018_-0.011653061224489794	0.0
8	BGD	bin_019_-0.011244897959183674	0.0
8	BGD	bin_020_-0.01083673469387755	0.0
8	BGD	bin_021_-0.010428571428571428	0.0
8	BGD	bin_022_-0.010020408163265306	0.0
8	BGD	bin_023_-0.009612244897959183	0.0
8	BGD	bin_024_-0.009204081632653061	0.0
8	BGD	bin_025_-0.008795918367346937	0.0
8	BGD	bin_026_-0.008387755102040815	0.0
8	BGD	bin_027_-0.007979591836734693	0.0
8	BGD	bin_028_-0.007571428571428571	0.0
8	BGD	bin_029_-0.007163265306122449	0.0
8	BGD	bin_030_-0.006755102040816325	0.0
8	BGD	bin_031_-0.006346938775510203	0.0
8	BGD	bin_032_-0.005938775510204081	0.0
8	BGD	bin_033_-0.0055306122448979585	0.0
8	BGD	bin_034_-0.005122448979591836	0.0
8	BGD	bin_035_-0.0047142857142857125	0.0
8	BGD	bin_036_-0.00430612244897959	0.0
8	BGD	bin_037_-0.0038979591836734682	8.159866777685268
8	BGD	bin_038_-0.003489795918367346	61.19900083263951
8	BGD	bin_039_-0.003081632653061224	228.47626977518658
8	BGD	bin_040_-0.0026734693877551	609.9500416319764
8	BGD	bin_041_-0.0022653061224489797	767.0274771024119
8	BGD	bin_042_-0.0018571428571428558	518.1515403830123
8	BGD	bin_043_-0.001448979591836732	175.437135720234
8	BGD	bin_044_-0.0010408163265306115	73.4388009991671
8	BGD	bin_045_-0.0006326530612244877	8.159866777685304
8	BGD	bin_046_-0.00022448979591836726	0.0
8	BGD	bin_047_0.0001836734693877566	0.0
8	BGD	bin_048_0.000591836734693877	0.0
8	BGD	median	-0.00209388991314845
9	BGD	median	-0.002157408889630281
10	BGD	median	-0.002351917943349163
11	BGD	median	-0.0028851167284347466
12	BGD	bin_000_-0.019	0.0
12	BGD	bin_001_-0.018591836734693876	0.0
12	BGD	bin_002_-0.018183673469387755	0.0
12	BGD	bin_003_-0.01777551020408163	0.0
12	BGD	bin_004_-0.01736734693877551	0.0
12	BGD	bin_005_-0.016959183673469387	0.0
12	BGD	bin_006_-0.016551020408163267	0.0
12	BGD	bin_007_-0.016142857142857143	0.0
12	BGD	bin_008_-0.01573469387755102	0.0
12	BGD	bin_009_-0.015326530612244897	0.0
12	BGD	bin_010_-0.014918367346938775	0.0
12	BGD	bin_011_-0.014510204081632653	0.0
12	BGD	bin_012_-0.01410204081632653	0.0
12	BGD	bin_013_-0.013693877551020407	0.0
12	BGD	bin_014_-0.013285714285714286	0.0
12	BGD	bin_015_-0.012877551020408162	0.0
12	BGD	bin_016_-0.01246938775510204	0.0
12	BGD	bin_017_-0.012061224489795918	0.0
12	BGD	bin_018_-0.011653061224489794	0.0
12	BGD	bin_019_-0.011244897959183674	0.0
12	BGD	bin_020_-0.01083673469387755	0.0
12	BGD	bin_021_-0.010428571428571428	0.0
12	BGD	bin_022_-0.010020408163265306	0.0
12	BGD	bin_023_-0.009612244897959183	0.0
12	BGD	bin_024_-0.009204081632653061	0.0
12	BGD	bin_025_-0.008795918367346937	0.0
12	BGD	bin_026_-0.008387755102040815	0.0
12	BGD	bin_027_-0.007979591836734693	0.0
12	BGD	bin_028_-0.007571428571428571	0.0
12	BGD	bin_029_-0.007163265306122449	0.0
12	BGD	bin_030_-0.006755102040816325	0.0
12	BGD	bin_031_-0.006346938775510203	0.0
12	BGD	bin_032_-0.005938775510204081	0.0
12	BGD	bin_033_-0.0055306122448979585	12.239800166527903
12	BGD	bin_034_-0.005122448979591836	30.599500416319625
12	BGD	bin_035_-0.0047142857142857125	128.51790174854298
12	BGD	bin_036_-0.00430612244897959	234.59616985845147
12	BGD	bin_037_-0.0038979591836734682	403.91340549542076
12	BGD	bin_038_-0.003489795918367346	522.2314737718572
12	BGD	bin_039_-0.003081632653061224	454.9125728559518
12	BGD	bin_040_-0.0026734693877551	340.6744379683614
12	BGD	bin_041_-0.0022653061224489797	181.55703580349646
12	BGD	bin_042_-0.0018571428571428558	97.91840133222281
12	BGD	bin_043_-0.001448979591836732	30.599500416319884
12	BGD	bin_044_-0.0010408163265306115	10.199833472106542
12	BGD	bin_045_-0.0006326530612244877	2.039966694421326
12	BGD	bin_046_-0.00022448979591836726	0.0
12	BGD	bin_047_0.0001836734693877566	0.0
12	BGD	bin_048_0.000591836734693877	0.0
12	BGD	median	-0.003166797099872028
13	BGD	median	-0.0030615348457231793
14	BGD	median	-0.005399267677298858
15	BGD	bin_000_-0.019	0.0
15	BGD	bin_001_-0.018591836734693876	0.0
15	BGD	bin_002_-0.018183673469387755	0.0
15	BGD	bin_003_-0.01777551020408163	0.0
15	BGD	bin_004_-0.01736734693877551	0.0
15	BGD	bin_005_-0.016959183673469387	0.0
15	BGD	bin_006_-0.016551020408163267	0.0
15	BGD	bin_007_-0.016142857142857143	0.0
15	BGD	bin_008_-0.01573469387755102	0.0
15	BGD	bin_009_-0.015326530612244897	0.0
15	BGD	bin_010_-0.014918367346938775	0.0
15	BGD	bin_011_-0.014510204081632653	0.0
15	BGD	bin_012_-0.01410204081632653	0.0
15	BGD	bin_013_-0.013693877551020407	0.0
15	BGD	bin_014_-0.013285714285714286	0.0
15	BGD	bin_015_-0.012877551020408162	0.0
15	BGD	bin_016_-0.01246938775510204	0.0
15	BGD	bin_017_-0.012061224489795918	2.039966694421308
15	BGD	bin_018_-0.011653061224489794	0.0
15	BGD	bin_019_-0.011244897959183674	2.039966694421308
15	BGD	bin_020_-0.01083673469387755	8.159866777685268
15	BGD	bin_021_-0.010428571428571428	20.39966694421317
15	BGD	bin_022_-0.010020408163265306	20.39966694421317
15	BGD	bin_023_-0.009612244897959183	61.19900083263951
15	BGD	bin_024_-0.009204081632653061	144.8376353039129
15	BGD	bin_025_-0.008795918367346937	212.15653621981699
15	BGD	bin_026_-0.008387755102040815	318.2348043297255
15	BGD	bin_027_-0.007979591836734693	303.95503746877625
15	BGD	bin_028_-0.007571428571428571	348.8343047460452
15	BGD	bin_029_-0.007163265306122449	354.9542048293076
15	BGD	bin_030_-0.006755102040816325	244.79600333055805
15	BGD	bin_031_-0.006346938775510203	177.4771024146546
15	BGD	bin_032_-0.005938775510204081	118.3180682764364
15	BGD	bin_033_-0.0055306122448979585	69.35886761032478
15	BGD	bin_034_-0.005122448979591836	24.479600333055703
15	BGD	bin_035_-0.0047142857142857125	12.239800166527903
15	BGD	bin_036_-0.00430612244897959	6.119900083263952
15	BGD	bin_037_-0.0038979591836734682	0.0
15	BGD	bin_038_-0.003489795918367346	0.0
15	BGD	bin_039_-0.003081632653061224	0.0
15	BGD	bin_040_-0.0026734693877551	0.0
15	BGD	bin_041_-0.0022653061224489797	0.0
15	BGD	bin_042_-0.0018571428571428558	0.0
15	BGD	bin_043_-0.001448979591836732	0.0
15	BGD	bin_044_-0.0010408163265306115	0.0
15	BGD	bin_045_-0.0006326530612244877	0.0
15	BGD	bin_046_-0.00022448979591836726	0.0
15	BGD	bin_047_0.0001836734693877566	0.0
15	BGD	bin_048_0.000591836734693877	0.0
15	BGD	median	-0.007430199924559283
0	HND	median	-0.0001738431731544472
1	HND	median	8.29731540033075e-05
2	HND	bin_000_-0.019	0.0
2	HND	bin_001_-0.018591836734693876	0.0
2	HND	bin_002_-0.018183673469387755	0.0
2	HND	bin_003_-0.01777551020408163	0.0
2	HND	bin_004_-0.01736734693877551	0.0
2	HND	bin_005_-0.016959183673469387	0.0
2	HND	bin_006_-0.016551020408163267	0.0
2	HND	bin_007_-0.016142857142857143	0.0
2	HND	bin_008_-0.01573469387755102	0.0
2	HND	bin_009_-0.015326530612244897	0.0
2	HND	bin_010_-0.014918367346938775	0.0
2	HND	bin_011_-0.014510204081632653	0.0
2	HND	bin_012_-0.01410204081632653	0.0
2	HND	bin_013_-0.013693877551020407	0.0
2	HND	bin_014_-0.013285714285714286	0.0
2	HND	bin_015_-0.012877551020408162	0.0
2	HND	bin_016_-0.01246938775510204	0.0
2	HND	bin_017_-0.012061224489795918	0.0
2	HND	bin_018_-0.011653061224489794	0.0
2	HND	bin_019_-0.011244897959183674	0.0
2	HND	bin_020_-0.01083673469387755	0.0
2	HND	bin_021_-0.010428571428571428	0.0
2	HND	bin_022_-0.010020408163265306	0.0
2	HND	bin_023_-0.009612244897959183	0.0
2	HND	bin_024_-0.009204081632653061	0.0
2	HND	bin_025_-0.008795918367346937	0.0
2	HND	bin_026_-0.008387755102040815	0.0
2	HND	bin_027_-0.007979591836734693	0.0
2	HND	bin_028_-0.007571428571428571	0.0
2	HND	bin_029_-0.007163265306122449	0.0
2	HND	bin_030_-0.006755102040816325	0.0
2	HND	bin_031_-0.006346938775510203	0.0
2	HND	bin_032_-0.005938775510204081	0.0
2	HND	bin_033_-0.0055306122448979585	0.0
2	HND	bin_034_-0.005122448979591836	0.0
2	HND	bin_035_-0.0047142857142857125	0.0
2	HND	bin_036_-0.00430612244897959	0.0
2	HND	bin_037_-0.0038979591836734682	0.0
2	HND	bin_038_-0.003489795918367346	0.0
2	HND	bin_039_-0.003081632653061224	0.0
2	HND	bin_040_-0.0026734693877551	0.0
2	HND	bin_041_-0.0022653061224489797	0.0
2	HND	bin_042_-0.0018571428571428558	0.0
2	HND	bin_043_-0.001448979591836732	0.0
2	HND	bin_044_-0.0010408163265306115	0.0
2	HND	bin_045_-0.0006326530612244877	224.39633638634584
2	HND	bin_046_-0.00022448979591836726	2015.487094088253
2	HND	bin_047_0.0001836734693877566	210.11656952539656
2	HND	bin_048_0.000591836734693877	0.0
2	HND	median	-2.919209683366961e-05
3	HND	median	-0.00034585197337789526
4	HND	median	-0.0003039102776204455
5	HND	bin_000_-0.019	0.0
5	HND	bin_001_-0.018591836734693876	0.0
5	HND	bin_002_-0.018183673469387755	0.0
5	HND	bin_003_-0.01777551020408163	0.0
5	HND	bin_004_-0.01736734693877551	0.0
5	HND	bin_005_-0.016959183673469387	0.0
5	HND	bin_006_-0.016551020408163267	0.0
5	HND	bin_007_-0.016142857142857143	0.0
5	HND	bin_008_-0.01573469387755102	0.0
5	HND	bin_009_-0.015326530612244897	0.0
5	HND	bin_010_-0.014918367346938775	0.0
5	HND	bin_011_-0.014510204081632653	0.0
5	HND	bin_012_-0.01410204081632653	0.0
5	HND	bin_013_-0.013693877551020407	0.0
5	HND	bin_014_-0.013285714285714286	0.0
5	HND	bin_015_-0.012877551020408162	0.0
5	HND	bin_016_-0.01246938775510204	0.0
5	HND	bin_017_-0.012061224489795918	0.0
5	HND	bin_018_-0.011653061224489794	0.0
5	HND	bin_019_-0.011244897959183674	0.0
5	HND	bin_020_-0.01083673469387755	0.0
5	HND	bin_021_-0.010428571428571428	0.0
5	HND	bin_022_-0.010020408163265306	0.0
5	HND	bin_023_-0.009612244897959183	0.0
5	HND	bin_024_-0.009204081632653061	0.0
5	HND	bin_025_-0.008795918367346937	0.0
5	HND	bin_026_-0.008387755102040815	0.0
5	HND	bin_027_-0.007979591836734693	0.0
5	HND	bin_028_-0.007571428571428571	0.0
5	HND	bin_029_-0.007163265306122449	0.0
5	HND	bin_030_-0.006755102040816325	0.0
5	HND	bin_031_-0.006346938775510203	0.0
5	HND	bin_032_-0.005938775510204081	0.0
5	HND	bin_033_-0.0055306122448979585	0.0
5	HND	bin_034_-0.005122448979591836	0.0
5	HND	bin_035_-0.0047142857142857125	0.0
5	HND	bin_036_-0.00430612244897959	0.0
5	HND	bin_037_-0.0038979591836734682	0.0
5	HND	bin_038_-0.003489795918367346	0.0
5	HND	bin_039_-0.003081632653061224	0.0
5	HND	bin_040_-0.0026734693877551	0.0
5	HND	bin_041_-0.0022653061224489797	0.0
5	HND	bin_042_-0.0018571428571428558	26.51956702747701
5	HND	bin_043_-0.001448979591836732	305.99500416319887
5	HND	bin_044_-0.0010408163265306115	1226.0199833472063
5	HND	bin_045_-0.0006326530612244877	775.1873438801038
5	HND	bin_046_-0.00022448979591836726	114.23813488759329
5	HND	bin_047_0.0001836734693877566	2.039966694421326
5	HND	bin_048_0.000591836734693877	0.0
5	HND	median	-0.0007309052761988087
6	HND	median	-0.0014648067419829242
7	HND	median	-0.0013634325144207765
8	HND	bin_000_-0.019	0.0
8	HND	bin_001_-0.018591836734693876	0.0
8	HND	bin_002_-0.018183673469387755	0.0
8	HND	bin_003_-0.01777551020408163	0.0
8	HND	bin_004_-0.01736734693877551	0.0
8	HND	bin_005_-0.016959183673469387	0.0
8	HND	bin_006_-0.016551020408163267	0.0
8	HND	bin_007_-0.016142857142857143	0.0
8	HND	bin_008_-0.01573469387755102	0.0
8	HND	bin_009_-0.015326530612244897	0.0
8	HND	bin_010_-0.014918367346938775	0.0
8	HND	bin_011_-0.014510204081632653	0.0
8	HND	bin_012_-0.01410204081632653	0.0
8	HND	bin_013_-0.013693877551020407	0.0
8	HND	bin_014_-0.013285714285714286	0.0
8	HND	bin_015_-0.012877551020408162	0.0
8	HND	bin_016_-0.01246938775510204	0.0
8	HND	bin_017_-0.012061224489795918	0.0
8	HND	bin_018_-0.011653061224489794	0.0
8	HND	bin_019_-0.011244897959183674	0.0
8	HND	bin_020_-0.01083673469387755	0.0
8	HND	bin_021_-0.010428571428571428	0.0
8	HND	bin_022_-0.010020408163265306	0.0
8	HND	bin_023_-0.009612244897959183	0.0
8	HND	bin_024_-0.009204081632653061	0.0
8	HND	bin_025_-0.008795918367346937	0.0
8	HND	bin_026_-0.008387755102040815	0.0
8	HND	bin_027_-0.007979591836734693	0.0
8	HND	bin_028_-0.007571428571428571	0.0
8	HND	bin_029_-0.007163265306122449	0.0
8	HND	bin_030_-0.006755102040816325	0.0
8	HND	bin_031_-0.006346938775510203	0.0
8	HND	bin_032_-0.005938775510204081	0.0
8	HND	bin_033_-0.0055306122448979585	0.0
8	HND	bin_034_-0.005122448979591836	0.0
8	HND	bin_035_-0.0047142857142857125	0.0
8	HND	bin_036_-0.00430612244897959	0.0
8	HND	bin_037_-0.0038979591836734682	0.0
8	HND	bin_038_-0.003489795918367346	4.079933388842634
8	HND	bin_039_-0.003081632653061224	63.23896752706057
8	HND	bin_040_-0.0026734693877551	340.6744379683614
8	HND	bin_041_-0.0022653061224489797	734.3880099916711
8	HND	bin_042_-0.0018571428571428558	834.3463780183151
8	HND	bin_043_-0.001448979591836732	352.91423813488933
8	HND	bin_044_-0.0010408163265306115	106.07826810990804
8	HND	bin_045_-0.0006326530612244877	14.279766860949282
8	HND	bin_046_-0.00022448979591836726	0.0
8	HND	bin_047_0.0001836734693877566	0.0
8	HND	bin_048_0.000591836734693877	0.0
8	HND	median	-0.001822614194562733
9	HND	median	-0.001885564368624367
10	HND	median	-0.0021204562836428147
11	HND	median	-0.0026577736839583747
12	HND	bin_000_-0.019	0.0
12	HND	bin_001_-0.018591836734693876	0.0
12	HND	bin_002_-0.018183673469387755	0.0
12	HND	bin_003_-0.01777551020408163	0.0
12	HND	bin_004_-0.01736734693877551	0.0
12	HND	bin_005_-0.016959183673469387	0.0
12	HND	bin_006_-0.016551020408163267	0.0
12	HND	bin_007_-0.016142857142857143	0.0
12	HND	bin_008_-0.01573469387755102	0.0
12	HND	bin_009_-0.015326530612244897	0.0
12	HND	bin_010_-0.014918367346938775	0.0
12	HND	bin_011_-0.014510204081632653	0.0
12	HND	bin_012_-0.01410204081632653	0.0
12	HND	bin_013_-0.013693877551020407	0.0
12	HND	bin_014_-0.013285714285714286	0.0
12	HND	bin_015_-0.012877551020408162	0.0
12	HND	bin_016_-0.01246938775510204	0.0
12	HND	bin_017_-0.012061224489795918	0.0
12	HND	bin_018_-0.011653061224489794	0.0
12	HND	bin_019_-0.011244897959183674	0.0
12	HND	bin_020_-0.01083673469387755	0.0
12	HND	bin_021_-0.010428571428571428	0.0
12	HND	bin_022_-0.010020408163265306	0.0
12	HND	bin_023_-0.009612244897959183	0.0
12	HND	bin_024_-0.009204081632653061	0.0
12	HND	bin_025_-0.008795918367346937	0.0
12	HND	bin_026_-0.008387755102040815	0.0
12	HND	bin_027_-0.007979591836734693	0.0
12	HND	bin_028_-0.007571428571428571	0.0
12	HND	bin_029_-0.007163265306122449	0.0
12	HND	bin_030_-0.006755102040816325	0.0
12	HND	bin_031_-0.006346938775510203	0.0
12	HND	bin_032_-0.005938775510204081	0.0
12	HND	bin_033_-0.0055306122448979585	0.0
12	HND	bin_034_-0.005122448979591836	16.319733555370465
12	HND	bin_035_-0.0047142857142857125	48.95920066611161
12	HND	bin_036_-0.00430612244897959	181.55703580349723
12	HND	bin_037_-0.0038979591836734682	285.59533721898435
12	HND	bin_038_-0.003489795918367346	577.3105745212328
12	HND	bin_039_-0.003081632653061224	487.5520399666927
12	HND	bin_040_-0.0026734693877551	430.4329725228997
12	HND	bin_041_-0.0022653061224489797	246.8359700249783
12	HND	bin_042_-0.0018571428571428558	118.3180682764359
12	HND	bin_043_-0.001448979591836732	44.879267277269165
12	HND	bin_044_-0.0010408163265306115	10.199833472106542
12	HND	bin_045_-0.0006326530612244877	2.039966694421326
12	HND	bin_046_-0.00022448979591836726	0.0
12	HND	bin_047_0.0001836734693877566	0.0
12	HND	bin_048_0.000591836734693877	0.0
12	HND	median	-0.002980506226117176
13	HND	median	-0.002968670876094743
14	HND	median	-0.005162956303389933
15	HND	bin_000_-0.019	0.0
15	HND	bin_001_-0.018591836734693876	0.0
15	HND	bin_002_-0.018183673469387755	0.0
15	HND	bin_003_-0.01777551020408163	0.0
15	HND	bin_004_-0.01736734693877551	0.0
15	HND	bin_005_-0.016959183673469387	0.0
15	HND	bin_006_-0.016551020408163267	0.0
15	HND	bin_007_-0.016142857142857143	0.0
15	HND	bin_008_-0.01573469387755102	0.0
15	HND	bin_009_-0.015326530612244897	0.0
15	HND	bin_010_-0.014918367346938775	0.0
15	HND	bin_011_-0.014510204081632653	0.0
15	HND	bin_012_-0.01410204081632653	0.0
15	HND	bin_013_-0.013693877551020407	0.0
15	HND	bin_014_-0.013285714285714286	0.0
15	HND	bin_015_-0.012877551020408162	0.0
15	HND	bin_016_-0.01246938775510204	0.0
15	HND	bin_017_-0.012061224489795918	0.0
15	HND	bin_018_-0.011653061224489794	2.039966694421326
15	HND	bin_019_-0.011244897959183674	0.0
15	HND	bin_020_-0.01083673469387755	2.039966694421317
15	HND	bin_021_-0.010428571428571428	8.159866777685268
15	HND	bin_022_-0.010020408163265306	20.39966694421317
15	HND	bin_023_-0.009612244897959183	24.479600333055807
15	HND	bin_024_-0.009204081632653061	75.47876769358841
15	HND	bin_025_-0.008795918367346937	150.95753538717747
15	HND	bin_026_-0.008387755102040815	261.1157368859286
15	HND	bin_027_-0.007979591836734693	326.3946711074107
15	HND	bin_028_-0.007571428571428571	320.2747710241468
15	HND	bin_029_-0.007163265306122449	373.3139050790994
15	HND	bin_030_-0.006755102040816325	356.99417152373053
15	HND	bin_031_-0.006346938775510203	189.7169025811825
15	HND	bin_032_-0.005938775510204081	169.31723563696931
15	HND	bin_033_-0.0055306122448979585	97.91840133222323
15	HND	bin_034_-0.005122448979591836	38.75936719400486
15	HND	bin_035_-0.0047142857142857125	22.43963363863449
15	HND	bin_036_-0.00430612244897959	8.159866777685268
15	HND	bin_037_-0.0038979591836734682	2.039966694421317
15	HND	bin_038_-0.003489795918367346	0.0
15	HND	bin_039_-0.003081632653061224	0.0
15	HND	bin_040_-0.0026734693877551	0.0
15	HND	bin_041_-0.0022653061224489797	0.0
15	HND	bin_042_-0.0018571428571428558	0.0
15	HND	bin_043_-0.001448979591836732	0.0
15	HND	bin_044_-0.0010408163265306115	0.0
15	HND	bin_045_-0.0006326530612244877	0.0
15	HND	bin_046_-0.00022448979591836726	0.0
15	HND	bin_047_0.0001836734693877566	0.0
15	HND	bin_048_0.000591836734693877	0.0
15	HND	median	-0.007126375876029246
0	MEX	median	-0.00024569999029803964
1	MEX	median	0.00011132342738653327
2	MEX	bin_000_-0.019	0.0
2	MEX	bin_001_-0.018591836734693876	0.0
2	MEX	bin_002_-0.018183673469387755	0.0
2	MEX	bin_003_-0.01777551020408163	0.0
2	MEX	bin_004_-0.01736734693877551	0.0
2	MEX	bin_005_-0.016959183673469387	0.0
2	MEX	bin_006_-0.016551020408163267	0.0
2	MEX	bin_007_-0.016142857142857143	0.0
2	MEX	bin_008_-0.01573469387755102	0.0
2	MEX	bin_009_-0.015326530612244897	0.0
2	MEX	bin_010_-0.014918367346938775	0.0
2	MEX	bin_011_-0.014510204081632653	0.0
2	MEX	bin_012_-0.01410204081632653	0.0
2	MEX	bin_013_-0.013693877551020407	0.0
2	MEX	bin_014_-0.013285714285714286	0.0
2	MEX	bin_015_-0.012877551020408162	0.0
2	MEX	bin_016_-0.01246938775510204	0.0
2	MEX	bin_017_-0.012061224489795918	0.0
2	MEX	bin_018_-0.011653061224489794	0.0
2	MEX	bin_019_-0.011244897959183674	0.0
2	MEX	bin_020_-0.01083673469387755	0.0
2	MEX	bin_021_-0.010428571428571428	0.0
2	MEX	bin_022_-0.010020408163265306	0.0
2	MEX	bin_023_-0.009612244897959183	0.0
2	MEX	bin_024_-0.009204081632653061	0.0
2	MEX	bin_025_-0.008795918367346937	0.0
2	MEX	bin_026_-0.008387755102040815	0.0
2	MEX	bin_027_-0.007979591836734693	0.0
2	MEX	bin_028_-0.007571428571428571	0.0
2	MEX	bin_029_-0.007163265306122449	0.0
2	MEX	bin_030_-0.006755102040816325	0.0
2	MEX	bin_031_-0.006346938775510203	0.0
2	MEX	bin_032_-0.005938775510204081	0.0
2	MEX	bin_033_-0.0055306122448979585	0.0
2	MEX	bin_034_-0.005122448979591836	0.0
2	MEX	bin_035_-0.0047142857142857125	0.0
2	MEX	bin_036_-0.00430612244897959	0.0
2	MEX	bin_037_-0.0038979591836734682	0.0
2	MEX	bin_038_-0.003489795918367346	0.0
2	MEX	bin_039_-0.003081632653061224	0.0
2	MEX	bin_040_-0.0026734693877551	0.0
2	MEX	bin_041_-0.0022653061224489797	0.0
2	MEX	bin_042_-0.0018571428571428558	0.0
2	MEX	bin_043_-0.001448979591836732	0.0
2	MEX	bin_044_-0.0010408163265306115	6.119900083263926
2	MEX	bin_045_-0.0006326530612244877	475.3122398001689
2	MEX	bin_046_-0.00022448979591836726	1623.8134887593615
2	MEX	bin_047_0.0001836734693877566	342.7144046627827
2	MEX	bin_048_0.000591836734693877	2.039966694421313
2	MEX	median	-4.374941351083003e-05
3	MEX	median	-0.00047655816603180416
4	MEX	median	-0.000420666061800145
5	MEX	bin_000_-0.019	0.0
5	MEX	bin_001_-0.018591836734693876	0.0
5	MEX	bin_002_-0.018183673469387755	0.0
5	MEX	bin_003_-0.01777551020408163	0.0
5	MEX	bin_004_-0.01736734693877551	0.0
5	MEX	bin_005_-0.016959183673469387	0.0
5	MEX	bin_006_-0.016551020408163267	0.0
5	MEX	bin_007_-0.016142857142857143	0.0
5	MEX	bin_008_-0.01573469387755102	0.0
5	MEX	bin_009_-0.015326530612244897	0.0
5	MEX	bin_010_-0.014918367346938775	0.0
5	MEX	bin_011_-0.014510204081632653	0.0
5	MEX	bin_012_-0.01410204081632653	0.0
5	MEX	bin_013_-0.013693877551020407	0.0
5	MEX	bin_014_-0.013285714285714286	0.0
5	MEX	bin_015_-0.012877551020408162	0.0
5	MEX	bin_016_-0.01246938775510204	0.0
5	MEX	bin_017_-0.012061224489795918	0.0
5	MEX	bin_018_-0.011653061224489794	0.0
5	MEX	bin_019_-0.011244897959183674	0.0
5	MEX	bin_020_-0.01083673469387755	0.0
5	MEX	bin_021_-0.010428571428571428	0.0
5	MEX	bin_022_-0.010020408163265306	0.0
5	MEX	bin_023_-0.009612244897959183	0.0
5	MEX	bin_024_-0.009204081632653061	0.0
5	MEX	bin_025_-0.008795918367346937	0.0
5	MEX	bin_026_-0.008387755102040815	0.0
5	MEX	bin_027_-0.007979591836734693	0.0
5	MEX	bin_028_-0.007571428571428571	0.0
5	MEX	bin_029_-0.007163265306122449	0.0
5	MEX	bin_030_-0.006755102040816325	0.0
5	MEX	bin_031_-0.006346938775510203	0.0
5	MEX	bin_032_-0.005938775510204081	0.0
5	MEX	bin_033_-0.0055306122448979585	0.0
5	MEX	bin_034_-0.005122448979591836	0.0
5	MEX	bin_035_-0.0047142857142857125	0.0
5	MEX	bin_036_-0.00430612244897959	0.0
5	MEX	bin_037_-0.0038979591836734682	0.0
5	MEX	bin_038_-0.003489795918367346	0.0
5	MEX	bin_039_-0.003081632653061224	0.0
5	MEX	bin_040_-0.0026734693877551	6.119900083263977
5	MEX	bin_041_-0.0022653061224489797	38.75936719400486
5	MEX	bin_042_-0.0018571428571428558	252.95587010824227
5	MEX	bin_043_-0.001448979591836732	828.2264779350583
5	MEX	bin_044_-0.0010408163265306115	840.4662781015791
5	MEX	bin_045_-0.0006326530612244877	399.83347210657985
5	MEX	bin_046_-0.00022448979591836726	81.59866777685234
5	MEX	bin_047_0.0001836734693877566	2.039966694421326
5	MEX	bin_048_0.000591836734693877	0.0
5	MEX	median	-0.0009941886773009764
6	MEX	median	-0.001979593180599569
7	MEX	median	-0.0018444795735748716
8	MEX	bin_000_-0.019	0.0
8	MEX	bin_001_-0.018591836734693876	0.0
8	MEX	bin_002_-0.018183673469387755	0.0
8	MEX	bin_003_-0.01777551020408163	0.0
8	MEX	bin_004_-0.01736734693877551	0.0
8	MEX	bin_005_-0.016959183673469387	0.0
8	MEX	bin_006_-0.016551020408163267	0.0
8	MEX	bin_007_-0.016142857142857143	0.0
8	MEX	bin_008_-0.01573469387755102	0.0
8	MEX	bin_009_-0.015326530612244897	0.0
8	MEX	bin_010_-0.014918367346938775	0.0
8	MEX	bin_011_-0.014510204081632653	0.0
8	MEX	bin_012_-0.01410204081632653	0.0
8	MEX	bin_013_-0.013693877551020407	0.0
8	MEX	bin_014_-0.013285714285714286	0.0
8	MEX	bin_015_-0.012877551020408162	0.0
8	MEX	bin_016_-0.01246938775510204	0.0
8	MEX	bin_017_-0.012061224489795918	0.0
8	MEX	bin_018_-0.011653061224489794	0.0
8	MEX	bin_019_-0.011244897959183674	0.0
8	MEX	bin_020_-0.01083673469387755	0.0
8	MEX	bin_021_-0.010428571428571428	0.0
8	MEX	bin_022_-0.010020408163265306	0.0
8	MEX	bin_023_-0.009612244897959183	0.0
8	MEX	bin_024_-0.009204081632653061	0.0
8	MEX	bin_025_-0.008795918367346937	0.0
8	MEX	bin_026_-0.008387755102040815	0.0
8	MEX	bin_027_-0.007979591836734693	0.0
8	MEX	bin_028_-0.007571428571428571	0.0
8	MEX	bin_029_-0.007163265306122449	0.0
8	MEX	bin_030_-0.006755102040816325	0.0
8	MEX	bin_031_-0.006346938775510203	0.0
8	MEX	bin_032_-0.005938775510204081	0.0
8	MEX	bin_033_-0.0055306122448979585	0.0
8	MEX	bin_034_-0.005122448979591836	0.0
8	MEX	bin_035_-0.0047142857142857125	2.039966694421317
8	MEX	bin_036_-0.00430612244897959	18.359700249791857
8	MEX	bin_037_-0.0038979591836734682	104.03830141548718
8	MEX	bin_038_-0.003489795918367346	265.1956702747712
8	MEX	bin_039_-0.003081632653061224	528.3513738551189
8	MEX	bin_040_-0.0026734693877551	654.8293089092456
8	MEX	bin_041_-0.0022653061224489797	512.0316402997485
8	MEX	bin_042_-0.0018571428571428558	226.43630308076524
8	MEX	bin_043_-0.001448979591836732	106.07826810990895
8	MEX	bin_044_-0.0010408163265306115	26.51956702747701
8	MEX	bin_045_-0.0006326530612244877	6.119900083263977
8	MEX	bin_046_-0.00022448979591836726	0.0
8	MEX	bin_047_0.0001836734693877566	0.0
8	MEX	bin_048_0.000591836734693877	0.0
8	MEX	median	-0.002472520120499195
9	MEX	median	-0.002554041335928352
10	MEX	median	-0.0028635912258869575
11	MEX	median	-0.0036241055831193712
12	MEX	bin_000_-0.019	0.0
12	MEX	bin_001_-0.018591836734693876	0.0
12	MEX	bin_002_-0.018183673469387755	0.0
12	MEX	bin_003_-0.01777551020408163	0.0
12	MEX	bin_004_-0.01736734693877551	0.0
12	MEX	bin_005_-0.016959183673469387	0.0
12	MEX	bin_006_-0.016551020408163267	0.0
12	MEX	bin_007_-0.016142857142857143	0.0
12	MEX	bin_008_-0.01573469387755102	0.0
12	MEX	bin_009_-0.015326530612244897	0.0
12	MEX	bin_010_-0.014918367346938775	0.0
12	MEX	bin_011_-0.014510204081632653	0.0
12	MEX	bin_012_-0.01410204081632653	0.0
12	MEX	bin_013_-0.013693877551020407	0.0
12	MEX	bin_014_-0.013285714285714286	0.0
12	MEX	bin_015_-0.012877551020408162	0.0
12	MEX	bin_016_-0.01246938775510204	0.0
12	MEX	bin_017_-0.012061224489795918	0.0
12	MEX	bin_018_-0.011653061224489794	0.0
12	MEX	bin_019_-0.011244897959183674	0.0
12	MEX	bin_020_-0.01083673469387755	0.0
12	MEX	bin_021_-0.010428571428571428	0.0
12	MEX	bin_022_-0.010020408163265306	0.0
12	MEX	bin_023_-0.009612244897959183	0.0
12	MEX	bin_024_-0.009204081632653061	0.0
12	MEX	bin_025_-0.008795918367346937	0.0
12	MEX	bin_026_-0.008387755102040815	0.0
12	MEX	bin_027_-0.007979591836734693	0.0
12	MEX	bin_028_-0.007571428571428571	0.0
12	MEX	bin_029_-0.007163265306122449	4.079933388842616
12	MEX	bin_030_-0.006755102040816325	16.319733555370536
12	MEX	bin_031_-0.006346938775510203	36.71940049958371
12	MEX	bin_032_-0.005938775510204081	122.39800166527903
12	MEX	bin_033_-0.0055306122448979585	173.39716902581193
12	MEX	bin_034_-0.005122448979591836	248.87593671939962
12	MEX	bin_035_-0.0047142857142857125	416.15320566194873
12	MEX	bin_036_-0.00430612244897959	381.4737718567863
12	MEX	bin_037_-0.0038979591836734682	344.75437135720256
12	MEX	bin_038_-0.003489795918367346	299.87510407993364
12	MEX	bin_039_-0.003081632653061224	177.4771024146538
12	MEX	bin_040_-0.0026734693877551	116.27810158201557
12	MEX	bin_041_-0.0022653061224489797	69.35886761032448
12	MEX	bin_042_-0.0018571428571428558	30.599500416319625
12	MEX	bin_043_-0.001448979591836732	8.159866777685304
12	MEX	bin_044_-0.0010408163265306115	4.079933388842616
12	MEX	bin_045_-0.0006326530612244877	0.0
12	MEX	bin_046_-0.00022448979591836726	0.0
12	MEX	bin_047_0.0001836734693877566	0.0
12	MEX	bin_048_0.000591836734693877	0.0
12	MEX	median	-0.004084353611473152
13	MEX	median	-0.004056649355067451
14	MEX	median	-0.007035561864714301
15	MEX	bin_000_-0.019	0.0
15	MEX	bin_001_-0.018591836734693876	0.0
15	MEX	bin_002_-0.018183673469387755	0.0
15	MEX	bin_003_-0.01777551020408163	0.0
15	MEX	bin_004_-0.01736734693877551	0.0
15	MEX	bin_005_-0.016959183673469387	0.0
15	MEX	bin_006_-0.016551020408163267	0.0
15	MEX	bin_007_-0.016142857142857143	0.0
15	MEX	bin_008_-0.01573469387755102	2.039966694421317
15	MEX	bin_009_-0.015326530612244897	0.0
15	MEX	bin_010_-0.014918367346938775	0.0
15	MEX	bin_011_-0.014510204081632653	4.079933388842634
15	MEX	bin_012_-0.01410204081632653	6.119900083263926
15	MEX	bin_013_-0.013693877551020407	12.239800166527955
15	MEX	bin_014_-0.013285714285714286	18.359700249791775
15	MEX	bin_015_-0.012877551020408162	20.39966694421317
15	MEX	bin_016_-0.01246938775510204	57.11906744379689
15	MEX	bin_017_-0.012061224489795918	85.67860116569496
15	MEX	bin_018_-0.011653061224489794	132.59783513738617
15	MEX	bin_019_-0.011244897959183674	226.43630308076524
15	MEX	bin_020_-0.01083673469387755	242.75603663613674
15	MEX	bin_021_-0.010428571428571428	236.6361365528728
15	MEX	bin_022_-0.010020408163265306	261.1157368859286
15	MEX	bin_023_-0.009612244897959183	259.0757701915073
15	MEX	bin_024_-0.009204081632653061	269.27560366361274
15	MEX	bin_025_-0.008795918367346937	177.4771024146546
15	MEX	bin_026_-0.008387755102040815	132.5978351373856
15	MEX	bin_027_-0.007979591836734693	132.5978351373856
15	MEX	bin_028_-0.007571428571428571	71.39883430474609
15	MEX	bin_029_-0.007163265306122449	55.07910074937533
15	MEX	bin_030_-0.006755102040816325	16.319733555370536
15	MEX	bin_031_-0.006346938775510203	20.39966694421317
15	MEX	bin_032_-0.005938775510204081	6.119900083263952
15	MEX	bin_033_-0.0055306122448979585	4.079933388842634
15	MEX	bin_034_-0.005122448979591836	0.0
15	MEX	bin_035_-0.0047142857142857125	0.0
15	MEX	bin_036_-0.00430612244897959	0.0
15	MEX	bin_037_-0.0038979591836734682	0.0
15	MEX	bin_038_-0.003489795918367346	0.0
15	MEX	bin_039_-0.003081632653061224	0.0
15	MEX	bin_040_-0.0026734693877551	0.0
15	MEX	bin_041_-0.0022653061224489797	0.0
15	MEX	bin_042_-0.0018571428571428558	0.0
15	MEX	bin_043_-0.001448979591836732	0.0
15	MEX	bin_044_-0.0010408163265306115	0.0
15	MEX	bin_045_-0.0006326530612244877	0.0
15	MEX	bin_046_-0.00022448979591836726	0.0
15	MEX	bin_047_0.0001836734693877566	0.0
15	MEX	bin_048_0.000591836734693877	0.0
15	MEX	median	-0.00970030385724344
0	TON	median	-0.00034527204531682645
1	TON	median	0.00016479399259272616
2	TON	bin_000_-0.019	0.0
2	TON	bin_001_-0.018591836734693876	0.0
2	TON	bin_002_-0.018183673469387755	0.0
2	TON	bin_003_-0.01777551020408163	0.0
2	TON	bin_004_-0.01736734693877551	0.0
2	TON	bin_005_-0.016959183673469387	0.0
2	TON	bin_006_-0.016551020408163267	0.0
2	TON	bin_007_-0.016142857142857143	0.0
2	TON	bin_008_-0.01573469387755102	0.0
2	TON	bin_009_-0.015326530612244897	0.0
2	TON	bin_010_-0.014918367346938775	0.0
2	TON	bin_011_-0.014510204081632653	0.0
2	TON	bin_012_-0.01410204081632653	0.0
2	TON	bin_013_-0.013693877551020407	0.0
2	TON	bin_014_-0.013285714285714286	0.0
2	TON	bin_015_-0.012877551020408162	0.0
2	TON	bin_016_-0.01246938775510204	0.0
2	TON	bin_017_-0.012061224489795918	0.0
2	TON	bin_018_-0.011653061224489794	0.0
2	TON	bin_019_-0.011244897959183674	0.0
2	TON	bin_020_-0.01083673469387755	0.0
2	TON	bin_021_-0.010428571428571428	0.0
2	TON	bin_022_-0.010020408163265306	0.0
2	TON	bin_023_-0.009612244897959183	0.0
2	TON	bin_024_-0.009204081632653061	0.0
2	TON	bin_025_-0.008795918367346937	0.0
2	TON	bin_026_-0.008387755102040815	0.0
2	TON	bin_027_-0.007979591836734693	0.0
2	TON	bin_028_-0.007571428571428571	0.0
2	TON	bin_029_-0.007163265306122449	0.0
2	TON	bin_030_-0.006755102040816325	0.0
2	TON	bin_031_-0.006346938775510203	0.0
2	TON	bin_032_-0.005938775510204081	0.0
2	TON	bin_033_-0.0055306122448979585	0.0
2	TON	bin_034_-0.005122448979591836	0.0
2	TON	bin_035_-0.0047142857142857125	0.0
2	TON	bin_036_-0.00430612244897959	0.0
2	TON	bin_037_-0.0038979591836734682	0.0
2	TON	bin_038_-0.003489795918367346	0.0
2	TON	bin_039_-0.003081632653061224	0.0
2	TON	bin_040_-0.0026734693877551	0.0
2	TON	bin_041_-0.0022653061224489797	0.0
2	TON	bin_042_-0.0018571428571428558	0.0
2	TON	bin_043_-0.001448979591836732	0.0
2	TON	bin_044_-0.0010408163265306115	36.74999999999987
2	TON	bin_045_-0.0006326530612244877	571.6666666666696
2	TON	bin_046_-0.00022448979591836726	1286.2499999999955
2	TON	bin_047_0.0001836734693877566	512.4583333333359
2	TON	bin_048_0.000591836734693877	42.874999999999936
2	TON	median	-2.5657283090954895e-05
3	TON	median	-0.0005688976365673244
4	TON	median	-0.0004975318286658225
5	TON	bin_000_-0.019	0.0
5	TON	bin_001_-0.018591836734693876	0.0
5	TON	bin_002_-0.018183673469387755	0.0
5	TON	bin_003_-0.01777551020408163	0.0
5	TON	bin_004_-0.01736734693877551	0.0
5	TON	bin_005_-0.016959183673469387	0.0
5	TON	bin_006_-0.016551020408163267	0.0
5	TON	bin_007_-0.016142857142857143	0.0
5	TON	bin_008_-0.01573469387755102	0.0
5	TON	bin_009_-0.015326530612244897	0.0
5	TON	bin_010_-0.014918367346938775	0.0
5	TON	bin_011_-0.014510204081632653	0.0
5	TON	bin_012_-0.01410204081632653	0.0
5	TON	bin_013_-0.013693877551020407	0.0
5	TON	bin_014_-0.013285714285714286	0.0
5	TON	bin_015_-0.012877551020408162	0.0
5	TON	bin_016_-0.01246938775510204	0.0
5	TON	bin_017_-0.012061224489795918	0.0
5	TON	bin_018_-0.011653061224489794	0.0
5	TON	bin_019_-0.011244897959183674	0.0
5	TON	bin_020_-0.01083673469387755	0.0
5	TON	bin_021_-0.010428571428571428	0.0
5	TON	bin_022_-0.010020408163265306	0.0
5	TON	bin_023_-0.009612244897959183	0.0
5	TON	bin_024_-0.009204081632653061	0.0
5	TON	bin_025_-0.008795918367346937	0.0
5	TON	bin_026_-0.008387755102040815	0.0
5	TON	bin_027_-0.007979591836734693	0.0
5	TON	bin_028_-0.007571428571428571	0.0
5	TON	bin_029_-0.007163265306122449	0.0
5	TON	bin_030_-0.006755102040816325	0.0
5	TON	bin_031_-0.006346938775510203	0.0
5	TON	bin_032_-0.005938775510204081	0.0
5	TON	bin_033_-0.0055306122448979585	0.0
5	TON	bin_034_-0.005122448979591836	0.0
5	TON	bin_035_-0.0047142857142857125	0.0
5	TON	bin_036_-0.00430612244897959	0.0
5	TON	bin_037_-0.0038979591836734682	0.0
5	TON	bin_038_-0.003489795918367346	0.0
5	TON	bin_039_-0.003081632653061224	8.159866777685233
5	TON	bin_040_-0.0026734693877551	34.67943380516254
5	TON	bin_041_-0.0022653061224489797	185.63696919233905
5	TON	bin_042_-0.0018571428571428558	503.8717735220632
5	TON	bin_043_-0.001448979591836732	793.5470441298958
5	TON	bin_044_-0.0010408163265306115	542.631140716068
5	TON	bin_045_-0.0006326530612244877	287.635303913407
5	TON	bin_046_-0.00022448979591836726	77.51873438800972
5	TON	bin_047_0.0001836734693877566	16.319733555370608
5	TON	bin_048_0.000591836734693877	0.0
5	TON	median	-0.001184561234872648
6	TON	median	-0.002313577562132673
7	TON	median	-0.002149888419254472
8	TON	bin_000_-0.019	0.0
8	TON	bin_001_-0.018591836734693876	0.0
8	TON	bin_002_-0.018183673469387755	0.0
8	TON	bin_003_-0.01777551020408163	0.0
8	TON	bin_004_-0.01736734693877551	0.0
8	TON	bin_005_-0.016959183673469387	0.0
8	TON	bin_006_-0.016551020408163267	0.0
8	TON	bin_007_-0.016142857142857143	0.0
8	TON	bin_008_-0.01573469387755102	0.0
8	TON	bin_009_-0.015326530612244897	0.0
8	TON	bin_010_-0.014918367346938775	0.0
8	TON	bin_011_-0.014510204081632653	0.0
8	TON	bin_012_-0.01410204081632653	0.0
8	TON	bin_013_-0.013693877551020407	0.0
8	TON	bin_014_-0.013285714285714286	0.0
8	TON	bin_015_-0.012877551020408162	0.0
8	TON	bin_016_-0.01246938775510204	0.0
8	TON	bin_017_-0.012061224489795918	0.0
8	TON	bin_018_-0.011653061224489794	0.0
8	TON	bin_019_-0.011244897959183674	0.0
8	TON	bin_020_-0.01083673469387755	0.0
8	TON	bin_021_-0.010428571428571428	0.0
8	TON	bin_022_-0.010020408163265306	0.0
8	TON	bin_023_-0.009612244897959183	0.0
8	TON	bin_024_-0.009204081632653061	0.0
8	TON	bin_025_-0.008795918367346937	0.0
8	TON	bin_026_-0.008387755102040815	0.0
8	TON	bin_027_-0.007979591836734693	0.0
8	TON	bin_028_-0.007571428571428571	0.0
8	TON	bin_029_-0.007163265306122449	0.0
8	TON	bin_030_-0.006755102040816325	0.0
8	TON	bin_031_-0.006346938775510203	0.0
8	TON	bin_032_-0.005938775510204081	0.0
8	TON	bin_033_-0.0055306122448979585	0.0
8	TON	bin_034_-0.005122448979591836	6.119900083263926
8	TON	bin_035_-0.0047142857142857125	26.519567027477123
8	TON	bin_036_-0.00430612244897959	91.79850124895927
8	TON	bin_037_-0.0038979591836734682	246.8359700249794
8	TON	bin_038_-0.003489795918367346	446.7527060782685
8	TON	bin_039_-0.003081632653061224	538.5512073272255
8	TON	bin_040_-0.0026734693877551	524.2714404662808
8	TON	bin_041_-0.0022653061224489797	328.43463780183066
8	TON	bin_042_-0.0018571428571428558	138.71773522064896
8	TON	bin_043_-0.001448979591836732	77.51873438801037
8	TON	bin_044_-0.0010408163265306115	20.399666944213084
8	TON	bin_045_-0.0006326530612244877	4.079933388842652
8	TON	bin_046_-0.00022448979591836726	0.0
8	TON	bin_047_0.0001836734693877566	0.0
8	TON	bin_048_0.000591836734693877	0.0
8	TON	median	-0.002773429635552054
9	TON	median	-0.00284905768467305
10	TON	median	-0.003005000763157582
11	TON	median	-0.0035801473357874227
12	TON	bin_000_-0.019	0.0
12	TON	bin_001_-0.018591836734693876	0.0
12	TON	bin_002_-0.018183673469387755	0.0
12	TON	bin_003_-0.01777551020408163	0.0
12	TON	bin_004_-0.01736734693877551	0.0
12	TON	bin_005_-0.016959183673469387	0.0
12	TON	bin_006_-0.016551020408163267	0.0
12	TON	bin_007_-0.016142857142857143	0.0
12	TON	bin_008_-0.01573469387755102	0.0
12	TON	bin_009_-0.015326530612244897	0.0
12	TON	bin_010_-0.014918367346938775	0.0
12	TON	bin_011_-0.014510204081632653	0.0
12	TON	bin_012_-0.01410204081632653	0.0
12	TON	bin_013_-0.013693877551020407	0.0
12	TON	bin_014_-0.013285714285714286	0.0
12	TON	bin_015_-0.012877551020408162	0.0
12	TON	bin_016_-0.01246938775510204	0.0
12	TON	bin_017_-0.012061224489795918	0.0
12	TON	bin_018_-0.011653061224489794	0.0
12	TON	bin_019_-0.011244897959183674	0.0
12	TON	bin_020_-0.01083673469387755	0.0
12	TON	bin_021_-0.010428571428571428	0.0
12	TON	bin_022_-0.010020408163265306	0.0
12	TON	bin_023_-0.009612244897959183	0.0
12	TON	bin_024_-0.009204081632653061	0.0
12	TON	bin_025_-0.008795918367346937	0.0
12	TON	bin_026_-0.008387755102040815	0.0
12	TON	bin_027_-0.007979591836734693	0.0
12	TON	bin_028_-0.007571428571428571	0.0
12	TON	bin_029_-0.007163265306122449	2.039966694421308
12	TON	bin_030_-0.006755102040816325	6.119900083263952
12	TON	bin_031_-0.006346938775510203	18.359700249791857
12	TON	bin_032_-0.005938775510204081	61.19900083263951
12	TON	bin_033_-0.0055306122448979585	126.47793505412166
12	TON	bin_034_-0.005122448979591836	189.7169025811817
12	TON	bin_035_-0.0047142857142857125	326.3946711074107
12	TON	bin_036_-0.00430612244897959	446.7527060782685
12	TON	bin_037_-0.0038979591836734682	356.99417152373053
12	TON	bin_038_-0.003489795918367346	381.4737718567863
12	TON	bin_039_-0.003081632653061224	234.59616985845048
12	TON	bin_040_-0.0026734693877551	159.11740216486342
12	TON	bin_041_-0.0022653061224489797	85.67860116569496
12	TON	bin_042_-0.0018571428571428558	38.75936719400486
12	TON	bin_043_-0.001448979591836732	8.159866777685304
12	TON	bin_044_-0.0010408163265306115	6.119900083263926
12	TON	bin_045_-0.0006326530612244877	2.039966694421326
12	TON	bin_046_-0.00022448979591836726	0.0
12	TON	bin_047_0.0001836734693877566	0.0
12	TON	bin_048_0.000591836734693877	0.0
12	TON	median	-0.003846571983467649
13	TON	median	-0.0035667948154427856
14	TON	median	-0.0062909821447514275
15	TON	bin_000_-0.019	0.0
15	TON	bin_001_-0.018591836734693876	0.0
15	TON	bin_002_-0.018183673469387755	0.0
15	TON	bin_003_-0.01777551020408163	0.0
15	TON	bin_004_-0.01736734693877551	0.0
15	TON	bin_005_-0.016959183673469387	0.0
15	TON	bin_006_-0.016551020408163267	0.0
15	TON	bin_007_-0.016142857142857143	0.0
15	TON	bin_008_-0.01573469387755102	0.0
15	TON	bin_009_-0.015326530612244897	0.0
15	TON	bin_010_-0.014918367346938775	0.0
15	TON	bin_011_-0.014510204081632653	0.0
15	TON	bin_012_-0.01410204081632653	0.0
15	TON	bin_013_-0.013693877551020407	2.039966694421326
15	TON	bin_014_-0.013285714285714286	2.039966694421308
15	TON	bin_015_-0.012877551020408162	4.079933388842634
15	TON	bin_016_-0.01246938775510204	12.239800166527903
15	TON	bin_017_-0.012061224489795918	20.399666944213084
15	TON	bin_018_-0.011653061224489794	18.35970024979193
15	TON	bin_019_-0.011244897959183674	50.99916736053272
15	TON	bin_020_-0.01083673469387755	114.23813488759377
15	TON	bin_021_-0.010428571428571428	148.91756869275616
15	TON	bin_022_-0.010020408163265306	234.59616985845147
15	TON	bin_023_-0.009612244897959183	263.1557035803499
15	TON	bin_024_-0.009204081632653061	271.315570358034
15	TON	bin_025_-0.008795918367346937	287.6353039134057
15	TON	bin_026_-0.008387755102040815	305.99500416319756
15	TON	bin_027_-0.007979591836734693	240.71606994171543
15	TON	bin_028_-0.007571428571428571	144.83763530391352
15	TON	bin_029_-0.007163265306122449	155.03746877601944
15	TON	bin_030_-0.006755102040816325	81.59866777685268
15	TON	bin_031_-0.006346938775510203	48.95920066611161
15	TON	bin_032_-0.005938775510204081	22.43963363863449
15	TON	bin_033_-0.0055306122448979585	12.239800166527903
15	TON	bin_034_-0.005122448979591836	6.119900083263926
15	TON	bin_035_-0.0047142857142857125	2.039966694421317
15	TON	bin_036_-0.00430612244897959	0.0
15	TON	bin_037_-0.0038979591836734682	0.0
15	TON	bin_038_-0.003489795918367346	0.0
15	TON	bin_039_-0.003081632653061224	0.0
15	TON	bin_040_-0.0026734693877551	0.0
15	TON	bin_041_-0.0022653061224489797	0.0
15	TON	bin_042_-0.0018571428571428558	0.0
15	TON	bin_043_-0.001448979591836732	0.0
15	TON	bin_044_-0.0010408163265306115	0.0
15	TON	bin_045_-0.0006326530612244877	0.0
15	TON	bin_046_-0.00022448979591836726	0.0
15	TON	bin_047_0.0001836734693877566	0.0
15	TON	bin_048_0.000591836734693877	0.0
15	TON	median	-0.008681027773112165
0	USA	median	-0.00016774303725352002
1	USA	median	7.92340895069735e-05
2	USA	bin_000_-0.019	0.0
2	USA	bin_001_-0.018591836734693876	0.0
2	USA	bin_002_-0.018183673469387755	0.0
2	USA	bin_003_-0.01777551020408163	0.0
2	USA	bin_004_-0.01736734693877551	0.0
2	USA	bin_005_-0.016959183673469387	0.0
2	USA	bin_006_-0.016551020408163267	0.0
2	USA	bin_007_-0.016142857142857143	0.0
2	USA	bin_008_-0.01573469387755102	0.0
2	USA	bin_009_-0.015326530612244897	0.0
2	USA	bin_010_-0.014918367346938775	0.0
2	USA	bin_011_-0.014510204081632653	0.0
2	USA	bin_012_-0.01410204081632653	0.0
2	USA	bin_013_-0.013693877551020407	0.0
2	USA	bin_014_-0.013285714285714286	0.0
2	USA	bin_015_-0.012877551020408162	0.0
2	USA	bin_016_-0.01246938775510204	0.0
2	USA	bin_017_-0.012061224489795918	0.0
2	USA	bin_018_-0.011653061224489794	0.0
2	USA	bin_019_-0.011244897959183674	0.0
2	USA	bin_020_-0.01083673469387755	0.0
2	USA	bin_021_-0.010428571428571428	0.0
2	USA	bin_022_-0.010020408163265306	0.0
2	USA	bin_023_-0.009612244897959183	0.0
2	USA	bin_024_-0.009204081632653061	0.0
2	USA	bin_025_-0.008795918367346937	0.0
2	USA	bin_026_-0.008387755102040815	0.0
2	USA	bin_027_-0.007979591836734693	0.0
2	USA	bin_028_-0.007571428571428571	0.0
2	USA	bin_029_-0.007163265306122449	0.0
2	USA	bin_030_-0.006755102040816325	0.0
2	USA	bin_031_-0.006346938775510203	0.0
2	USA	bin_032_-0.005938775510204081	0.0
2	USA	bin_033_-0.0055306122448979585	0.0
2	USA	bin_034_-0.005122448979591836	0.0
2	USA	bin_035_-0.0047142857142857125	0.0
2	USA	bin_036_-0.00430612244897959	0.0
2	USA	bin_037_-0.0038979591836734682	0.0
2	USA	bin_038_-0.003489795918367346	0.0
2	USA	bin_039_-0.003081632653061224	0.0
2	USA	bin_040_-0.0026734693877551	0.0
2	USA	bin_041_-0.0022653061224489797	0.0
2	USA	bin_042_-0.0018571428571428558	0.0
2	USA	bin_043_-0.001448979591836732	0.0
2	USA	bin_044_-0.0010408163265306115	0.0
2	USA	bin_045_-0.0006326530612244877	201.95670274771126
2	USA	bin_046_-0.00022448979591836726	2048.126561198994
2	USA	bin_047_0.0001836734693877566	199.91673605328992
2	USA	bin_048_0.000591836734693877	0.0
2	USA	median	-2.8312370064909756e-05
3	USA	median	-0.00033066941757789827
4	USA	median	-0.000291774672300324
5	USA	bin_000_-0.019	0.0
5	USA	bin_001_-0.018591836734693876	0.0
5	USA	bin_002_-0.018183673469387755	0.0
5	USA	bin_003_-0.01777551020408163	0.0
5	USA	bin_004_-0.01736734693877551	0.0
5	USA	bin_005_-0.016959183673469387	0.0
5	USA	bin_006_-0.016551020408163267	0.0
5	USA	bin_007_-0.016142857142857143	0.0
5	USA	bin_008_-0.01573469387755102	0.0
5	USA	bin_009_-0.015326530612244897	0.0
5	USA	bin_010_-0.014918367346938775	0.0
5	USA	bin_011_-0.014510204081632653	0.0
5	USA	bin_012_-0.01410204081632653	0.0
5	USA	bin_013_-0.013693877551020407	0.0
5	USA	bin_014_-0.013285714285714286	0.0
5	USA	bin_015_-0.012877551020408162	0.0
5	USA	bin_016_-0.01246938775510204	0.0
5	USA	bin_017_-0.012061224489795918	0.0
5	USA	bin_018_-0.011653061224489794	0.0
5	USA	bin_019_-0.011244897959183674	0.0
5	USA	bin_020_-0.01083673469387755	0.0
5	USA	bin_021_-0.010428571428571428	0.0
5	USA	bin_022_-0.010020408163265306	0.0
5	USA	bin_023_-0.009612244897959183	0.0
5	USA	bin_024_-0.009204081632653061	0.0
5	USA	bin_025_-0.008795918367346937	0.0
5	USA	bin_026_-0.008387755102040815	0.0
5	USA	bin_027_-0.007979591836734693	0.0
5	USA	bin_028_-0.007571428571428571	0.0
5	USA	bin_029_-0.007163265306122449	0.0
5	USA	bin_030_-0.006755102040816325	0.0
5	USA	bin_031_-0.006346938775510203	0.0
5	USA	bin_032_-0.005938775510204081	0.0
5	USA	bin_033_-0.0055306122448979585	0.0
5	USA	bin_034_-0.005122448979591836	0.0
5	USA	bin_035_-0.0047142857142857125	0.0
5	USA	bin_036_-0.00430612244897959	0.0
5	USA	bin_037_-0.0038979591836734682	0.0
5	USA	bin_038_-0.003489795918367346	0.0
5	USA	bin_039_-0.003081632653061224	0.0
5	USA	bin_040_-0.0026734693877551	0.0
5	USA	bin_041_-0.0022653061224489797	0.0
5	USA	bin_042_-0.0018571428571428558	14.279766860949161
5	USA	bin_043_-0.001448979591836732	224.39633638634584
5	USA	bin_044_-0.0010408163265306115	1189.300582847623
5	USA	bin_045_-0.0006326530612244877	895.545378850962
5	USA	bin_046_-0.00022448979591836726	124.43796835969981
5	USA	bin_047_0.0001836734693877566	2.039966694421326
5	USA	bin_048_0.000591836734693877	0.0
5	USA	median	-0.0006847621397487273
6	USA	median	-0.0013713810422392764
7	USA	median	-0.0012757751750470028
8	USA	bin_000_-0.019	0.0
8	USA	bin_001_-0.018591836734693876	0.0
8	USA	bin_002_-0.018183673469387755	0.0
8	USA	bin_003_-0.01777551020408163	0.0
8	USA	bin_004_-0.01736734693877551	0.0
8	USA	bin_005_-0.016959183673469387	0.0
8	USA	bin_006_-0.016551020408163267	0.0
8	USA	bin_007_-0.016142857142857143	0.0
8	USA	bin_008_-0.01573469387755102	0.0
8	USA	bin_009_-0.015326530612244897	0.0
8	USA	bin_010_-0.014918367346938775	0.0
8	USA	bin_011_-0.014510204081632653	0.0
8	USA	bin_012_-0.01410204081632653	0.0
8	USA	bin_013_-0.013693877551020407	0.0
8	USA	bin_014_-0.013285714285714286	0.0
8	USA	bin_015_-0.012877551020408162	0.0
8	USA	bin_016_-0.01246938775510204	0.0
8	USA	bin_017_-0.012061224489795918	0.0
8	USA	bin_018_-0.011653061224489794	0.0
8	USA	bin_019_-0.011244897959183674	0.0
8	USA	bin_020_-0.01083673469387755	0.0
8	USA	bin_021_-0.010428571428571428	0.0
8	USA	bin_022_-0.010020408163265306	0.0
8	USA	bin_023_-0.009612244897959183	0.0
8	USA	bin_024_-0.009204081632653061	0.0
8	USA	bin_025_-0.008795918367346937	0.0
8	USA	bin_026_-0.008387755102040815	0.0
8	USA	bin_027_-0.007979591836734693	0.0
8	USA	bin_028_-0.007571428571428571	0.0
8	USA	bin_029_-0.007163265306122449	0.0
8	USA	bin_030_-0.006755102040816325	0.0
8	USA	bin_031_-0.006346938775510203	0.0
8	USA	bin_032_-0.005938775510204081	0.0
8	USA	bin_033_-0.0055306122448979585	0.0
8	USA	bin_034_-0.005122448979591836	0.0
8	USA	bin_035_-0.0047142857142857125	0.0
8	USA	bin_036_-0.00430612244897959	0.0
8	USA	bin_037_-0.0038979591836734682	0.0
8	USA	bin_038_-0.003489795918367346	0.0
8	USA	bin_039_-0.003081632653061224	22.439633638634394
8	USA	bin_040_-0.0026734693877551	191.75686927560463
8	USA	bin_041_-0.0022653061224489797	687.468776019981
8	USA	bin_042_-0.0018571428571428558	903.7052456286397
8	USA	bin_043_-0.001448979591836732	489.59200666111815
8	USA	bin_044_-0.0010408163265306115	136.67776852622765
8	USA	bin_045_-0.0006326530612244877	18.35970024979193
8	USA	bin_046_-0.00022448979591836726	0.0
8	USA	bin_047_0.0001836734693877566	0.0
8	USA	bin_048_0.000591836734693877	0.0
8	USA	median	-0.0017067817236812277
9	USA	median	-0.0017653296917904062
10	USA	median	-0.001993587689787169
11	USA	median	-0.002504892234334661
12	USA	bin_000_-0.019	0.0
12	USA	bin_001_-0.018591836734693876	0.0
12	USA	bin_002_-0.018183673469387755	0.0
12	USA	bin_003_-0.01777551020408163	0.0
12	USA	bin_004_-0.01736734693877551	0.0
12	USA	bin_005_-0.016959183673469387	0.0
12	USA	bin_006_-0.016551020408163267	0.0
12	USA	bin_007_-0.016142857142857143	0.0
12	USA	bin_008_-0.01573469387755102	0.0
12	USA	bin_009_-0.015326530612244897	0.0
12	USA	bin_010_-0.014918367346938775	0.0
12	USA	bin_011_-0.014510204081632653	0.0
12	USA	bin_012_-0.01410204081632653	0.0
12	USA	bin_013_-0.013693877551020407	0.0
12	USA	bin_014_-0.013285714285714286	0.0
12	USA	bin_015_-0.012877551020408162	0.0
12	USA	bin_016_-0.01246938775510204	0.0
12	USA	bin_017_-0.012061224489795918	0.0
12	USA	bin_018_-0.011653061224489794	0.0
12	USA	bin_019_-0.011244897959183674	0.0
12	USA	bin_020_-0.01083673469387755	0.0
12	USA	bin_021_-0.010428571428571428	0.0
12	USA	bin_022_-0.010020408163265306	0.0
12	USA	bin_023_-0.009612244897959183	0.0
12	USA	bin_024_-0.009204081632653061	0.0
12	USA	bin_025_-0.008795918367346937	0.0
12	USA	bin_026_-0.008387755102040815	0.0
12	USA	bin_027_-0.007979591836734693	0.0
12	USA	bin_028_-0.007571428571428571	0.0
12	USA	bin_029_-0.007163265306122449	0.0
12	USA	bin_030_-0.006755102040816325	0.0
12	USA	bin_031_-0.006346938775510203	0.0
12	USA	bin_032_-0.005938775510204081	0.0
12	USA	bin_033_-0.0055306122448979585	0.0
12	USA	bin_034_-0.005122448979591836	4.079933388842616
12	USA	bin_035_-0.0047142857142857125	26.519567027477123
12	USA	bin_036_-0.00430612244897959	110.15820149875111
12	USA	bin_037_-0.0038979591836734682	242.75603663613674
12	USA	bin_038_-0.003489795918367346	477.35220649458824
12	USA	bin_039_-0.003081632653061224	560.9908409658599
12	USA	bin_040_-0.0026734693877551	501.8318068276462
12	USA	bin_041_-0.0022653061224489797	293.7552039966684
12	USA	bin_042_-0.0018571428571428558	155.03746877601944
12	USA	bin_043_-0.001448979591836732	59.159034138218445
12	USA	bin_044_-0.0010408163265306115	16.319733555370465
12	USA	bin_045_-0.0006326530612244877	2.039966694421326
12	USA	bin_046_-0.00022448979591836726	0.0
12	USA	bin_047_0.0001836734693877566	0.0
12	USA	bin_048_0.000591836734693877	0.0
12	USA	median	-0.0028238231098989637
13	USA	median	-0.002800112380548815
14	USA	median	-0.0048283788538224974
15	USA	bin_000_-0.019	0.0
15	USA	bin_001_-0.018591836734693876	0.0
15	USA	bin_002_-0.018183673469387755	0.0
15	USA	bin_003_-0.01777551020408163	0.0
15	USA	bin_004_-0.01736734693877551	0.0
15	USA	bin_005_-0.016959183673469387	0.0
15	USA	bin_006_-0.016551020408163267	0.0
15	USA	bin_007_-0.016142857142857143	0.0
15	USA	bin_008_-0.01573469387755102	0.0
15	USA	bin_009_-0.015326530612244897	0.0
15	USA	bin_010_-0.014918367346938775	0.0
15	USA	bin_011_-0.014510204081632653	0.0
15	USA	bin_012_-0.01410204081632653	0.0
15	USA	bin_013_-0.013693877551020407	0.0
15	USA	bin_014_-0.013285714285714286	0.0
15	USA	bin_015_-0.012877551020408162	0.0
15	USA	bin_016_-0.01246938775510204	0.0
15	USA	bin_017_-0.012061224489795918	0.0
15	USA	bin_018_-0.011653061224489794	0.0
15	USA	bin_019_-0.011244897959183674	0.0
15	USA	bin_020_-0.01083673469387755	2.039966694421317
15	USA	bin_021_-0.010428571428571428	0.0
15	USA	bin_022_-0.010020408163265306	4.079933388842634
15	USA	bin_023_-0.009612244897959183	10.199833472106585
15	USA	bin_024_-0.009204081632653061	26.51956702747701
15	USA	bin_025_-0.008795918367346937	42.839300582847656
15	USA	bin_026_-0.008387755102040815	112.19816819317245
15	USA	bin_027_-0.007979591836734693	220.31640299750222
15	USA	bin_028_-0.007571428571428571	342.71440466278125
15	USA	bin_029_-0.007163265306122449	348.83430474604376
15	USA	bin_030_-0.006755102040816325	403.91340549542076
15	USA	bin_031_-0.006346938775510203	387.5936719400502
15	USA	bin_032_-0.005938775510204081	208.07660283097437
15	USA	bin_033_-0.0055306122448979585	179.51706910907592
15	USA	bin_034_-0.005122448979591836	101.99833472106543
15	USA	bin_035_-0.0047142857142857125	38.75936719400502
15	USA	bin_036_-0.00430612244897959	12.239800166527903
15	USA	bin_037_-0.0038979591836734682	8.159866777685268
15	USA	bin_038_-0.003489795918367346	0.0
15	USA	bin_039_-0.003081632653061224	0.0
15	USA	bin_040_-0.0026734693877551	0.0
15	USA	bin_041_-0.0022653061224489797	0.0
15	USA	bin_042_-0.0018571428571428558	0.0
15	USA	bin_043_-0.001448979591836732	0.0
15	USA	bin_044_-0.0010408163265306115	0.0
15	USA	bin_045_-0.0006326530612244877	0.0
15	USA	bin_046_-0.00022448979591836726	0.0
15	USA	bin_047_0.0001836734693877566	0.0
15	USA	bin_048_0.000591836734693877	0.0
15	USA	median	-0.006625766494340362
0	WSM	median	-0.0003086362052808778
1	WSM	median	0.00014730816820178116
2	WSM	bin_000_-0.019	0.0
2	WSM	bin_001_-0.018591836734693876	0.0
2	WSM	bin_002_-0.018183673469387755	0.0
2	WSM	bin_003_-0.01777551020408163	0.0
2	WSM	bin_004_-0.01736734693877551	0.0
2	WSM	bin_005_-0.016959183673469387	0.0
2	WSM	bin_006_-0.016551020408163267	0.0
2	WSM	bin_007_-0.016142857142857143	0.0
2	WSM	bin_008_-0.01573469387755102	0.0
2	WSM	bin_009_-0.015326530612244897	0.0
2	WSM	bin_010_-0.014918367346938775	0.0
2	WSM	bin_011_-0.014510204081632653	0.0
2	WSM	bin_012_-0.01410204081632653	0.0
2	WSM	bin_013_-0.013693877551020407	0.0
2	WSM	bin_014_-0.013285714285714286	0.0
2	WSM	bin_015_-0.012877551020408162	0.0
2	WSM	bin_016_-0.01246938775510204	0.0
2	WSM	bin_017_-0.012061224489795918	0.0
2	WSM	bin_018_-0.011653061224489794	0.0
2	WSM	bin_019_-0.011244897959183674	0.0
2	WSM	bin_020_-0.01083673469387755	0.0
2	WSM	bin_021_-0.010428571428571428	0.0
2	WSM	bin_022_-0.010020408163265306	0.0
2	WSM	bin_023_-0.009612244897959183	0.0
2	WSM	bin_024_-0.009204081632653061	0.0
2	WSM	bin_025_-0.008795918367346937	0.0
2	WSM	bin_026_-0.008387755102040815	0.0
2	WSM	bin_027_-0.007979591836734693	0.0
2	WSM	bin_028_-0.007571428571428571	0.0
2	WSM	bin_029_-0.007163265306122449	0.0
2	WSM	bin_030_-0.006755102040816325	0.0
2	WSM	bin_031_-0.006346938775510203	0.0
2	WSM	bin_032_-0.005938775510204081	0.0
2	WSM	bin_033_-0.0055306122448979585	0.0
2	WSM	bin_034_-0.005122448979591836	0.0
2	WSM	bin_035_-0.0047142857142857125	0.0
2	WSM	bin_036_-0.00430612244897959	0.0
2	WSM	bin_037_-0.0038979591836734682	0.0
2	WSM	bin_038_-0.003489795918367346	0.0
2	WSM	bin_039_-0.003081632653061224	0.0
2	WSM	bin_040_-0.0026734693877551	0.0
2	WSM	bin_041_-0.0022653061224489797	0.0
2	WSM	bin_042_-0.0018571428571428558	0.0
2	WSM	bin_043_-0.001448979591836732	0.0
2	WSM	bin_044_-0.0010408163265306115	30.599500416319625
2	WSM	bin_045_-0.0006326530612244877	605.8701082431337
2	WSM	bin_046_-0.00022448979591836726	1348.417985012485
2	WSM	bin_047_0.0001836734693877566	434.5129059117424
2	WSM	bin_048_0.000591836734693877	30.599500416319692
2	WSM	median	-5.182681509691042e-05
3	WSM	median	-0.0006140157172431712
4	WSM	median	-0.0005430750258513663
5	WSM	bin_000_-0.019	0.0
5	WSM	bin_001_-0.018591836734693876	0.0
5	WSM	bin_002_-0.018183673469387755	0.0
5	WSM	bin_003_-0.01777551020408163	0.0
5	WSM	bin_004_-0.01736734693877551	0.0
5	WSM	bin_005_-0.016959183673469387	0.0
5	WSM	bin_006_-0.016551020408163267	0.0
5	WSM	bin_007_-0.016142857142857143	0.0
5	WSM	bin_008_-0.01573469387755102	0.0
5	WSM	bin_009_-0.015326530612244897	0.0
5	WSM	bin_010_-0.014918367346938775	0.0
5	WSM	bin_011_-0.014510204081632653	0.0
5	WSM	bin_012_-0.01410204081632653	0.0
5	WSM	bin_013_-0.013693877551020407	0.0
5	WSM	bin_014_-0.013285714285714286	0.0
5	WSM	bin_015_-0.012877551020408162	0.0
5	WSM	bin_016_-0.01246938775510204	0.0
5	WSM	bin_017_-0.012061224489795918	0.0
5	WSM	bin_018_-0.011653061224489794	0.0
5	WSM	bin_019_-0.011244897959183674	0.0
5	WSM	bin_020_-0.01083673469387755	0.0
5	WSM	bin_021_-0.010428571428571428	0.0
5	WSM	bin_022_-0.010020408163265306	0.0
5	WSM	bin_023_-0.009612244897959183	0.0
5	WSM	bin_024_-0.009204081632653061	0.0
5	WSM	bin_025_-0.008795918367346937	0.0
5	WSM	bin_026_-0.008387755102040815	0.0
5	WSM	bin_027_-0.007979591836734693	0.0
5	WSM	bin_028_-0.007571428571428571	0.0
5	WSM	bin_029_-0.007163265306122449	0.0
5	WSM	bin_030_-0.006755102040816325	0.0
5	WSM	bin_031_-0.006346938775510203	0.0
5	WSM	bin_032_-0.005938775510204081	0.0
5	WSM	bin_033_-0.0055306122448979585	0.0
5	WSM	bin_034_-0.005122448979591836	0.0
5	WSM	bin_035_-0.0047142857142857125	0.0
5	WSM	bin_036_-0.00430612244897959	0.0
5	WSM	bin_037_-0.0038979591836734682	0.0
5	WSM	bin_038_-0.003489795918367346	0.0
5	WSM	bin_039_-0.003081632653061224	8.159866777685233
5	WSM	bin_040_-0.0026734693877551	38.759367194005186
5	WSM	bin_041_-0.0022653061224489797	195.83680266444563
5	WSM	bin_042_-0.0018571428571428558	542.631140716068
5	WSM	bin_043_-0.001448979591836732	828.2264779350583
5	WSM	bin_044_-0.0010408163265306115	522.2314737718549
5	WSM	bin_045_-0.0006326530612244877	248.87593671940175
5	WSM	bin_046_-0.00022448979591836726	57.119067443796645
5	WSM	bin_047_0.0001836734693877566	8.159866777685304
5	WSM	bin_048_0.000591836734693877	0.0
5	WSM	median	-0.001222300475389015
6	WSM	median	-0.002404534713946847
7	WSM	median	-0.0022325562690316244
8	WSM	bin_000_-0.019	0.0
8	WSM	bin_001_-0.018591836734693876	0.0
8	WSM	bin_002_-0.018183673469387755	0.0
8	WSM	bin_003_-0.01777551020408163	0.0
8	WSM	bin_004_-0.01736734693877551	0.0
8	WSM	bin_005_-0.016959183673469387	0.0
8	WSM	bin_006_-0.016551020408163267	0.0
8	WSM	bin_007_-0.016142857142857143	0.0
8	WSM	bin_008_-0.01573469387755102	0.0
8	WSM	bin_009_-0.015326530612244897	0.0
8	WSM	bin_010_-0.014918367346938775	0.0
8	WSM	bin_011_-0.014510204081632653	0.0
8	WSM	bin_012_-0.01410204081632653	0.0
8	WSM	bin_013_-0.013693877551020407	0.0
8	WSM	bin_014_-0.013285714285714286	0.0
8	WSM	bin_015_-0.012877551020408162	0.0
8	WSM	bin_016_-0.01246938775510204	0.0
8	WSM	bin_017_-0.012061224489795918	0.0
8	WSM	bin_018_-0.011653061224489794	0.0
8	WSM	bin_019_-0.011244897959183674	0.0
8	WSM	bin_020_-0.01083673469387755	0.0
8	WSM	bin_021_-0.010428571428571428	0.0
8	WSM	bin_022_-0.010020408163265306	0.0
8	WSM	bin_023_-0.009612244897959183	0.0
8	WSM	bin_024_-0.009204081632653061	0.0
8	WSM	bin_025_-0.008795918367346937	0.0
8	WSM	bin_026_-0.008387755102040815	0.0
8	WSM	bin_027_-0.007979591836734693	0.0
8	WSM	bin_028_-0.007571428571428571	0.0
8	WSM	bin_029_-0.007163265306122449	0.0
8	WSM	bin_030_-0.006755102040816325	0.0
8	WSM	bin_031_-0.006346938775510203	0.0
8	WSM	bin_032_-0.005938775510204081	0.0
8	WSM	bin_033_-0.0055306122448979585	4.079933388842634
8	WSM	bin_034_-0.005122448979591836	14.279766860949161
8	WSM	bin_035_-0.0047142857142857125	79.55870108243137
8	WSM	bin_036_-0.00430612244897959	144.83763530391352
8	WSM	bin_037_-0.0038979591836734682	369.2339716902584
8	WSM	bin_038_-0.003489795918367346	479.39217318900955
8	WSM	bin_039_-0.003081632653061224	542.631140716068
8	WSM	bin_040_-0.0026734693877551	436.55287260616376
8	WSM	bin_041_-0.0022653061224489797	210.11656952539477
8	WSM	bin_042_-0.0018571428571428558	93.8384679433802
8	WSM	bin_043_-0.001448979591836732	59.159034138218445
8	WSM	bin_044_-0.0010408163265306115	14.279766860949161
8	WSM	bin_045_-0.0006326530612244877	2.039966694421326
8	WSM	bin_046_-0.00022448979591836726	0.0
8	WSM	bin_047_0.0001836734693877566	0.0
8	WSM	bin_048_0.000591836734693877	0.0
8	WSM	median	-0.002975719458738359
9	WSM	median	-0.003089511013999025
10	WSM	median	-0.0034278363423849087
11	WSM	median	-0.004313833750798414
12	WSM	bin_000_-0.019	0.0
12	WSM	bin_001_-0.018591836734693876	0.0
12	WSM	bin_002_-0.018183673469387755	0.0
12	WSM	bin_003_-0.01777551020408163	0.0
12	WSM	bin_004_-0.01736734693877551	0.0
12	WSM	bin_005_-0.016959183673469387	0.0
12	WSM	bin_006_-0.016551020408163267	0.0
12	WSM	bin_007_-0.016142857142857143	0.0
12	WSM	bin_008_-0.01573469387755102	0.0
12	WSM	bin_009_-0.015326530612244897	0.0
12	WSM	bin_010_-0.014918367346938775	0.0
12	WSM	bin_011_-0.014510204081632653	0.0
12	WSM	bin_012_-0.01410204081632653	0.0
12	WSM	bin_013_-0.013693877551020407	0.0
12	WSM	bin_014_-0.013285714285714286	0.0
12	WSM	bin_015_-0.012877551020408162	0.0
12	WSM	bin_016_-0.01246938775510204	0.0
12	WSM	bin_017_-0.012061224489795918	0.0
12	WSM	bin_018_-0.011653061224489794	0.0
12	WSM	bin_019_-0.011244897959183674	0.0
12	WSM	bin_020_-0.01083673469387755	0.0
12	WSM	bin_021_-0.010428571428571428	0.0
12	WSM	bin_022_-0.010020408163265306	0.0
12	WSM	bin_023_-0.009612244897959183	0.0
12	WSM	bin_024_-0.009204081632653061	0.0
12	WSM	bin_025_-0.008795918367346937	0.0
12	WSM	bin_026_-0.008387755102040815	8.159866777685268
12	WSM	bin_027_-0.007979591836734693	14.279766860949222
12	WSM	bin_028_-0.007571428571428571	26.519567027477123
12	WSM	bin_029_-0.007163265306122449	81.59866777685234
12	WSM	bin_030_-0.006755102040816325	114.23813488759377
12	WSM	bin_031_-0.006346938775510203	179.51706910907592
12	WSM	bin_032_-0.005938775510204081	224.3963363863449
12	WSM	bin_033_-0.0055306122448979585	369.2339716902584
12	WSM	bin_034_-0.005122448979591836	310.0749375520389
12	WSM	bin_035_-0.0047142857142857125	299.87510407993364
12	WSM	bin_036_-0.00430612244897959	283.55537052456305
12	WSM	bin_037_-0.0038979591836734682	208.07660283097437
12	WSM	bin_038_-0.003489795918367346	126.47793505412166
12	WSM	bin_039_-0.003081632653061224	93.8384679433802
12	WSM	bin_040_-0.0026734693877551	63.2389675270611
12	WSM	bin_041_-0.0022653061224489797	26.51956702747701
12	WSM	bin_042_-0.0018571428571428558	10.199833472106542
12	WSM	bin_043_-0.001448979591836732	8.159866777685304
12	WSM	bin_044_-0.0010408163265306115	2.039966694421308
12	WSM	bin_045_-0.0006326530612244877	0.0
12	WSM	bin_046_-0.00022448979591836726	0.0
12	WSM	bin_047_0.0001836734693877566	0.0
12	WSM	bin_048_0.000591836734693877	0.0
12	WSM	median	-0.004849453641177672
13	WSM	median	-0.004842348919196476
14	WSM	median	-0.008208321878498527
15	WSM	bin_000_-0.019	0.0
15	WSM	bin_001_-0.018591836734693876	0.0
15	WSM	bin_002_-0.018183673469387755	0.0
15	WSM	bin_003_-0.01777551020408163	2.039966694421326
15	WSM	bin_004_-0.01736734693877551	0.0
15	WSM	bin_005_-0.016959183673469387	2.039966694421326
15	WSM	bin_006_-0.016551020408163267	2.039966694421308
15	WSM	bin_007_-0.016142857142857143	6.119900083263926
15	WSM	bin_008_-0.01573469387755102	14.279766860949222
15	WSM	bin_009_-0.015326530612244897	16.319733555370536
15	WSM	bin_010_-0.014918367346938775	16.319733555370536
15	WSM	bin_011_-0.014510204081632653	40.79933388842634
15	WSM	bin_012_-0.01410204081632653	61.19900083263925
15	WSM	bin_013_-0.013693877551020407	110.1582014987516
15	WSM	bin_014_-0.013285714285714286	134.63780183180637
15	WSM	bin_015_-0.012877551020408162	187.67693588676119
15	WSM	bin_016_-0.01246938775510204	232.55620316403017
15	WSM	bin_017_-0.012061224489795918	193.7968359700243
15	WSM	bin_018_-0.011653061224489794	208.07660283097522
15	WSM	bin_019_-0.011244897959183674	232.55620316402914
15	WSM	bin_020_-0.01083673469387755	220.31640299750222
15	WSM	bin_021_-0.010428571428571428	234.59616985845147
15	WSM	bin_022_-0.010020408163265306	134.6378018318069
15	WSM	bin_023_-0.009612244897959183	118.3180682764364
15	WSM	bin_024_-0.009204081632653061	106.07826810990804
15	WSM	bin_025_-0.008795918367346937	71.39883430474609
15	WSM	bin_026_-0.008387755102040815	44.87926727726898
15	WSM	bin_027_-0.007979591836734693	22.43963363863449
15	WSM	bin_028_-0.007571428571428571	18.359700249791857
15	WSM	bin_029_-0.007163265306122449	10.199833472106542
15	WSM	bin_030_-0.006755102040816325	4.079933388842634
15	WSM	bin_031_-0.006346938775510203	4.079933388842634
15	WSM	bin_032_-0.005938775510204081	0.0
15	WSM	bin_033_-0.0055306122448979585	0.0
15	WSM	bin_034_-0.005122448979591836	0.0
15	WSM	bin_035_-0.0047142857142857125	0.0
15	WSM	bin_036_-0.00430612244897959	0.0
15	WSM	bin_037_-0.0038979591836734682	0.0
15	WSM	bin_038_-0.003489795918367346	0.0
15	WSM	bin_039_-0.003081632653061224	0.0
15	WSM	bin_040_-0.0026734693877551	0.0
15	WSM	bin_041_-0.0022653061224489797	0.0
15	WSM	bin_042_-0.0018571428571428558	0.0
15	WSM	bin_043_-0.001448979591836732	0.0
15	WSM	bin_044_-0.0010408163265306115	0.0
15	WSM	bin_045_-0.0006326530612244877	0.0
15	WSM	bin_046_-0.00022448979591836726	0.0
15	WSM	bin_047_0.0001836734693877566	0.0
15	WSM	bin_048_0.000591836734693877	0.0
15	WSM	median	-0.011246618641040115
