# Supplementary material for: The social costs of tropical cyclones
Source: Nat Commun. 2023 Nov 23;14:7294. doi: 10.1038/s41467-023-43114-4 (PMC10667268; doi:10.1038/s41467-023-43114-4)
Supplement: Supplementary file 4 — Source Data [file 41467_2023_43114_MOESM4_ESM.zip › figs10.csv]

lag	ISO	variable	value
0	CAN	median	-9.992886505456744e-05
1	CAN	median	4.769478696860891e-05
2	CAN	bin_000_-0.008	0.0
2	CAN	bin_001_-0.007830612244897958	0.0
2	CAN	bin_002_-0.0076612244897959186	0.0
2	CAN	bin_003_-0.007491836734693878	0.0
2	CAN	bin_004_-0.007322448979591837	0.0
2	CAN	bin_005_-0.007153061224489796	0.0
2	CAN	bin_006_-0.006983673469387755	0.0
2	CAN	bin_007_-0.0068142857142857146	0.0
2	CAN	bin_008_-0.006644897959183674	0.0
2	CAN	bin_009_-0.006475510204081633	0.0
2	CAN	bin_010_-0.006306122448979592	0.0
2	CAN	bin_011_-0.006136734693877551	0.0
2	CAN	bin_012_-0.0059673469387755106	0.0
2	CAN	bin_013_-0.005797959183673469	0.0
2	CAN	bin_014_-0.005628571428571429	0.0
2	CAN	bin_015_-0.005459183673469387	0.0
2	CAN	bin_016_-0.005289795918367347	0.0
2	CAN	bin_017_-0.005120408163265306	0.0
2	CAN	bin_018_-0.004951020408163266	0.0
2	CAN	bin_019_-0.004781632653061224	0.0
2	CAN	bin_020_-0.004612244897959184	0.0
2	CAN	bin_021_-0.0044428571428571425	0.0
2	CAN	bin_022_-0.0042734693877551026	0.0
2	CAN	bin_023_-0.004104081632653061	0.0
2	CAN	bin_024_-0.00393469387755102	0.0
2	CAN	bin_025_-0.0037653061224489793	0.0
2	CAN	bin_026_-0.0035959183673469385	0.0
2	CAN	bin_027_-0.0034265306122448977	0.0
2	CAN	bin_028_-0.003257142857142857	0.0
2	CAN	bin_029_-0.003087755102040816	0.0
2	CAN	bin_030_-0.0029183673469387753	0.0
2	CAN	bin_031_-0.0027489795918367345	0.0
2	CAN	bin_032_-0.0025795918367346937	0.0
2	CAN	bin_033_-0.002410204081632653	0.0
2	CAN	bin_034_-0.002240816326530612	0.0
2	CAN	bin_035_-0.0020714285714285713	0.0
2	CAN	bin_036_-0.0019020408163265305	0.0
2	CAN	bin_037_-0.0017326530612244897	0.0
2	CAN	bin_038_-0.0015632653061224489	0.0
2	CAN	bin_039_-0.001393877551020408	0.0
2	CAN	bin_040_-0.0012244897959183673	0.0
2	CAN	bin_041_-0.0010551020408163265	0.0
2	CAN	bin_042_-0.0008857142857142857	0.0
2	CAN	bin_043_-0.0007163265306122449	0.0
2	CAN	bin_044_-0.0005469387755102041	0.0
2	CAN	bin_045_-0.0003775510204081633	54.11646586345382
2	CAN	bin_046_-0.00020816326530612248	2287.6506024096384
2	CAN	bin_047_-3.877551020408168e-05	3281.4257028112283
2	CAN	bin_048_0.00013061224489796	280.42168674698934
2	CAN	median	-1.611916064199166e-05
3	CAN	median	-0.00019494482798150439
4	CAN	median	-0.00017174875058537177
5	CAN	bin_000_-0.008	0.0
5	CAN	bin_001_-0.007830612244897958	0.0
5	CAN	bin_002_-0.0076612244897959186	0.0
5	CAN	bin_003_-0.007491836734693878	0.0
5	CAN	bin_004_-0.007322448979591837	0.0
5	CAN	bin_005_-0.007153061224489796	0.0
5	CAN	bin_006_-0.006983673469387755	0.0
5	CAN	bin_007_-0.0068142857142857146	0.0
5	CAN	bin_008_-0.006644897959183674	0.0
5	CAN	bin_009_-0.006475510204081633	0.0
5	CAN	bin_010_-0.006306122448979592	0.0
5	CAN	bin_011_-0.006136734693877551	0.0
5	CAN	bin_012_-0.0059673469387755106	0.0
5	CAN	bin_013_-0.005797959183673469	0.0
5	CAN	bin_014_-0.005628571428571429	0.0
5	CAN	bin_015_-0.005459183673469387	0.0
5	CAN	bin_016_-0.005289795918367347	0.0
5	CAN	bin_017_-0.005120408163265306	0.0
5	CAN	bin_018_-0.004951020408163266	0.0
5	CAN	bin_019_-0.004781632653061224	0.0
5	CAN	bin_020_-0.004612244897959184	0.0
5	CAN	bin_021_-0.0044428571428571425	0.0
5	CAN	bin_022_-0.0042734693877551026	0.0
5	CAN	bin_023_-0.004104081632653061	0.0
5	CAN	bin_024_-0.00393469387755102	0.0
5	CAN	bin_025_-0.0037653061224489793	0.0
5	CAN	bin_026_-0.0035959183673469385	0.0
5	CAN	bin_027_-0.0034265306122448977	0.0
5	CAN	bin_028_-0.003257142857142857	0.0
5	CAN	bin_029_-0.003087755102040816	0.0
5	CAN	bin_030_-0.0029183673469387753	0.0
5	CAN	bin_031_-0.0027489795918367345	0.0
5	CAN	bin_032_-0.0025795918367346937	0.0
5	CAN	bin_033_-0.002410204081632653	0.0
5	CAN	bin_034_-0.002240816326530612	0.0
5	CAN	bin_035_-0.0020714285714285713	0.0
5	CAN	bin_036_-0.0019020408163265305	0.0
5	CAN	bin_037_-0.0017326530612244897	0.0
5	CAN	bin_038_-0.0015632653061224489	0.0
5	CAN	bin_039_-0.001393877551020408	0.0
5	CAN	bin_040_-0.0012244897959183673	0.0
5	CAN	bin_041_-0.0010551020408163265	24.577911980979707
5	CAN	bin_042_-0.0008857142857142857	206.45446064022954
5	CAN	bin_043_-0.0007163265306122449	924.129490484837
5	CAN	bin_044_-0.0005469387755102041	2334.9016381930724
5	CAN	bin_045_-0.0003775510204081633	1725.3694210647755
5	CAN	bin_046_-0.00020816326530612248	599.7010523359048
5	CAN	bin_047_-3.877551020408168e-05	88.4804831315265
5	CAN	bin_048_0.00013061224489796	0.0
5	CAN	median	-0.0004127891390082886
6	CAN	median	-0.0008320658862678515
7	CAN	median	-0.00077338427102687
8	CAN	bin_000_-0.008	0.0
8	CAN	bin_001_-0.007830612244897958	0.0
8	CAN	bin_002_-0.0076612244897959186	0.0
8	CAN	bin_003_-0.007491836734693878	0.0
8	CAN	bin_004_-0.007322448979591837	0.0
8	CAN	bin_005_-0.007153061224489796	0.0
8	CAN	bin_006_-0.006983673469387755	0.0
8	CAN	bin_007_-0.0068142857142857146	0.0
8	CAN	bin_008_-0.006644897959183674	0.0
8	CAN	bin_009_-0.006475510204081633	0.0
8	CAN	bin_010_-0.006306122448979592	0.0
8	CAN	bin_011_-0.006136734693877551	0.0
8	CAN	bin_012_-0.0059673469387755106	0.0
8	CAN	bin_013_-0.005797959183673469	0.0
8	CAN	bin_014_-0.005628571428571429	0.0
8	CAN	bin_015_-0.005459183673469387	0.0
8	CAN	bin_016_-0.005289795918367347	0.0
8	CAN	bin_017_-0.005120408163265306	0.0
8	CAN	bin_018_-0.004951020408163266	0.0
8	CAN	bin_019_-0.004781632653061224	0.0
8	CAN	bin_020_-0.004612244897959184	0.0
8	CAN	bin_021_-0.0044428571428571425	0.0
8	CAN	bin_022_-0.0042734693877551026	0.0
8	CAN	bin_023_-0.004104081632653061	0.0
8	CAN	bin_024_-0.00393469387755102	0.0
8	CAN	bin_025_-0.0037653061224489793	0.0
8	CAN	bin_026_-0.0035959183673469385	0.0
8	CAN	bin_027_-0.0034265306122448977	0.0
8	CAN	bin_028_-0.003257142857142857	0.0
8	CAN	bin_029_-0.003087755102040816	0.0
8	CAN	bin_030_-0.0029183673469387753	0.0
8	CAN	bin_031_-0.0027489795918367345	0.0
8	CAN	bin_032_-0.0025795918367346937	0.0
8	CAN	bin_033_-0.002410204081632653	0.0
8	CAN	bin_034_-0.002240816326530612	0.0
8	CAN	bin_035_-0.0020714285714285713	0.0
8	CAN	bin_036_-0.0019020408163265305	9.831164792391883
8	CAN	bin_037_-0.0017326530612244897	73.73373594293912
8	CAN	bin_038_-0.0015632653061224489	290.01936137556055
8	CAN	bin_039_-0.001393877551020408	865.1425017304857
8	CAN	bin_040_-0.0012244897959183673	1381.2786533310596
8	CAN	bin_041_-0.0010551020408163265	1572.9863667827012
8	CAN	bin_042_-0.0008857142857142857	1037.1878855973437
8	CAN	bin_043_-0.0007163265306122449	432.57125086524286
8	CAN	bin_044_-0.0005469387755102041	191.70771345164172
8	CAN	bin_045_-0.0003775510204081633	44.240241565763476
8	CAN	bin_046_-0.00020816326530612248	4.9155823961959415
8	CAN	bin_047_-3.877551020408168e-05	0.0
8	CAN	bin_048_0.00013061224489796	0.0
8	CAN	median	-0.0010191944356391096
9	CAN	median	-0.0010511650356121777
10	CAN	median	-0.001181636020676392
11	CAN	median	-0.001437234890518504
12	CAN	bin_000_-0.008	0.0
12	CAN	bin_001_-0.007830612244897958	0.0
12	CAN	bin_002_-0.0076612244897959186	0.0
12	CAN	bin_003_-0.007491836734693878	0.0
12	CAN	bin_004_-0.007322448979591837	0.0
12	CAN	bin_005_-0.007153061224489796	0.0
12	CAN	bin_006_-0.006983673469387755	0.0
12	CAN	bin_007_-0.0068142857142857146	0.0
12	CAN	bin_008_-0.006644897959183674	0.0
12	CAN	bin_009_-0.006475510204081633	0.0
12	CAN	bin_010_-0.006306122448979592	0.0
12	CAN	bin_011_-0.006136734693877551	0.0
12	CAN	bin_012_-0.0059673469387755106	0.0
12	CAN	bin_013_-0.005797959183673469	0.0
12	CAN	bin_014_-0.005628571428571429	0.0
12	CAN	bin_015_-0.005459183673469387	0.0
12	CAN	bin_016_-0.005289795918367347	0.0
12	CAN	bin_017_-0.005120408163265306	0.0
12	CAN	bin_018_-0.004951020408163266	0.0
12	CAN	bin_019_-0.004781632653061224	0.0
12	CAN	bin_020_-0.004612244897959184	0.0
12	CAN	bin_021_-0.0044428571428571425	0.0
12	CAN	bin_022_-0.0042734693877551026	0.0
12	CAN	bin_023_-0.004104081632653061	0.0
12	CAN	bin_024_-0.00393469387755102	0.0
12	CAN	bin_025_-0.0037653061224489793	0.0
12	CAN	bin_026_-0.0035959183673469385	0.0
12	CAN	bin_027_-0.0034265306122448977	0.0
12	CAN	bin_028_-0.003257142857142857	0.0
12	CAN	bin_029_-0.003087755102040816	0.0
12	CAN	bin_030_-0.0029183673469387753	0.0
12	CAN	bin_031_-0.0027489795918367345	19.662329584783766
12	CAN	bin_032_-0.0025795918367346937	54.07140635815536
12	CAN	bin_033_-0.002410204081632653	142.5518894896823
12	CAN	bin_034_-0.002240816326530612	358.83751492230374
12	CAN	bin_035_-0.0020714285714285713	501.389404411986
12	CAN	bin_036_-0.0019020408163265305	904.4671609000533
12	CAN	bin_037_-0.0017326530612244897	1022.4411384087559
12	CAN	bin_038_-0.0015632653061224489	943.7918200696208
12	CAN	bin_039_-0.001393877551020408	870.0580841266817
12	CAN	bin_040_-0.0012244897959183673	491.55823961959413
12	CAN	bin_041_-0.0010551020408163265	319.5128557527362
12	CAN	bin_042_-0.0008857142857142857	172.04538386685795
12	CAN	bin_043_-0.0007163265306122449	68.81815354674319
12	CAN	bin_044_-0.0005469387755102041	29.49349437717565
12	CAN	bin_045_-0.0003775510204081633	4.9155823961959415
12	CAN	bin_046_-0.00020816326530612248	0.0
12	CAN	bin_047_-3.877551020408168e-05	0.0
12	CAN	bin_048_0.00013061224489796	0.0
12	CAN	median	-0.0015753137684201704
13	CAN	median	-0.0015388067581117377
14	CAN	median	-0.0026344871963483486
15	CAN	bin_000_-0.008	0.0
15	CAN	bin_001_-0.007830612244897958	0.0
15	CAN	bin_002_-0.0076612244897959186	0.0
15	CAN	bin_003_-0.007491836734693878	0.0
15	CAN	bin_004_-0.007322448979591837	0.0
15	CAN	bin_005_-0.007153061224489796	0.0
15	CAN	bin_006_-0.006983673469387755	0.0
15	CAN	bin_007_-0.0068142857142857146	0.0
15	CAN	bin_008_-0.006644897959183674	0.0
15	CAN	bin_009_-0.006475510204081633	0.0
15	CAN	bin_010_-0.006306122448979592	0.0
15	CAN	bin_011_-0.006136734693877551	0.0
15	CAN	bin_012_-0.0059673469387755106	0.0
15	CAN	bin_013_-0.005797959183673469	4.915582396195966
15	CAN	bin_014_-0.005628571428571429	0.0
15	CAN	bin_015_-0.005459183673469387	4.915582396195966
15	CAN	bin_016_-0.005289795918367347	9.831164792391833
15	CAN	bin_017_-0.005120408163265306	34.409076773371766
15	CAN	bin_018_-0.004951020408163266	49.155823961959165
15	CAN	bin_019_-0.004781632653061224	58.98698875435161
15	CAN	bin_020_-0.004612244897959184	172.04538386685707
15	CAN	bin_021_-0.0044428571428571425	290.019361375562
15	CAN	bin_022_-0.0042734693877551026	412.908921280457
15	CAN	bin_023_-0.004104081632653061	624.2789643168845
15	CAN	bin_024_-0.00393469387755102	648.8568762978642
15	CAN	bin_025_-0.0037653061224489793	737.3373594293913
15	CAN	bin_026_-0.0035959183673469385	702.9282826560196
15	CAN	bin_027_-0.0034265306122448977	732.4217770331953
15	CAN	bin_028_-0.003257142857142857	462.0647452424185
15	CAN	bin_029_-0.003087755102040816	349.0063501299119
15	CAN	bin_030_-0.0029183673469387753	260.5258669983849
15	CAN	bin_031_-0.0027489795918367345	211.3700430364255
15	CAN	bin_032_-0.0025795918367346937	54.07140635815536
15	CAN	bin_033_-0.002410204081632653	54.07140635815536
15	CAN	bin_034_-0.002240816326530612	14.746747188587825
15	CAN	bin_035_-0.0020714285714285713	14.746747188587825
15	CAN	bin_036_-0.0019020408163265305	0.0
15	CAN	bin_037_-0.0017326530612244897	0.0
15	CAN	bin_038_-0.0015632653061224489	0.0
15	CAN	bin_039_-0.001393877551020408	0.0
15	CAN	bin_040_-0.0012244897959183673	0.0
15	CAN	bin_041_-0.0010551020408163265	0.0
15	CAN	bin_042_-0.0008857142857142857	0.0
15	CAN	bin_043_-0.0007163265306122449	0.0
15	CAN	bin_044_-0.0005469387755102041	0.0
15	CAN	bin_045_-0.0003775510204081633	0.0
15	CAN	bin_046_-0.00020816326530612248	0.0
15	CAN	bin_047_-3.877551020408168e-05	0.0
15	CAN	bin_048_0.00013061224489796	0.0
15	CAN	median	-0.003620774882501429
0	GTM	median	-0.00011277733428708953
1	GTM	median	5.382719928594323e-05
2	GTM	bin_000_-0.008	0.0
2	GTM	bin_001_-0.007830612244897958	0.0
2	GTM	bin_002_-0.0076612244897959186	0.0
2	GTM	bin_003_-0.007491836734693878	0.0
2	GTM	bin_004_-0.007322448979591837	0.0
2	GTM	bin_005_-0.007153061224489796	0.0
2	GTM	bin_006_-0.006983673469387755	0.0
2	GTM	bin_007_-0.0068142857142857146	0.0
2	GTM	bin_008_-0.006644897959183674	0.0
2	GTM	bin_009_-0.006475510204081633	0.0
2	GTM	bin_010_-0.006306122448979592	0.0
2	GTM	bin_011_-0.006136734693877551	0.0
2	GTM	bin_012_-0.0059673469387755106	0.0
2	GTM	bin_013_-0.005797959183673469	0.0
2	GTM	bin_014_-0.005628571428571429	0.0
2	GTM	bin_015_-0.005459183673469387	0.0
2	GTM	bin_016_-0.005289795918367347	0.0
2	GTM	bin_017_-0.005120408163265306	0.0
2	GTM	bin_018_-0.004951020408163266	0.0
2	GTM	bin_019_-0.004781632653061224	0.0
2	GTM	bin_020_-0.004612244897959184	0.0
2	GTM	bin_021_-0.0044428571428571425	0.0
2	GTM	bin_022_-0.0042734693877551026	0.0
2	GTM	bin_023_-0.004104081632653061	0.0
2	GTM	bin_024_-0.00393469387755102	0.0
2	GTM	bin_025_-0.0037653061224489793	0.0
2	GTM	bin_026_-0.0035959183673469385	0.0
2	GTM	bin_027_-0.0034265306122448977	0.0
2	GTM	bin_028_-0.003257142857142857	0.0
2	GTM	bin_029_-0.003087755102040816	0.0
2	GTM	bin_030_-0.0029183673469387753	0.0
2	GTM	bin_031_-0.0027489795918367345	0.0
2	GTM	bin_032_-0.0025795918367346937	0.0
2	GTM	bin_033_-0.002410204081632653	0.0
2	GTM	bin_034_-0.002240816326530612	0.0
2	GTM	bin_035_-0.0020714285714285713	0.0
2	GTM	bin_036_-0.0019020408163265305	0.0
2	GTM	bin_037_-0.0017326530612244897	0.0
2	GTM	bin_038_-0.0015632653061224489	0.0
2	GTM	bin_039_-0.001393877551020408	0.0
2	GTM	bin_040_-0.0012244897959183673	0.0
2	GTM	bin_041_-0.0010551020408163265	0.0
2	GTM	bin_042_-0.0008857142857142857	0.0
2	GTM	bin_043_-0.0007163265306122449	0.0
2	GTM	bin_044_-0.0005469387755102041	0.0
2	GTM	bin_045_-0.0003775510204081633	132.83132530120483
2	GTM	bin_046_-0.00020816326530612248	2341.7670682730927
2	GTM	bin_047_-3.877551020408168e-05	3035.441767068258
2	GTM	bin_048_0.00013061224489796	393.57429718875693
2	GTM	median	-1.8937797805997005e-05
3	GTM	median	-0.0002243646552679752
4	GTM	median	-0.0001971591931719681
5	GTM	bin_000_-0.008	0.0
5	GTM	bin_001_-0.007830612244897958	0.0
5	GTM	bin_002_-0.0076612244897959186	0.0
5	GTM	bin_003_-0.007491836734693878	0.0
5	GTM	bin_004_-0.007322448979591837	0.0
5	GTM	bin_005_-0.007153061224489796	0.0
5	GTM	bin_006_-0.006983673469387755	0.0
5	GTM	bin_007_-0.0068142857142857146	0.0
5	GTM	bin_008_-0.006644897959183674	0.0
5	GTM	bin_009_-0.006475510204081633	0.0
5	GTM	bin_010_-0.006306122448979592	0.0
5	GTM	bin_011_-0.006136734693877551	0.0
5	GTM	bin_012_-0.0059673469387755106	0.0
5	GTM	bin_013_-0.005797959183673469	0.0
5	GTM	bin_014_-0.005628571428571429	0.0
5	GTM	bin_015_-0.005459183673469387	0.0
5	GTM	bin_016_-0.005289795918367347	0.0
5	GTM	bin_017_-0.005120408163265306	0.0
5	GTM	bin_018_-0.004951020408163266	0.0
5	GTM	bin_019_-0.004781632653061224	0.0
5	GTM	bin_020_-0.004612244897959184	0.0
5	GTM	bin_021_-0.0044428571428571425	0.0
5	GTM	bin_022_-0.0042734693877551026	0.0
5	GTM	bin_023_-0.004104081632653061	0.0
5	GTM	bin_024_-0.00393469387755102	0.0
5	GTM	bin_025_-0.0037653061224489793	0.0
5	GTM	bin_026_-0.0035959183673469385	0.0
5	GTM	bin_027_-0.0034265306122448977	0.0
5	GTM	bin_028_-0.003257142857142857	0.0
5	GTM	bin_029_-0.003087755102040816	0.0
5	GTM	bin_030_-0.0029183673469387753	0.0
5	GTM	bin_031_-0.0027489795918367345	0.0
5	GTM	bin_032_-0.0025795918367346937	0.0
5	GTM	bin_033_-0.002410204081632653	0.0
5	GTM	bin_034_-0.002240816326530612	0.0
5	GTM	bin_035_-0.0020714285714285713	0.0
5	GTM	bin_036_-0.0019020408163265305	0.0
5	GTM	bin_037_-0.0017326530612244897	0.0
5	GTM	bin_038_-0.0015632653061224489	0.0
5	GTM	bin_039_-0.001393877551020408	0.0
5	GTM	bin_040_-0.0012244897959183673	19.662329584783766
5	GTM	bin_041_-0.0010551020408163265	93.3960655277229
5	GTM	bin_042_-0.0008857142857142857	491.55823961959413
5	GTM	bin_043_-0.0007163265306122449	1479.5903012549784
5	GTM	bin_044_-0.0005469387755102041	2089.1225183832753
5	GTM	bin_045_-0.0003775510204081633	1214.1488518603976
5	GTM	bin_046_-0.00020816326530612248	437.4868332614388
5	GTM	bin_047_-3.877551020408168e-05	73.73373594293875
5	GTM	bin_048_0.00013061224489796	4.9155823961959655
5	GTM	median	-0.0004757433736630437
6	GTM	median	-0.0009531297584088151
7	GTM	median	-0.0008871109357351895
8	GTM	bin_000_-0.008	0.0
8	GTM	bin_001_-0.007830612244897958	0.0
8	GTM	bin_002_-0.0076612244897959186	0.0
8	GTM	bin_003_-0.007491836734693878	0.0
8	GTM	bin_004_-0.007322448979591837	0.0
8	GTM	bin_005_-0.007153061224489796	0.0
8	GTM	bin_006_-0.006983673469387755	0.0
8	GTM	bin_007_-0.0068142857142857146	0.0
8	GTM	bin_008_-0.006644897959183674	0.0
8	GTM	bin_009_-0.006475510204081633	0.0
8	GTM	bin_010_-0.006306122448979592	0.0
8	GTM	bin_011_-0.006136734693877551	0.0
8	GTM	bin_012_-0.0059673469387755106	0.0
8	GTM	bin_013_-0.005797959183673469	0.0
8	GTM	bin_014_-0.005628571428571429	0.0
8	GTM	bin_015_-0.005459183673469387	0.0
8	GTM	bin_016_-0.005289795918367347	0.0
8	GTM	bin_017_-0.005120408163265306	0.0
8	GTM	bin_018_-0.004951020408163266	0.0
8	GTM	bin_019_-0.004781632653061224	0.0
8	GTM	bin_020_-0.004612244897959184	0.0
8	GTM	bin_021_-0.0044428571428571425	0.0
8	GTM	bin_022_-0.0042734693877551026	0.0
8	GTM	bin_023_-0.004104081632653061	0.0
8	GTM	bin_024_-0.00393469387755102	0.0
8	GTM	bin_025_-0.0037653061224489793	0.0
8	GTM	bin_026_-0.0035959183673469385	0.0
8	GTM	bin_027_-0.0034265306122448977	0.0
8	GTM	bin_028_-0.003257142857142857	0.0
8	GTM	bin_029_-0.003087755102040816	0.0
8	GTM	bin_030_-0.0029183673469387753	0.0
8	GTM	bin_031_-0.0027489795918367345	0.0
8	GTM	bin_032_-0.0025795918367346937	0.0
8	GTM	bin_033_-0.002410204081632653	0.0
8	GTM	bin_034_-0.002240816326530612	4.9155823961959415
8	GTM	bin_035_-0.0020714285714285713	29.49349437717565
8	GTM	bin_036_-0.0019020408163265305	196.62329584783765
8	GTM	bin_037_-0.0017326530612244897	373.5842621108916
8	GTM	bin_038_-0.0015632653061224489	924.129490484837
8	GTM	bin_039_-0.001393877551020408	1194.4865222756139
8	GTM	bin_040_-0.0012244897959183673	1366.5319061424718
8	GTM	bin_041_-0.0010551020408163265	997.8632264277761
8	GTM	bin_042_-0.0008857142857142857	462.0647452424185
8	GTM	bin_043_-0.0007163265306122449	240.86353741360114
8	GTM	bin_044_-0.0005469387755102041	83.56490073533101
8	GTM	bin_045_-0.0003775510204081633	29.49349437717565
8	GTM	bin_046_-0.00020816326530612248	0.0
8	GTM	bin_047_-3.877551020408168e-05	0.0
8	GTM	bin_048_0.00013061224489796	0.0
8	GTM	median	-0.0011971496602031615
9	GTM	median	-0.001242449797727812
10	GTM	median	-0.0013958108709644578
11	GTM	median	-0.0017759343400061147
12	GTM	bin_000_-0.008	0.0
12	GTM	bin_001_-0.007830612244897958	0.0
12	GTM	bin_002_-0.0076612244897959186	0.0
12	GTM	bin_003_-0.007491836734693878	0.0
12	GTM	bin_004_-0.007322448979591837	0.0
12	GTM	bin_005_-0.007153061224489796	0.0
12	GTM	bin_006_-0.006983673469387755	0.0
12	GTM	bin_007_-0.0068142857142857146	0.0
12	GTM	bin_008_-0.006644897959183674	0.0
12	GTM	bin_009_-0.006475510204081633	0.0
12	GTM	bin_010_-0.006306122448979592	0.0
12	GTM	bin_011_-0.006136734693877551	0.0
12	GTM	bin_012_-0.0059673469387755106	0.0
12	GTM	bin_013_-0.005797959183673469	0.0
12	GTM	bin_014_-0.005628571428571429	0.0
12	GTM	bin_015_-0.005459183673469387	0.0
12	GTM	bin_016_-0.005289795918367347	0.0
12	GTM	bin_017_-0.005120408163265306	0.0
12	GTM	bin_018_-0.004951020408163266	0.0
12	GTM	bin_019_-0.004781632653061224	0.0
12	GTM	bin_020_-0.004612244897959184	0.0
12	GTM	bin_021_-0.0044428571428571425	0.0
12	GTM	bin_022_-0.0042734693877551026	0.0
12	GTM	bin_023_-0.004104081632653061	0.0
12	GTM	bin_024_-0.00393469387755102	0.0
12	GTM	bin_025_-0.0037653061224489793	0.0
12	GTM	bin_026_-0.0035959183673469385	4.9155823961959415
12	GTM	bin_027_-0.0034265306122448977	24.577911980979707
12	GTM	bin_028_-0.003257142857142857	39.32465916956753
12	GTM	bin_029_-0.003087755102040816	78.64931833913506
12	GTM	bin_030_-0.0029183673469387753	250.694702205993
12	GTM	bin_031_-0.0027489795918367345	285.1037789793646
12	GTM	bin_032_-0.0025795918367346937	432.57125086524286
12	GTM	bin_033_-0.002410204081632653	673.4347882788439
12	GTM	bin_034_-0.002240816326530612	914.2983256924452
12	GTM	bin_035_-0.0020714285714285713	732.4217770331953
12	GTM	bin_036_-0.0019020408163265305	688.1815354674318
12	GTM	bin_037_-0.0017326530612244897	673.4347882788439
12	GTM	bin_038_-0.0015632653061224489	407.99333888426315
12	GTM	bin_039_-0.001393877551020408	304.76610856414834
12	GTM	bin_040_-0.0012244897959183673	172.04538386685795
12	GTM	bin_041_-0.0010551020408163265	147.46747188587824
12	GTM	bin_042_-0.0008857142857142857	39.32465916956753
12	GTM	bin_043_-0.0007163265306122449	19.662329584783766
12	GTM	bin_044_-0.0005469387755102041	14.746747188587825
12	GTM	bin_045_-0.0003775510204081633	0.0
12	GTM	bin_046_-0.00020816326530612248	0.0
12	GTM	bin_047_-3.877551020408168e-05	0.0
12	GTM	bin_048_0.00013061224489796	0.0
12	GTM	median	-0.0020120318902041023
13	GTM	median	-0.0019975111987058777
14	GTM	median	-0.003486384066571215
15	GTM	bin_000_-0.008	0.0
15	GTM	bin_001_-0.007830612244897958	0.0
15	GTM	bin_002_-0.0076612244897959186	4.9155823961959415
15	GTM	bin_003_-0.007491836734693878	0.0
15	GTM	bin_004_-0.007322448979591837	0.0
15	GTM	bin_005_-0.007153061224489796	9.831164792391883
15	GTM	bin_006_-0.006983673469387755	9.831164792391883
15	GTM	bin_007_-0.0068142857142857146	19.662329584783766
15	GTM	bin_008_-0.006644897959183674	34.409076773371595
15	GTM	bin_009_-0.006475510204081633	34.409076773371595
15	GTM	bin_010_-0.006306122448979592	83.56490073533101
15	GTM	bin_011_-0.006136734693877551	108.14281271631071
15	GTM	bin_012_-0.0059673469387755106	186.7921310554448
15	GTM	bin_013_-0.005797959183673469	260.5258669983862
15	GTM	bin_014_-0.005628571428571429	378.4998445070855
15	GTM	bin_015_-0.005459183673469387	452.23358045002897
15	GTM	bin_016_-0.005289795918367347	516.1361516005712
15	GTM	bin_017_-0.005120408163265306	462.0647452424209
15	GTM	bin_018_-0.004951020408163266	560.3763931663344
15	GTM	bin_019_-0.004781632653061224	530.8828987891644
15	GTM	bin_020_-0.004612244897959184	506.30498680817936
15	GTM	bin_021_-0.0044428571428571425	501.3894044119886
15	GTM	bin_022_-0.0042734693877551026	304.7661085641468
15	GTM	bin_023_-0.004104081632653061	250.694702205993
15	GTM	bin_024_-0.00393469387755102	245.77911980979707
15	GTM	bin_025_-0.0037653061224489793	162.21421907446606
15	GTM	bin_026_-0.0035959183673469385	142.5518894896823
15	GTM	bin_027_-0.0034265306122448977	44.240241565763476
15	GTM	bin_028_-0.003257142857142857	49.15582396195941
15	GTM	bin_029_-0.003087755102040816	19.662329584783766
15	GTM	bin_030_-0.0029183673469387753	14.746747188587825
15	GTM	bin_031_-0.0027489795918367345	9.831164792391883
15	GTM	bin_032_-0.0025795918367346937	0.0
15	GTM	bin_033_-0.002410204081632653	0.0
15	GTM	bin_034_-0.002240816326530612	0.0
15	GTM	bin_035_-0.0020714285714285713	0.0
15	GTM	bin_036_-0.0019020408163265305	0.0
15	GTM	bin_037_-0.0017326530612244897	0.0
15	GTM	bin_038_-0.0015632653061224489	0.0
15	GTM	bin_039_-0.001393877551020408	0.0
15	GTM	bin_040_-0.0012244897959183673	0.0
15	GTM	bin_041_-0.0010551020408163265	0.0
15	GTM	bin_042_-0.0008857142857142857	0.0
15	GTM	bin_043_-0.0007163265306122449	0.0
15	GTM	bin_044_-0.0005469387755102041	0.0
15	GTM	bin_045_-0.0003775510204081633	0.0
15	GTM	bin_046_-0.00020816326530612248	0.0
15	GTM	bin_047_-3.877551020408168e-05	0.0
15	GTM	bin_048_0.00013061224489796	0.0
15	GTM	median	-0.004818738429987831
0	IND	median	-0.00010549459659260749
1	IND	median	4.6159323591008606e-05
2	IND	bin_000_-0.008	0.0
2	IND	bin_001_-0.007830612244897958	0.0
2	IND	bin_002_-0.0076612244897959186	0.0
2	IND	bin_003_-0.007491836734693878	0.0
2	IND	bin_004_-0.007322448979591837	0.0
2	IND	bin_005_-0.007153061224489796	0.0
2	IND	bin_006_-0.006983673469387755	0.0
2	IND	bin_007_-0.0068142857142857146	0.0
2	IND	bin_008_-0.006644897959183674	0.0
2	IND	bin_009_-0.006475510204081633	0.0
2	IND	bin_010_-0.006306122448979592	0.0
2	IND	bin_011_-0.006136734693877551	0.0
2	IND	bin_012_-0.0059673469387755106	0.0
2	IND	bin_013_-0.005797959183673469	0.0
2	IND	bin_014_-0.005628571428571429	0.0
2	IND	bin_015_-0.005459183673469387	0.0
2	IND	bin_016_-0.005289795918367347	0.0
2	IND	bin_017_-0.005120408163265306	0.0
2	IND	bin_018_-0.004951020408163266	0.0
2	IND	bin_019_-0.004781632653061224	0.0
2	IND	bin_020_-0.004612244897959184	0.0
2	IND	bin_021_-0.0044428571428571425	0.0
2	IND	bin_022_-0.0042734693877551026	0.0
2	IND	bin_023_-0.004104081632653061	0.0
2	IND	bin_024_-0.00393469387755102	0.0
2	IND	bin_025_-0.0037653061224489793	0.0
2	IND	bin_026_-0.0035959183673469385	0.0
2	IND	bin_027_-0.0034265306122448977	0.0
2	IND	bin_028_-0.003257142857142857	0.0
2	IND	bin_029_-0.003087755102040816	0.0
2	IND	bin_030_-0.0029183673469387753	0.0
2	IND	bin_031_-0.0027489795918367345	0.0
2	IND	bin_032_-0.0025795918367346937	0.0
2	IND	bin_033_-0.002410204081632653	0.0
2	IND	bin_034_-0.002240816326530612	0.0
2	IND	bin_035_-0.0020714285714285713	0.0
2	IND	bin_036_-0.0019020408163265305	0.0
2	IND	bin_037_-0.0017326530612244897	0.0
2	IND	bin_038_-0.0015632653061224489	0.0
2	IND	bin_039_-0.001393877551020408	0.0
2	IND	bin_040_-0.0012244897959183673	0.0
2	IND	bin_041_-0.0010551020408163265	0.0
2	IND	bin_042_-0.0008857142857142857	0.0
2	IND	bin_043_-0.0007163265306122449	0.0
2	IND	bin_044_-0.0005469387755102041	0.0
2	IND	bin_045_-0.0003775510204081633	78.71485943775102
2	IND	bin_046_-0.00020816326530612248	2312.248995983936
2	IND	bin_047_-3.877551020408168e-05	3202.7108433734775
2	IND	bin_048_0.00013061224489796	309.9397590361461
2	IND	median	-1.7024416539198236e-05
3	IND	median	-0.00018763241372391328
4	IND	median	-0.00016575691263893632
5	IND	bin_000_-0.008	0.0
5	IND	bin_001_-0.007830612244897958	0.0
5	IND	bin_002_-0.0076612244897959186	0.0
5	IND	bin_003_-0.007491836734693878	0.0
5	IND	bin_004_-0.007322448979591837	0.0
5	IND	bin_005_-0.007153061224489796	0.0
5	IND	bin_006_-0.006983673469387755	0.0
5	IND	bin_007_-0.0068142857142857146	0.0
5	IND	bin_008_-0.006644897959183674	0.0
5	IND	bin_009_-0.006475510204081633	0.0
5	IND	bin_010_-0.006306122448979592	0.0
5	IND	bin_011_-0.006136734693877551	0.0
5	IND	bin_012_-0.0059673469387755106	0.0
5	IND	bin_013_-0.005797959183673469	0.0
5	IND	bin_014_-0.005628571428571429	0.0
5	IND	bin_015_-0.005459183673469387	0.0
5	IND	bin_016_-0.005289795918367347	0.0
5	IND	bin_017_-0.005120408163265306	0.0
5	IND	bin_018_-0.004951020408163266	0.0
5	IND	bin_019_-0.004781632653061224	0.0
5	IND	bin_020_-0.004612244897959184	0.0
5	IND	bin_021_-0.0044428571428571425	0.0
5	IND	bin_022_-0.0042734693877551026	0.0
5	IND	bin_023_-0.004104081632653061	0.0
5	IND	bin_024_-0.00393469387755102	0.0
5	IND	bin_025_-0.0037653061224489793	0.0
5	IND	bin_026_-0.0035959183673469385	0.0
5	IND	bin_027_-0.0034265306122448977	0.0
5	IND	bin_028_-0.003257142857142857	0.0
5	IND	bin_029_-0.003087755102040816	0.0
5	IND	bin_030_-0.0029183673469387753	0.0
5	IND	bin_031_-0.0027489795918367345	0.0
5	IND	bin_032_-0.0025795918367346937	0.0
5	IND	bin_033_-0.002410204081632653	0.0
5	IND	bin_034_-0.002240816326530612	0.0
5	IND	bin_035_-0.0020714285714285713	0.0
5	IND	bin_036_-0.0019020408163265305	0.0
5	IND	bin_037_-0.0017326530612244897	0.0
5	IND	bin_038_-0.0015632653061224489	0.0
5	IND	bin_039_-0.001393877551020408	0.0
5	IND	bin_040_-0.0012244897959183673	0.0
5	IND	bin_041_-0.0010551020408163265	19.662329584783766
5	IND	bin_042_-0.0008857142857142857	122.88955990489853
5	IND	bin_043_-0.0007163265306122449	737.3373594293913
5	IND	bin_044_-0.0005469387755102041	2246.421155061545
5	IND	bin_045_-0.0003775510204081633	1912.1615521202211
5	IND	bin_046_-0.00020816326530612248	771.7464362027628
5	IND	bin_047_-3.877551020408168e-05	88.4804831315265
5	IND	bin_048_0.00013061224489796	4.9155823961959655
5	IND	median	-0.0003882249715576018
6	IND	median	-0.0007727818599303769
7	IND	median	-0.0007168132075537449
8	IND	bin_000_-0.008	0.0
8	IND	bin_001_-0.007830612244897958	0.0
8	IND	bin_002_-0.0076612244897959186	0.0
8	IND	bin_003_-0.007491836734693878	0.0
8	IND	bin_004_-0.007322448979591837	0.0
8	IND	bin_005_-0.007153061224489796	0.0
8	IND	bin_006_-0.006983673469387755	0.0
8	IND	bin_007_-0.0068142857142857146	0.0
8	IND	bin_008_-0.006644897959183674	0.0
8	IND	bin_009_-0.006475510204081633	0.0
8	IND	bin_010_-0.006306122448979592	0.0
8	IND	bin_011_-0.006136734693877551	0.0
8	IND	bin_012_-0.0059673469387755106	0.0
8	IND	bin_013_-0.005797959183673469	0.0
8	IND	bin_014_-0.005628571428571429	0.0
8	IND	bin_015_-0.005459183673469387	0.0
8	IND	bin_016_-0.005289795918367347	0.0
8	IND	bin_017_-0.005120408163265306	0.0
8	IND	bin_018_-0.004951020408163266	0.0
8	IND	bin_019_-0.004781632653061224	0.0
8	IND	bin_020_-0.004612244897959184	0.0
8	IND	bin_021_-0.0044428571428571425	0.0
8	IND	bin_022_-0.0042734693877551026	0.0
8	IND	bin_023_-0.004104081632653061	0.0
8	IND	bin_024_-0.00393469387755102	0.0
8	IND	bin_025_-0.0037653061224489793	0.0
8	IND	bin_026_-0.0035959183673469385	0.0
8	IND	bin_027_-0.0034265306122448977	0.0
8	IND	bin_028_-0.003257142857142857	0.0
8	IND	bin_029_-0.003087755102040816	0.0
8	IND	bin_030_-0.0029183673469387753	0.0
8	IND	bin_031_-0.0027489795918367345	0.0
8	IND	bin_032_-0.0025795918367346937	0.0
8	IND	bin_033_-0.002410204081632653	0.0
8	IND	bin_034_-0.002240816326530612	0.0
8	IND	bin_035_-0.0020714285714285713	0.0
8	IND	bin_036_-0.0019020408163265305	0.0
8	IND	bin_037_-0.0017326530612244897	19.662329584783766
8	IND	bin_038_-0.0015632653061224489	162.21421907446606
8	IND	bin_039_-0.001393877551020408	462.0647452424185
8	IND	bin_040_-0.0012244897959183673	1317.3760821805124
8	IND	bin_041_-0.0010551020408163265	1627.0577731408566
8	IND	bin_042_-0.0008857142857142857	1415.6877301044312
8	IND	bin_043_-0.0007163265306122449	584.9543051473171
8	IND	bin_044_-0.0005469387755102041	245.77911980979707
8	IND	bin_045_-0.0003775510204081633	58.9869887543513
8	IND	bin_046_-0.00020816326530612248	9.831164792391883
8	IND	bin_047_-3.877551020408168e-05	0.0
8	IND	bin_048_0.00013061224489796	0.0
8	IND	median	-0.0009486496905368341
9	IND	median	-0.0009800271910646399
10	IND	median	-0.0010748478801205052
11	IND	median	-0.0013270388522475674
12	IND	bin_000_-0.008	0.0
12	IND	bin_001_-0.007830612244897958	0.0
12	IND	bin_002_-0.0076612244897959186	0.0
12	IND	bin_003_-0.007491836734693878	0.0
12	IND	bin_004_-0.007322448979591837	0.0
12	IND	bin_005_-0.007153061224489796	0.0
12	IND	bin_006_-0.006983673469387755	0.0
12	IND	bin_007_-0.0068142857142857146	0.0
12	IND	bin_008_-0.006644897959183674	0.0
12	IND	bin_009_-0.006475510204081633	0.0
12	IND	bin_010_-0.006306122448979592	0.0
12	IND	bin_011_-0.006136734693877551	0.0
12	IND	bin_012_-0.0059673469387755106	0.0
12	IND	bin_013_-0.005797959183673469	0.0
12	IND	bin_014_-0.005628571428571429	0.0
12	IND	bin_015_-0.005459183673469387	0.0
12	IND	bin_016_-0.005289795918367347	0.0
12	IND	bin_017_-0.005120408163265306	0.0
12	IND	bin_018_-0.004951020408163266	0.0
12	IND	bin_019_-0.004781632653061224	0.0
12	IND	bin_020_-0.004612244897959184	0.0
12	IND	bin_021_-0.0044428571428571425	0.0
12	IND	bin_022_-0.0042734693877551026	0.0
12	IND	bin_023_-0.004104081632653061	0.0
12	IND	bin_024_-0.00393469387755102	0.0
12	IND	bin_025_-0.0037653061224489793	0.0
12	IND	bin_026_-0.0035959183673469385	0.0
12	IND	bin_027_-0.0034265306122448977	0.0
12	IND	bin_028_-0.003257142857142857	0.0
12	IND	bin_029_-0.003087755102040816	0.0
12	IND	bin_030_-0.0029183673469387753	0.0
12	IND	bin_031_-0.0027489795918367345	0.0
12	IND	bin_032_-0.0025795918367346937	29.49349437717565
12	IND	bin_033_-0.002410204081632653	54.07140635815536
12	IND	bin_034_-0.002240816326530612	201.5388782440336
12	IND	bin_035_-0.0020714285714285713	398.16217409187124
12	IND	bin_036_-0.0019020408163265305	599.7010523359048
12	IND	bin_037_-0.0017326530612244897	1155.1618631060462
12	IND	bin_038_-0.0015632653061224489	1037.1878855973437
12	IND	bin_039_-0.001393877551020408	968.3697320506004
12	IND	bin_040_-0.0012244897959183673	688.1815354674318
12	IND	bin_041_-0.0010551020408163265	417.824503676655
12	IND	bin_042_-0.0008857142857142857	221.2012078288174
12	IND	bin_043_-0.0007163265306122449	93.3960655277229
12	IND	bin_044_-0.0005469387755102041	29.49349437717565
12	IND	bin_045_-0.0003775510204081633	9.831164792391883
12	IND	bin_046_-0.00020816326530612248	0.0
12	IND	bin_047_-3.877551020408168e-05	0.0
12	IND	bin_048_0.00013061224489796	0.0
12	IND	median	-0.0014789569616325325
13	IND	median	-0.0014340118656459846
14	IND	median	-0.00245401830864887
15	IND	bin_000_-0.008	0.0
15	IND	bin_001_-0.007830612244897958	0.0
15	IND	bin_002_-0.0076612244897959186	0.0
15	IND	bin_003_-0.007491836734693878	0.0
15	IND	bin_004_-0.007322448979591837	0.0
15	IND	bin_005_-0.007153061224489796	0.0
15	IND	bin_006_-0.006983673469387755	0.0
15	IND	bin_007_-0.0068142857142857146	0.0
15	IND	bin_008_-0.006644897959183674	0.0
15	IND	bin_009_-0.006475510204081633	0.0
15	IND	bin_010_-0.006306122448979592	0.0
15	IND	bin_011_-0.006136734693877551	0.0
15	IND	bin_012_-0.0059673469387755106	0.0
15	IND	bin_013_-0.005797959183673469	0.0
15	IND	bin_014_-0.005628571428571429	0.0
15	IND	bin_015_-0.005459183673469387	4.915582396195966
15	IND	bin_016_-0.005289795918367347	0.0
15	IND	bin_017_-0.005120408163265306	4.915582396195966
15	IND	bin_018_-0.004951020408163266	14.74674718858775
15	IND	bin_019_-0.004781632653061224	29.493494377175804
15	IND	bin_020_-0.004612244897959184	49.155823961959165
15	IND	bin_021_-0.0044428571428571425	88.4804831315274
15	IND	bin_022_-0.0042734693877551026	191.70771345164073
15	IND	bin_023_-0.004104081632653061	349.0063501299119
15	IND	bin_024_-0.00393469387755102	565.2919755625334
15	IND	bin_025_-0.0037653061224489793	702.9282826560196
15	IND	bin_026_-0.0035959183673469385	668.5192058826481
15	IND	bin_027_-0.0034265306122448977	796.3243481837425
15	IND	bin_028_-0.003257142857142857	781.5776009951546
15	IND	bin_029_-0.003087755102040816	560.3763931663374
15	IND	bin_030_-0.0029183673469387753	403.0777564880672
15	IND	bin_031_-0.0027489795918367345	334.25960294132403
15	IND	bin_032_-0.0025795918367346937	201.5388782440336
15	IND	bin_033_-0.002410204081632653	73.73373594293912
15	IND	bin_034_-0.002240816326530612	58.9869887543513
15	IND	bin_035_-0.0020714285714285713	9.831164792391883
15	IND	bin_036_-0.0019020408163265305	14.746747188587825
15	IND	bin_037_-0.0017326530612244897	0.0
15	IND	bin_038_-0.0015632653061224489	0.0
15	IND	bin_039_-0.001393877551020408	0.0
15	IND	bin_040_-0.0012244897959183673	0.0
15	IND	bin_041_-0.0010551020408163265	0.0
15	IND	bin_042_-0.0008857142857142857	0.0
15	IND	bin_043_-0.0007163265306122449	0.0
15	IND	bin_044_-0.0005469387755102041	0.0
15	IND	bin_045_-0.0003775510204081633	0.0
15	IND	bin_046_-0.00020816326530612248	0.0
15	IND	bin_047_-3.877551020408168e-05	0.0
15	IND	bin_048_0.00013061224489796	0.0
15	IND	median	-0.0033705257289075685
0	MMR	median	-0.00010479700488540846
1	MMR	median	4.9749056566314744e-05
2	MMR	bin_000_-0.008	0.0
2	MMR	bin_001_-0.007830612244897958	0.0
2	MMR	bin_002_-0.0076612244897959186	0.0
2	MMR	bin_003_-0.007491836734693878	0.0
2	MMR	bin_004_-0.007322448979591837	0.0
2	MMR	bin_005_-0.007153061224489796	0.0
2	MMR	bin_006_-0.006983673469387755	0.0
2	MMR	bin_007_-0.0068142857142857146	0.0
2	MMR	bin_008_-0.006644897959183674	0.0
2	MMR	bin_009_-0.006475510204081633	0.0
2	MMR	bin_010_-0.006306122448979592	0.0
2	MMR	bin_011_-0.006136734693877551	0.0
2	MMR	bin_012_-0.0059673469387755106	0.0
2	MMR	bin_013_-0.005797959183673469	0.0
2	MMR	bin_014_-0.005628571428571429	0.0
2	MMR	bin_015_-0.005459183673469387	0.0
2	MMR	bin_016_-0.005289795918367347	0.0
2	MMR	bin_017_-0.005120408163265306	0.0
2	MMR	bin_018_-0.004951020408163266	0.0
2	MMR	bin_019_-0.004781632653061224	0.0
2	MMR	bin_020_-0.004612244897959184	0.0
2	MMR	bin_021_-0.0044428571428571425	0.0
2	MMR	bin_022_-0.0042734693877551026	0.0
2	MMR	bin_023_-0.004104081632653061	0.0
2	MMR	bin_024_-0.00393469387755102	0.0
2	MMR	bin_025_-0.0037653061224489793	0.0
2	MMR	bin_026_-0.0035959183673469385	0.0
2	MMR	bin_027_-0.0034265306122448977	0.0
2	MMR	bin_028_-0.003257142857142857	0.0
2	MMR	bin_029_-0.003087755102040816	0.0
2	MMR	bin_030_-0.0029183673469387753	0.0
2	MMR	bin_031_-0.0027489795918367345	0.0
2	MMR	bin_032_-0.0025795918367346937	0.0
2	MMR	bin_033_-0.002410204081632653	0.0
2	MMR	bin_034_-0.002240816326530612	0.0
2	MMR	bin_035_-0.0020714285714285713	0.0
2	MMR	bin_036_-0.0019020408163265305	0.0
2	MMR	bin_037_-0.0017326530612244897	0.0
2	MMR	bin_038_-0.0015632653061224489	0.0
2	MMR	bin_039_-0.001393877551020408	0.0
2	MMR	bin_040_-0.0012244897959183673	0.0
2	MMR	bin_041_-0.0010551020408163265	0.0
2	MMR	bin_042_-0.0008857142857142857	0.0
2	MMR	bin_043_-0.0007163265306122449	0.0
2	MMR	bin_044_-0.0005469387755102041	0.0
2	MMR	bin_045_-0.0003775510204081633	93.47389558232932
2	MMR	bin_046_-0.00020816326530612248	2297.4899598393577
2	MMR	bin_047_-3.877551020408168e-05	3178.112449799181
2	MMR	bin_048_0.00013061224489796	334.53815261044343
2	MMR	median	-1.7719575391211834e-05
3	MMR	median	-0.0002081899311023676
4	MMR	median	-0.00018297609403903467
5	MMR	bin_000_-0.008	0.0
5	MMR	bin_001_-0.007830612244897958	0.0
5	MMR	bin_002_-0.0076612244897959186	0.0
5	MMR	bin_003_-0.007491836734693878	0.0
5	MMR	bin_004_-0.007322448979591837	0.0
5	MMR	bin_005_-0.007153061224489796	0.0
5	MMR	bin_006_-0.006983673469387755	0.0
5	MMR	bin_007_-0.0068142857142857146	0.0
5	MMR	bin_008_-0.006644897959183674	0.0
5	MMR	bin_009_-0.006475510204081633	0.0
5	MMR	bin_010_-0.006306122448979592	0.0
5	MMR	bin_011_-0.006136734693877551	0.0
5	MMR	bin_012_-0.0059673469387755106	0.0
5	MMR	bin_013_-0.005797959183673469	0.0
5	MMR	bin_014_-0.005628571428571429	0.0
5	MMR	bin_015_-0.005459183673469387	0.0
5	MMR	bin_016_-0.005289795918367347	0.0
5	MMR	bin_017_-0.005120408163265306	0.0
5	MMR	bin_018_-0.004951020408163266	0.0
5	MMR	bin_019_-0.004781632653061224	0.0
5	MMR	bin_020_-0.004612244897959184	0.0
5	MMR	bin_021_-0.0044428571428571425	0.0
5	MMR	bin_022_-0.0042734693877551026	0.0
5	MMR	bin_023_-0.004104081632653061	0.0
5	MMR	bin_024_-0.00393469387755102	0.0
5	MMR	bin_025_-0.0037653061224489793	0.0
5	MMR	bin_026_-0.0035959183673469385	0.0
5	MMR	bin_027_-0.0034265306122448977	0.0
5	MMR	bin_028_-0.003257142857142857	0.0
5	MMR	bin_029_-0.003087755102040816	0.0
5	MMR	bin_030_-0.0029183673469387753	0.0
5	MMR	bin_031_-0.0027489795918367345	0.0
5	MMR	bin_032_-0.0025795918367346937	0.0
5	MMR	bin_033_-0.002410204081632653	0.0
5	MMR	bin_034_-0.002240816326530612	0.0
5	MMR	bin_035_-0.0020714285714285713	0.0
5	MMR	bin_036_-0.0019020408163265305	0.0
5	MMR	bin_037_-0.0017326530612244897	0.0
5	MMR	bin_038_-0.0015632653061224489	0.0
5	MMR	bin_039_-0.001393877551020408	0.0
5	MMR	bin_040_-0.0012244897959183673	0.0
5	MMR	bin_041_-0.0010551020408163265	54.07140635815536
5	MMR	bin_042_-0.0008857142857142857	339.17518533751996
5	MMR	bin_043_-0.0007163265306122449	1169.9086102946342
5	MMR	bin_044_-0.0005469387755102041	2280.830231834917
5	MMR	bin_045_-0.0003775510204081633	1479.5903012549784
5	MMR	bin_046_-0.00020816326530612248	501.389404411986
5	MMR	bin_047_-3.877551020408168e-05	78.64931833913467
5	MMR	bin_048_0.00013061224489796	0.0
5	MMR	median	-0.0004410310317723651
6	MMR	median	-0.0008682270208241959
7	MMR	median	-0.0008081000618631249
8	MMR	bin_000_-0.008	0.0
8	MMR	bin_001_-0.007830612244897958	0.0
8	MMR	bin_002_-0.0076612244897959186	0.0
8	MMR	bin_003_-0.007491836734693878	0.0
8	MMR	bin_004_-0.007322448979591837	0.0
8	MMR	bin_005_-0.007153061224489796	0.0
8	MMR	bin_006_-0.006983673469387755	0.0
8	MMR	bin_007_-0.0068142857142857146	0.0
8	MMR	bin_008_-0.006644897959183674	0.0
8	MMR	bin_009_-0.006475510204081633	0.0
8	MMR	bin_010_-0.006306122448979592	0.0
8	MMR	bin_011_-0.006136734693877551	0.0
8	MMR	bin_012_-0.0059673469387755106	0.0
8	MMR	bin_013_-0.005797959183673469	0.0
8	MMR	bin_014_-0.005628571428571429	0.0
8	MMR	bin_015_-0.005459183673469387	0.0
8	MMR	bin_016_-0.005289795918367347	0.0
8	MMR	bin_017_-0.005120408163265306	0.0
8	MMR	bin_018_-0.004951020408163266	0.0
8	MMR	bin_019_-0.004781632653061224	0.0
8	MMR	bin_020_-0.004612244897959184	0.0
8	MMR	bin_021_-0.0044428571428571425	0.0
8	MMR	bin_022_-0.0042734693877551026	0.0
8	MMR	bin_023_-0.004104081632653061	0.0
8	MMR	bin_024_-0.00393469387755102	0.0
8	MMR	bin_025_-0.0037653061224489793	0.0
8	MMR	bin_026_-0.0035959183673469385	0.0
8	MMR	bin_027_-0.0034265306122448977	0.0
8	MMR	bin_028_-0.003257142857142857	0.0
8	MMR	bin_029_-0.003087755102040816	0.0
8	MMR	bin_030_-0.0029183673469387753	0.0
8	MMR	bin_031_-0.0027489795918367345	0.0
8	MMR	bin_032_-0.0025795918367346937	0.0
8	MMR	bin_033_-0.002410204081632653	0.0
8	MMR	bin_034_-0.002240816326530612	0.0
8	MMR	bin_035_-0.0020714285714285713	0.0
8	MMR	bin_036_-0.0019020408163265305	24.577911980979707
8	MMR	bin_037_-0.0017326530612244897	172.04538386685795
8	MMR	bin_038_-0.0015632653061224489	407.99333888426315
8	MMR	bin_039_-0.001393877551020408	1051.9346327859316
8	MMR	bin_040_-0.0012244897959183673	1405.8565653120393
8	MMR	bin_041_-0.0010551020408163265	1425.5188948968232
8	MMR	bin_042_-0.0008857142857142857	874.9736665228776
8	MMR	bin_043_-0.0007163265306122449	319.5128557527362
8	MMR	bin_044_-0.0005469387755102041	186.7921310554458
8	MMR	bin_045_-0.0003775510204081633	29.49349437717565
8	MMR	bin_046_-0.00020816326530612248	4.9155823961959415
8	MMR	bin_047_-3.877551020408168e-05	0.0
8	MMR	bin_048_0.00013061224489796	0.0
8	MMR	median	-0.0010707514132690008
9	MMR	median	-0.0011036029438775935
10	MMR	median	-0.0012218314633075686
11	MMR	median	-0.001499024261653797
12	MMR	bin_000_-0.008	0.0
12	MMR	bin_001_-0.007830612244897958	0.0
12	MMR	bin_002_-0.0076612244897959186	0.0
12	MMR	bin_003_-0.007491836734693878	0.0
12	MMR	bin_004_-0.007322448979591837	0.0
12	MMR	bin_005_-0.007153061224489796	0.0
12	MMR	bin_006_-0.006983673469387755	0.0
12	MMR	bin_007_-0.0068142857142857146	0.0
12	MMR	bin_008_-0.006644897959183674	0.0
12	MMR	bin_009_-0.006475510204081633	0.0
12	MMR	bin_010_-0.006306122448979592	0.0
12	MMR	bin_011_-0.006136734693877551	0.0
12	MMR	bin_012_-0.0059673469387755106	0.0
12	MMR	bin_013_-0.005797959183673469	0.0
12	MMR	bin_014_-0.005628571428571429	0.0
12	MMR	bin_015_-0.005459183673469387	0.0
12	MMR	bin_016_-0.005289795918367347	0.0
12	MMR	bin_017_-0.005120408163265306	0.0
12	MMR	bin_018_-0.004951020408163266	0.0
12	MMR	bin_019_-0.004781632653061224	0.0
12	MMR	bin_020_-0.004612244897959184	0.0
12	MMR	bin_021_-0.0044428571428571425	0.0
12	MMR	bin_022_-0.0042734693877551026	0.0
12	MMR	bin_023_-0.004104081632653061	0.0
12	MMR	bin_024_-0.00393469387755102	0.0
12	MMR	bin_025_-0.0037653061224489793	0.0
12	MMR	bin_026_-0.0035959183673469385	0.0
12	MMR	bin_027_-0.0034265306122448977	0.0
12	MMR	bin_028_-0.003257142857142857	0.0
12	MMR	bin_029_-0.003087755102040816	0.0
12	MMR	bin_030_-0.0029183673469387753	9.831164792391883
12	MMR	bin_031_-0.0027489795918367345	39.32465916956753
12	MMR	bin_032_-0.0025795918367346937	88.48048313152695
12	MMR	bin_033_-0.002410204081632653	299.8505261679524
12	MMR	bin_034_-0.002240816326530612	388.3310092994794
12	MMR	bin_035_-0.0020714285714285713	648.8568762978642
12	MMR	bin_036_-0.0019020408163265305	1066.6813799745191
12	MMR	bin_037_-0.0017326530612244897	909.3827432962491
12	MMR	bin_038_-0.0015632653061224489	894.6359961076613
12	MMR	bin_039_-0.001393877551020408	683.2659530712359
12	MMR	bin_040_-0.0012244897959183673	403.0777564880672
12	MMR	bin_041_-0.0010551020408163265	260.5258669983849
12	MMR	bin_042_-0.0008857142857142857	152.38305428207417
12	MMR	bin_043_-0.0007163265306122449	29.49349437717565
12	MMR	bin_044_-0.0005469387755102041	24.577911980979707
12	MMR	bin_045_-0.0003775510204081633	4.9155823961959415
12	MMR	bin_046_-0.00020816326530612248	0.0
12	MMR	bin_047_-3.877551020408168e-05	0.0
12	MMR	bin_048_0.00013061224489796	0.0
12	MMR	median	-0.0016552989809002275
13	MMR	median	-0.0015847801521350925
14	MMR	median	-0.002736459194766836
15	MMR	bin_000_-0.008	0.0
15	MMR	bin_001_-0.007830612244897958	0.0
15	MMR	bin_002_-0.0076612244897959186	0.0
15	MMR	bin_003_-0.007491836734693878	0.0
15	MMR	bin_004_-0.007322448979591837	0.0
15	MMR	bin_005_-0.007153061224489796	0.0
15	MMR	bin_006_-0.006983673469387755	0.0
15	MMR	bin_007_-0.0068142857142857146	0.0
15	MMR	bin_008_-0.006644897959183674	0.0
15	MMR	bin_009_-0.006475510204081633	0.0
15	MMR	bin_010_-0.006306122448979592	0.0
15	MMR	bin_011_-0.006136734693877551	0.0
15	MMR	bin_012_-0.0059673469387755106	4.915582396195917
15	MMR	bin_013_-0.005797959183673469	0.0
15	MMR	bin_014_-0.005628571428571429	9.831164792391833
15	MMR	bin_015_-0.005459183673469387	14.746747188587902
15	MMR	bin_016_-0.005289795918367347	29.4934943771755
15	MMR	bin_017_-0.005120408163265306	44.2402415657637
15	MMR	bin_018_-0.004951020408163266	58.986988754351
15	MMR	bin_019_-0.004781632653061224	172.04538386685886
15	MMR	bin_020_-0.004612244897959184	275.27261418697134
15	MMR	bin_021_-0.0044428571428571425	388.33100929948137
15	MMR	bin_022_-0.0042734693877551026	599.7010523359017
15	MMR	bin_023_-0.004104081632653061	599.7010523359048
15	MMR	bin_024_-0.00393469387755102	712.7594474484116
15	MMR	bin_025_-0.0037653061224489793	683.2659530712359
15	MMR	bin_026_-0.0035959183673469385	702.9282826560196
15	MMR	bin_027_-0.0034265306122448977	491.55823961959413
15	MMR	bin_028_-0.003257142857142857	358.83751492230374
15	MMR	bin_029_-0.003087755102040816	349.0063501299119
15	MMR	bin_030_-0.0029183673469387753	181.87654865924983
15	MMR	bin_031_-0.0027489795918367345	122.88955990489853
15	MMR	bin_032_-0.0025795918367346937	58.9869887543513
15	MMR	bin_033_-0.002410204081632653	24.577911980979707
15	MMR	bin_034_-0.002240816326530612	14.746747188587825
15	MMR	bin_035_-0.0020714285714285713	4.9155823961959415
15	MMR	bin_036_-0.0019020408163265305	0.0
15	MMR	bin_037_-0.0017326530612244897	0.0
15	MMR	bin_038_-0.0015632653061224489	0.0
15	MMR	bin_039_-0.001393877551020408	0.0
15	MMR	bin_040_-0.0012244897959183673	0.0
15	MMR	bin_041_-0.0010551020408163265	0.0
15	MMR	bin_042_-0.0008857142857142857	0.0
15	MMR	bin_043_-0.0007163265306122449	0.0
15	MMR	bin_044_-0.0005469387755102041	0.0
15	MMR	bin_045_-0.0003775510204081633	0.0
15	MMR	bin_046_-0.00020816326530612248	0.0
15	MMR	bin_047_-3.877551020408168e-05	0.0
15	MMR	bin_048_0.00013061224489796	0.0
15	MMR	median	-0.0037546640456922607
0	NIC	median	-0.0001313144146778839
1	NIC	median	6.267471396327021e-05
2	NIC	bin_000_-0.008	0.0
2	NIC	bin_001_-0.007830612244897958	0.0
2	NIC	bin_002_-0.0076612244897959186	0.0
2	NIC	bin_003_-0.007491836734693878	0.0
2	NIC	bin_004_-0.007322448979591837	0.0
2	NIC	bin_005_-0.007153061224489796	0.0
2	NIC	bin_006_-0.006983673469387755	0.0
2	NIC	bin_007_-0.0068142857142857146	0.0
2	NIC	bin_008_-0.006644897959183674	0.0
2	NIC	bin_009_-0.006475510204081633	0.0
2	NIC	bin_010_-0.006306122448979592	0.0
2	NIC	bin_011_-0.006136734693877551	0.0
2	NIC	bin_012_-0.0059673469387755106	0.0
2	NIC	bin_013_-0.005797959183673469	0.0
2	NIC	bin_014_-0.005628571428571429	0.0
2	NIC	bin_015_-0.005459183673469387	0.0
2	NIC	bin_016_-0.005289795918367347	0.0
2	NIC	bin_017_-0.005120408163265306	0.0
2	NIC	bin_018_-0.004951020408163266	0.0
2	NIC	bin_019_-0.004781632653061224	0.0
2	NIC	bin_020_-0.004612244897959184	0.0
2	NIC	bin_021_-0.0044428571428571425	0.0
2	NIC	bin_022_-0.0042734693877551026	0.0
2	NIC	bin_023_-0.004104081632653061	0.0
2	NIC	bin_024_-0.00393469387755102	0.0
2	NIC	bin_025_-0.0037653061224489793	0.0
2	NIC	bin_026_-0.0035959183673469385	0.0
2	NIC	bin_027_-0.0034265306122448977	0.0
2	NIC	bin_028_-0.003257142857142857	0.0
2	NIC	bin_029_-0.003087755102040816	0.0
2	NIC	bin_030_-0.0029183673469387753	0.0
2	NIC	bin_031_-0.0027489795918367345	0.0
2	NIC	bin_032_-0.0025795918367346937	0.0
2	NIC	bin_033_-0.002410204081632653	0.0
2	NIC	bin_034_-0.002240816326530612	0.0
2	NIC	bin_035_-0.0020714285714285713	0.0
2	NIC	bin_036_-0.0019020408163265305	0.0
2	NIC	bin_037_-0.0017326530612244897	0.0
2	NIC	bin_038_-0.0015632653061224489	0.0
2	NIC	bin_039_-0.001393877551020408	0.0
2	NIC	bin_040_-0.0012244897959183673	0.0
2	NIC	bin_041_-0.0010551020408163265	0.0
2	NIC	bin_042_-0.0008857142857142857	0.0
2	NIC	bin_043_-0.0007163265306122449	0.0
2	NIC	bin_044_-0.0005469387755102041	9.847563732829569
2	NIC	bin_045_-0.0003775510204081633	246.18909332073918
2	NIC	bin_046_-0.00020816326530612248	2338.7963865470224
2	NIC	bin_047_-3.877551020408168e-05	2732.6989358601913
2	NIC	bin_048_0.00013061224489796	576.0824783705325
2	NIC	median	-2.2050581793785952e-05
3	NIC	median	-0.00026124321493465317
4	NIC	median	-0.00022956207883335613
5	NIC	bin_000_-0.008	0.0
5	NIC	bin_001_-0.007830612244897958	0.0
5	NIC	bin_002_-0.0076612244897959186	0.0
5	NIC	bin_003_-0.007491836734693878	0.0
5	NIC	bin_004_-0.007322448979591837	0.0
5	NIC	bin_005_-0.007153061224489796	0.0
5	NIC	bin_006_-0.006983673469387755	0.0
5	NIC	bin_007_-0.0068142857142857146	0.0
5	NIC	bin_008_-0.006644897959183674	0.0
5	NIC	bin_009_-0.006475510204081633	0.0
5	NIC	bin_010_-0.006306122448979592	0.0
5	NIC	bin_011_-0.006136734693877551	0.0
5	NIC	bin_012_-0.0059673469387755106	0.0
5	NIC	bin_013_-0.005797959183673469	0.0
5	NIC	bin_014_-0.005628571428571429	0.0
5	NIC	bin_015_-0.005459183673469387	0.0
5	NIC	bin_016_-0.005289795918367347	0.0
5	NIC	bin_017_-0.005120408163265306	0.0
5	NIC	bin_018_-0.004951020408163266	0.0
5	NIC	bin_019_-0.004781632653061224	0.0
5	NIC	bin_020_-0.004612244897959184	0.0
5	NIC	bin_021_-0.0044428571428571425	0.0
5	NIC	bin_022_-0.0042734693877551026	0.0
5	NIC	bin_023_-0.004104081632653061	0.0
5	NIC	bin_024_-0.00393469387755102	0.0
5	NIC	bin_025_-0.0037653061224489793	0.0
5	NIC	bin_026_-0.0035959183673469385	0.0
5	NIC	bin_027_-0.0034265306122448977	0.0
5	NIC	bin_028_-0.003257142857142857	0.0
5	NIC	bin_029_-0.003087755102040816	0.0
5	NIC	bin_030_-0.0029183673469387753	0.0
5	NIC	bin_031_-0.0027489795918367345	0.0
5	NIC	bin_032_-0.0025795918367346937	0.0
5	NIC	bin_033_-0.002410204081632653	0.0
5	NIC	bin_034_-0.002240816326530612	0.0
5	NIC	bin_035_-0.0020714285714285713	0.0
5	NIC	bin_036_-0.0019020408163265305	0.0
5	NIC	bin_037_-0.0017326530612244897	0.0
5	NIC	bin_038_-0.0015632653061224489	0.0
5	NIC	bin_039_-0.001393877551020408	19.662329584783766
5	NIC	bin_040_-0.0012244897959183673	63.902571150547246
5	NIC	bin_041_-0.0010551020408163265	373.5842621108916
5	NIC	bin_042_-0.0008857142857142857	860.2269193342897
5	NIC	bin_043_-0.0007163265306122449	1720.4538386685795
5	NIC	bin_044_-0.0005469387755102041	1612.311025952269
5	NIC	bin_045_-0.0003775510204081633	860.2269193342897
5	NIC	bin_046_-0.00020816326530612248	314.59727335654026
5	NIC	bin_047_-3.877551020408168e-05	73.73373594293875
5	NIC	bin_048_0.00013061224489796	4.9155823961959655
5	NIC	median	-0.0005541533599083904
6	NIC	median	-0.0011230546952573075
7	NIC	median	-0.0010440512060282071
8	NIC	bin_000_-0.008	0.0
8	NIC	bin_001_-0.007830612244897958	0.0
8	NIC	bin_002_-0.0076612244897959186	0.0
8	NIC	bin_003_-0.007491836734693878	0.0
8	NIC	bin_004_-0.007322448979591837	0.0
8	NIC	bin_005_-0.007153061224489796	0.0
8	NIC	bin_006_-0.006983673469387755	0.0
8	NIC	bin_007_-0.0068142857142857146	0.0
8	NIC	bin_008_-0.006644897959183674	0.0
8	NIC	bin_009_-0.006475510204081633	0.0
8	NIC	bin_010_-0.006306122448979592	0.0
8	NIC	bin_011_-0.006136734693877551	0.0
8	NIC	bin_012_-0.0059673469387755106	0.0
8	NIC	bin_013_-0.005797959183673469	0.0
8	NIC	bin_014_-0.005628571428571429	0.0
8	NIC	bin_015_-0.005459183673469387	0.0
8	NIC	bin_016_-0.005289795918367347	0.0
8	NIC	bin_017_-0.005120408163265306	0.0
8	NIC	bin_018_-0.004951020408163266	0.0
8	NIC	bin_019_-0.004781632653061224	0.0
8	NIC	bin_020_-0.004612244897959184	0.0
8	NIC	bin_021_-0.0044428571428571425	0.0
8	NIC	bin_022_-0.0042734693877551026	0.0
8	NIC	bin_023_-0.004104081632653061	0.0
8	NIC	bin_024_-0.00393469387755102	0.0
8	NIC	bin_025_-0.0037653061224489793	0.0
8	NIC	bin_026_-0.0035959183673469385	0.0
8	NIC	bin_027_-0.0034265306122448977	0.0
8	NIC	bin_028_-0.003257142857142857	0.0
8	NIC	bin_029_-0.003087755102040816	0.0
8	NIC	bin_030_-0.0029183673469387753	0.0
8	NIC	bin_031_-0.0027489795918367345	0.0
8	NIC	bin_032_-0.0025795918367346937	0.0
8	NIC	bin_033_-0.002410204081632653	24.577911980979707
8	NIC	bin_034_-0.002240816326530612	93.3960655277229
8	NIC	bin_035_-0.0020714285714285713	221.2012078288174
8	NIC	bin_036_-0.0019020408163265305	506.304986808182
8	NIC	bin_037_-0.0017326530612244897	874.9736665228776
8	NIC	bin_038_-0.0015632653061224489	1081.428127163107
8	NIC	bin_039_-0.001393877551020408	1199.4021046718096
8	NIC	bin_040_-0.0012244897959183673	948.7074024658167
8	NIC	bin_041_-0.0010551020408163265	501.389404411986
8	NIC	bin_042_-0.0008857142857142857	226.11679022501332
8	NIC	bin_043_-0.0007163265306122449	162.21421907446606
8	NIC	bin_044_-0.0005469387755102041	49.15582396195941
8	NIC	bin_045_-0.0003775510204081633	14.746747188587825
8	NIC	bin_046_-0.00020816326530612248	0.0
8	NIC	bin_047_-3.877551020408168e-05	0.0
8	NIC	bin_048_0.00013061224489796	0.0
8	NIC	median	-0.0013742601083271085
9	NIC	median	-0.0014200609237525136
10	NIC	median	-0.0015898689368770223
11	NIC	median	-0.0019337303334779421
12	NIC	bin_000_-0.008	0.0
12	NIC	bin_001_-0.007830612244897958	0.0
12	NIC	bin_002_-0.0076612244897959186	0.0
12	NIC	bin_003_-0.007491836734693878	0.0
12	NIC	bin_004_-0.007322448979591837	0.0
12	NIC	bin_005_-0.007153061224489796	0.0
12	NIC	bin_006_-0.006983673469387755	0.0
12	NIC	bin_007_-0.0068142857142857146	0.0
12	NIC	bin_008_-0.006644897959183674	0.0
12	NIC	bin_009_-0.006475510204081633	0.0
12	NIC	bin_010_-0.006306122448979592	0.0
12	NIC	bin_011_-0.006136734693877551	0.0
12	NIC	bin_012_-0.0059673469387755106	0.0
12	NIC	bin_013_-0.005797959183673469	0.0
12	NIC	bin_014_-0.005628571428571429	0.0
12	NIC	bin_015_-0.005459183673469387	0.0
12	NIC	bin_016_-0.005289795918367347	0.0
12	NIC	bin_017_-0.005120408163265306	0.0
12	NIC	bin_018_-0.004951020408163266	0.0
12	NIC	bin_019_-0.004781632653061224	0.0
12	NIC	bin_020_-0.004612244897959184	0.0
12	NIC	bin_021_-0.0044428571428571425	0.0
12	NIC	bin_022_-0.0042734693877551026	0.0
12	NIC	bin_023_-0.004104081632653061	0.0
12	NIC	bin_024_-0.00393469387755102	0.0
12	NIC	bin_025_-0.0037653061224489793	4.9155823961959415
12	NIC	bin_026_-0.0035959183673469385	24.577911980979707
12	NIC	bin_027_-0.0034265306122448977	29.49349437717565
12	NIC	bin_028_-0.003257142857142857	73.73373594293912
12	NIC	bin_029_-0.003087755102040816	206.45446064022954
12	NIC	bin_030_-0.0029183673469387753	280.1881965831687
12	NIC	bin_031_-0.0027489795918367345	422.740086072851
12	NIC	bin_032_-0.0025795918367346937	525.9673163929658
12	NIC	bin_033_-0.002410204081632653	855.3113369380939
12	NIC	bin_034_-0.002240816326530612	752.0841066179792
12	NIC	bin_035_-0.0020714285714285713	673.4347882788439
12	NIC	bin_036_-0.0019020408163265305	643.9412939016684
12	NIC	bin_037_-0.0017326530612244897	530.8828987891617
12	NIC	bin_038_-0.0015632653061224489	319.5128557527362
12	NIC	bin_039_-0.001393877551020408	250.694702205993
12	NIC	bin_040_-0.0012244897959183673	147.46747188587824
12	NIC	bin_041_-0.0010551020408163265	103.22723032011477
12	NIC	bin_042_-0.0008857142857142857	29.49349437717565
12	NIC	bin_043_-0.0007163265306122449	14.746747188587825
12	NIC	bin_044_-0.0005469387755102041	14.746747188587825
12	NIC	bin_045_-0.0003775510204081633	0.0
12	NIC	bin_046_-0.00020816326530612248	0.0
12	NIC	bin_047_-3.877551020408168e-05	0.0
12	NIC	bin_048_0.00013061224489796	0.0
12	NIC	median	-0.002120046195769486
13	NIC	median	-0.002080447777992381
14	NIC	median	-0.003613174759742722
15	NIC	bin_000_-0.008	4.915582396195917
15	NIC	bin_001_-0.007830612244897958	0.0
15	NIC	bin_002_-0.0076612244897959186	0.0
15	NIC	bin_003_-0.007491836734693878	4.9155823961959415
15	NIC	bin_004_-0.007322448979591837	4.9155823961959415
15	NIC	bin_005_-0.007153061224489796	14.746747188587825
15	NIC	bin_006_-0.006983673469387755	29.49349437717565
15	NIC	bin_007_-0.0068142857142857146	34.409076773371595
15	NIC	bin_008_-0.006644897959183674	14.746747188587825
15	NIC	bin_009_-0.006475510204081633	78.64931833913506
15	NIC	bin_010_-0.006306122448979592	127.80514230109449
15	NIC	bin_011_-0.006136734693877551	186.7921310554458
15	NIC	bin_012_-0.0059673469387755106	260.52586699838355
15	NIC	bin_013_-0.005797959183673469	363.75309731850155
15	NIC	bin_014_-0.005628571428571429	447.31799805382843
15	NIC	bin_015_-0.005459183673469387	486.6426572234007
15	NIC	bin_016_-0.005289795918367347	476.8114924310039
15	NIC	bin_017_-0.005120408163265306	511.2205692043806
15	NIC	bin_018_-0.004951020408163266	550.5452283739427
15	NIC	bin_019_-0.004781632653061224	462.0647452424209
15	NIC	bin_020_-0.004612244897959184	555.4608107701386
15	NIC	bin_021_-0.0044428571428571425	290.019361375562
15	NIC	bin_022_-0.0042734693877551026	240.8635374135999
15	NIC	bin_023_-0.004104081632653061	285.1037789793646
15	NIC	bin_024_-0.00393469387755102	142.5518894896823
15	NIC	bin_025_-0.0037653061224489793	152.38305428207417
15	NIC	bin_026_-0.0035959183673469385	78.64931833913506
15	NIC	bin_027_-0.0034265306122448977	44.240241565763476
15	NIC	bin_028_-0.003257142857142857	24.577911980979707
15	NIC	bin_029_-0.003087755102040816	9.831164792391883
15	NIC	bin_030_-0.0029183673469387753	14.746747188587825
15	NIC	bin_031_-0.0027489795918367345	4.9155823961959415
15	NIC	bin_032_-0.0025795918367346937	0.0
15	NIC	bin_033_-0.002410204081632653	0.0
15	NIC	bin_034_-0.002240816326530612	0.0
15	NIC	bin_035_-0.0020714285714285713	0.0
15	NIC	bin_036_-0.0019020408163265305	0.0
15	NIC	bin_037_-0.0017326530612244897	0.0
15	NIC	bin_038_-0.0015632653061224489	0.0
15	NIC	bin_039_-0.001393877551020408	0.0
15	NIC	bin_040_-0.0012244897959183673	0.0
15	NIC	bin_041_-0.0010551020408163265	0.0
15	NIC	bin_042_-0.0008857142857142857	0.0
15	NIC	bin_043_-0.0007163265306122449	0.0
15	NIC	bin_044_-0.0005469387755102041	0.0
15	NIC	bin_045_-0.0003775510204081633	0.0
15	NIC	bin_046_-0.00020816326530612248	0.0
15	NIC	bin_047_-3.877551020408168e-05	0.0
15	NIC	bin_048_0.00013061224489796	0.0
15	NIC	median	-0.004981475866563058
0	SLB	median	-0.0001314431209914625
1	SLB	median	6.107151837826467e-05
2	SLB	bin_000_-0.008	0.0
2	SLB	bin_001_-0.007830612244897958	0.0
2	SLB	bin_002_-0.0076612244897959186	0.0
2	SLB	bin_003_-0.007491836734693878	0.0
2	SLB	bin_004_-0.007322448979591837	0.0
2	SLB	bin_005_-0.007153061224489796	0.0
2	SLB	bin_006_-0.006983673469387755	0.0
2	SLB	bin_007_-0.0068142857142857146	0.0
2	SLB	bin_008_-0.006644897959183674	0.0
2	SLB	bin_009_-0.006475510204081633	0.0
2	SLB	bin_010_-0.006306122448979592	0.0
2	SLB	bin_011_-0.006136734693877551	0.0
2	SLB	bin_012_-0.0059673469387755106	0.0
2	SLB	bin_013_-0.005797959183673469	0.0
2	SLB	bin_014_-0.005628571428571429	0.0
2	SLB	bin_015_-0.005459183673469387	0.0
2	SLB	bin_016_-0.005289795918367347	0.0
2	SLB	bin_017_-0.005120408163265306	0.0
2	SLB	bin_018_-0.004951020408163266	0.0
2	SLB	bin_019_-0.004781632653061224	0.0
2	SLB	bin_020_-0.004612244897959184	0.0
2	SLB	bin_021_-0.0044428571428571425	0.0
2	SLB	bin_022_-0.0042734693877551026	0.0
2	SLB	bin_023_-0.004104081632653061	0.0
2	SLB	bin_024_-0.00393469387755102	0.0
2	SLB	bin_025_-0.0037653061224489793	0.0
2	SLB	bin_026_-0.0035959183673469385	0.0
2	SLB	bin_027_-0.0034265306122448977	0.0
2	SLB	bin_028_-0.003257142857142857	0.0
2	SLB	bin_029_-0.003087755102040816	0.0
2	SLB	bin_030_-0.0029183673469387753	0.0
2	SLB	bin_031_-0.0027489795918367345	0.0
2	SLB	bin_032_-0.0025795918367346937	0.0
2	SLB	bin_033_-0.002410204081632653	0.0
2	SLB	bin_034_-0.002240816326530612	0.0
2	SLB	bin_035_-0.0020714285714285713	0.0
2	SLB	bin_036_-0.0019020408163265305	0.0
2	SLB	bin_037_-0.0017326530612244897	0.0
2	SLB	bin_038_-0.0015632653061224489	0.0
2	SLB	bin_039_-0.001393877551020408	0.0
2	SLB	bin_040_-0.0012244897959183673	0.0
2	SLB	bin_041_-0.0010551020408163265	0.0
2	SLB	bin_042_-0.0008857142857142857	0.0
2	SLB	bin_043_-0.0007163265306122449	0.0
2	SLB	bin_044_-0.0005469387755102041	9.839357429718877
2	SLB	bin_045_-0.0003775510204081633	245.9839357429719
2	SLB	bin_046_-0.00020816326530612248	2376.2048192771085
2	SLB	bin_047_-3.877551020408168e-05	2730.4216867469745
2	SLB	bin_048_0.00013061224489796	541.1646586345407
2	SLB	median	-2.295285883644126e-05
3	SLB	median	-0.00026031056397895233
4	SLB	median	-0.00022883715744893826
5	SLB	bin_000_-0.008	0.0
5	SLB	bin_001_-0.007830612244897958	0.0
5	SLB	bin_002_-0.0076612244897959186	0.0
5	SLB	bin_003_-0.007491836734693878	0.0
5	SLB	bin_004_-0.007322448979591837	0.0
5	SLB	bin_005_-0.007153061224489796	0.0
5	SLB	bin_006_-0.006983673469387755	0.0
5	SLB	bin_007_-0.0068142857142857146	0.0
5	SLB	bin_008_-0.006644897959183674	0.0
5	SLB	bin_009_-0.006475510204081633	0.0
5	SLB	bin_010_-0.006306122448979592	0.0
5	SLB	bin_011_-0.006136734693877551	0.0
5	SLB	bin_012_-0.0059673469387755106	0.0
5	SLB	bin_013_-0.005797959183673469	0.0
5	SLB	bin_014_-0.005628571428571429	0.0
5	SLB	bin_015_-0.005459183673469387	0.0
5	SLB	bin_016_-0.005289795918367347	0.0
5	SLB	bin_017_-0.005120408163265306	0.0
5	SLB	bin_018_-0.004951020408163266	0.0
5	SLB	bin_019_-0.004781632653061224	0.0
5	SLB	bin_020_-0.004612244897959184	0.0
5	SLB	bin_021_-0.0044428571428571425	0.0
5	SLB	bin_022_-0.0042734693877551026	0.0
5	SLB	bin_023_-0.004104081632653061	0.0
5	SLB	bin_024_-0.00393469387755102	0.0
5	SLB	bin_025_-0.0037653061224489793	0.0
5	SLB	bin_026_-0.0035959183673469385	0.0
5	SLB	bin_027_-0.0034265306122448977	0.0
5	SLB	bin_028_-0.003257142857142857	0.0
5	SLB	bin_029_-0.003087755102040816	0.0
5	SLB	bin_030_-0.0029183673469387753	0.0
5	SLB	bin_031_-0.0027489795918367345	0.0
5	SLB	bin_032_-0.0025795918367346937	0.0
5	SLB	bin_033_-0.002410204081632653	0.0
5	SLB	bin_034_-0.002240816326530612	0.0
5	SLB	bin_035_-0.0020714285714285713	0.0
5	SLB	bin_036_-0.0019020408163265305	0.0
5	SLB	bin_037_-0.0017326530612244897	0.0
5	SLB	bin_038_-0.0015632653061224489	0.0
5	SLB	bin_039_-0.001393877551020408	19.662329584783766
5	SLB	bin_040_-0.0012244897959183673	54.07140635815536
5	SLB	bin_041_-0.0010551020408163265	363.75309731849967
5	SLB	bin_042_-0.0008857142857142857	820.9022601647222
5	SLB	bin_043_-0.0007163265306122449	1740.1161682533634
5	SLB	bin_044_-0.0005469387755102041	1641.8045203294444
5	SLB	bin_045_-0.0003775510204081633	870.0580841266817
5	SLB	bin_046_-0.00020816326530612248	314.59727335654026
5	SLB	bin_047_-3.877551020408168e-05	73.73373594293875
5	SLB	bin_048_0.00013061224489796	4.9155823961959655
5	SLB	median	-0.0005501223104736536
6	SLB	median	-0.001112344838578132
7	SLB	median	-0.0010324417814842571
8	SLB	bin_000_-0.008	0.0
8	SLB	bin_001_-0.007830612244897958	0.0
8	SLB	bin_002_-0.0076612244897959186	0.0
8	SLB	bin_003_-0.007491836734693878	0.0
8	SLB	bin_004_-0.007322448979591837	0.0
8	SLB	bin_005_-0.007153061224489796	0.0
8	SLB	bin_006_-0.006983673469387755	0.0
8	SLB	bin_007_-0.0068142857142857146	0.0
8	SLB	bin_008_-0.006644897959183674	0.0
8	SLB	bin_009_-0.006475510204081633	0.0
8	SLB	bin_010_-0.006306122448979592	0.0
8	SLB	bin_011_-0.006136734693877551	0.0
8	SLB	bin_012_-0.0059673469387755106	0.0
8	SLB	bin_013_-0.005797959183673469	0.0
8	SLB	bin_014_-0.005628571428571429	0.0
8	SLB	bin_015_-0.005459183673469387	0.0
8	SLB	bin_016_-0.005289795918367347	0.0
8	SLB	bin_017_-0.005120408163265306	0.0
8	SLB	bin_018_-0.004951020408163266	0.0
8	SLB	bin_019_-0.004781632653061224	0.0
8	SLB	bin_020_-0.004612244897959184	0.0
8	SLB	bin_021_-0.0044428571428571425	0.0
8	SLB	bin_022_-0.0042734693877551026	0.0
8	SLB	bin_023_-0.004104081632653061	0.0
8	SLB	bin_024_-0.00393469387755102	0.0
8	SLB	bin_025_-0.0037653061224489793	0.0
8	SLB	bin_026_-0.0035959183673469385	0.0
8	SLB	bin_027_-0.0034265306122448977	0.0
8	SLB	bin_028_-0.003257142857142857	0.0
8	SLB	bin_029_-0.003087755102040816	0.0
8	SLB	bin_030_-0.0029183673469387753	0.0
8	SLB	bin_031_-0.0027489795918367345	0.0
8	SLB	bin_032_-0.0025795918367346937	9.831164792391883
8	SLB	bin_033_-0.002410204081632653	24.577911980979707
8	SLB	bin_034_-0.002240816326530612	117.9739775087026
8	SLB	bin_035_-0.0020714285714285713	250.694702205993
8	SLB	bin_036_-0.0019020408163265305	604.6166347321008
8	SLB	bin_037_-0.0017326530612244897	914.2983256924452
8	SLB	bin_038_-0.0015632653061224489	1076.512544766911
8	SLB	bin_039_-0.001393877551020408	1155.1618631060462
8	SLB	bin_040_-0.0012244897959183673	850.3957545418979
8	SLB	bin_041_-0.0010551020408163265	481.7270748272023
8	SLB	bin_042_-0.0008857142857142857	216.28562543262143
8	SLB	bin_043_-0.0007163265306122449	147.46747188587824
8	SLB	bin_044_-0.0005469387755102041	39.32465916956753
8	SLB	bin_045_-0.0003775510204081633	14.746747188587825
8	SLB	bin_046_-0.00020816326530612248	0.0
8	SLB	bin_047_-3.877551020408168e-05	0.0
8	SLB	bin_048_0.00013061224489796	0.0
8	SLB	median	-0.0013983476670537452
9	SLB	median	-0.0014540565696511767
10	SLB	median	-0.0016522181091355303
11	SLB	median	-0.002110213108238511
12	SLB	bin_000_-0.008	0.0
12	SLB	bin_001_-0.007830612244897958	0.0
12	SLB	bin_002_-0.0076612244897959186	0.0
12	SLB	bin_003_-0.007491836734693878	0.0
12	SLB	bin_004_-0.007322448979591837	0.0
12	SLB	bin_005_-0.007153061224489796	0.0
12	SLB	bin_006_-0.006983673469387755	0.0
12	SLB	bin_007_-0.0068142857142857146	0.0
12	SLB	bin_008_-0.006644897959183674	0.0
12	SLB	bin_009_-0.006475510204081633	0.0
12	SLB	bin_010_-0.006306122448979592	0.0
12	SLB	bin_011_-0.006136734693877551	0.0
12	SLB	bin_012_-0.0059673469387755106	0.0
12	SLB	bin_013_-0.005797959183673469	0.0
12	SLB	bin_014_-0.005628571428571429	0.0
12	SLB	bin_015_-0.005459183673469387	0.0
12	SLB	bin_016_-0.005289795918367347	0.0
12	SLB	bin_017_-0.005120408163265306	0.0
12	SLB	bin_018_-0.004951020408163266	0.0
12	SLB	bin_019_-0.004781632653061224	0.0
12	SLB	bin_020_-0.004612244897959184	0.0
12	SLB	bin_021_-0.0044428571428571425	0.0
12	SLB	bin_022_-0.0042734693877551026	4.915582396195917
12	SLB	bin_023_-0.004104081632653061	24.577911980979707
12	SLB	bin_024_-0.00393469387755102	14.746747188587825
12	SLB	bin_025_-0.0037653061224489793	58.9869887543513
12	SLB	bin_026_-0.0035959183673469385	122.88955990489853
12	SLB	bin_027_-0.0034265306122448977	221.2012078288174
12	SLB	bin_028_-0.003257142857142857	285.1037789793646
12	SLB	bin_029_-0.003087755102040816	358.83751492230374
12	SLB	bin_030_-0.0029183673469387753	491.55823961959413
12	SLB	bin_031_-0.0027489795918367345	752.0841066179792
12	SLB	bin_032_-0.0025795918367346937	639.0257115054724
12	SLB	bin_033_-0.002410204081632653	614.4477995244927
12	SLB	bin_034_-0.002240816326530612	584.9543051473171
12	SLB	bin_035_-0.0020714285714285713	580.0387227511211
12	SLB	bin_036_-0.0019020408163265305	353.9219325261078
12	SLB	bin_037_-0.0017326530612244897	280.1881965831687
12	SLB	bin_038_-0.0015632653061224489	201.5388782440336
12	SLB	bin_039_-0.001393877551020408	137.63630709348638
12	SLB	bin_040_-0.0012244897959183673	103.22723032011477
12	SLB	bin_041_-0.0010551020408163265	34.409076773371595
12	SLB	bin_042_-0.0008857142857142857	14.746747188587825
12	SLB	bin_043_-0.0007163265306122449	19.662329584783766
12	SLB	bin_044_-0.0005469387755102041	4.9155823961959415
12	SLB	bin_045_-0.0003775510204081633	0.0
12	SLB	bin_046_-0.00020816326530612248	0.0
12	SLB	bin_047_-3.877551020408168e-05	0.0
12	SLB	bin_048_0.00013061224489796	0.0
12	SLB	median	-0.0024268850299252855
13	SLB	median	-0.0024285178369911537
14	SLB	median	-0.004221756703763941
15	SLB	bin_000_-0.008	29.791157903269788
15	SLB	bin_001_-0.007830612244897958	24.825964919391744
15	SLB	bin_002_-0.0076612244897959186	54.61712282266155
15	SLB	bin_003_-0.007491836734693878	99.30385967756645
15	SLB	bin_004_-0.007322448979591837	124.12982459695807
15	SLB	bin_005_-0.007153061224489796	173.78175443574128
15	SLB	bin_006_-0.006983673469387755	218.4684912906462
15	SLB	bin_007_-0.0068142857142857146	352.52870185536096
15	SLB	bin_008_-0.006644897959183674	382.31985975863086
15	SLB	bin_009_-0.006475510204081633	431.9717895974141
15	SLB	bin_010_-0.006306122448979592	362.45908782311756
15	SLB	bin_011_-0.006136734693877551	372.3894737908742
15	SLB	bin_012_-0.0059673469387755106	516.3800703233429
15	SLB	bin_013_-0.005797959183673469	436.93698258129467
15	SLB	bin_014_-0.005628571428571429	377.35466677475057
15	SLB	bin_015_-0.005459183673469387	471.69333346844314
15	SLB	bin_016_-0.005289795918367347	332.66792991984596
15	SLB	bin_017_-0.005120408163265306	248.2596491939174
15	SLB	bin_018_-0.004951020408163266	188.67733338737528
15	SLB	bin_019_-0.004781632653061224	183.7121404034989
15	SLB	bin_020_-0.004612244897959184	183.71214040349702
15	SLB	bin_021_-0.0044428571428571425	104.26905266144531
15	SLB	bin_022_-0.0042734693877551026	109.23424564532255
15	SLB	bin_023_-0.004104081632653061	29.79115790326994
15	SLB	bin_024_-0.00393469387755102	49.651929838783225
15	SLB	bin_025_-0.0037653061224489793	19.86077193551329
15	SLB	bin_026_-0.0035959183673469385	4.965192983878323
15	SLB	bin_027_-0.0034265306122448977	14.89557895163497
15	SLB	bin_028_-0.003257142857142857	4.965192983878323
15	SLB	bin_029_-0.003087755102040816	0.0
15	SLB	bin_030_-0.0029183673469387753	0.0
15	SLB	bin_031_-0.0027489795918367345	0.0
15	SLB	bin_032_-0.0025795918367346937	0.0
15	SLB	bin_033_-0.002410204081632653	0.0
15	SLB	bin_034_-0.002240816326530612	0.0
15	SLB	bin_035_-0.0020714285714285713	0.0
15	SLB	bin_036_-0.0019020408163265305	0.0
15	SLB	bin_037_-0.0017326530612244897	0.0
15	SLB	bin_038_-0.0015632653061224489	0.0
15	SLB	bin_039_-0.001393877551020408	0.0
15	SLB	bin_040_-0.0012244897959183673	0.0
15	SLB	bin_041_-0.0010551020408163265	0.0
15	SLB	bin_042_-0.0008857142857142857	0.0
15	SLB	bin_043_-0.0007163265306122449	0.0
15	SLB	bin_044_-0.0005469387755102041	0.0
15	SLB	bin_045_-0.0003775510204081633	0.0
15	SLB	bin_046_-0.00020816326530612248	0.0
15	SLB	bin_047_-3.877551020408168e-05	0.0
15	SLB	bin_048_0.00013061224489796	0.0
15	SLB	median	-0.005862909215564123
