# Supplementary material for: The social costs of tropical cyclones
Source: Nat Commun. 2023 Nov 23;14:7294. doi: 10.1038/s41467-023-43114-4 (PMC10667268; doi:10.1038/s41467-023-43114-4)
Supplement: Supplementary file 4 — Source Data [file 41467_2023_43114_MOESM4_ESM.zip › figs11.csv]

lag	ISO	variable	value
0	AUS	median	-5.3508854358850136e-05
1	AUS	median	2.4379358459025407e-05
2	AUS	bin_000_-0.004	0.0
2	AUS	bin_001_-0.003916326530612245	0.0
2	AUS	bin_002_-0.00383265306122449	0.0
2	AUS	bin_003_-0.0037489795918367345	0.0
2	AUS	bin_004_-0.0036653061224489795	0.0
2	AUS	bin_005_-0.0035816326530612244	0.0
2	AUS	bin_006_-0.0034979591836734694	0.0
2	AUS	bin_007_-0.0034142857142857143	0.0
2	AUS	bin_008_-0.0033306122448979593	0.0
2	AUS	bin_009_-0.0032469387755102042	0.0
2	AUS	bin_010_-0.0031632653061224487	0.0
2	AUS	bin_011_-0.0030795918367346937	0.0
2	AUS	bin_012_-0.0029959183673469387	0.0
2	AUS	bin_013_-0.0029122448979591836	0.0
2	AUS	bin_014_-0.0028285714285714286	0.0
2	AUS	bin_015_-0.002744897959183673	0.0
2	AUS	bin_016_-0.0026612244897959185	0.0
2	AUS	bin_017_-0.002577551020408163	0.0
2	AUS	bin_018_-0.002493877551020408	0.0
2	AUS	bin_019_-0.002410204081632653	0.0
2	AUS	bin_020_-0.002326530612244898	0.0
2	AUS	bin_021_-0.002242857142857143	0.0
2	AUS	bin_022_-0.0021591836734693873	0.0
2	AUS	bin_023_-0.0020755102040816327	0.0
2	AUS	bin_024_-0.0019918367346938772	0.0
2	AUS	bin_025_-0.0019081632653061222	0.0
2	AUS	bin_026_-0.0018244897959183671	0.0
2	AUS	bin_027_-0.001740816326530612	0.0
2	AUS	bin_028_-0.001657142857142857	0.0
2	AUS	bin_029_-0.0015734693877551015	0.0
2	AUS	bin_030_-0.0014897959183673465	0.0
2	AUS	bin_031_-0.0014061224489795915	0.0
2	AUS	bin_032_-0.0013224489795918364	0.0
2	AUS	bin_033_-0.0012387755102040814	0.0
2	AUS	bin_034_-0.0011551020408163263	0.0
2	AUS	bin_035_-0.0010714285714285713	0.0
2	AUS	bin_036_-0.0009877551020408158	0.0
2	AUS	bin_037_-0.0009040816326530607	0.0
2	AUS	bin_038_-0.0008204081632653057	0.0
2	AUS	bin_039_-0.0007367346938775506	0.0
2	AUS	bin_040_-0.0006530612244897956	0.0
2	AUS	bin_041_-0.0005693877551020405	0.0
2	AUS	bin_042_-0.00048571428571428507	0.0
2	AUS	bin_043_-0.00040204081632653	0.0
2	AUS	bin_044_-0.000318367346938775	0.0
2	AUS	bin_045_-0.00023469387755101993	30.23074075597419
2	AUS	bin_046_-0.00015102040816326488	1128.6143215563698
2	AUS	bin_047_-6.734693877550983e-05	7497.22370748156
2	AUS	bin_048_1.632653061224565e-05	3295.150742401214
2	AUS	median	-9.259683897035808e-06
3	AUS	median	-0.00010354979280226184
4	AUS	median	-9.089513901354661e-05
5	AUS	bin_000_-0.004	0.0
5	AUS	bin_001_-0.003916326530612245	0.0
5	AUS	bin_002_-0.00383265306122449	0.0
5	AUS	bin_003_-0.0037489795918367345	0.0
5	AUS	bin_004_-0.0036653061224489795	0.0
5	AUS	bin_005_-0.0035816326530612244	0.0
5	AUS	bin_006_-0.0034979591836734694	0.0
5	AUS	bin_007_-0.0034142857142857143	0.0
5	AUS	bin_008_-0.0033306122448979593	0.0
5	AUS	bin_009_-0.0032469387755102042	0.0
5	AUS	bin_010_-0.0031632653061224487	0.0
5	AUS	bin_011_-0.0030795918367346937	0.0
5	AUS	bin_012_-0.0029959183673469387	0.0
5	AUS	bin_013_-0.0029122448979591836	0.0
5	AUS	bin_014_-0.0028285714285714286	0.0
5	AUS	bin_015_-0.002744897959183673	0.0
5	AUS	bin_016_-0.0026612244897959185	0.0
5	AUS	bin_017_-0.002577551020408163	0.0
5	AUS	bin_018_-0.002493877551020408	0.0
5	AUS	bin_019_-0.002410204081632653	0.0
5	AUS	bin_020_-0.002326530612244898	0.0
5	AUS	bin_021_-0.002242857142857143	0.0
5	AUS	bin_022_-0.0021591836734693873	0.0
5	AUS	bin_023_-0.0020755102040816327	0.0
5	AUS	bin_024_-0.0019918367346938772	0.0
5	AUS	bin_025_-0.0019081632653061222	0.0
5	AUS	bin_026_-0.0018244897959183671	0.0
5	AUS	bin_027_-0.001740816326530612	0.0
5	AUS	bin_028_-0.001657142857142857	0.0
5	AUS	bin_029_-0.0015734693877551015	0.0
5	AUS	bin_030_-0.0014897959183673465	0.0
5	AUS	bin_031_-0.0014061224489795915	0.0
5	AUS	bin_032_-0.0013224489795918364	0.0
5	AUS	bin_033_-0.0012387755102040814	0.0
5	AUS	bin_034_-0.0011551020408163263	0.0
5	AUS	bin_035_-0.0010714285714285713	0.0
5	AUS	bin_036_-0.0009877551020408158	0.0
5	AUS	bin_037_-0.0009040816326530607	0.0
5	AUS	bin_038_-0.0008204081632653057	0.0
5	AUS	bin_039_-0.0007367346938775506	0.0
5	AUS	bin_040_-0.0006530612244897956	0.0
5	AUS	bin_041_-0.0005693877551020405	39.80422818383037
5	AUS	bin_042_-0.00048571428571428507	208.9721979651105
5	AUS	bin_043_-0.00040204081632653	1174.224731423002
5	AUS	bin_044_-0.000318367346938775	3622.184764728582
5	AUS	bin_045_-0.00023469387755101993	4278.954529761787
5	AUS	bin_046_-0.00015102040816326488	2049.9177514672747
5	AUS	bin_047_-6.734693877550983e-05	497.5528522978796
5	AUS	bin_048_1.632653061224565e-05	79.6084563676618
5	AUS	median	-0.0002176780907239671
6	AUS	median	-0.00043852798146435003
7	AUS	median	-0.0004073874164181677
8	AUS	bin_000_-0.004	0.0
8	AUS	bin_001_-0.003916326530612245	0.0
8	AUS	bin_002_-0.00383265306122449	0.0
8	AUS	bin_003_-0.0037489795918367345	0.0
8	AUS	bin_004_-0.0036653061224489795	0.0
8	AUS	bin_005_-0.0035816326530612244	0.0
8	AUS	bin_006_-0.0034979591836734694	0.0
8	AUS	bin_007_-0.0034142857142857143	0.0
8	AUS	bin_008_-0.0033306122448979593	0.0
8	AUS	bin_009_-0.0032469387755102042	0.0
8	AUS	bin_010_-0.0031632653061224487	0.0
8	AUS	bin_011_-0.0030795918367346937	0.0
8	AUS	bin_012_-0.0029959183673469387	0.0
8	AUS	bin_013_-0.0029122448979591836	0.0
8	AUS	bin_014_-0.0028285714285714286	0.0
8	AUS	bin_015_-0.002744897959183673	0.0
8	AUS	bin_016_-0.0026612244897959185	0.0
8	AUS	bin_017_-0.002577551020408163	0.0
8	AUS	bin_018_-0.002493877551020408	0.0
8	AUS	bin_019_-0.002410204081632653	0.0
8	AUS	bin_020_-0.002326530612244898	0.0
8	AUS	bin_021_-0.002242857142857143	0.0
8	AUS	bin_022_-0.0021591836734693873	0.0
8	AUS	bin_023_-0.0020755102040816327	0.0
8	AUS	bin_024_-0.0019918367346938772	0.0
8	AUS	bin_025_-0.0019081632653061222	0.0
8	AUS	bin_026_-0.0018244897959183671	0.0
8	AUS	bin_027_-0.001740816326530612	0.0
8	AUS	bin_028_-0.001657142857142857	0.0
8	AUS	bin_029_-0.0015734693877551015	0.0
8	AUS	bin_030_-0.0014897959183673465	0.0
8	AUS	bin_031_-0.0014061224489795915	0.0
8	AUS	bin_032_-0.0013224489795918364	0.0
8	AUS	bin_033_-0.0012387755102040814	0.0
8	AUS	bin_034_-0.0011551020408163263	0.0
8	AUS	bin_035_-0.0010714285714285713	0.0
8	AUS	bin_036_-0.0009877551020408158	49.75528522978822
8	AUS	bin_037_-0.0009040816326530607	248.7764261489411
8	AUS	bin_038_-0.0008204081632653057	646.8187079872469
8	AUS	bin_039_-0.0007367346938775506	1791.1902682723758
8	AUS	bin_040_-0.0006530612244897956	2597.225888994945
8	AUS	bin_041_-0.0005693877551020405	2905.708657419617
8	AUS	bin_042_-0.00048571428571428507	2139.4772648808935
8	AUS	bin_043_-0.00040204081632653	935.3993623200186
8	AUS	bin_044_-0.000318367346938775	457.74862411405155
8	AUS	bin_045_-0.00023469387755101993	149.26585568936466
8	AUS	bin_046_-0.00015102040816326488	29.85317113787293
8	AUS	bin_047_-6.734693877550983e-05	0.0
8	AUS	bin_048_1.632653061224565e-05	0.0
8	AUS	median	-0.0005506247589002343
9	AUS	median	-0.0005700651623419476
10	AUS	median	-0.0006467350441740715
11	AUS	median	-0.0008216207585142796
12	AUS	bin_000_-0.004	0.0
12	AUS	bin_001_-0.003916326530612245	0.0
12	AUS	bin_002_-0.00383265306122449	0.0
12	AUS	bin_003_-0.0037489795918367345	0.0
12	AUS	bin_004_-0.0036653061224489795	0.0
12	AUS	bin_005_-0.0035816326530612244	0.0
12	AUS	bin_006_-0.0034979591836734694	0.0
12	AUS	bin_007_-0.0034142857142857143	0.0
12	AUS	bin_008_-0.0033306122448979593	0.0
12	AUS	bin_009_-0.0032469387755102042	0.0
12	AUS	bin_010_-0.0031632653061224487	0.0
12	AUS	bin_011_-0.0030795918367346937	0.0
12	AUS	bin_012_-0.0029959183673469387	0.0
12	AUS	bin_013_-0.0029122448979591836	0.0
12	AUS	bin_014_-0.0028285714285714286	0.0
12	AUS	bin_015_-0.002744897959183673	0.0
12	AUS	bin_016_-0.0026612244897959185	0.0
12	AUS	bin_017_-0.002577551020408163	0.0
12	AUS	bin_018_-0.002493877551020408	0.0
12	AUS	bin_019_-0.002410204081632653	0.0
12	AUS	bin_020_-0.002326530612244898	0.0
12	AUS	bin_021_-0.002242857142857143	0.0
12	AUS	bin_022_-0.0021591836734693873	0.0
12	AUS	bin_023_-0.0020755102040816327	0.0
12	AUS	bin_024_-0.0019918367346938772	0.0
12	AUS	bin_025_-0.0019081632653061222	0.0
12	AUS	bin_026_-0.0018244897959183671	0.0
12	AUS	bin_027_-0.001740816326530612	0.0
12	AUS	bin_028_-0.001657142857142857	19.902114091915184
12	AUS	bin_029_-0.0015734693877551015	59.70634227574586
12	AUS	bin_030_-0.0014897959183673465	109.46162750553408
12	AUS	bin_031_-0.0014061224489795915	328.38488251660226
12	AUS	bin_032_-0.0013224489795918364	587.112365711501
12	AUS	bin_033_-0.0012387755102040814	815.9866777685268
12	AUS	bin_034_-0.0011551020408163263	1194.1268455149172
12	AUS	bin_035_-0.0010714285714285713	1930.5050669157727
12	AUS	bin_036_-0.0009877551020408158	1592.169127353223
12	AUS	bin_037_-0.0009040816326530607	1502.6096139396043
12	AUS	bin_038_-0.0008204081632653057	1492.6585568936464
12	AUS	bin_039_-0.0007367346938775506	905.5461911821455
12	AUS	bin_040_-0.0006530612244897956	636.8676509412892
12	AUS	bin_041_-0.0005693877551020405	358.2380536544733
12	AUS	bin_042_-0.00048571428571428507	298.5317113787293
12	AUS	bin_043_-0.00040204081632653	59.70634227574586
12	AUS	bin_044_-0.000318367346938775	49.75528522978822
12	AUS	bin_045_-0.00023469387755101993	9.951057045957644
12	AUS	bin_046_-0.00015102040816326488	0.0
12	AUS	bin_047_-6.734693877550983e-05	0.0
12	AUS	bin_048_1.632653061224565e-05	0.0
12	AUS	median	-0.0009404421379851207
13	AUS	median	-0.0009393885761780695
14	AUS	median	-0.0016320597433197187
15	AUS	bin_000_-0.004	0.0
15	AUS	bin_001_-0.003916326530612245	0.0
15	AUS	bin_002_-0.00383265306122449	0.0
15	AUS	bin_003_-0.0037489795918367345	0.0
15	AUS	bin_004_-0.0036653061224489795	0.0
15	AUS	bin_005_-0.0035816326530612244	9.951057045957644
15	AUS	bin_006_-0.0034979591836734694	0.0
15	AUS	bin_007_-0.0034142857142857143	9.951057045957644
15	AUS	bin_008_-0.0033306122448979593	9.951057045957644
15	AUS	bin_009_-0.0032469387755102042	29.853171137872774
15	AUS	bin_010_-0.0031632653061224487	59.70634227574586
15	AUS	bin_011_-0.0030795918367346937	89.55951341361879
15	AUS	bin_012_-0.0029959183673469387	79.60845636766115
15	AUS	bin_013_-0.0029122448979591836	248.7764261489411
15	AUS	bin_014_-0.0028285714285714286	348.2869966085157
15	AUS	bin_015_-0.002744897959183673	497.5528522978847
15	AUS	bin_016_-0.0026612244897959185	746.3292784468193
15	AUS	bin_017_-0.002577551020408163	985.1546475498067
15	AUS	bin_018_-0.002493877551020408	1104.5673321012985
15	AUS	bin_019_-0.002410204081632653	955.3014764119338
15	AUS	bin_020_-0.002326530612244898	1144.371560285129
15	AUS	bin_021_-0.002242857142857143	1134.4205032391653
15	AUS	bin_022_-0.0021591836734693873	1114.5183891472618
15	AUS	bin_023_-0.0020755102040816327	995.1057045957592
15	AUS	bin_024_-0.0019918367346938772	616.9655368493738
15	AUS	bin_025_-0.0019081632653061222	527.4060234357551
15	AUS	bin_026_-0.0018244897959183671	487.6017952519245
15	AUS	bin_027_-0.001740816326530612	278.629597286814
15	AUS	bin_028_-0.001657142857142857	238.8253691029822
15	AUS	bin_029_-0.0015734693877551015	79.60845636766115
15	AUS	bin_030_-0.0014897959183673465	99.51057045957644
15	AUS	bin_031_-0.0014061224489795915	19.902114091915287
15	AUS	bin_032_-0.0013224489795918364	29.85317113787293
15	AUS	bin_033_-0.0012387755102040814	9.951057045957644
15	AUS	bin_034_-0.0011551020408163263	0.0
15	AUS	bin_035_-0.0010714285714285713	0.0
15	AUS	bin_036_-0.0009877551020408158	0.0
15	AUS	bin_037_-0.0009040816326530607	0.0
15	AUS	bin_038_-0.0008204081632653057	0.0
15	AUS	bin_039_-0.0007367346938775506	0.0
15	AUS	bin_040_-0.0006530612244897956	0.0
15	AUS	bin_041_-0.0005693877551020405	0.0
15	AUS	bin_042_-0.00048571428571428507	0.0
15	AUS	bin_043_-0.00040204081632653	0.0
15	AUS	bin_044_-0.000318367346938775	0.0
15	AUS	bin_045_-0.00023469387755101993	0.0
15	AUS	bin_046_-0.00015102040816326488	0.0
15	AUS	bin_047_-6.734693877550983e-05	0.0
15	AUS	bin_048_1.632653061224565e-05	0.0
15	AUS	median	-0.002261927601786612
0	KHM	median	-4.595558239623681e-05
1	KHM	median	2.193401987713945e-05
2	KHM	bin_000_-0.004	0.0
2	KHM	bin_001_-0.003916326530612245	0.0
2	KHM	bin_002_-0.00383265306122449	0.0
2	KHM	bin_003_-0.0037489795918367345	0.0
2	KHM	bin_004_-0.0036653061224489795	0.0
2	KHM	bin_005_-0.0035816326530612244	0.0
2	KHM	bin_006_-0.0034979591836734694	0.0
2	KHM	bin_007_-0.0034142857142857143	0.0
2	KHM	bin_008_-0.0033306122448979593	0.0
2	KHM	bin_009_-0.0032469387755102042	0.0
2	KHM	bin_010_-0.0031632653061224487	0.0
2	KHM	bin_011_-0.0030795918367346937	0.0
2	KHM	bin_012_-0.0029959183673469387	0.0
2	KHM	bin_013_-0.0029122448979591836	0.0
2	KHM	bin_014_-0.0028285714285714286	0.0
2	KHM	bin_015_-0.002744897959183673	0.0
2	KHM	bin_016_-0.0026612244897959185	0.0
2	KHM	bin_017_-0.002577551020408163	0.0
2	KHM	bin_018_-0.002493877551020408	0.0
2	KHM	bin_019_-0.002410204081632653	0.0
2	KHM	bin_020_-0.002326530612244898	0.0
2	KHM	bin_021_-0.002242857142857143	0.0
2	KHM	bin_022_-0.0021591836734693873	0.0
2	KHM	bin_023_-0.0020755102040816327	0.0
2	KHM	bin_024_-0.0019918367346938772	0.0
2	KHM	bin_025_-0.0019081632653061222	0.0
2	KHM	bin_026_-0.0018244897959183671	0.0
2	KHM	bin_027_-0.001740816326530612	0.0
2	KHM	bin_028_-0.001657142857142857	0.0
2	KHM	bin_029_-0.0015734693877551015	0.0
2	KHM	bin_030_-0.0014897959183673465	0.0
2	KHM	bin_031_-0.0014061224489795915	0.0
2	KHM	bin_032_-0.0013224489795918364	0.0
2	KHM	bin_033_-0.0012387755102040814	0.0
2	KHM	bin_034_-0.0011551020408163263	0.0
2	KHM	bin_035_-0.0010714285714285713	0.0
2	KHM	bin_036_-0.0009877551020408158	0.0
2	KHM	bin_037_-0.0009040816326530607	0.0
2	KHM	bin_038_-0.0008204081632653057	0.0
2	KHM	bin_039_-0.0007367346938775506	0.0
2	KHM	bin_040_-0.0006530612244897956	0.0
2	KHM	bin_041_-0.0005693877551020405	0.0
2	KHM	bin_042_-0.00048571428571428507	0.0
2	KHM	bin_043_-0.00040204081632653	0.0
2	KHM	bin_044_-0.000318367346938775	0.0
2	KHM	bin_045_-0.00023469387755101993	0.0
2	KHM	bin_046_-0.00015102040816326488	728.2462640987015
2	KHM	bin_047_-6.734693877550983e-05	8060.588786188327
2	KHM	bin_048_1.632653061224565e-05	3162.384461908086
2	KHM	median	-7.716954235336956e-06
3	KHM	median	-9.115086935209234e-05
4	KHM	median	-8.017210528138523e-05
5	KHM	bin_000_-0.004	0.0
5	KHM	bin_001_-0.003916326530612245	0.0
5	KHM	bin_002_-0.00383265306122449	0.0
5	KHM	bin_003_-0.0037489795918367345	0.0
5	KHM	bin_004_-0.0036653061224489795	0.0
5	KHM	bin_005_-0.0035816326530612244	0.0
5	KHM	bin_006_-0.0034979591836734694	0.0
5	KHM	bin_007_-0.0034142857142857143	0.0
5	KHM	bin_008_-0.0033306122448979593	0.0
5	KHM	bin_009_-0.0032469387755102042	0.0
5	KHM	bin_010_-0.0031632653061224487	0.0
5	KHM	bin_011_-0.0030795918367346937	0.0
5	KHM	bin_012_-0.0029959183673469387	0.0
5	KHM	bin_013_-0.0029122448979591836	0.0
5	KHM	bin_014_-0.0028285714285714286	0.0
5	KHM	bin_015_-0.002744897959183673	0.0
5	KHM	bin_016_-0.0026612244897959185	0.0
5	KHM	bin_017_-0.002577551020408163	0.0
5	KHM	bin_018_-0.002493877551020408	0.0
5	KHM	bin_019_-0.002410204081632653	0.0
5	KHM	bin_020_-0.002326530612244898	0.0
5	KHM	bin_021_-0.002242857142857143	0.0
5	KHM	bin_022_-0.0021591836734693873	0.0
5	KHM	bin_023_-0.0020755102040816327	0.0
5	KHM	bin_024_-0.0019918367346938772	0.0
5	KHM	bin_025_-0.0019081632653061222	0.0
5	KHM	bin_026_-0.0018244897959183671	0.0
5	KHM	bin_027_-0.001740816326530612	0.0
5	KHM	bin_028_-0.001657142857142857	0.0
5	KHM	bin_029_-0.0015734693877551015	0.0
5	KHM	bin_030_-0.0014897959183673465	0.0
5	KHM	bin_031_-0.0014061224489795915	0.0
5	KHM	bin_032_-0.0013224489795918364	0.0
5	KHM	bin_033_-0.0012387755102040814	0.0
5	KHM	bin_034_-0.0011551020408163263	0.0
5	KHM	bin_035_-0.0010714285714285713	0.0
5	KHM	bin_036_-0.0009877551020408158	0.0
5	KHM	bin_037_-0.0009040816326530607	0.0
5	KHM	bin_038_-0.0008204081632653057	0.0
5	KHM	bin_039_-0.0007367346938775506	0.0
5	KHM	bin_040_-0.0006530612244897956	0.0
5	KHM	bin_041_-0.0005693877551020405	0.0
5	KHM	bin_042_-0.00048571428571428507	69.6573993217035
5	KHM	bin_043_-0.00040204081632653	656.7697650332045
5	KHM	bin_044_-0.000318367346938775	2666.8832883166483
5	KHM	bin_045_-0.00023469387755101993	5154.64754980606
5	KHM	bin_046_-0.00015102040816326488	2726.5896305923943
5	KHM	bin_047_-6.734693877550983e-05	607.0144798034131
5	KHM	bin_048_1.632653061224565e-05	69.65739932170408
5	KHM	median	-0.00019309263425153344
6	KHM	median	-0.0003913451590630875
7	KHM	median	-0.00036338129399223894
8	KHM	bin_000_-0.004	0.0
8	KHM	bin_001_-0.003916326530612245	0.0
8	KHM	bin_002_-0.00383265306122449	0.0
8	KHM	bin_003_-0.0037489795918367345	0.0
8	KHM	bin_004_-0.0036653061224489795	0.0
8	KHM	bin_005_-0.0035816326530612244	0.0
8	KHM	bin_006_-0.0034979591836734694	0.0
8	KHM	bin_007_-0.0034142857142857143	0.0
8	KHM	bin_008_-0.0033306122448979593	0.0
8	KHM	bin_009_-0.0032469387755102042	0.0
8	KHM	bin_010_-0.0031632653061224487	0.0
8	KHM	bin_011_-0.0030795918367346937	0.0
8	KHM	bin_012_-0.0029959183673469387	0.0
8	KHM	bin_013_-0.0029122448979591836	0.0
8	KHM	bin_014_-0.0028285714285714286	0.0
8	KHM	bin_015_-0.002744897959183673	0.0
8	KHM	bin_016_-0.0026612244897959185	0.0
8	KHM	bin_017_-0.002577551020408163	0.0
8	KHM	bin_018_-0.002493877551020408	0.0
8	KHM	bin_019_-0.002410204081632653	0.0
8	KHM	bin_020_-0.002326530612244898	0.0
8	KHM	bin_021_-0.002242857142857143	0.0
8	KHM	bin_022_-0.0021591836734693873	0.0
8	KHM	bin_023_-0.0020755102040816327	0.0
8	KHM	bin_024_-0.0019918367346938772	0.0
8	KHM	bin_025_-0.0019081632653061222	0.0
8	KHM	bin_026_-0.0018244897959183671	0.0
8	KHM	bin_027_-0.001740816326530612	0.0
8	KHM	bin_028_-0.001657142857142857	0.0
8	KHM	bin_029_-0.0015734693877551015	0.0
8	KHM	bin_030_-0.0014897959183673465	0.0
8	KHM	bin_031_-0.0014061224489795915	0.0
8	KHM	bin_032_-0.0013224489795918364	0.0
8	KHM	bin_033_-0.0012387755102040814	0.0
8	KHM	bin_034_-0.0011551020408163263	0.0
8	KHM	bin_035_-0.0010714285714285713	0.0
8	KHM	bin_036_-0.0009877551020408158	0.0
8	KHM	bin_037_-0.0009040816326530607	39.804228183830574
8	KHM	bin_038_-0.0008204081632653057	228.87431205702578
8	KHM	bin_039_-0.0007367346938775506	766.2313925387385
8	KHM	bin_040_-0.0006530612244897956	2209.134664202597
8	KHM	bin_041_-0.0005693877551020405	2995.268170833235
8	KHM	bin_042_-0.00048571428571428507	3094.7787412928274
8	KHM	bin_043_-0.00040204081632653	1671.777583720884
8	KHM	bin_044_-0.000318367346938775	626.9165938953316
8	KHM	bin_045_-0.00023469387755101993	258.7274831948987
8	KHM	bin_046_-0.00015102040816326488	59.70634227574586
8	KHM	bin_047_-6.734693877550983e-05	0.0
8	KHM	bin_048_1.632653061224565e-05	0.0
8	KHM	median	-0.0004924077254133074
9	KHM	median	-0.0005121138316313074
10	KHM	median	-0.0005805158597897194
11	KHM	median	-0.0007352263409483327
12	KHM	bin_000_-0.004	0.0
12	KHM	bin_001_-0.003916326530612245	0.0
12	KHM	bin_002_-0.00383265306122449	0.0
12	KHM	bin_003_-0.0037489795918367345	0.0
12	KHM	bin_004_-0.0036653061224489795	0.0
12	KHM	bin_005_-0.0035816326530612244	0.0
12	KHM	bin_006_-0.0034979591836734694	0.0
12	KHM	bin_007_-0.0034142857142857143	0.0
12	KHM	bin_008_-0.0033306122448979593	0.0
12	KHM	bin_009_-0.0032469387755102042	0.0
12	KHM	bin_010_-0.0031632653061224487	0.0
12	KHM	bin_011_-0.0030795918367346937	0.0
12	KHM	bin_012_-0.0029959183673469387	0.0
12	KHM	bin_013_-0.0029122448979591836	0.0
12	KHM	bin_014_-0.0028285714285714286	0.0
12	KHM	bin_015_-0.002744897959183673	0.0
12	KHM	bin_016_-0.0026612244897959185	0.0
12	KHM	bin_017_-0.002577551020408163	0.0
12	KHM	bin_018_-0.002493877551020408	0.0
12	KHM	bin_019_-0.002410204081632653	0.0
12	KHM	bin_020_-0.002326530612244898	0.0
12	KHM	bin_021_-0.002242857142857143	0.0
12	KHM	bin_022_-0.0021591836734693873	0.0
12	KHM	bin_023_-0.0020755102040816327	0.0
12	KHM	bin_024_-0.0019918367346938772	0.0
12	KHM	bin_025_-0.0019081632653061222	0.0
12	KHM	bin_026_-0.0018244897959183671	0.0
12	KHM	bin_027_-0.001740816326530612	0.0
12	KHM	bin_028_-0.001657142857142857	0.0
12	KHM	bin_029_-0.0015734693877551015	0.0
12	KHM	bin_030_-0.0014897959183673465	19.902114091915287
12	KHM	bin_031_-0.0014061224489795915	59.70634227574586
12	KHM	bin_032_-0.0013224489795918364	139.314798643407
12	KHM	bin_033_-0.0012387755102040814	527.4060234357551
12	KHM	bin_034_-0.0011551020408163263	766.2313925387385
12	KHM	bin_035_-0.0010714285714285713	1034.9099327795896
12	KHM	bin_036_-0.0009877551020408158	1990.211409191529
12	KHM	bin_037_-0.0009040816326530607	1910.6029528238676
12	KHM	bin_038_-0.0008204081632653057	1691.6796978127993
12	KHM	bin_039_-0.0007367346938775506	1592.169127353223
12	KHM	bin_040_-0.0006530612244897956	1005.056761641722
12	KHM	bin_041_-0.0005693877551020405	587.1123657114979
12	KHM	bin_042_-0.00048571428571428507	368.1891107004328
12	KHM	bin_043_-0.00040204081632653	159.2169127353223
12	KHM	bin_044_-0.000318367346938775	69.6573993217035
12	KHM	bin_045_-0.00023469387755101993	29.85317113787293
12	KHM	bin_046_-0.00015102040816326488	0.0
12	KHM	bin_047_-6.734693877550983e-05	0.0
12	KHM	bin_048_1.632653061224565e-05	0.0
12	KHM	median	-0.000842890770676906
13	KHM	median	-0.0008355251967549852
14	KHM	median	-0.0014499515482690396
15	KHM	bin_000_-0.004	0.0
15	KHM	bin_001_-0.003916326530612245	0.0
15	KHM	bin_002_-0.00383265306122449	0.0
15	KHM	bin_003_-0.0037489795918367345	0.0
15	KHM	bin_004_-0.0036653061224489795	0.0
15	KHM	bin_005_-0.0035816326530612244	0.0
15	KHM	bin_006_-0.0034979591836734694	0.0
15	KHM	bin_007_-0.0034142857142857143	0.0
15	KHM	bin_008_-0.0033306122448979593	0.0
15	KHM	bin_009_-0.0032469387755102042	9.951057045957592
15	KHM	bin_010_-0.0031632653061224487	0.0
15	KHM	bin_011_-0.0030795918367346937	0.0
15	KHM	bin_012_-0.0029959183673469387	19.902114091915287
15	KHM	bin_013_-0.0029122448979591836	19.902114091915287
15	KHM	bin_014_-0.0028285714285714286	69.65739932170315
15	KHM	bin_015_-0.002744897959183673	89.55951341361926
15	KHM	bin_016_-0.0026612244897959185	89.55951341361832
15	KHM	bin_017_-0.002577551020408163	298.5317113787293
15	KHM	bin_018_-0.002493877551020408	417.944395930221
15	KHM	bin_019_-0.002410204081632653	636.8676509412892
15	KHM	bin_020_-0.002326530612244898	1114.518389147256
15	KHM	bin_021_-0.002242857142857143	1174.2247314229958
15	KHM	bin_022_-0.0021591836734693873	1144.3715602851348
15	KHM	bin_023_-0.0020755102040816327	1293.637415974487
15	KHM	bin_024_-0.0019918367346938772	1243.8821307447054
15	KHM	bin_025_-0.0019081632653061222	1283.686358928536
15	KHM	bin_026_-0.0018244897959183671	865.741962998315
15	KHM	bin_027_-0.001740816326530612	696.5739932170351
15	KHM	bin_028_-0.001657142857142857	577.1613086655403
15	KHM	bin_029_-0.0015734693877551015	378.1401677463905
15	KHM	bin_030_-0.0014897959183673465	278.629597286814
15	KHM	bin_031_-0.0014061224489795915	89.55951341361879
15	KHM	bin_032_-0.0013224489795918364	109.46162750553408
15	KHM	bin_033_-0.0012387755102040814	29.85317113787293
15	KHM	bin_034_-0.0011551020408163263	19.902114091915287
15	KHM	bin_035_-0.0010714285714285713	0.0
15	KHM	bin_036_-0.0009877551020408158	0.0
15	KHM	bin_037_-0.0009040816326530607	0.0
15	KHM	bin_038_-0.0008204081632653057	0.0
15	KHM	bin_039_-0.0007367346938775506	0.0
15	KHM	bin_040_-0.0006530612244897956	0.0
15	KHM	bin_041_-0.0005693877551020405	0.0
15	KHM	bin_042_-0.00048571428571428507	0.0
15	KHM	bin_043_-0.00040204081632653	0.0
15	KHM	bin_044_-0.000318367346938775	0.0
15	KHM	bin_045_-0.00023469387755101993	0.0
15	KHM	bin_046_-0.00015102040816326488	0.0
15	KHM	bin_047_-6.734693877550983e-05	0.0
15	KHM	bin_048_1.632653061224565e-05	0.0
15	KHM	median	-0.0020097114450840312
0	LKA	median	-6.469361599805112e-05
1	LKA	median	3.0877446987626e-05
2	LKA	bin_000_-0.004	0.0
2	LKA	bin_001_-0.003916326530612245	0.0
2	LKA	bin_002_-0.00383265306122449	0.0
2	LKA	bin_003_-0.0037489795918367345	0.0
2	LKA	bin_004_-0.0036653061224489795	0.0
2	LKA	bin_005_-0.0035816326530612244	0.0
2	LKA	bin_006_-0.0034979591836734694	0.0
2	LKA	bin_007_-0.0034142857142857143	0.0
2	LKA	bin_008_-0.0033306122448979593	0.0
2	LKA	bin_009_-0.0032469387755102042	0.0
2	LKA	bin_010_-0.0031632653061224487	0.0
2	LKA	bin_011_-0.0030795918367346937	0.0
2	LKA	bin_012_-0.0029959183673469387	0.0
2	LKA	bin_013_-0.0029122448979591836	0.0
2	LKA	bin_014_-0.0028285714285714286	0.0
2	LKA	bin_015_-0.002744897959183673	0.0
2	LKA	bin_016_-0.0026612244897959185	0.0
2	LKA	bin_017_-0.002577551020408163	0.0
2	LKA	bin_018_-0.002493877551020408	0.0
2	LKA	bin_019_-0.002410204081632653	0.0
2	LKA	bin_020_-0.002326530612244898	0.0
2	LKA	bin_021_-0.002242857142857143	0.0
2	LKA	bin_022_-0.0021591836734693873	0.0
2	LKA	bin_023_-0.0020755102040816327	0.0
2	LKA	bin_024_-0.0019918367346938772	0.0
2	LKA	bin_025_-0.0019081632653061222	0.0
2	LKA	bin_026_-0.0018244897959183671	0.0
2	LKA	bin_027_-0.001740816326530612	0.0
2	LKA	bin_028_-0.001657142857142857	0.0
2	LKA	bin_029_-0.0015734693877551015	0.0
2	LKA	bin_030_-0.0014897959183673465	0.0
2	LKA	bin_031_-0.0014061224489795915	0.0
2	LKA	bin_032_-0.0013224489795918364	0.0
2	LKA	bin_033_-0.0012387755102040814	0.0
2	LKA	bin_034_-0.0011551020408163263	0.0
2	LKA	bin_035_-0.0010714285714285713	0.0
2	LKA	bin_036_-0.0009877551020408158	0.0
2	LKA	bin_037_-0.0009040816326530607	0.0
2	LKA	bin_038_-0.0008204081632653057	0.0
2	LKA	bin_039_-0.0007367346938775506	0.0
2	LKA	bin_040_-0.0006530612244897956	0.0
2	LKA	bin_041_-0.0005693877551020405	0.0
2	LKA	bin_042_-0.00048571428571428507	0.0
2	LKA	bin_043_-0.00040204081632653	0.0
2	LKA	bin_044_-0.000318367346938775	0.0
2	LKA	bin_045_-0.00023469387755101993	30.77567256359261
2	LKA	bin_046_-0.00015102040816326488	1774.730451167174
2	LKA	bin_047_-6.734693877550983e-05	6729.613733905549
2	LKA	bin_048_1.632653061224565e-05	3416.0996545588077
2	LKA	median	-1.0727651443422041e-05
3	LKA	median	-0.0001281485062500954
4	LKA	median	-0.00011271533735203404
5	LKA	bin_000_-0.004	0.0
5	LKA	bin_001_-0.003916326530612245	0.0
5	LKA	bin_002_-0.00383265306122449	0.0
5	LKA	bin_003_-0.0037489795918367345	0.0
5	LKA	bin_004_-0.0036653061224489795	0.0
5	LKA	bin_005_-0.0035816326530612244	0.0
5	LKA	bin_006_-0.0034979591836734694	0.0
5	LKA	bin_007_-0.0034142857142857143	0.0
5	LKA	bin_008_-0.0033306122448979593	0.0
5	LKA	bin_009_-0.0032469387755102042	0.0
5	LKA	bin_010_-0.0031632653061224487	0.0
5	LKA	bin_011_-0.0030795918367346937	0.0
5	LKA	bin_012_-0.0029959183673469387	0.0
5	LKA	bin_013_-0.0029122448979591836	0.0
5	LKA	bin_014_-0.0028285714285714286	0.0
5	LKA	bin_015_-0.002744897959183673	0.0
5	LKA	bin_016_-0.0026612244897959185	0.0
5	LKA	bin_017_-0.002577551020408163	0.0
5	LKA	bin_018_-0.002493877551020408	0.0
5	LKA	bin_019_-0.002410204081632653	0.0
5	LKA	bin_020_-0.002326530612244898	0.0
5	LKA	bin_021_-0.002242857142857143	0.0
5	LKA	bin_022_-0.0021591836734693873	0.0
5	LKA	bin_023_-0.0020755102040816327	0.0
5	LKA	bin_024_-0.0019918367346938772	0.0
5	LKA	bin_025_-0.0019081632653061222	0.0
5	LKA	bin_026_-0.0018244897959183671	0.0
5	LKA	bin_027_-0.001740816326530612	0.0
5	LKA	bin_028_-0.001657142857142857	0.0
5	LKA	bin_029_-0.0015734693877551015	0.0
5	LKA	bin_030_-0.0014897959183673465	0.0
5	LKA	bin_031_-0.0014061224489795915	0.0
5	LKA	bin_032_-0.0013224489795918364	0.0
5	LKA	bin_033_-0.0012387755102040814	0.0
5	LKA	bin_034_-0.0011551020408163263	0.0
5	LKA	bin_035_-0.0010714285714285713	0.0
5	LKA	bin_036_-0.0009877551020408158	0.0
5	LKA	bin_037_-0.0009040816326530607	0.0
5	LKA	bin_038_-0.0008204081632653057	0.0
5	LKA	bin_039_-0.0007367346938775506	0.0
5	LKA	bin_040_-0.0006530612244897956	69.6573993217035
5	LKA	bin_041_-0.0005693877551020405	258.7274831948974
5	LKA	bin_042_-0.00048571428571428507	1024.9588757336373
5	LKA	bin_043_-0.00040204081632653	2607.1769460409023
5	LKA	bin_044_-0.000318367346938775	3731.6463922341163
5	LKA	bin_045_-0.00023469387755101993	2517.6174326272835
5	LKA	bin_046_-0.00015102040816326488	1323.4905871123667
5	LKA	bin_047_-6.734693877550983e-05	328.3848825166005
5	LKA	bin_048_1.632653061224565e-05	89.55951341361953
5	LKA	median	-0.00027196396842413197
6	LKA	median	-0.0005515635427903005
7	LKA	median	-0.0005121192583879702
8	LKA	bin_000_-0.004	0.0
8	LKA	bin_001_-0.003916326530612245	0.0
8	LKA	bin_002_-0.00383265306122449	0.0
8	LKA	bin_003_-0.0037489795918367345	0.0
8	LKA	bin_004_-0.0036653061224489795	0.0
8	LKA	bin_005_-0.0035816326530612244	0.0
8	LKA	bin_006_-0.0034979591836734694	0.0
8	LKA	bin_007_-0.0034142857142857143	0.0
8	LKA	bin_008_-0.0033306122448979593	0.0
8	LKA	bin_009_-0.0032469387755102042	0.0
8	LKA	bin_010_-0.0031632653061224487	0.0
8	LKA	bin_011_-0.0030795918367346937	0.0
8	LKA	bin_012_-0.0029959183673469387	0.0
8	LKA	bin_013_-0.0029122448979591836	0.0
8	LKA	bin_014_-0.0028285714285714286	0.0
8	LKA	bin_015_-0.002744897959183673	0.0
8	LKA	bin_016_-0.0026612244897959185	0.0
8	LKA	bin_017_-0.002577551020408163	0.0
8	LKA	bin_018_-0.002493877551020408	0.0
8	LKA	bin_019_-0.002410204081632653	0.0
8	LKA	bin_020_-0.002326530612244898	0.0
8	LKA	bin_021_-0.002242857142857143	0.0
8	LKA	bin_022_-0.0021591836734693873	0.0
8	LKA	bin_023_-0.0020755102040816327	0.0
8	LKA	bin_024_-0.0019918367346938772	0.0
8	LKA	bin_025_-0.0019081632653061222	0.0
8	LKA	bin_026_-0.0018244897959183671	0.0
8	LKA	bin_027_-0.001740816326530612	0.0
8	LKA	bin_028_-0.001657142857142857	0.0
8	LKA	bin_029_-0.0015734693877551015	0.0
8	LKA	bin_030_-0.0014897959183673465	0.0
8	LKA	bin_031_-0.0014061224489795915	0.0
8	LKA	bin_032_-0.0013224489795918364	0.0
8	LKA	bin_033_-0.0012387755102040814	39.804228183830574
8	LKA	bin_034_-0.0011551020408163263	129.36374159744935
8	LKA	bin_035_-0.0010714285714285713	388.0912247923461
8	LKA	bin_036_-0.0009877551020408158	686.6229361710773
8	LKA	bin_037_-0.0009040816326530607	1532.462785077477
8	LKA	bin_038_-0.0008204081632653057	2109.6240937430202
8	LKA	bin_039_-0.0007367346938775506	2248.9388923864276
8	LKA	bin_040_-0.0006530612244897956	2179.281493064724
8	LKA	bin_041_-0.0005693877551020405	1343.392701204275
8	LKA	bin_042_-0.00048571428571428507	676.6718791251197
8	LKA	bin_043_-0.00040204081632653	358.23805365447515
8	LKA	bin_044_-0.000318367346938775	199.02114091915288
8	LKA	bin_045_-0.00023469387755101993	49.75528522978822
8	LKA	bin_046_-0.00015102040816326488	9.951057045957644
8	LKA	bin_047_-6.734693877550983e-05	0.0
8	LKA	bin_048_1.632653061224565e-05	0.0
8	LKA	median	-0.0006945380024557183
9	LKA	median	-0.0007225778593709798
10	LKA	median	-0.0008216945414783733
11	LKA	median	-0.0010493145597406442
12	LKA	bin_000_-0.004	0.0
12	LKA	bin_001_-0.003916326530612245	0.0
12	LKA	bin_002_-0.00383265306122449	0.0
12	LKA	bin_003_-0.0037489795918367345	0.0
12	LKA	bin_004_-0.0036653061224489795	0.0
12	LKA	bin_005_-0.0035816326530612244	0.0
12	LKA	bin_006_-0.0034979591836734694	0.0
12	LKA	bin_007_-0.0034142857142857143	0.0
12	LKA	bin_008_-0.0033306122448979593	0.0
12	LKA	bin_009_-0.0032469387755102042	0.0
12	LKA	bin_010_-0.0031632653061224487	0.0
12	LKA	bin_011_-0.0030795918367346937	0.0
12	LKA	bin_012_-0.0029959183673469387	0.0
12	LKA	bin_013_-0.0029122448979591836	0.0
12	LKA	bin_014_-0.0028285714285714286	0.0
12	LKA	bin_015_-0.002744897959183673	0.0
12	LKA	bin_016_-0.0026612244897959185	0.0
12	LKA	bin_017_-0.002577551020408163	0.0
12	LKA	bin_018_-0.002493877551020408	0.0
12	LKA	bin_019_-0.002410204081632653	0.0
12	LKA	bin_020_-0.002326530612244898	0.0
12	LKA	bin_021_-0.002242857142857143	0.0
12	LKA	bin_022_-0.0021591836734693873	0.0
12	LKA	bin_023_-0.0020755102040816327	19.902114091915184
12	LKA	bin_024_-0.0019918367346938772	59.70634227574586
12	LKA	bin_025_-0.0019081632653061222	99.51057045957644
12	LKA	bin_026_-0.0018244897959183671	129.36374159744935
12	LKA	bin_027_-0.001740816326530612	398.04228183830577
12	LKA	bin_028_-0.001657142857142857	467.69968116000683
12	LKA	bin_029_-0.0015734693877551015	686.6229361710773
12	LKA	bin_030_-0.0014897959183673465	736.3782214008656
12	LKA	bin_031_-0.0014061224489795915	1353.3437582502395
12	LKA	bin_032_-0.0013224489795918364	1482.707499847689
12	LKA	bin_033_-0.0012387755102040814	1204.077902560875
12	LKA	bin_034_-0.0011551020408163263	1243.8821307447054
12	LKA	bin_035_-0.0010714285714285713	1144.371560285123
12	LKA	bin_036_-0.0009877551020408158	945.3504193659762
12	LKA	bin_037_-0.0009040816326530607	676.6718791251197
12	LKA	bin_038_-0.0008204081632653057	487.6017952519245
12	LKA	bin_039_-0.0007367346938775506	308.4827684246869
12	LKA	bin_040_-0.0006530612244897956	248.7764261489411
12	LKA	bin_041_-0.0005693877551020405	159.21691273532147
12	LKA	bin_042_-0.00048571428571428507	39.804228183830574
12	LKA	bin_043_-0.00040204081632653	39.804228183830574
12	LKA	bin_044_-0.000318367346938775	19.902114091915287
12	LKA	bin_045_-0.00023469387755101993	0.0
12	LKA	bin_046_-0.00015102040816326488	0.0
12	LKA	bin_047_-6.734693877550983e-05	0.0
12	LKA	bin_048_1.632653061224565e-05	0.0
12	LKA	median	-0.0012047894563635626
13	LKA	median	-0.0012069742326580803
14	LKA	median	-0.0020939021629861206
15	LKA	bin_000_-0.004	60.2076549732749
15	LKA	bin_001_-0.003916326530612245	50.173045811062934
15	LKA	bin_002_-0.00383265306122449	70.24226413548739
15	LKA	bin_003_-0.0037489795918367345	190.6575740820382
15	LKA	bin_004_-0.0036653061224489795	180.62296491982562
15	LKA	bin_005_-0.0035816326530612244	321.10749319080116
15	LKA	bin_006_-0.0034979591836734694	431.48819397513904
15	LKA	bin_007_-0.0034142857142857143	541.8688947594769
15	LKA	bin_008_-0.0033306122448979593	802.7687329770029
15	LKA	bin_009_-0.0032469387755102042	782.6995146525737
15	LKA	bin_010_-0.0031632653061224487	802.7687329770029
15	LKA	bin_011_-0.0030795918367346937	832.8725604636404
15	LKA	bin_012_-0.0029959183673469387	772.6649054903652
15	LKA	bin_013_-0.0029122448979591836	943.2532612479785
15	LKA	bin_014_-0.0028285714285714286	862.9763879502735
15	LKA	bin_015_-0.002744897959183673	923.1840429235581
15	LKA	bin_016_-0.0026612244897959185	842.9071696258486
15	LKA	bin_017_-0.002577551020408163	471.62663062398923
15	LKA	bin_018_-0.002493877551020408	481.6612397862017
15	LKA	bin_019_-0.002410204081632653	421.45358481292647
15	LKA	bin_020_-0.002326530612244898	371.2805390018638
15	LKA	bin_021_-0.002242857142857143	230.79601073088713
15	LKA	bin_022_-0.0021591836734693873	240.83061989310207
15	LKA	bin_023_-0.0020755102040816327	130.4499191087623
15	LKA	bin_024_-0.0019918367346938772	40.138436648850146
15	LKA	bin_025_-0.0019081632653061222	90.31148245991281
15	LKA	bin_026_-0.0018244897959183671	20.069218324425073
15	LKA	bin_027_-0.001740816326530612	20.069218324425073
15	LKA	bin_028_-0.001657142857142857	20.069218324424966
15	LKA	bin_029_-0.0015734693877551015	0.0
15	LKA	bin_030_-0.0014897959183673465	0.0
15	LKA	bin_031_-0.0014061224489795915	0.0
15	LKA	bin_032_-0.0013224489795918364	0.0
15	LKA	bin_033_-0.0012387755102040814	0.0
15	LKA	bin_034_-0.0011551020408163263	0.0
15	LKA	bin_035_-0.0010714285714285713	0.0
15	LKA	bin_036_-0.0009877551020408158	0.0
15	LKA	bin_037_-0.0009040816326530607	0.0
15	LKA	bin_038_-0.0008204081632653057	0.0
15	LKA	bin_039_-0.0007367346938775506	0.0
15	LKA	bin_040_-0.0006530612244897956	0.0
15	LKA	bin_041_-0.0005693877551020405	0.0
15	LKA	bin_042_-0.00048571428571428507	0.0
15	LKA	bin_043_-0.00040204081632653	0.0
15	LKA	bin_044_-0.000318367346938775	0.0
15	LKA	bin_045_-0.00023469387755101993	0.0
15	LKA	bin_046_-0.00015102040816326488	0.0
15	LKA	bin_047_-6.734693877550983e-05	0.0
15	LKA	bin_048_1.632653061224565e-05	0.0
15	LKA	median	-0.0029066067558571784
0	MOZ	median	-6.810762962150427e-05
1	MOZ	median	3.250691263190816e-05
2	MOZ	bin_000_-0.004	0.0
2	MOZ	bin_001_-0.003916326530612245	0.0
2	MOZ	bin_002_-0.00383265306122449	0.0
2	MOZ	bin_003_-0.0037489795918367345	0.0
2	MOZ	bin_004_-0.0036653061224489795	0.0
2	MOZ	bin_005_-0.0035816326530612244	0.0
2	MOZ	bin_006_-0.0034979591836734694	0.0
2	MOZ	bin_007_-0.0034142857142857143	0.0
2	MOZ	bin_008_-0.0033306122448979593	0.0
2	MOZ	bin_009_-0.0032469387755102042	0.0
2	MOZ	bin_010_-0.0031632653061224487	0.0
2	MOZ	bin_011_-0.0030795918367346937	0.0
2	MOZ	bin_012_-0.0029959183673469387	0.0
2	MOZ	bin_013_-0.0029122448979591836	0.0
2	MOZ	bin_014_-0.0028285714285714286	0.0
2	MOZ	bin_015_-0.002744897959183673	0.0
2	MOZ	bin_016_-0.0026612244897959185	0.0
2	MOZ	bin_017_-0.002577551020408163	0.0
2	MOZ	bin_018_-0.002493877551020408	0.0
2	MOZ	bin_019_-0.002410204081632653	0.0
2	MOZ	bin_020_-0.002326530612244898	0.0
2	MOZ	bin_021_-0.002242857142857143	0.0
2	MOZ	bin_022_-0.0021591836734693873	0.0
2	MOZ	bin_023_-0.0020755102040816327	0.0
2	MOZ	bin_024_-0.0019918367346938772	0.0
2	MOZ	bin_025_-0.0019081632653061222	0.0
2	MOZ	bin_026_-0.0018244897959183671	0.0
2	MOZ	bin_027_-0.001740816326530612	0.0
2	MOZ	bin_028_-0.001657142857142857	0.0
2	MOZ	bin_029_-0.0015734693877551015	0.0
2	MOZ	bin_030_-0.0014897959183673465	0.0
2	MOZ	bin_031_-0.0014061224489795915	0.0
2	MOZ	bin_032_-0.0013224489795918364	0.0
2	MOZ	bin_033_-0.0012387755102040814	0.0
2	MOZ	bin_034_-0.0011551020408163263	0.0
2	MOZ	bin_035_-0.0010714285714285713	0.0
2	MOZ	bin_036_-0.0009877551020408158	0.0
2	MOZ	bin_037_-0.0009040816326530607	0.0
2	MOZ	bin_038_-0.0008204081632653057	0.0
2	MOZ	bin_039_-0.0007367346938775506	0.0
2	MOZ	bin_040_-0.0006530612244897956	0.0
2	MOZ	bin_041_-0.0005693877551020405	0.0
2	MOZ	bin_042_-0.00048571428571428507	0.0
2	MOZ	bin_043_-0.00040204081632653	0.0
2	MOZ	bin_044_-0.000318367346938775	0.0
2	MOZ	bin_045_-0.00023469387755101993	61.97693783333689
2	MOZ	bin_046_-0.00015102040816326488	1941.9440521112226
2	MOZ	bin_047_-6.734693877550983e-05	6528.237451778119
2	MOZ	bin_048_1.632653061224565e-05	3419.0610704724463
2	MOZ	median	-1.1436770756918247e-05
3	MOZ	median	-0.0001354965954617094
4	MOZ	median	-0.00011971295465852443
5	MOZ	bin_000_-0.004	0.0
5	MOZ	bin_001_-0.003916326530612245	0.0
5	MOZ	bin_002_-0.00383265306122449	0.0
5	MOZ	bin_003_-0.0037489795918367345	0.0
5	MOZ	bin_004_-0.0036653061224489795	0.0
5	MOZ	bin_005_-0.0035816326530612244	0.0
5	MOZ	bin_006_-0.0034979591836734694	0.0
5	MOZ	bin_007_-0.0034142857142857143	0.0
5	MOZ	bin_008_-0.0033306122448979593	0.0
5	MOZ	bin_009_-0.0032469387755102042	0.0
5	MOZ	bin_010_-0.0031632653061224487	0.0
5	MOZ	bin_011_-0.0030795918367346937	0.0
5	MOZ	bin_012_-0.0029959183673469387	0.0
5	MOZ	bin_013_-0.0029122448979591836	0.0
5	MOZ	bin_014_-0.0028285714285714286	0.0
5	MOZ	bin_015_-0.002744897959183673	0.0
5	MOZ	bin_016_-0.0026612244897959185	0.0
5	MOZ	bin_017_-0.002577551020408163	0.0
5	MOZ	bin_018_-0.002493877551020408	0.0
5	MOZ	bin_019_-0.002410204081632653	0.0
5	MOZ	bin_020_-0.002326530612244898	0.0
5	MOZ	bin_021_-0.002242857142857143	0.0
5	MOZ	bin_022_-0.0021591836734693873	0.0
5	MOZ	bin_023_-0.0020755102040816327	0.0
5	MOZ	bin_024_-0.0019918367346938772	0.0
5	MOZ	bin_025_-0.0019081632653061222	0.0
5	MOZ	bin_026_-0.0018244897959183671	0.0
5	MOZ	bin_027_-0.001740816326530612	0.0
5	MOZ	bin_028_-0.001657142857142857	0.0
5	MOZ	bin_029_-0.0015734693877551015	0.0
5	MOZ	bin_030_-0.0014897959183673465	0.0
5	MOZ	bin_031_-0.0014061224489795915	0.0
5	MOZ	bin_032_-0.0013224489795918364	0.0
5	MOZ	bin_033_-0.0012387755102040814	0.0
5	MOZ	bin_034_-0.0011551020408163263	0.0
5	MOZ	bin_035_-0.0010714285714285713	0.0
5	MOZ	bin_036_-0.0009877551020408158	0.0
5	MOZ	bin_037_-0.0009040816326530607	0.0
5	MOZ	bin_038_-0.0008204081632653057	0.0
5	MOZ	bin_039_-0.0007367346938775506	29.85317113787293
5	MOZ	bin_040_-0.0006530612244897956	59.70634227574586
5	MOZ	bin_041_-0.0005693877551020405	378.1401677463885
5	MOZ	bin_042_-0.00048571428571428507	1144.371560285129
5	MOZ	bin_043_-0.00040204081632653	2846.002315143886
5	MOZ	bin_044_-0.000318367346938775	3681.891107004328
5	MOZ	bin_045_-0.00023469387755101993	2189.2325501106816
5	MOZ	bin_046_-0.00015102040816326488	1214.0289596068326
5	MOZ	bin_047_-6.734693877550983e-05	318.43382547064294
5	MOZ	bin_048_1.632653061224565e-05	89.55951341361953
5	MOZ	median	-0.00028150431016996645
6	MOZ	median	-0.0005654548452111248
7	MOZ	median	-0.0005260790698689941
8	MOZ	bin_000_-0.004	0.0
8	MOZ	bin_001_-0.003916326530612245	0.0
8	MOZ	bin_002_-0.00383265306122449	0.0
8	MOZ	bin_003_-0.0037489795918367345	0.0
8	MOZ	bin_004_-0.0036653061224489795	0.0
8	MOZ	bin_005_-0.0035816326530612244	0.0
8	MOZ	bin_006_-0.0034979591836734694	0.0
8	MOZ	bin_007_-0.0034142857142857143	0.0
8	MOZ	bin_008_-0.0033306122448979593	0.0
8	MOZ	bin_009_-0.0032469387755102042	0.0
8	MOZ	bin_010_-0.0031632653061224487	0.0
8	MOZ	bin_011_-0.0030795918367346937	0.0
8	MOZ	bin_012_-0.0029959183673469387	0.0
8	MOZ	bin_013_-0.0029122448979591836	0.0
8	MOZ	bin_014_-0.0028285714285714286	0.0
8	MOZ	bin_015_-0.002744897959183673	0.0
8	MOZ	bin_016_-0.0026612244897959185	0.0
8	MOZ	bin_017_-0.002577551020408163	0.0
8	MOZ	bin_018_-0.002493877551020408	0.0
8	MOZ	bin_019_-0.002410204081632653	0.0
8	MOZ	bin_020_-0.002326530612244898	0.0
8	MOZ	bin_021_-0.002242857142857143	0.0
8	MOZ	bin_022_-0.0021591836734693873	0.0
8	MOZ	bin_023_-0.0020755102040816327	0.0
8	MOZ	bin_024_-0.0019918367346938772	0.0
8	MOZ	bin_025_-0.0019081632653061222	0.0
8	MOZ	bin_026_-0.0018244897959183671	0.0
8	MOZ	bin_027_-0.001740816326530612	0.0
8	MOZ	bin_028_-0.001657142857142857	0.0
8	MOZ	bin_029_-0.0015734693877551015	0.0
8	MOZ	bin_030_-0.0014897959183673465	0.0
8	MOZ	bin_031_-0.0014061224489795915	0.0
8	MOZ	bin_032_-0.0013224489795918364	0.0
8	MOZ	bin_033_-0.0012387755102040814	39.804228183830574
8	MOZ	bin_034_-0.0011551020408163263	139.314798643407
8	MOZ	bin_035_-0.0010714285714285713	427.89545297617644
8	MOZ	bin_036_-0.0009877551020408158	756.280335492781
8	MOZ	bin_037_-0.0009040816326530607	1612.0712414451382
8	MOZ	bin_038_-0.0008204081632653057	2099.673036697063
8	MOZ	bin_039_-0.0007367346938775506	2199.1836071566395
8	MOZ	bin_040_-0.0006530612244897956	2149.428321926851
8	MOZ	bin_041_-0.0005693877551020405	1263.784244836614
8	MOZ	bin_042_-0.00048571428571428507	676.6718791251197
8	MOZ	bin_043_-0.00040204081632653	348.28699660851754
8	MOZ	bin_044_-0.000318367346938775	179.11902682723758
8	MOZ	bin_045_-0.00023469387755101993	49.75528522978822
8	MOZ	bin_046_-0.00015102040816326488	9.951057045957644
8	MOZ	bin_047_-6.734693877550983e-05	0.0
8	MOZ	bin_048_1.632653061224565e-05	0.0
8	MOZ	median	-0.0007016057740664878
9	MOZ	median	-0.0007259747438908023
10	MOZ	median	-0.0008194739961523746
11	MOZ	median	-0.0010265539022828417
12	MOZ	bin_000_-0.004	0.0
12	MOZ	bin_001_-0.003916326530612245	0.0
12	MOZ	bin_002_-0.00383265306122449	0.0
12	MOZ	bin_003_-0.0037489795918367345	0.0
12	MOZ	bin_004_-0.0036653061224489795	0.0
12	MOZ	bin_005_-0.0035816326530612244	0.0
12	MOZ	bin_006_-0.0034979591836734694	0.0
12	MOZ	bin_007_-0.0034142857142857143	0.0
12	MOZ	bin_008_-0.0033306122448979593	0.0
12	MOZ	bin_009_-0.0032469387755102042	0.0
12	MOZ	bin_010_-0.0031632653061224487	0.0
12	MOZ	bin_011_-0.0030795918367346937	0.0
12	MOZ	bin_012_-0.0029959183673469387	0.0
12	MOZ	bin_013_-0.0029122448979591836	0.0
12	MOZ	bin_014_-0.0028285714285714286	0.0
12	MOZ	bin_015_-0.002744897959183673	0.0
12	MOZ	bin_016_-0.0026612244897959185	0.0
12	MOZ	bin_017_-0.002577551020408163	0.0
12	MOZ	bin_018_-0.002493877551020408	0.0
12	MOZ	bin_019_-0.002410204081632653	0.0
12	MOZ	bin_020_-0.002326530612244898	0.0
12	MOZ	bin_021_-0.002242857142857143	0.0
12	MOZ	bin_022_-0.0021591836734693873	0.0
12	MOZ	bin_023_-0.0020755102040816327	0.0
12	MOZ	bin_024_-0.0019918367346938772	49.75528522978822
12	MOZ	bin_025_-0.0019081632653061222	39.804228183830574
12	MOZ	bin_026_-0.0018244897959183671	99.51057045957644
12	MOZ	bin_027_-0.001740816326530612	228.87431205702578
12	MOZ	bin_028_-0.001657142857142857	487.601795251922
12	MOZ	bin_029_-0.0015734693877551015	527.4060234357551
12	MOZ	bin_030_-0.0014897959183673465	776.1824495846962
12	MOZ	bin_031_-0.0014061224489795915	1015.0078186876797
12	MOZ	bin_032_-0.0013224489795918364	1572.2670132613077
12	MOZ	bin_033_-0.0012387755102040814	1313.539530066409
12	MOZ	bin_034_-0.0011551020408163263	1253.8331877906633
12	MOZ	bin_035_-0.0010714285714285713	1233.9310736987413
12	MOZ	bin_036_-0.0009877551020408158	1104.5673321012985
12	MOZ	bin_037_-0.0009040816326530607	716.4761073089503
12	MOZ	bin_038_-0.0008204081632653057	567.2102516195857
12	MOZ	bin_039_-0.0007367346938775506	388.0912247923481
12	MOZ	bin_040_-0.0006530612244897956	268.67854024085636
12	MOZ	bin_041_-0.0005693877551020405	189.07008387319425
12	MOZ	bin_042_-0.00048571428571428507	59.70634227574586
12	MOZ	bin_043_-0.00040204081632653	29.85317113787293
12	MOZ	bin_044_-0.000318367346938775	19.902114091915287
12	MOZ	bin_045_-0.00023469387755101993	9.951057045957644
12	MOZ	bin_046_-0.00015102040816326488	0.0
12	MOZ	bin_047_-6.734693877550983e-05	0.0
12	MOZ	bin_048_1.632653061224565e-05	0.0
12	MOZ	median	-0.0011656100741276021
13	MOZ	median	-0.0011633080101720972
14	MOZ	median	-0.0019998790770073167
15	MOZ	bin_000_-0.004	9.975976220530107
15	MOZ	bin_001_-0.003916326530612245	19.95195244106042
15	MOZ	bin_002_-0.00383265306122449	69.83183354371076
15	MOZ	bin_003_-0.0037489795918367345	69.8318335437111
15	MOZ	bin_004_-0.0036653061224489795	39.903904882120635
15	MOZ	bin_005_-0.0035816326530612244	149.63964330795238
15	MOZ	bin_006_-0.0034979591836734694	199.51952441060317
15	MOZ	bin_007_-0.0034142857142857143	319.2312390569651
15	MOZ	bin_008_-0.0033306122448979593	448.91892992385715
15	MOZ	bin_009_-0.0032469387755102042	518.7507634675655
15	MOZ	bin_010_-0.0031632653061224487	837.9820025245333
15	MOZ	bin_011_-0.0030795918367346937	808.0540738629428
15	MOZ	bin_012_-0.0029959183673469387	837.9820025245333
15	MOZ	bin_013_-0.0029122448979591836	837.9820025245333
15	MOZ	bin_014_-0.0028285714285714286	937.7417647298302
15	MOZ	bin_015_-0.002744897959183673	917.7898122887793
15	MOZ	bin_016_-0.0026612244897959185	927.7657885093
15	MOZ	bin_017_-0.002577551020408163	1067.429455596727
15	MOZ	bin_018_-0.002493877551020408	638.4624781139302
15	MOZ	bin_019_-0.002410204081632653	508.7747872470381
15	MOZ	bin_020_-0.002326530612244898	448.91892992385715
15	MOZ	bin_021_-0.002242857142857143	428.96697748279456
15	MOZ	bin_022_-0.0021591836734693873	319.23123905696673
15	MOZ	bin_023_-0.0020755102040816327	229.44745307219247
15	MOZ	bin_024_-0.0019918367346938772	159.61561952848254
15	MOZ	bin_025_-0.0019081632653061222	29.927928661590474
15	MOZ	bin_026_-0.0018244897959183671	99.75976220530158
15	MOZ	bin_027_-0.001740816326530612	29.927928661590474
15	MOZ	bin_028_-0.001657142857142857	19.951952441060214
15	MOZ	bin_029_-0.0015734693877551015	19.951952441060318
15	MOZ	bin_030_-0.0014897959183673465	0.0
15	MOZ	bin_031_-0.0014061224489795915	0.0
15	MOZ	bin_032_-0.0013224489795918364	0.0
15	MOZ	bin_033_-0.0012387755102040814	0.0
15	MOZ	bin_034_-0.0011551020408163263	0.0
15	MOZ	bin_035_-0.0010714285714285713	0.0
15	MOZ	bin_036_-0.0009877551020408158	0.0
15	MOZ	bin_037_-0.0009040816326530607	0.0
15	MOZ	bin_038_-0.0008204081632653057	0.0
15	MOZ	bin_039_-0.0007367346938775506	0.0
15	MOZ	bin_040_-0.0006530612244897956	0.0
15	MOZ	bin_041_-0.0005693877551020405	0.0
15	MOZ	bin_042_-0.00048571428571428507	0.0
15	MOZ	bin_043_-0.00040204081632653	0.0
15	MOZ	bin_044_-0.000318367346938775	0.0
15	MOZ	bin_045_-0.00023469387755101993	0.0
15	MOZ	bin_046_-0.00015102040816326488	0.0
15	MOZ	bin_047_-6.734693877550983e-05	0.0
15	MOZ	bin_048_1.632653061224565e-05	0.0
15	MOZ	median	-0.002753203460771765
0	PNG	median	-1.531445259776659e-05
1	PNG	median	7.30939507611221e-06
2	PNG	bin_000_-0.004	0.0
2	PNG	bin_001_-0.003916326530612245	0.0
2	PNG	bin_002_-0.00383265306122449	0.0
2	PNG	bin_003_-0.0037489795918367345	0.0
2	PNG	bin_004_-0.0036653061224489795	0.0
2	PNG	bin_005_-0.0035816326530612244	0.0
2	PNG	bin_006_-0.0034979591836734694	0.0
2	PNG	bin_007_-0.0034142857142857143	0.0
2	PNG	bin_008_-0.0033306122448979593	0.0
2	PNG	bin_009_-0.0032469387755102042	0.0
2	PNG	bin_010_-0.0031632653061224487	0.0
2	PNG	bin_011_-0.0030795918367346937	0.0
2	PNG	bin_012_-0.0029959183673469387	0.0
2	PNG	bin_013_-0.0029122448979591836	0.0
2	PNG	bin_014_-0.0028285714285714286	0.0
2	PNG	bin_015_-0.002744897959183673	0.0
2	PNG	bin_016_-0.0026612244897959185	0.0
2	PNG	bin_017_-0.002577551020408163	0.0
2	PNG	bin_018_-0.002493877551020408	0.0
2	PNG	bin_019_-0.002410204081632653	0.0
2	PNG	bin_020_-0.002326530612244898	0.0
2	PNG	bin_021_-0.002242857142857143	0.0
2	PNG	bin_022_-0.0021591836734693873	0.0
2	PNG	bin_023_-0.0020755102040816327	0.0
2	PNG	bin_024_-0.0019918367346938772	0.0
2	PNG	bin_025_-0.0019081632653061222	0.0
2	PNG	bin_026_-0.0018244897959183671	0.0
2	PNG	bin_027_-0.001740816326530612	0.0
2	PNG	bin_028_-0.001657142857142857	0.0
2	PNG	bin_029_-0.0015734693877551015	0.0
2	PNG	bin_030_-0.0014897959183673465	0.0
2	PNG	bin_031_-0.0014061224489795915	0.0
2	PNG	bin_032_-0.0013224489795918364	0.0
2	PNG	bin_033_-0.0012387755102040814	0.0
2	PNG	bin_034_-0.0011551020408163263	0.0
2	PNG	bin_035_-0.0010714285714285713	0.0
2	PNG	bin_036_-0.0009877551020408158	0.0
2	PNG	bin_037_-0.0009040816326530607	0.0
2	PNG	bin_038_-0.0008204081632653057	0.0
2	PNG	bin_039_-0.0007367346938775506	0.0
2	PNG	bin_040_-0.0006530612244897956	0.0
2	PNG	bin_041_-0.0005693877551020405	0.0
2	PNG	bin_042_-0.00048571428571428507	0.0
2	PNG	bin_043_-0.00040204081632653	0.0
2	PNG	bin_044_-0.000318367346938775	0.0
2	PNG	bin_045_-0.00023469387755101993	0.0
2	PNG	bin_046_-0.00015102040816326488	0.0
2	PNG	bin_047_-6.734693877550983e-05	10916.309579415478
2	PNG	bin_048_1.632653061224565e-05	1034.9099327796034
2	PNG	median	-2.2524859262021114e-06
3	PNG	median	-2.9105686615613263e-05
4	PNG	median	-2.5588340883073867e-05
5	PNG	bin_000_-0.004	0.0
5	PNG	bin_001_-0.003916326530612245	0.0
5	PNG	bin_002_-0.00383265306122449	0.0
5	PNG	bin_003_-0.0037489795918367345	0.0
5	PNG	bin_004_-0.0036653061224489795	0.0
5	PNG	bin_005_-0.0035816326530612244	0.0
5	PNG	bin_006_-0.0034979591836734694	0.0
5	PNG	bin_007_-0.0034142857142857143	0.0
5	PNG	bin_008_-0.0033306122448979593	0.0
5	PNG	bin_009_-0.0032469387755102042	0.0
5	PNG	bin_010_-0.0031632653061224487	0.0
5	PNG	bin_011_-0.0030795918367346937	0.0
5	PNG	bin_012_-0.0029959183673469387	0.0
5	PNG	bin_013_-0.0029122448979591836	0.0
5	PNG	bin_014_-0.0028285714285714286	0.0
5	PNG	bin_015_-0.002744897959183673	0.0
5	PNG	bin_016_-0.0026612244897959185	0.0
5	PNG	bin_017_-0.002577551020408163	0.0
5	PNG	bin_018_-0.002493877551020408	0.0
5	PNG	bin_019_-0.002410204081632653	0.0
5	PNG	bin_020_-0.002326530612244898	0.0
5	PNG	bin_021_-0.002242857142857143	0.0
5	PNG	bin_022_-0.0021591836734693873	0.0
5	PNG	bin_023_-0.0020755102040816327	0.0
5	PNG	bin_024_-0.0019918367346938772	0.0
5	PNG	bin_025_-0.0019081632653061222	0.0
5	PNG	bin_026_-0.0018244897959183671	0.0
5	PNG	bin_027_-0.001740816326530612	0.0
5	PNG	bin_028_-0.001657142857142857	0.0
5	PNG	bin_029_-0.0015734693877551015	0.0
5	PNG	bin_030_-0.0014897959183673465	0.0
5	PNG	bin_031_-0.0014061224489795915	0.0
5	PNG	bin_032_-0.0013224489795918364	0.0
5	PNG	bin_033_-0.0012387755102040814	0.0
5	PNG	bin_034_-0.0011551020408163263	0.0
5	PNG	bin_035_-0.0010714285714285713	0.0
5	PNG	bin_036_-0.0009877551020408158	0.0
5	PNG	bin_037_-0.0009040816326530607	0.0
5	PNG	bin_038_-0.0008204081632653057	0.0
5	PNG	bin_039_-0.0007367346938775506	0.0
5	PNG	bin_040_-0.0006530612244897956	0.0
5	PNG	bin_041_-0.0005693877551020405	0.0
5	PNG	bin_042_-0.00048571428571428507	0.0
5	PNG	bin_043_-0.00040204081632653	0.0
5	PNG	bin_044_-0.000318367346938775	0.0
5	PNG	bin_045_-0.00023469387755101993	0.0
5	PNG	bin_046_-0.00015102040816326488	4955.626408886907
5	PNG	bin_047_-6.734693877550983e-05	6985.64204626223
5	PNG	bin_048_1.632653061224565e-05	9.951057045957725
5	PNG	median	-6.207432117516895e-05
6	PNG	median	-0.0001262191841867378
7	PNG	median	-0.00011697221107462766
8	PNG	bin_000_-0.004	0.0
8	PNG	bin_001_-0.003916326530612245	0.0
8	PNG	bin_002_-0.00383265306122449	0.0
8	PNG	bin_003_-0.0037489795918367345	0.0
8	PNG	bin_004_-0.0036653061224489795	0.0
8	PNG	bin_005_-0.0035816326530612244	0.0
8	PNG	bin_006_-0.0034979591836734694	0.0
8	PNG	bin_007_-0.0034142857142857143	0.0
8	PNG	bin_008_-0.0033306122448979593	0.0
8	PNG	bin_009_-0.0032469387755102042	0.0
8	PNG	bin_010_-0.0031632653061224487	0.0
8	PNG	bin_011_-0.0030795918367346937	0.0
8	PNG	bin_012_-0.0029959183673469387	0.0
8	PNG	bin_013_-0.0029122448979591836	0.0
8	PNG	bin_014_-0.0028285714285714286	0.0
8	PNG	bin_015_-0.002744897959183673	0.0
8	PNG	bin_016_-0.0026612244897959185	0.0
8	PNG	bin_017_-0.002577551020408163	0.0
8	PNG	bin_018_-0.002493877551020408	0.0
8	PNG	bin_019_-0.002410204081632653	0.0
8	PNG	bin_020_-0.002326530612244898	0.0
8	PNG	bin_021_-0.002242857142857143	0.0
8	PNG	bin_022_-0.0021591836734693873	0.0
8	PNG	bin_023_-0.0020755102040816327	0.0
8	PNG	bin_024_-0.0019918367346938772	0.0
8	PNG	bin_025_-0.0019081632653061222	0.0
8	PNG	bin_026_-0.0018244897959183671	0.0
8	PNG	bin_027_-0.001740816326530612	0.0
8	PNG	bin_028_-0.001657142857142857	0.0
8	PNG	bin_029_-0.0015734693877551015	0.0
8	PNG	bin_030_-0.0014897959183673465	0.0
8	PNG	bin_031_-0.0014061224489795915	0.0
8	PNG	bin_032_-0.0013224489795918364	0.0
8	PNG	bin_033_-0.0012387755102040814	0.0
8	PNG	bin_034_-0.0011551020408163263	0.0
8	PNG	bin_035_-0.0010714285714285713	0.0
8	PNG	bin_036_-0.0009877551020408158	0.0
8	PNG	bin_037_-0.0009040816326530607	0.0
8	PNG	bin_038_-0.0008204081632653057	0.0
8	PNG	bin_039_-0.0007367346938775506	0.0
8	PNG	bin_040_-0.0006530612244897956	0.0
8	PNG	bin_041_-0.0005693877551020405	0.0
8	PNG	bin_042_-0.00048571428571428507	0.0
8	PNG	bin_043_-0.00040204081632653	0.0
8	PNG	bin_044_-0.000318367346938775	298.5317113787293
8	PNG	bin_045_-0.00023469387755101993	6557.746593286087
8	PNG	bin_046_-0.00015102040816326488	4925.773237749034
8	PNG	bin_047_-6.734693877550983e-05	169.16796978127906
8	PNG	bin_048_1.632653061224565e-05	0.0
8	PNG	median	-0.0001589280246000847
9	PNG	median	-0.00016426896010026662
10	PNG	median	-0.00018501097446425426
11	PNG	median	-0.00023354732173662336
12	PNG	bin_000_-0.004	0.0
12	PNG	bin_001_-0.003916326530612245	0.0
12	PNG	bin_002_-0.00383265306122449	0.0
12	PNG	bin_003_-0.0037489795918367345	0.0
12	PNG	bin_004_-0.0036653061224489795	0.0
12	PNG	bin_005_-0.0035816326530612244	0.0
12	PNG	bin_006_-0.0034979591836734694	0.0
12	PNG	bin_007_-0.0034142857142857143	0.0
12	PNG	bin_008_-0.0033306122448979593	0.0
12	PNG	bin_009_-0.0032469387755102042	0.0
12	PNG	bin_010_-0.0031632653061224487	0.0
12	PNG	bin_011_-0.0030795918367346937	0.0
12	PNG	bin_012_-0.0029959183673469387	0.0
12	PNG	bin_013_-0.0029122448979591836	0.0
12	PNG	bin_014_-0.0028285714285714286	0.0
12	PNG	bin_015_-0.002744897959183673	0.0
12	PNG	bin_016_-0.0026612244897959185	0.0
12	PNG	bin_017_-0.002577551020408163	0.0
12	PNG	bin_018_-0.002493877551020408	0.0
12	PNG	bin_019_-0.002410204081632653	0.0
12	PNG	bin_020_-0.002326530612244898	0.0
12	PNG	bin_021_-0.002242857142857143	0.0
12	PNG	bin_022_-0.0021591836734693873	0.0
12	PNG	bin_023_-0.0020755102040816327	0.0
12	PNG	bin_024_-0.0019918367346938772	0.0
12	PNG	bin_025_-0.0019081632653061222	0.0
12	PNG	bin_026_-0.0018244897959183671	0.0
12	PNG	bin_027_-0.001740816326530612	0.0
12	PNG	bin_028_-0.001657142857142857	0.0
12	PNG	bin_029_-0.0015734693877551015	0.0
12	PNG	bin_030_-0.0014897959183673465	0.0
12	PNG	bin_031_-0.0014061224489795915	0.0
12	PNG	bin_032_-0.0013224489795918364	0.0
12	PNG	bin_033_-0.0012387755102040814	0.0
12	PNG	bin_034_-0.0011551020408163263	0.0
12	PNG	bin_035_-0.0010714285714285713	0.0
12	PNG	bin_036_-0.0009877551020408158	0.0
12	PNG	bin_037_-0.0009040816326530607	0.0
12	PNG	bin_038_-0.0008204081632653057	0.0
12	PNG	bin_039_-0.0007367346938775506	0.0
12	PNG	bin_040_-0.0006530612244897956	0.0
12	PNG	bin_041_-0.0005693877551020405	0.0
12	PNG	bin_042_-0.00048571428571428507	59.70634227574586
12	PNG	bin_043_-0.00040204081632653	1641.9244125830112
12	PNG	bin_044_-0.000318367346938775	5602.445116874153
12	PNG	bin_045_-0.00023469387755101993	3940.6185901992267
12	PNG	bin_046_-0.00015102040816326488	676.6718791251197
12	PNG	bin_047_-6.734693877550983e-05	29.853171137872774
12	PNG	bin_048_1.632653061224565e-05	0.0
12	PNG	median	-0.0002531490640536883
13	PNG	median	-0.0002494189013534153
14	PNG	median	-0.00042105793579737857
15	PNG	bin_000_-0.004	0.0
15	PNG	bin_001_-0.003916326530612245	0.0
15	PNG	bin_002_-0.00383265306122449	0.0
15	PNG	bin_003_-0.0037489795918367345	0.0
15	PNG	bin_004_-0.0036653061224489795	0.0
15	PNG	bin_005_-0.0035816326530612244	0.0
15	PNG	bin_006_-0.0034979591836734694	0.0
15	PNG	bin_007_-0.0034142857142857143	0.0
15	PNG	bin_008_-0.0033306122448979593	0.0
15	PNG	bin_009_-0.0032469387755102042	0.0
15	PNG	bin_010_-0.0031632653061224487	0.0
15	PNG	bin_011_-0.0030795918367346937	0.0
15	PNG	bin_012_-0.0029959183673469387	0.0
15	PNG	bin_013_-0.0029122448979591836	0.0
15	PNG	bin_014_-0.0028285714285714286	0.0
15	PNG	bin_015_-0.002744897959183673	0.0
15	PNG	bin_016_-0.0026612244897959185	0.0
15	PNG	bin_017_-0.002577551020408163	0.0
15	PNG	bin_018_-0.002493877551020408	0.0
15	PNG	bin_019_-0.002410204081632653	0.0
15	PNG	bin_020_-0.002326530612244898	0.0
15	PNG	bin_021_-0.002242857142857143	0.0
15	PNG	bin_022_-0.0021591836734693873	0.0
15	PNG	bin_023_-0.0020755102040816327	0.0
15	PNG	bin_024_-0.0019918367346938772	0.0
15	PNG	bin_025_-0.0019081632653061222	0.0
15	PNG	bin_026_-0.0018244897959183671	0.0
15	PNG	bin_027_-0.001740816326530612	0.0
15	PNG	bin_028_-0.001657142857142857	0.0
15	PNG	bin_029_-0.0015734693877551015	0.0
15	PNG	bin_030_-0.0014897959183673465	0.0
15	PNG	bin_031_-0.0014061224489795915	0.0
15	PNG	bin_032_-0.0013224489795918364	0.0
15	PNG	bin_033_-0.0012387755102040814	0.0
15	PNG	bin_034_-0.0011551020408163263	0.0
15	PNG	bin_035_-0.0010714285714285713	0.0
15	PNG	bin_036_-0.0009877551020408158	0.0
15	PNG	bin_037_-0.0009040816326530607	29.85317113787293
15	PNG	bin_038_-0.0008204081632653057	228.87431205702578
15	PNG	bin_039_-0.0007367346938775506	1691.6796978127993
15	PNG	bin_040_-0.0006530612244897956	4129.688674072422
15	PNG	bin_041_-0.0005693877551020405	3990.373875428995
15	PNG	bin_042_-0.00048571428571428507	1631.9733555370535
15	PNG	bin_043_-0.00040204081632653	238.82536910298344
15	PNG	bin_044_-0.000318367346938775	9.951057045957644
15	PNG	bin_045_-0.00023469387755101993	0.0
15	PNG	bin_046_-0.00015102040816326488	0.0
15	PNG	bin_047_-6.734693877550983e-05	0.0
15	PNG	bin_048_1.632653061224565e-05	0.0
15	PNG	median	-0.0005719551997548582
0	THA	median	-4.9035668000375244e-05
1	THA	median	2.3404105889366684e-05
2	THA	bin_000_-0.004	0.0
2	THA	bin_001_-0.003916326530612245	0.0
2	THA	bin_002_-0.00383265306122449	0.0
2	THA	bin_003_-0.0037489795918367345	0.0
2	THA	bin_004_-0.0036653061224489795	0.0
2	THA	bin_005_-0.0035816326530612244	0.0
2	THA	bin_006_-0.0034979591836734694	0.0
2	THA	bin_007_-0.0034142857142857143	0.0
2	THA	bin_008_-0.0033306122448979593	0.0
2	THA	bin_009_-0.0032469387755102042	0.0
2	THA	bin_010_-0.0031632653061224487	0.0
2	THA	bin_011_-0.0030795918367346937	0.0
2	THA	bin_012_-0.0029959183673469387	0.0
2	THA	bin_013_-0.0029122448979591836	0.0
2	THA	bin_014_-0.0028285714285714286	0.0
2	THA	bin_015_-0.002744897959183673	0.0
2	THA	bin_016_-0.0026612244897959185	0.0
2	THA	bin_017_-0.002577551020408163	0.0
2	THA	bin_018_-0.002493877551020408	0.0
2	THA	bin_019_-0.002410204081632653	0.0
2	THA	bin_020_-0.002326530612244898	0.0
2	THA	bin_021_-0.002242857142857143	0.0
2	THA	bin_022_-0.0021591836734693873	0.0
2	THA	bin_023_-0.0020755102040816327	0.0
2	THA	bin_024_-0.0019918367346938772	0.0
2	THA	bin_025_-0.0019081632653061222	0.0
2	THA	bin_026_-0.0018244897959183671	0.0
2	THA	bin_027_-0.001740816326530612	0.0
2	THA	bin_028_-0.001657142857142857	0.0
2	THA	bin_029_-0.0015734693877551015	0.0
2	THA	bin_030_-0.0014897959183673465	0.0
2	THA	bin_031_-0.0014061224489795915	0.0
2	THA	bin_032_-0.0013224489795918364	0.0
2	THA	bin_033_-0.0012387755102040814	0.0
2	THA	bin_034_-0.0011551020408163263	0.0
2	THA	bin_035_-0.0010714285714285713	0.0
2	THA	bin_036_-0.0009877551020408158	0.0
2	THA	bin_037_-0.0009040816326530607	0.0
2	THA	bin_038_-0.0008204081632653057	0.0
2	THA	bin_039_-0.0007367346938775506	0.0
2	THA	bin_040_-0.0006530612244897956	0.0
2	THA	bin_041_-0.0005693877551020405	0.0
2	THA	bin_042_-0.00048571428571428507	0.0
2	THA	bin_043_-0.00040204081632653	0.0
2	THA	bin_044_-0.000318367346938775	0.0
2	THA	bin_045_-0.00023469387755101993	0.0
2	THA	bin_046_-0.00015102040816326488	880.8268987212491
2	THA	bin_047_-6.734693877550983e-05	7857.376312456557
2	THA	bin_048_1.632653061224565e-05	3213.0163010173105
2	THA	median	-8.234168432365673e-06
3	THA	median	-9.258992384092622e-05
4	THA	median	-8.175446633979353e-05
5	THA	bin_000_-0.004	0.0
5	THA	bin_001_-0.003916326530612245	0.0
5	THA	bin_002_-0.00383265306122449	0.0
5	THA	bin_003_-0.0037489795918367345	0.0
5	THA	bin_004_-0.0036653061224489795	0.0
5	THA	bin_005_-0.0035816326530612244	0.0
5	THA	bin_006_-0.0034979591836734694	0.0
5	THA	bin_007_-0.0034142857142857143	0.0
5	THA	bin_008_-0.0033306122448979593	0.0
5	THA	bin_009_-0.0032469387755102042	0.0
5	THA	bin_010_-0.0031632653061224487	0.0
5	THA	bin_011_-0.0030795918367346937	0.0
5	THA	bin_012_-0.0029959183673469387	0.0
5	THA	bin_013_-0.0029122448979591836	0.0
5	THA	bin_014_-0.0028285714285714286	0.0
5	THA	bin_015_-0.002744897959183673	0.0
5	THA	bin_016_-0.0026612244897959185	0.0
5	THA	bin_017_-0.002577551020408163	0.0
5	THA	bin_018_-0.002493877551020408	0.0
5	THA	bin_019_-0.002410204081632653	0.0
5	THA	bin_020_-0.002326530612244898	0.0
5	THA	bin_021_-0.002242857142857143	0.0
5	THA	bin_022_-0.0021591836734693873	0.0
5	THA	bin_023_-0.0020755102040816327	0.0
5	THA	bin_024_-0.0019918367346938772	0.0
5	THA	bin_025_-0.0019081632653061222	0.0
5	THA	bin_026_-0.0018244897959183671	0.0
5	THA	bin_027_-0.001740816326530612	0.0
5	THA	bin_028_-0.001657142857142857	0.0
5	THA	bin_029_-0.0015734693877551015	0.0
5	THA	bin_030_-0.0014897959183673465	0.0
5	THA	bin_031_-0.0014061224489795915	0.0
5	THA	bin_032_-0.0013224489795918364	0.0
5	THA	bin_033_-0.0012387755102040814	0.0
5	THA	bin_034_-0.0011551020408163263	0.0
5	THA	bin_035_-0.0010714285714285713	0.0
5	THA	bin_036_-0.0009877551020408158	0.0
5	THA	bin_037_-0.0009040816326530607	0.0
5	THA	bin_038_-0.0008204081632653057	0.0
5	THA	bin_039_-0.0007367346938775506	0.0
5	THA	bin_040_-0.0006530612244897956	0.0
5	THA	bin_041_-0.0005693877551020405	0.0
5	THA	bin_042_-0.00048571428571428507	79.60845636766115
5	THA	bin_043_-0.00040204081632653	726.427164354908
5	THA	bin_044_-0.000318367346938775	2875.855486281759
5	THA	bin_045_-0.00023469387755101993	4945.675351840949
5	THA	bin_046_-0.00015102040816326488	2627.079060132818
5	THA	bin_047_-6.734693877550983e-05	616.9655368493707
5	THA	bin_048_1.632653061224565e-05	79.6084563676618
5	THA	median	-0.00019615323730880812
6	THA	median	-0.0003960643835080594
7	THA	median	-0.00036780671241484856
8	THA	bin_000_-0.004	0.0
8	THA	bin_001_-0.003916326530612245	0.0
8	THA	bin_002_-0.00383265306122449	0.0
8	THA	bin_003_-0.0037489795918367345	0.0
8	THA	bin_004_-0.0036653061224489795	0.0
8	THA	bin_005_-0.0035816326530612244	0.0
8	THA	bin_006_-0.0034979591836734694	0.0
8	THA	bin_007_-0.0034142857142857143	0.0
8	THA	bin_008_-0.0033306122448979593	0.0
8	THA	bin_009_-0.0032469387755102042	0.0
8	THA	bin_010_-0.0031632653061224487	0.0
8	THA	bin_011_-0.0030795918367346937	0.0
8	THA	bin_012_-0.0029959183673469387	0.0
8	THA	bin_013_-0.0029122448979591836	0.0
8	THA	bin_014_-0.0028285714285714286	0.0
8	THA	bin_015_-0.002744897959183673	0.0
8	THA	bin_016_-0.0026612244897959185	0.0
8	THA	bin_017_-0.002577551020408163	0.0
8	THA	bin_018_-0.002493877551020408	0.0
8	THA	bin_019_-0.002410204081632653	0.0
8	THA	bin_020_-0.002326530612244898	0.0
8	THA	bin_021_-0.002242857142857143	0.0
8	THA	bin_022_-0.0021591836734693873	0.0
8	THA	bin_023_-0.0020755102040816327	0.0
8	THA	bin_024_-0.0019918367346938772	0.0
8	THA	bin_025_-0.0019081632653061222	0.0
8	THA	bin_026_-0.0018244897959183671	0.0
8	THA	bin_027_-0.001740816326530612	0.0
8	THA	bin_028_-0.001657142857142857	0.0
8	THA	bin_029_-0.0015734693877551015	0.0
8	THA	bin_030_-0.0014897959183673465	0.0
8	THA	bin_031_-0.0014061224489795915	0.0
8	THA	bin_032_-0.0013224489795918364	0.0
8	THA	bin_033_-0.0012387755102040814	0.0
8	THA	bin_034_-0.0011551020408163263	0.0
8	THA	bin_035_-0.0010714285714285713	0.0
8	THA	bin_036_-0.0009877551020408158	0.0
8	THA	bin_037_-0.0009040816326530607	39.804228183830574
8	THA	bin_038_-0.0008204081632653057	258.7274831948987
8	THA	bin_039_-0.0007367346938775506	855.7909059523573
8	THA	bin_040_-0.0006530612244897956	2189.2325501106816
8	THA	bin_041_-0.0005693877551020405	2995.268170833235
8	THA	bin_042_-0.00048571428571428507	3114.6808553847422
8	THA	bin_043_-0.00040204081632653	1592.169127353223
8	THA	bin_044_-0.000318367346938775	587.112365711501
8	THA	bin_045_-0.00023469387755101993	258.7274831948987
8	THA	bin_046_-0.00015102040816326488	59.70634227574586
8	THA	bin_047_-6.734693877550983e-05	0.0
8	THA	bin_048_1.632653061224565e-05	0.0
8	THA	median	-0.0004964303636337711
9	THA	median	-0.0005149855010909574
10	THA	median	-0.0005806439862489121
11	THA	median	-0.0007354074897705021
12	THA	bin_000_-0.004	0.0
12	THA	bin_001_-0.003916326530612245	0.0
12	THA	bin_002_-0.00383265306122449	0.0
12	THA	bin_003_-0.0037489795918367345	0.0
12	THA	bin_004_-0.0036653061224489795	0.0
12	THA	bin_005_-0.0035816326530612244	0.0
12	THA	bin_006_-0.0034979591836734694	0.0
12	THA	bin_007_-0.0034142857142857143	0.0
12	THA	bin_008_-0.0033306122448979593	0.0
12	THA	bin_009_-0.0032469387755102042	0.0
12	THA	bin_010_-0.0031632653061224487	0.0
12	THA	bin_011_-0.0030795918367346937	0.0
12	THA	bin_012_-0.0029959183673469387	0.0
12	THA	bin_013_-0.0029122448979591836	0.0
12	THA	bin_014_-0.0028285714285714286	0.0
12	THA	bin_015_-0.002744897959183673	0.0
12	THA	bin_016_-0.0026612244897959185	0.0
12	THA	bin_017_-0.002577551020408163	0.0
12	THA	bin_018_-0.002493877551020408	0.0
12	THA	bin_019_-0.002410204081632653	0.0
12	THA	bin_020_-0.002326530612244898	0.0
12	THA	bin_021_-0.002242857142857143	0.0
12	THA	bin_022_-0.0021591836734693873	0.0
12	THA	bin_023_-0.0020755102040816327	0.0
12	THA	bin_024_-0.0019918367346938772	0.0
12	THA	bin_025_-0.0019081632653061222	0.0
12	THA	bin_026_-0.0018244897959183671	0.0
12	THA	bin_027_-0.001740816326530612	0.0
12	THA	bin_028_-0.001657142857142857	0.0
12	THA	bin_029_-0.0015734693877551015	0.0
12	THA	bin_030_-0.0014897959183673465	19.902114091915287
12	THA	bin_031_-0.0014061224489795915	59.70634227574586
12	THA	bin_032_-0.0013224489795918364	149.26585568936466
12	THA	bin_033_-0.0012387755102040814	507.50390934383984
12	THA	bin_034_-0.0011551020408163263	726.427164354908
12	THA	bin_035_-0.0010714285714285713	1024.958875733632
12	THA	bin_036_-0.0009877551020408158	1980.260352145571
12	THA	bin_037_-0.0009040816326530607	1910.6029528238676
12	THA	bin_038_-0.0008204081632653057	1731.48392599663
12	THA	bin_039_-0.0007367346938775506	1592.169127353223
12	THA	bin_040_-0.0006530612244897956	1005.056761641722
12	THA	bin_041_-0.0005693877551020405	587.1123657114979
12	THA	bin_042_-0.00048571428571428507	398.04228183830577
12	THA	bin_043_-0.00040204081632653	159.2169127353223
12	THA	bin_044_-0.000318367346938775	59.70634227574586
12	THA	bin_045_-0.00023469387755101993	39.804228183830574
12	THA	bin_046_-0.00015102040816326488	0.0
12	THA	bin_047_-6.734693877550983e-05	0.0
12	THA	bin_048_1.632653061224565e-05	0.0
12	THA	median	-0.0008404476046722013
13	THA	median	-0.0008361638294860926
14	THA	median	-0.0014519296587979244
15	THA	bin_000_-0.004	0.0
15	THA	bin_001_-0.003916326530612245	0.0
15	THA	bin_002_-0.00383265306122449	0.0
15	THA	bin_003_-0.0037489795918367345	0.0
15	THA	bin_004_-0.0036653061224489795	0.0
15	THA	bin_005_-0.0035816326530612244	0.0
15	THA	bin_006_-0.0034979591836734694	0.0
15	THA	bin_007_-0.0034142857142857143	0.0
15	THA	bin_008_-0.0033306122448979593	0.0
15	THA	bin_009_-0.0032469387755102042	9.951057045957592
15	THA	bin_010_-0.0031632653061224487	0.0
15	THA	bin_011_-0.0030795918367346937	0.0
15	THA	bin_012_-0.0029959183673469387	19.902114091915287
15	THA	bin_013_-0.0029122448979591836	29.85317113787293
15	THA	bin_014_-0.0028285714285714286	59.70634227574555
15	THA	bin_015_-0.002744897959183673	89.55951341361926
15	THA	bin_016_-0.0026612244897959185	119.4126845514911
15	THA	bin_017_-0.002577551020408163	268.67854024085636
15	THA	bin_018_-0.002493877551020408	437.84651002213633
15	THA	bin_019_-0.002410204081632653	646.8187079872469
15	THA	bin_020_-0.002326530612244898	1154.3226173310866
15	THA	bin_021_-0.002242857142857143	1174.2247314229958
15	THA	bin_022_-0.0021591836734693873	1104.5673321013041
15	THA	bin_023_-0.0020755102040816327	1283.6863589285294
15	THA	bin_024_-0.0019918367346938772	1204.077902560875
15	THA	bin_025_-0.0019081632653061222	1343.3927012042818
15	THA	bin_026_-0.0018244897959183671	835.888791860442
15	THA	bin_027_-0.001740816326530612	676.6718791251197
15	THA	bin_028_-0.001657142857142857	577.1613086655403
15	THA	bin_029_-0.0015734693877551015	398.04228183830577
15	THA	bin_030_-0.0014897959183673465	268.67854024085636
15	THA	bin_031_-0.0014061224489795915	89.55951341361879
15	THA	bin_032_-0.0013224489795918364	109.46162750553408
15	THA	bin_033_-0.0012387755102040814	29.85317113787293
15	THA	bin_034_-0.0011551020408163263	19.902114091915287
15	THA	bin_035_-0.0010714285714285713	0.0
15	THA	bin_036_-0.0009877551020408158	0.0
15	THA	bin_037_-0.0009040816326530607	0.0
15	THA	bin_038_-0.0008204081632653057	0.0
15	THA	bin_039_-0.0007367346938775506	0.0
15	THA	bin_040_-0.0006530612244897956	0.0
15	THA	bin_041_-0.0005693877551020405	0.0
15	THA	bin_042_-0.00048571428571428507	0.0
15	THA	bin_043_-0.00040204081632653	0.0
15	THA	bin_044_-0.000318367346938775	0.0
15	THA	bin_045_-0.00023469387755101993	0.0
15	THA	bin_046_-0.00015102040816326488	0.0
15	THA	bin_047_-6.734693877550983e-05	0.0
15	THA	bin_048_1.632653061224565e-05	0.0
15	THA	median	-0.0020118869715491606
