# Supplementary material for: The social costs of tropical cyclones
Source: Nat Commun. 2023 Nov 23;14:7294. doi: 10.1038/s41467-023-43114-4 (PMC10667268; doi:10.1038/s41467-023-43114-4)
Supplement: Supplementary file 4 — Source Data [file 41467_2023_43114_MOESM4_ESM.zip › figs12a.csv]

year	rcp	rho	eta	dec17	dec50	dec83	SSP
2011.0	rcp26	0.001	1.01	-0.05707065155120905	0.008635509813721761	0.07527374160890517	SSP2
2011.0	rcp26	0.015	1.45	-0.05707065155120905	0.008635509813721761	0.07527374160890517	SSP2
2011.0	rcp26	0.02	1.5	-0.05707065155120905	0.008635509813721761	0.07527374160890517	SSP2
2011.0	rcp60	0.001	1.01	-0.0567314017184087	0.010818920506620557	0.0773469788350416	SSP2
2011.0	rcp60	0.015	1.45	-0.0567314017184087	0.010818920506620557	0.0773469788350416	SSP2
2011.0	rcp60	0.02	1.5	-0.0567314017184087	0.010818920506620557	0.0773469788350416	SSP2
2011.0	rcp85	0.001	1.01	-0.055073302893837904	0.011703188101583297	0.07975182688809257	SSP2
2011.0	rcp85	0.015	1.45	-0.055073302893837904	0.011703188101583297	0.07975182688809257	SSP2
2011.0	rcp85	0.02	1.5	-0.055073302893837904	0.011703188101583297	0.07975182688809257	SSP2
2012.0	rcp26	0.001	1.01	-0.08823801451307668	0.016530821444725494	0.12336565400792093	SSP2
2012.0	rcp26	0.015	1.45	-0.08645731158295539	0.016158983057379894	0.12062015520112301	SSP2
2012.0	rcp26	0.02	1.5	-0.08596978999721204	0.016062519775411385	0.11990333560923055	SSP2
2012.0	rcp60	0.001	1.01	-0.08807099371030662	0.020024292726986737	0.12718607829028286	SSP2
2012.0	rcp60	0.015	1.45	-0.08629249846758129	0.019585572781264562	0.12435917252046746	SSP2
2012.0	rcp60	0.02	1.5	-0.08580342474405718	0.019470222971889	0.12362338212668987	SSP2
2012.0	rcp85	0.001	1.01	-0.10054972466618634	0.005710736263155575	0.11467872662165231	SSP2
2012.0	rcp85	0.015	1.45	-0.0984994386215067	0.005589041843084076	0.11212596064163591	SSP2
2012.0	rcp85	0.02	1.5	-0.09793769606661147	0.0055564065305466065	0.11145933395829725	SSP2
2013.0	rcp26	0.001	1.01	-0.12860000509438116	0.018452951787826938	0.16670285993152187	SSP2
2013.0	rcp26	0.015	1.45	-0.12336455863192697	0.01759631373419421	0.15930567574235513	SSP2
2013.0	rcp26	0.02	1.5	-0.12195518667148195	0.017383101253704177	0.157414401060916	SSP2
2013.0	rcp60	0.001	1.01	-0.12169427423108564	0.026570571642578634	0.18282982989260452	SSP2
2013.0	rcp60	0.015	1.45	-0.11674948516407671	0.025407838115370732	0.17473709128868986	SSP2
2013.0	rcp60	0.02	1.5	-0.11541640062695904	0.02510637246082605	0.17266147803016316	SSP2
2013.0	rcp85	0.001	1.01	-0.1343436965815091	0.016521921949856654	0.17014442858120496	SSP2
2013.0	rcp85	0.015	1.45	-0.1289210172657159	0.01575884127126655	0.1626265046117501	SSP2
2013.0	rcp85	0.02	1.5	-0.1274527867154483	0.015567539211086855	0.16069654898646335	SSP2
2014.0	rcp26	0.001	1.01	-0.16416726117139013	0.029208376981204542	0.22178438070915857	SSP2
2014.0	rcp26	0.015	1.45	-0.1540304069047566	0.027167192831074976	0.20709700041558632	SSP2
2014.0	rcp26	0.02	1.5	-0.15137190442557324	0.026673894332315227	0.20341527842036455	SSP2
2014.0	rcp60	0.001	1.01	-0.1584168365179518	0.035780430308072306	0.2418976228479149	SSP2
2014.0	rcp60	0.015	1.45	-0.14874359963518796	0.03346297559432968	0.22575149938733746	SSP2
2014.0	rcp60	0.02	1.5	-0.14619551049276697	0.03287414620675252	0.2217228857258441	SSP2
2014.0	rcp85	0.001	1.01	-0.1686122265656111	0.02689848895767077	0.22770269177618407	SSP2
2014.0	rcp85	0.015	1.45	-0.1581605444413092	0.02512414944655543	0.21263001197607023	SSP2
2014.0	rcp85	0.02	1.5	-0.1554239417146609	0.024676643246301536	0.2088553470066778	SSP2
2015.0	rcp26	0.001	1.01	-0.18315486691643665	0.046001103979921666	0.2765764430233824	SSP2
2015.0	rcp26	0.015	1.45	-0.1678450148846084	0.04175632147700045	0.2522463196650095	SSP2
2015.0	rcp26	0.02	1.5	-0.16396551559802014	0.04074661531804588	0.24626545517873366	SSP2
2015.0	rcp60	0.001	1.01	-0.18643394296490454	0.05155084012367521	0.29656127852681174	SSP2
2015.0	rcp60	0.015	1.45	-0.17145736106847095	0.04711251092980766	0.2700488093767132	SSP2
2015.0	rcp60	0.02	1.5	-0.16754427699866842	0.0460045140733136	0.2636050313647318	SSP2
2015.0	rcp85	0.001	1.01	-0.20263014613469443	0.03069995236180156	0.2730455549033725	SSP2
2015.0	rcp85	0.015	1.45	-0.18591377080983243	0.02803150509876458	0.2489143761428727	SSP2
2015.0	rcp85	0.02	1.5	-0.18163902420413974	0.02737126467192696	0.24300677361924128	SSP2
2016.0	rcp26	0.001	1.01	-0.2099812338777771	0.058925286027991255	0.32622542700294804	SSP2
2016.0	rcp26	0.015	1.45	-0.18808861708228092	0.05222095451081058	0.2905427834173529	SSP2
2016.0	rcp26	0.02	1.5	-0.18264104506043224	0.05064881283253497	0.2819394622856026	SSP2
2016.0	rcp60	0.001	1.01	-0.2218285422027051	0.05165751364255697	0.33946406016265046	SSP2
2016.0	rcp60	0.015	1.45	-0.19965442711542256	0.04596451506857007	0.3019050344390029	SSP2
2016.0	rcp60	0.02	1.5	-0.19399466494541512	0.04460016671823347	0.29293110085820484	SSP2
2016.0	rcp85	0.001	1.01	-0.2323754542079782	0.04198974979901528	0.3243906729574936	SSP2
2016.0	rcp85	0.015	1.45	-0.20855379336955504	0.03746164776762809	0.28876610984415046	SSP2
2016.0	rcp85	0.02	1.5	-0.2025617608822088	0.03636118513095104	0.2802159369198168	SSP2
2017.0	rcp26	0.001	1.01	-0.22749874920020932	0.07488111049653647	0.3806954105699191	SSP2
2017.0	rcp26	0.015	1.45	-0.1991542993130021	0.06506061394102633	0.3312175176444281	SSP2
2017.0	rcp26	0.02	1.5	-0.19223400499794024	0.06275889696107484	0.3195198854148674	SSP2
2017.0	rcp60	0.001	1.01	-0.24468737959599768	0.06720143659790886	0.388895427671445	SSP2
2017.0	rcp60	0.015	1.45	-0.21539148705853722	0.058526696820047075	0.33785745262368994	SSP2
2017.0	rcp60	0.02	1.5	-0.20803804760274872	0.05645849835535689	0.3258560404209761	SSP2
2017.0	rcp85	0.001	1.01	-0.25697419609130706	0.05288127651611424	0.3746669093380396	SSP2
2017.0	rcp85	0.015	1.45	-0.22574432787217652	0.04617481546371358	0.3260109109114168	SSP2
2017.0	rcp85	0.02	1.5	-0.21799195012716147	0.04455962475611773	0.3144989960863309	SSP2
2018.0	rcp26	0.001	1.01	-0.22912706226226484	0.09874765321891217	0.4392723929946371	SSP2
2018.0	rcp26	0.015	1.45	-0.196038913129659	0.08396247246875627	0.3737868244893535	SSP2
2018.0	rcp26	0.02	1.5	-0.18812398210018957	0.08052378695383523	0.35848419569053547	SSP2
2018.0	rcp60	0.001	1.01	-0.27214956314542027	0.07748810873381415	0.4350374803163683	SSP2
2018.0	rcp60	0.015	1.45	-0.23474498133129038	0.0657364480906839	0.369090359085097	SSP2
2018.0	rcp60	0.02	1.5	-0.2254780660483351	0.06301746087595125	0.3538599554328187	SSP2
2018.0	rcp85	0.001	1.01	-0.2812168450591534	0.0648393855231429	0.42188338544889814	SSP2
2018.0	rcp85	0.015	1.45	-0.24167060983233615	0.05549552810014736	0.3588713455816375	SSP2
2018.0	rcp85	0.02	1.5	-0.2320431779263512	0.05326214093634991	0.34414868521061587	SSP2
2019.0	rcp26	0.001	1.01	-0.2406281054891326	0.11612133400997321	0.49379868871982013	SSP2
2019.0	rcp26	0.015	1.45	-0.2013436745537236	0.09660226273291023	0.41084426718574674	SSP2
2019.0	rcp26	0.02	1.5	-0.19209424800672814	0.09210520695487842	0.39174112604783845	SSP2
2019.0	rcp60	0.001	1.01	-0.29653557762160304	0.08911109438859607	0.47535070110217637	SSP2
2019.0	rcp60	0.015	1.45	-0.2503543219415307	0.07396850921014188	0.39458217341358703	SSP2
2019.0	rcp60	0.02	1.5	-0.23912336306579396	0.07050076109599208	0.37610585651486766	SSP2
2019.0	rcp85	0.001	1.01	-0.30100168227809515	0.07659654829728896	0.4666315619158523	SSP2
2019.0	rcp85	0.015	1.45	-0.25356705878966407	0.06419399107750563	0.3881107362203853	SSP2
2019.0	rcp85	0.02	1.5	-0.24210223900911076	0.061260918043315536	0.37001603715264864	SSP2
2020.0	rcp26	0.001	1.01	-0.25665130199669717	0.13311704337070365	0.5451918696773204	SSP2
2020.0	rcp26	0.015	1.45	-0.21058687224097106	0.10870678515198401	0.4438310344685145	SSP2
2020.0	rcp26	0.02	1.5	-0.19980353266501288	0.10309098095301346	0.4207632369172234	SSP2
2020.0	rcp60	0.001	1.01	-0.30902118513604826	0.10845390722020104	0.5207561761952599	SSP2
2020.0	rcp60	0.015	1.45	-0.2551340409986621	0.0882610926244967	0.42314221446858713	SSP2
2020.0	rcp60	0.02	1.5	-0.24227579435471425	0.08366169864690098	0.4010496202638667	SSP2
2020.0	rcp85	0.001	1.01	-0.32021969507756504	0.08570537504429092	0.5049537781402478	SSP2
2020.0	rcp85	0.015	1.45	-0.2641523813452985	0.06987569513725647	0.4113189172784586	SSP2
2020.0	rcp85	0.02	1.5	-0.2508106238129104	0.06625454711373636	0.389924740676612	SSP2
2021.0	rcp26	0.001	1.01	-0.2569985222109238	0.16298393037286318	0.6025408480554975	SSP2
2021.0	rcp26	0.015	1.45	-0.20646709686994819	0.13043422843687394	0.48032371081859726	SSP2
2021.0	rcp26	0.02	1.5	-0.1947931880094311	0.12300113138219623	0.4527622839161401	SSP2
2021.0	rcp60	0.001	1.01	-0.3271335075467919	0.11963957731430562	0.5628137741168484	SSP2
2021.0	rcp60	0.015	1.45	-0.2646566278194755	0.09501228566540233	0.44800612571409776	SSP2
2021.0	rcp60	0.02	1.5	-0.24988818070826052	0.08951005120794084	0.422196816632707	SSP2
2021.0	rcp85	0.001	1.01	-0.33199789802819074	0.10308313237968171	0.5511450512929662	SSP2
2021.0	rcp85	0.015	1.45	-0.26798156128737943	0.08197860111038896	0.4388595160231362	SSP2
2021.0	rcp85	0.02	1.5	-0.25297157126373737	0.07725846437536403	0.413632968661909	SSP2
2022.0	rcp26	0.001	1.01	-0.2585777565450142	0.18594891473801003	0.6525016091249028	SSP2
2022.0	rcp26	0.015	1.45	-0.2037925939869499	0.1456543190731743	0.5095141260224074	SSP2
2022.0	rcp26	0.02	1.5	-0.19118329563840417	0.13657804450475042	0.47759606430266527	SSP2
2022.0	rcp60	0.001	1.01	-0.34403257910243407	0.12978280034378392	0.5982043205870434	SSP2
2022.0	rcp60	0.015	1.45	-0.27292171621938704	0.10081650397140714	0.46652521326791274	SSP2
2022.0	rcp60	0.02	1.5	-0.2563033593121543	0.09443574480237618	0.4371876657784984	SSP2
2022.0	rcp85	0.001	1.01	-0.3393866592086414	0.11800792731526473	0.5897010459775377	SSP2
2022.0	rcp85	0.015	1.45	-0.26827866270464595	0.09192008622021727	0.4600938292970469	SSP2
2022.0	rcp85	0.02	1.5	-0.2518379396886395	0.0861421543388178	0.4312698677200235	SSP2
2023.0	rcp26	0.001	1.01	-0.2809733012647585	0.20513047359786732	0.6978583217156334	SSP2
2023.0	rcp26	0.015	1.45	-0.21785689052903068	0.15746354628797343	0.5341687335163214	SSP2
2023.0	rcp26	0.02	1.5	-0.20335510050358513	0.14683186626096384	0.4980044073535768	SSP2
2023.0	rcp60	0.001	1.01	-0.3449550200625853	0.14072085519092045	0.6385355252830148	SSP2
2023.0	rcp60	0.015	1.45	-0.2689510805532808	0.10690096928958835	0.4880219555627556	SSP2
2023.0	rcp60	0.02	1.5	-0.25124923950396555	0.09956451381950267	0.4548246553626181	SSP2
2023.0	rcp85	0.001	1.01	-0.35216953338290286	0.1297741001646923	0.6267941846691218	SSP2
2023.0	rcp85	0.015	1.45	-0.27310460777583434	0.09872063419312642	0.479327482538955	SSP2
2023.0	rcp85	0.02	1.5	-0.2549554684599307	0.09196407909695613	0.44674278162154785	SSP2
2024.0	rcp26	0.001	1.01	-0.27252090123941625	0.23078296311317717	0.7482546300389163	SSP2
2024.0	rcp26	0.015	1.45	-0.20700360555321393	0.17359601063006885	0.5612592892807504	SSP2
2024.0	rcp26	0.02	1.5	-0.19215125131151906	0.16096994515270382	0.5203386330270232	SSP2
2024.0	rcp60	0.001	1.01	-0.35240704388473293	0.15300066714557897	0.6769393337349026	SSP2
2024.0	rcp60	0.015	1.45	-0.27015374514761115	0.11360567462272064	0.5070052392299235	SSP2
2024.0	rcp60	0.02	1.5	-0.2510140038999295	0.10519745497445321	0.46992847626329004	SSP2
2024.0	rcp85	0.001	1.01	-0.35613665695860763	0.1512826698533701	0.6710499712290703	SSP2
2024.0	rcp85	0.015	1.45	-0.2706342683672271	0.11309779673879423	0.502813660264487	SSP2
2024.0	rcp85	0.02	1.5	-0.2512576795431337	0.10482210031407899	0.466033201820367	SSP2
2025.0	rcp26	0.001	1.01	-0.27592237906713224	0.24745887992066434	0.7931437372530462	SSP2
2025.0	rcp26	0.015	1.45	-0.2061350729440379	0.18256701860590013	0.5838666857485467	SSP2
2025.0	rcp26	0.02	1.5	-0.1903709091442618	0.16839720249602533	0.5383861062071695	SSP2
2025.0	rcp60	0.001	1.01	-0.356842525985344	0.16574434192228316	0.7097712531548479	SSP2
2025.0	rcp60	0.015	1.45	-0.2686223421761808	0.12064047908140937	0.5214486858929055	SSP2
2025.0	rcp60	0.02	1.5	-0.2482635378462138	0.11107336056675782	0.48068640154781606	SSP2
2025.0	rcp85	0.001	1.01	-0.3686079612481426	0.1610976616746032	0.7040153578823207	SSP2
2025.0	rcp85	0.015	1.45	-0.2751337966631546	0.11794248044734353	0.5170435889995887	SSP2
2025.0	rcp85	0.02	1.5	-0.2541011578999464	0.10869132520766585	0.47662981045266706	SSP2
2026.0	rcp26	0.001	1.01	-0.27305262820950854	0.268843888086953	0.8406922521636332	SSP2
2026.0	rcp26	0.015	1.45	-0.20057503442566485	0.1947070971353645	0.6077130869850788	SSP2
2026.0	rcp26	0.02	1.5	-0.1842755080509414	0.17861919224358588	0.5573971937687028	SSP2
2026.0	rcp60	0.001	1.01	-0.36004733976762615	0.18694930316412534	0.748754836146397	SSP2
2026.0	rcp60	0.015	1.45	-0.26683509737665684	0.13391576063146063	0.5396511134701548	SSP2
2026.0	rcp60	0.02	1.5	-0.24537391558031563	0.12267611093375469	0.4947318416069816	SSP2
2026.0	rcp85	0.001	1.01	-0.3791792144110954	0.18022108238591067	0.7454684899417688	SSP2
2026.0	rcp85	0.015	1.45	-0.27847507770879215	0.12938289749957055	0.5371262805616833	SSP2
2026.0	rcp85	0.02	1.5	-0.2558551603770695	0.11856270050421908	0.49243388190139015	SSP2
2027.0	rcp26	0.001	1.01	-0.266263683903756	0.2965874584956923	0.8911425613460753	SSP2
2027.0	rcp26	0.015	1.45	-0.1918128304685129	0.21037435734226137	0.6322759915204016	SSP2
2027.0	rcp26	0.02	1.5	-0.17523996240830145	0.19189944242549636	0.5767905717500393	SSP2
2027.0	rcp60	0.001	1.01	-0.36875397188972636	0.1986906683974313	0.7860824781330676	SSP2
2027.0	rcp60	0.015	1.45	-0.2680616397681578	0.13981316534590807	0.5564543459464587	SSP2
2027.0	rcp60	0.02	1.5	-0.245169858024897	0.1274126565631788	0.5074351886289759	SSP2
2027.0	rcp85	0.001	1.01	-0.38244000357706787	0.1957500444765386	0.7840831637884238	SSP2
2027.0	rcp85	0.015	1.45	-0.27602999431632164	0.13761820466618968	0.5541360681344484	SSP2
2027.0	rcp85	0.02	1.5	-0.25227226006336173	0.12538382991886032	0.505273734076287	SSP2
2028.0	rcp26	0.001	1.01	-0.26108451781896075	0.32532263881075274	0.9461122776654827	SSP2
2028.0	rcp26	0.015	1.45	-0.1846644516325264	0.2261848193587555	0.6592718080130617	SSP2
2028.0	rcp26	0.02	1.5	-0.16781195839488525	0.2051664147105099	0.5982727327857978	SSP2
2028.0	rcp60	0.001	1.01	-0.37306547435706944	0.21777087173729406	0.8251346060622565	SSP2
2028.0	rcp60	0.015	1.45	-0.2669730040147822	0.15045861696535515	0.5738420563272728	SSP2
2028.0	rcp60	0.02	1.5	-0.24293548002945145	0.13634913369413632	0.5205123359034104	SSP2
2028.0	rcp85	0.001	1.01	-0.39602890321820744	0.2031451743911602	0.8200060102763298	SSP2
2028.0	rcp85	0.015	1.45	-0.2808813950319137	0.13980297747833947	0.569548936474036	SSP2
2028.0	rcp85	0.02	1.5	-0.2554070849087027	0.12668839619162084	0.5165971156152981	SSP2
2029.0	rcp26	0.001	1.01	-0.25493304639959297	0.3560828395581331	1.001822485827427	SSP2
2029.0	rcp26	0.015	1.45	-0.17718813140429726	0.24326586706759004	0.6859406730402527	SSP2
2029.0	rcp26	0.02	1.5	-0.1601837341797879	0.21951295055187306	0.6192566464022515	SSP2
2029.0	rcp60	0.001	1.01	-0.3774381613104147	0.2371752550777318	0.8659954522292692	SSP2
2029.0	rcp60	0.015	1.45	-0.2654988457355021	0.16090998486336813	0.5917089569931462	SSP2
2029.0	rcp60	0.02	1.5	-0.2403462446734261	0.14508698519773447	0.533919408261289	SSP2
2029.0	rcp85	0.001	1.01	-0.40206127931774377	0.22421180709671149	0.8607059220732686	SSP2
2029.0	rcp85	0.015	1.45	-0.28095411662008773	0.15141083920502454	0.5872334529835028	SSP2
2029.0	rcp85	0.02	1.5	-0.25422072945688173	0.13644668120296968	0.5298057017686539	SSP2
2030.0	rcp26	0.001	1.01	-0.2525147730736458	0.38367143243118285	1.0593937964284452	SSP2
2030.0	rcp26	0.015	1.45	-0.172284899240056	0.2571256496758304	0.7129285329829678	SSP2
2030.0	rcp26	0.02	1.5	-0.15491697263494247	0.23076560920402694	0.6401838611288249	SSP2
2030.0	rcp60	0.001	1.01	-0.3857796955009233	0.24953157091769865	0.9013606285351512	SSP2
2030.0	rcp60	0.015	1.45	-0.2671635216425753	0.16620406620511677	0.6059053486730422	SSP2
2030.0	rcp60	0.02	1.5	-0.24061089241729922	0.14904601496231482	0.5439229375240183	SSP2
2030.0	rcp85	0.001	1.01	-0.39650142081108525	0.25067741982463376	0.904519877604348	SSP2
2030.0	rcp85	0.015	1.45	-0.27201120840543186	0.16603988231910805	0.6066685902981298	SSP2
2030.0	rcp85	0.02	1.5	-0.24481964099042922	0.14882992606849785	0.5445357747764754	SSP2
2031.0	rcp26	0.001	1.01	-0.24755754969790691	0.41665364799527493	1.1200773478960746	SSP2
2031.0	rcp26	0.015	1.45	-0.16667867708378567	0.2745765835357596	0.7410943871454184	SSP2
2031.0	rcp26	0.02	1.5	-0.14914025798947586	0.24515477293484841	0.6621686546813335	SSP2
2031.0	rcp60	0.001	1.01	-0.3846685810976093	0.2667302919764549	0.9396669454496159	SSP2
2031.0	rcp60	0.015	1.45	-0.2625770227754661	0.17478249138659832	0.6214297505134626	SSP2
2031.0	rcp60	0.02	1.5	-0.2353849508951784	0.15593715140669678	0.5550127049936934	SSP2
2031.0	rcp85	0.001	1.01	-0.3952135724591984	0.26379678374526366	0.9414179259718438	SSP2
2031.0	rcp85	0.015	1.45	-0.2679113799069184	0.17102217872217237	0.6205660557228937	SSP2
2031.0	rcp85	0.02	1.5	-0.2399675125230151	0.15244440551823799	0.5541565230287409	SSP2
2032.0	rcp26	0.001	1.01	-0.23934023074511615	0.44672957400624674	1.1837711847915984	SSP2
2032.0	rcp26	0.015	1.45	-0.15868713326742495	0.2895658298156835	0.7707707418156861	SSP2
2032.0	rcp26	0.02	1.5	-0.14129752297556578	0.25720871712077314	0.685146091155543	SSP2
2032.0	rcp60	0.001	1.01	-0.38455958654265143	0.28862958575774	0.9793141769739941	SSP2
2032.0	rcp60	0.015	1.45	-0.25899860955124687	0.18546621901586977	0.6368327496867634	SSP2
2032.0	rcp60	0.02	1.5	-0.23099154185628568	0.16455404923131683	0.5658572043409998	SSP2
2032.0	rcp85	0.001	1.01	-0.3823407364485558	0.29720359112526673	0.9889733919853733	SSP2
2032.0	rcp85	0.015	1.45	-0.25557548453808693	0.18944552371110976	0.640759463826818	SSP2
2032.0	rcp85	0.02	1.5	-0.22785825464589482	0.16796723213019552	0.5692071177660375	SSP2
2033.0	rcp26	0.001	1.01	-0.23452761533041241	0.4711690164190834	1.2418005715407507	SSP2
2033.0	rcp26	0.015	1.45	-0.15264711961721744	0.30051773172075735	0.795549314790184	SSP2
2033.0	rcp26	0.02	1.5	-0.13518859631608296	0.2655425849355819	0.7035803225539805	SSP2
2033.0	rcp60	0.001	1.01	-0.39340370150966136	0.30474438552721805	1.0184387663933643	SSP2
2033.0	rcp60	0.015	1.45	-0.2599788500202267	0.19220090440609325	0.6512752670145262	SSP2
2033.0	rcp60	0.02	1.5	-0.23064632258193493	0.16960387526915088	0.5757586709737238	SSP2
2033.0	rcp85	0.001	1.01	-0.3751183449070295	0.32215598174191074	1.0366574762826728	SSP2
2033.0	rcp85	0.015	1.45	-0.24660340172878228	0.20239522593447332	0.6610688530718051	SSP2
2033.0	rcp85	0.02	1.5	-0.21875034820421324	0.1785895289884663	0.5842494918069753	SSP2
2034.0	rcp26	0.001	1.01	-0.22090733856736383	0.5065417534561633	1.3037188715731274	SSP2
2034.0	rcp26	0.015	1.45	-0.14135048189386024	0.31756420485403947	0.8219731079992502	SSP2
2034.0	rcp26	0.02	1.5	-0.12449552405284967	0.2791899707406328	0.7232500429891835	SSP2
2034.0	rcp60	0.001	1.01	-0.3950967514430734	0.32720275752239875	1.0599046662609877	SSP2
2034.0	rcp60	0.015	1.45	-0.25799240414194613	0.20325986210902666	0.6668143323564593	SSP2
2034.0	rcp60	0.02	1.5	-0.22784552040647713	0.1784866747157634	0.586409636730015	SSP2
2034.0	rcp85	0.001	1.01	-0.36820675086107674	0.34968283546973294	1.0781270508320044	SSP2
2034.0	rcp85	0.015	1.45	-0.23911103639398987	0.21550938818994636	0.676030159030079	SSP2
2034.0	rcp85	0.02	1.5	-0.21105487151330846	0.18911749498737118	0.594495616192017	SSP2
2035.0	rcp26	0.001	1.01	-0.207779961009794	0.5369722939186352	1.365547442451514	SSP2
2035.0	rcp26	0.015	1.45	-0.13127367207266494	0.33106512195491244	0.8475760611911606	SSP2
2035.0	rcp26	0.02	1.5	-0.1151260967783254	0.2895399661286313	0.7421323105198284	SSP2
2035.0	rcp60	0.001	1.01	-0.38311274132282636	0.3413091622950326	1.1042019698869214	SSP2
2035.0	rcp60	0.015	1.45	-0.2457949455984952	0.20863250802561406	0.6832344044624244	SSP2
2035.0	rcp60	0.02	1.5	-0.2159247693873924	0.182280164849546	0.5977840432088851	SSP2
2035.0	rcp85	0.001	1.01	-0.35175639945939385	0.38078419717313916	1.1251400408438839	SSP2
2035.0	rcp85	0.015	1.45	-0.22438613564896784	0.2309398287413792	0.6943242377803935	SSP2
2035.0	rcp85	0.02	1.5	-0.19709022970684115	0.20162097903494905	0.6073760333198163	SSP2
2036.0	rcp26	0.001	1.01	-0.20339595597623464	0.5634512963927597	1.4225789819629444	SSP2
2036.0	rcp26	0.015	1.45	-0.12764183566940085	0.342023327218906	0.8691786022013629	SSP2
2036.0	rcp26	0.02	1.5	-0.1114830519009748	0.2975941410399445	0.7571331305152018	SSP2
2036.0	rcp60	0.001	1.01	-0.3862113114817214	0.3562255847531538	1.1482094070370914	SSP2
2036.0	rcp60	0.015	1.45	-0.2437793296685534	0.21402049192165057	0.6990526511665457	SSP2
2036.0	rcp60	0.02	1.5	-0.21308290539277233	0.18602618794232637	0.6085418744700176	SSP2
2036.0	rcp85	0.001	1.01	-0.33236346297708813	0.4097933781296613	1.1772992092451928	SSP2
2036.0	rcp85	0.015	1.45	-0.20960814309152706	0.24501518836815375	0.7157023758278054	SSP2
2036.0	rcp85	0.02	1.5	-0.18323193225992152	0.21284987704561376	0.6230460509676556	SSP2
2037.0	rcp26	0.001	1.01	-0.18619213677599133	0.59853214961956	1.4819591739149198	SSP2
2037.0	rcp26	0.015	1.45	-0.11471278368363612	0.35741455179948733	0.8914984595742107	SSP2
2037.0	rcp26	0.02	1.5	-0.0996594104658169	0.309397728626159	0.7727725416175151	SSP2
2037.0	rcp60	0.001	1.01	-0.3838438097043124	0.3731199499708298	1.1908560911643942	SSP2
2037.0	rcp60	0.015	1.45	-0.23874266827381194	0.22007513787166616	0.7138857903949022	SSP2
2037.0	rcp60	0.02	1.5	-0.20766869209895622	0.19018722887430364	0.6183073168932626	SSP2
2037.0	rcp85	0.001	1.01	-0.31402381749135155	0.4392024173392024	1.2239545890311596	SSP2
2037.0	rcp85	0.015	1.45	-0.19510750779752487	0.2581048023616947	0.7320024410532255	SSP2
2037.0	rcp85	0.02	1.5	-0.16972864383983244	0.22309344597188363	0.6340065906101272	SSP2
2038.0	rcp26	0.001	1.01	-0.17346335645617256	0.6301907528424535	1.5433946225180772	SSP2
2038.0	rcp26	0.015	1.45	-0.10521029841678547	0.37008348376970207	0.9147732397524585	SSP2
2038.0	rcp26	0.02	1.5	-0.09095630495002331	0.3187387160856543	0.7890161172409085	SSP2
2038.0	rcp60	0.001	1.01	-0.38139095958023334	0.3878004970404372	1.2351621178728405	SSP2
2038.0	rcp60	0.015	1.45	-0.2334327397684995	0.22488619144918268	0.7290566480665167	SSP2
2038.0	rcp60	0.02	1.5	-0.20201051253015187	0.1933858069723854	0.6283065492048041	SSP2
2038.0	rcp85	0.001	1.01	-0.30937829762365593	0.46532197960375216	1.268142207971495	SSP2
2038.0	rcp85	0.015	1.45	-0.19006429857645718	0.26930538470090304	0.7461564863626239	SSP2
2038.0	rcp85	0.02	1.5	-0.16459201766329618	0.23156748234051927	0.6429311506343941	SSP2
2039.0	rcp26	0.001	1.01	-0.15763206395634444	0.6687200366537854	1.6041845330377658	SSP2
2039.0	rcp26	0.015	1.45	-0.09371208744454883	0.3858933600480762	0.936269200787183	SSP2
2039.0	rcp26	0.02	1.5	-0.0805861212627151	0.33061671837874956	0.8034497951921704	SSP2
2039.0	rcp60	0.001	1.01	-0.38151034390687427	0.4077798697323386	1.2806827474463156	SSP2
2039.0	rcp60	0.015	1.45	-0.23029776707299648	0.23326210456828836	0.7444420580678575	SSP2
2039.0	rcp60	0.02	1.5	-0.19832292631958187	0.1996369891707656	0.6383988806387766	SSP2
2039.0	rcp85	0.001	1.01	-0.28999108805978324	0.49958634626883397	1.3230452037258602	SSP2
2039.0	rcp85	0.015	1.45	-0.17788481686531996	0.28457974876186043	0.7662423426082602	SSP2
2039.0	rcp85	0.02	1.5	-0.1534833099383806	0.24345737388493963	0.6569240900810019	SSP2
2040.0	rcp26	0.001	1.01	-0.14976333668969297	0.7038950207578317	1.6654097075637808	SSP2
2040.0	rcp26	0.015	1.45	-0.08900359507629936	0.3992389586743996	0.9571171396557141	SSP2
2040.0	rcp26	0.02	1.5	-0.07629945427210502	0.3402690152540915	0.8173146140440192	SSP2
2040.0	rcp60	0.001	1.01	-0.36750698116637837	0.4309108538863445	1.321224877841703	SSP2
2040.0	rcp60	0.015	1.45	-0.21809914336945305	0.24303492155454345	0.7565289414454932	SSP2
2040.0	rcp60	0.02	1.5	-0.18695128057922544	0.20695821435646966	0.6455245125538948	SSP2
2040.0	rcp85	0.001	1.01	-0.2757038059343392	0.530444040548042	1.3672760102367387	SSP2
2040.0	rcp85	0.015	1.45	-0.16733744703824602	0.2968929334930252	0.7798121696478744	SSP2
2040.0	rcp85	0.02	1.5	-0.14378180462904902	0.2526907789871748	0.6652775717339016	SSP2
2041.0	rcp26	0.001	1.01	-0.14126502044068262	0.7392304418802305	1.7263916231034564	SSP2
2041.0	rcp26	0.015	1.45	-0.08340019019767433	0.4123017389243074	0.9780114001956837	SSP2
2041.0	rcp26	0.02	1.5	-0.07117012136437766	0.34955849848364556	0.8310656645844258	SSP2
2041.0	rcp60	0.001	1.01	-0.3713802594587368	0.45120263421681667	1.364231188003289	SSP2
2041.0	rcp60	0.015	1.45	-0.21699008799481878	0.25035260201111287	0.7694791728630299	SSP2
2041.0	rcp60	0.02	1.5	-0.18509543581473734	0.21210736759047993	0.6533358975077188	SSP2
2041.0	rcp85	0.001	1.01	-0.2636400113415438	0.5569201490759096	1.4102035399163084	SSP2
2041.0	rcp85	0.015	1.45	-0.15794238874408043	0.30704931014116393	0.7918810034256146	SSP2
2041.0	rcp85	0.02	1.5	-0.13502688229420104	0.2599870161355355	0.6721947535381679	SSP2
2042.0	rcp26	0.001	1.01	-0.11993799526970852	0.7801386659365901	1.7911617188419733	SSP2
2042.0	rcp26	0.015	1.45	-0.07043212717571917	0.42800345055248173	0.9993399191138777	SSP2
2042.0	rcp26	0.02	1.5	-0.05986399718437704	0.36105312018966085	0.8451761091770997	SSP2
2042.0	rcp60	0.001	1.01	-0.35844864589625974	0.479350871492633	1.404837269209028	SSP2
2042.0	rcp60	0.015	1.45	-0.20643019740996024	0.2626216636548702	0.7809631616670042	SSP2
2042.0	rcp60	0.02	1.5	-0.1752109236961602	0.2214151547268649	0.659797042627819	SSP2
2042.0	rcp85	0.001	1.01	-0.2321869165374486	0.5959565175500485	1.4657082382157738	SSP2
2042.0	rcp85	0.015	1.45	-0.13847626473585656	0.32317545775443873	0.8103114519795679	SSP2
2042.0	rcp85	0.02	1.5	-0.11798322513488987	0.27224516099708945	0.6844921092029153	SSP2
2043.0	rcp26	0.001	1.01	-0.11217705170193468	0.8089744533077188	1.849388778189839	SSP2
2043.0	rcp26	0.015	1.45	-0.06501654818321041	0.4364345732084584	1.016796663420403	SSP2
2043.0	rcp26	0.02	1.5	-0.05501888925168329	0.3662927790091224	0.855571384577531	SSP2
2043.0	rcp60	0.001	1.01	-0.33879687409574877	0.5104979023644495	1.447438093648182	SSP2
2043.0	rcp60	0.015	1.45	-0.1931083122538898	0.27479276876840225	0.7928834103524341	SSP2
2043.0	rcp60	0.02	1.5	-0.16317509817784018	0.2304734227378419	0.6666117532632704	SSP2
2043.0	rcp85	0.001	1.01	-0.20650568628517965	0.6320997869581307	1.5168561886776892	SSP2
2043.0	rcp85	0.015	1.45	-0.1220581067430541	0.33686833833021795	0.8261173326422818	SSP2
2043.0	rcp85	0.02	1.5	-0.1034729741887126	0.28230922625690935	0.6943393671271274	SSP2
2044.0	rcp26	0.001	1.01	-0.10835889417457122	0.8414979401024693	1.9086430426186227	SSP2
2044.0	rcp26	0.015	1.45	-0.06358389619747756	0.4474519891371252	1.03426524535762	SSP2
2044.0	rcp26	0.02	1.5	-0.053695680677742545	0.37369944560484974	0.8661224988313833	SSP2
2044.0	rcp60	0.001	1.01	-0.3379081092636873	0.530065693549674	1.4838622234922356	SSP2
2044.0	rcp60	0.015	1.45	-0.19055659340345513	0.2806391359631554	0.8008187192823181	SSP2
2044.0	rcp60	0.02	1.5	-0.16031263379398325	0.23414488124632957	0.6699562840929096	SSP2
2044.0	rcp85	0.001	1.01	-0.1899253312160472	0.6650619339626025	1.5682883846220679	SSP2
2044.0	rcp85	0.015	1.45	-0.11202234952511711	0.348769655280596	0.8409973466146016	SSP2
2044.0	rcp85	0.02	1.5	-0.09467103351993356	0.2907624105572474	0.7033361632575835	SSP2
2045.0	rcp26	0.001	1.01	-0.0932071646725841	0.8800832617375471	1.9724778370334242	SSP2
2045.0	rcp26	0.015	1.45	-0.0543714884767061	0.46147420809056794	1.0531916028470434	SSP2
2045.0	rcp26	0.02	1.5	-0.045723322298600474	0.38355527003559853	0.8778265660997341	SSP2
2045.0	rcp60	0.001	1.01	-0.3112160957680676	0.5612593142329564	1.5289401931429651	SSP2
2045.0	rcp60	0.015	1.45	-0.1736388004727403	0.2933627157528514	0.8127455348091969	SSP2
2045.0	rcp60	0.02	1.5	-0.14543350244373582	0.24362110182412577	0.6765001978013804	SSP2
2045.0	rcp85	0.001	1.01	-0.15974544688864126	0.7092643256626	1.6293566671635107	SSP2
2045.0	rcp85	0.015	1.45	-0.09366548053115424	0.3664781479300936	0.860327725971031	SSP2
2045.0	rcp85	0.02	1.5	-0.07883616509175873	0.3040508415605792	0.7159982401966479	SSP2
2046.0	rcp26	0.001	1.01	-0.07920926247586532	0.9080374975364344	2.028448917186856	SSP2
2046.0	rcp26	0.015	1.45	-0.046382820695992893	0.469103102933762	1.0675999734772206	SSP2
2046.0	rcp26	0.02	1.5	-0.038816763738821924	0.38792046968921906	0.8854700289468856	SSP2
2046.0	rcp60	0.001	1.01	-0.30165309604853807	0.5820923142047622	1.5654119175058563	SSP2
2046.0	rcp60	0.015	1.45	-0.16634708509232485	0.29957054714672565	0.8199353386926375	SSP2
2046.0	rcp60	0.02	1.5	-0.13870467392793545	0.2475581703115643	0.6792618381684643	SSP2
2046.0	rcp85	0.001	1.01	-0.1344622479965603	0.7453696798216624	1.6826478115141805	SSP2
2046.0	rcp85	0.015	1.45	-0.07902157556608853	0.37941083864923825	0.8752860713772563	SSP2
2046.0	rcp85	0.02	1.5	-0.0662862900359765	0.3132021145146525	0.7247913625357092	SSP2
2047.0	rcp26	0.001	1.01	-0.0645890390301686	0.9416081921863548	2.0874578097475025	SSP2
2047.0	rcp26	0.015	1.45	-0.03841147915985858	0.4793763580848453	1.082922374551682	SSP2
2047.0	rcp26	0.02	1.5	-0.03210710283221557	0.39449279947544197	0.8938051631200369	SSP2
2047.0	rcp60	0.001	1.01	-0.29636428663774866	0.6084614330002619	1.606553328072969	SSP2
2047.0	rcp60	0.015	1.45	-0.16098630368014294	0.30836777474280497	0.829563479252866	SSP2
2047.0	rcp60	0.02	1.5	-0.13362259270982899	0.25349753537262276	0.6839239555845749	SSP2
2047.0	rcp85	0.001	1.01	-0.11339826836139603	0.7796644797230842	1.7359491066700876	SSP2
2047.0	rcp85	0.015	1.45	-0.06690337115057479	0.3908865261051308	0.889361371717887	SSP2
2047.0	rcp85	0.02	1.5	-0.055972686959169335	0.3210701396222825	0.7328153255661523	SSP2
2048.0	rcp26	0.001	1.01	-0.03886881265226429	0.9807340093099349	2.150766186584706	SSP2
2048.0	rcp26	0.015	1.45	-0.024828320525371282	0.49210676345610666	1.0991644936751204	SSP2
2048.0	rcp26	0.02	1.5	-0.02083201169095165	0.4029974712226726	0.9028208076705466	SSP2
2048.0	rcp60	0.001	1.01	-0.2728003808692081	0.6402329021602793	1.6511452940562013	SSP2
2048.0	rcp60	0.015	1.45	-0.146341645068721	0.31957866882763725	0.8405510174079436	SSP2
2048.0	rcp60	0.02	1.5	-0.12095203392977336	0.26141760253346386	0.6896397123769211	SSP2
2048.0	rcp85	0.001	1.01	-0.08218010573287322	0.8189751766044997	1.7926643008272087	SSP2
2048.0	rcp85	0.015	1.45	-0.050584775248761545	0.4047557039742035	0.9047283698692602	SSP2
2048.0	rcp85	0.02	1.5	-0.042338524004720164	0.33078631936695946	0.7418481104887314	SSP2
2049.0	rcp26	0.001	1.01	-0.025420743177430066	1.0133473880689758	2.2042821114729882	SSP2
2049.0	rcp26	0.015	1.45	-0.01888385412842632	0.5006366624638637	1.1100438795211782	SSP2
2049.0	rcp26	0.02	1.5	-0.015955128522204605	0.40795993959926	0.9073621650890401	SSP2
2049.0	rcp60	0.001	1.01	-0.2635189759216306	0.6631098950864783	1.6879584453479972	SSP2
2049.0	rcp60	0.015	1.45	-0.13950499257564167	0.32543454762283197	0.847166336897309	SSP2
2049.0	rcp60	0.02	1.5	-0.11468729848162006	0.26487552111950174	0.6917199300705937	SSP2
2049.0	rcp85	0.001	1.01	-0.057634240352842585	0.8553006334659379	1.8481807123529665	SSP2
2049.0	rcp85	0.015	1.45	-0.03817550201181097	0.4157368658844682	0.9190872621510018	SSP2
2049.0	rcp85	0.02	1.5	-0.032035673735966795	0.3381086226131496	0.7499708931505233	SSP2
2050.0	rcp26	0.001	1.01	-0.006363172388262463	1.0482346500481647	2.2652926221026664	SSP2
2050.0	rcp26	0.015	1.45	-0.010751967647027077	0.5096690852733603	1.1240729728067433	SSP2
2050.0	rcp26	0.02	1.5	-0.009431692989542636	0.4131722292858387	0.9143598435534954	SSP2
2050.0	rcp60	0.001	1.01	-0.24532141629815124	0.6956105671612254	1.7305055730593248	SSP2
2050.0	rcp60	0.015	1.45	-0.12799401185279016	0.336749832449498	0.8567330823470101	SSP2
2050.0	rcp60	0.02	1.5	-0.10478566910208476	0.2727301847321406	0.6962577152928598	SSP2
2050.0	rcp85	0.001	1.01	-0.03412778248735765	0.8859923736009743	1.899608786794504	SSP2
2050.0	rcp85	0.015	1.45	-0.027113670981750285	0.42444878821964555	0.9308397709975148	SSP2
2050.0	rcp85	0.02	1.5	-0.022976699784696984	0.3434827459115752	0.7559725716594438	SSP2
2051.0	rcp26	0.001	1.01	0.012509349872126067	1.0851778287154266	2.3219642486063155	SSP2
2051.0	rcp26	0.015	1.45	-0.0009986666086147262	0.5193129605271766	1.1353067115229234	SSP2
2051.0	rcp26	0.02	1.5	-0.0014828364205588767	0.41892144130314296	0.9190133044067491	SSP2
2051.0	rcp60	0.001	1.01	-0.22783449541568654	0.7272591337984241	1.779981372159948	SSP2
2051.0	rcp60	0.015	1.45	-0.11777774221658416	0.3472764680774238	0.8691292936849098	SSP2
2051.0	rcp60	0.02	1.5	-0.09601264426035865	0.2798555340836093	0.702880193756176	SSP2
2051.0	rcp85	0.001	1.01	-0.0005718392108212182	0.9280312635505849	1.9580357155423045	SSP2
2051.0	rcp85	0.015	1.45	-0.011867148096977675	0.43781960040428997	0.9458563591817691	SSP2
2051.0	rcp85	0.02	1.5	-0.010681621819011992	0.35255122847123654	0.7644270210330294	SSP2
2052.0	rcp26	0.001	1.01	0.017579975558487733	1.1153342147979248	2.376350900832761	SSP2
2052.0	rcp26	0.015	1.45	-0.0006949628462897968	0.525324728063076	1.1451371706550884	SSP2
2052.0	rcp26	0.02	1.5	-0.0013754240186856638	0.42162993854672637	0.9224096639037875	SSP2
2052.0	rcp60	0.001	1.01	-0.2176780970979138	0.7512184642144297	1.8215330604332274	SSP2
2052.0	rcp60	0.015	1.45	-0.11096887326339083	0.3531163092280442	0.8761401924782392	SSP2
2052.0	rcp60	0.02	1.5	-0.09006078109565703	0.2831667469645463	0.7050242494768317	SSP2
2052.0	rcp85	0.001	1.01	0.02695928762415792	0.9692461247695693	2.0166730393512604	SSP2
2052.0	rcp85	0.015	1.45	0.002062632915931639	0.45035263215395344	0.9596886938929761	SSP2
2052.0	rcp85	0.02	1.5	0.0006103556909384146	0.3607966898125387	0.771794534429918	SSP2
2053.0	rcp26	0.001	1.01	0.027742604500760045	1.1484838545414147	2.4360117106821635	SSP2
2053.0	rcp26	0.015	1.45	0.003459437928952504	0.532225127574607	1.1564511058020763	SSP2
2053.0	rcp26	0.02	1.5	0.0018759814109020525	0.42495043879052974	0.9270571417186214	SSP2
2053.0	rcp60	0.001	1.01	-0.19192460259081984	0.78755708211849	1.8742931595023926	SSP2
2053.0	rcp60	0.015	1.45	-0.09620875842590756	0.36494507997391645	0.8888899002665632	SSP2
2053.0	rcp60	0.02	1.5	-0.0777437297618756	0.29125723876333337	0.7119130104159632	SSP2
2053.0	rcp85	0.001	1.01	0.04620181299730416	1.0052322327271082	2.069554569136765	SSP2
2053.0	rcp85	0.015	1.45	0.009241899404846321	0.45973569693615957	0.9707855238496632	SSP2
2053.0	rcp85	0.02	1.5	0.006230835698289896	0.3664636674817273	0.77692623048088	SSP2
2054.0	rcp26	0.001	1.01	0.05037364779761074	1.18877608887854	2.4931282155950822	SSP2
2054.0	rcp26	0.015	1.45	0.014486517660535742	0.5421928040525134	1.1667265218860052	SSP2
2054.0	rcp26	0.02	1.5	0.010701368866325778	0.43079860329810293	0.9306515126855541	SSP2
2054.0	rcp60	0.001	1.01	-0.17578789065318903	0.8155762749217387	1.9275327498890753	SSP2
2054.0	rcp60	0.015	1.45	-0.08851542595196046	0.3722281015443401	0.900592950901073	SSP2
2054.0	rcp60	0.02	1.5	-0.07131718543607234	0.29559972102522075	0.717710137971325	SSP2
2054.0	rcp85	0.001	1.01	0.08367761205653827	1.0521954062457355	2.1299301507298165	SSP2
2054.0	rcp85	0.015	1.45	0.02690450734076295	0.47380990687266233	0.9850411910222413	SSP2
2054.0	rcp85	0.02	1.5	0.020335600359640084	0.37582525936142724	0.7845918161926343	SSP2
2055.0	rcp26	0.001	1.01	0.06331758224973578	1.2196216467444883	2.546730292340839	SSP2
2055.0	rcp26	0.015	1.45	0.019672997068133125	0.5473879499640049	1.1753127543493949	SSP2
2055.0	rcp26	0.02	1.5	0.014713192785421833	0.4327206975384061	0.9330777413406592	SSP2
2055.0	rcp60	0.001	1.01	-0.16475676757714852	0.8437694518409508	1.974906712453309	SSP2
2055.0	rcp60	0.015	1.45	-0.0834768020946091	0.3791450257968215	0.9089328204325446	SSP2
2055.0	rcp60	0.02	1.5	-0.06710428940771351	0.2995879460023739	0.7207448879039351	SSP2
2055.0	rcp85	0.001	1.01	0.12323667632843445	1.098480547546224	2.19486988601139	SSP2
2055.0	rcp85	0.015	1.45	0.045468694550618326	0.4876683263390111	0.9999032539391535	SSP2
2055.0	rcp85	0.02	1.5	0.03501338761370627	0.3849923409417492	0.7925685909732371	SSP2
2056.0	rcp26	0.001	1.01	0.08714911966435838	1.2549096630859924	2.6075332446989887	SSP2
2056.0	rcp26	0.015	1.45	0.03134687360799827	0.5547050559731027	1.1864072862732817	SSP2
2056.0	rcp26	0.02	1.5	0.02395245988007724	0.4362769864468108	0.9373090954187548	SSP2
2056.0	rcp60	0.001	1.01	-0.13230732195719572	0.8848154640881255	2.032014893734195	SSP2
2056.0	rcp60	0.015	1.45	-0.06666488034690433	0.391822286247918	0.9216655191582342	SSP2
2056.0	rcp60	0.02	1.5	-0.053431074126216054	0.3080937537206478	0.727341489334836	SSP2
2056.0	rcp85	0.001	1.01	0.14408947757632184	1.136330677106249	2.2517265636863057	SSP2
2056.0	rcp85	0.015	1.45	0.053293788210737034	0.49679304554068077	1.0112800182749586	SSP2
2056.0	rcp85	0.02	1.5	0.04092445764885823	0.39020962090641825	0.7977542422610666	SSP2
2057.0	rcp26	0.001	1.01	0.10865716223216516	1.29313089393611	2.6623247546684694	SSP2
2057.0	rcp26	0.015	1.45	0.0402004558745084	0.563127711000399	1.1947558486105678	SSP2
2057.0	rcp26	0.02	1.5	0.030773986933245553	0.4407347055553213	0.9394469414659398	SSP2
2057.0	rcp60	0.001	1.01	-0.1250516727403168	0.9140779208654976	2.082979504056669	SSP2
2057.0	rcp60	0.015	1.45	-0.06331219381255304	0.39862781894671756	0.9309325643639966	SSP2
2057.0	rcp60	0.02	1.5	-0.05061108622759956	0.311838674732481	0.731056359886103	SSP2
2057.0	rcp85	0.001	1.01	0.18277614568698897	1.186186631519128	2.318446108454271	SSP2
2057.0	rcp85	0.015	1.45	0.06918133730397345	0.511199048837355	1.0260379221933744	SSP2
2057.0	rcp85	0.02	1.5	0.05320901919092854	0.3996138260478734	0.8054843453960675	SSP2
2058.0	rcp26	0.001	1.01	0.11021023362202988	1.3182742244056058	2.720185789722489	SSP2
2058.0	rcp26	0.015	1.45	0.039943355430415765	0.5659872133831905	1.2040424643322427	SSP2
2058.0	rcp26	0.02	1.5	0.030387127786972657	0.44080777810838456	0.9423651527332726	SSP2
2058.0	rcp60	0.001	1.01	-0.10716964971026507	0.9464671263106659	2.132120646599925	SSP2
2058.0	rcp60	0.015	1.45	-0.05503245890565975	0.4065131771796776	0.9386088226331284	SSP2
2058.0	rcp60	0.02	1.5	-0.04392134508011524	0.3164311386837882	0.7335431791057867	SSP2
2058.0	rcp85	0.001	1.01	0.22349559284364495	1.240467824064341	2.388378284352862	SSP2
2058.0	rcp85	0.015	1.45	0.08503412149064957	0.5270831739398181	1.0418630153710782	SSP2
2058.0	rcp85	0.02	1.5	0.06525784328870408	0.41000859647221916	0.8139990613045595	SSP2
2059.0	rcp26	0.001	1.01	0.12550984739882723	1.3504620514385164	2.7815002939231315	SSP2
2059.0	rcp26	0.015	1.45	0.04416494774511605	0.5712336865806632	1.2138120462417707	SSP2
2059.0	rcp26	0.02	1.5	0.03339128391943121	0.44272197630410837	0.9455049065640951	SSP2
2059.0	rcp60	0.001	1.01	-0.07271356225010613	0.9951183693837472	2.1951546532587978	SSP2
2059.0	rcp60	0.015	1.45	-0.03864952043362105	0.42102630227417237	0.9523572118613652	SSP2
2059.0	rcp60	0.02	1.5	-0.030950185420074258	0.3261637598980935	0.740705600671336	SSP2
2059.0	rcp85	0.001	1.01	0.25965244743652266	1.2903312335310024	2.454949751898713	SSP2
2059.0	rcp85	0.015	1.45	0.09918882646975061	0.540415695098234	1.0559019386252535	SSP2
2059.0	rcp85	0.02	1.5	0.07589364615223025	0.4183536255737535	0.8210864494736112	SSP2
2060.0	rcp26	0.001	1.01	0.13569748299641524	1.3840012087640703	2.841357517091179	SSP2
2060.0	rcp26	0.015	1.45	0.0480481584208327	0.5775472499521952	1.2238347188014422	SSP2
2060.0	rcp26	0.02	1.5	0.03620770865464148	0.44553006694815916	0.9487613790420828	SSP2
2060.0	rcp60	0.001	1.01	-0.050479216685793915	1.027185754343944	2.247308809050954	SSP2
2060.0	rcp60	0.015	1.45	-0.029152367733519684	0.428246138908918	0.9607662201140982	SSP2
2060.0	rcp60	0.02	1.5	-0.023536482382997364	0.33015471735904545	0.7437126464044757	SSP2
2060.0	rcp85	0.001	1.01	0.2970232945929612	1.3473671663494506	2.5290301706619283	SSP2
2060.0	rcp85	0.015	1.45	0.11287599981113575	0.555840004297123	1.072107480109436	SSP2
2060.0	rcp85	0.02	1.5	0.08605786035195646	0.42816726023653096	0.829742396002293	SSP2
2061.0	rcp26	0.001	1.01	0.1405809129520157	1.409949253920063	2.89707416859385	SSP2
2061.0	rcp26	0.015	1.45	0.0477910048376063	0.57998105310701	1.2311394305476195	SSP2
2061.0	rcp26	0.02	1.5	0.035752846487206315	0.44523358850538436	0.9499548259076195	SSP2
2061.0	rcp60	0.001	1.01	-0.034238417671090315	1.0622448086320555	2.304568897825784	SSP2
2061.0	rcp60	0.015	1.45	-0.02307710336632225	0.4367925247701669	0.9716902796127802	SSP2
2061.0	rcp60	0.02	1.5	-0.018832189633466175	0.3350317017150428	0.7486293743635565	SSP2
2061.0	rcp85	0.001	1.01	0.3426856360143513	1.4087676595214609	2.603351308885004	SSP2
2061.0	rcp85	0.015	1.45	0.12974607427736753	0.5730696721456996	1.0888836748422739	SSP2
2061.0	rcp85	0.02	1.5	0.09853658795074907	0.439382938079524	0.8387571857868641	SSP2
2062.0	rcp26	0.001	1.01	0.1635052860207575	1.4466568488276845	2.9589049016266222	SSP2
2062.0	rcp26	0.015	1.45	0.056456748349198525	0.5871859909576127	1.2411958347610368	SSP2
2062.0	rcp26	0.02	1.5	0.04218623203122463	0.4486149277426182	0.9534593553261661	SSP2
2062.0	rcp60	0.001	1.01	-0.00665412292376908	1.1071305613975493	2.3701828191500915	SSP2
2062.0	rcp60	0.015	1.45	-0.011306041418653585	0.44899940405109917	0.9856060408734919	SSP2
2062.0	rcp60	0.02	1.5	-0.009720003918523257	0.34284191678841497	0.7557388252909286	SSP2
2062.0	rcp85	0.001	1.01	0.38773111643265223	1.46419756524646	2.677552922432316	SSP2
2062.0	rcp85	0.015	1.45	0.1453989597548435	0.5871953122295434	1.1043270242111567	SSP2
2062.0	rcp85	0.02	1.5	0.11000345068693845	0.44803583353217774	0.846713120209824	SSP2
2063.0	rcp26	0.001	1.01	0.17769132564799772	1.4824023431435052	3.015090302483776	SSP2
2063.0	rcp26	0.015	1.45	0.06202055484448399	0.5941985773898808	1.249269242449184	SSP2
2063.0	rcp26	0.02	1.5	0.04624767057908134	0.45180000112314656	0.9553602937373572	SSP2
2063.0	rcp60	0.001	1.01	0.009894652902551648	1.1405658426056045	2.4216792064157673	SSP2
2063.0	rcp60	0.015	1.45	-0.00474123807628086	0.45648781062995736	0.9939942781273369	SSP2
2063.0	rcp60	0.02	1.5	-0.004655624238920354	0.3469242649458922	0.7587185339350094	SSP2
2063.0	rcp85	0.001	1.01	0.4257458207921858	1.5209556856563549	2.752246897904849	SSP2
2063.0	rcp85	0.015	1.45	0.15743325140754771	0.6012519437048334	1.1199898511515243	SSP2
2063.0	rcp85	0.02	1.5	0.11848998790637107	0.45651112417241624	0.8547337193396988	SSP2
2064.0	rcp26	0.001	1.01	0.18490223625303462	1.5093159128241924	3.0724038457718486	SSP2
2064.0	rcp26	0.015	1.45	0.06312045921531147	0.5968008834203761	1.2561491880465352	SSP2
2064.0	rcp26	0.02	1.5	0.046814603558468865	0.45167725209860066	0.9561065139155069	SSP2
2064.0	rcp60	0.001	1.01	0.021918075695007356	1.1733476276987251	2.482286501926216	SSP2
2064.0	rcp60	0.015	1.45	-4.128588929402383e-05	0.4634252826082902	1.005504095852802	SSP2
2064.0	rcp60	0.02	1.5	-0.0011257892793573889	0.3504785754817894	0.7638328714398467	SSP2
2064.0	rcp85	0.001	1.01	0.48895397581461536	1.588345038429867	2.8320136947870256	SSP2
2064.0	rcp85	0.015	1.45	0.18007918763918757	0.6194723356137968	1.1374852658079164	SSP2
2064.0	rcp85	0.02	1.5	0.135046654975552	0.46809493960486387	0.8642017952767254	SSP2
2065.0	rcp26	0.001	1.01	0.2062727678856516	1.545796853992464	3.129806098190556	SSP2
2065.0	rcp26	0.015	1.45	0.07066466046249414	0.6036676038005138	1.2637212828429967	SSP2
2065.0	rcp26	0.02	1.5	0.052232511567094714	0.4546595706420358	0.9576594116899685	SSP2
2065.0	rcp60	0.001	1.01	0.04474129609515812	1.2118165316910905	2.5433616377426986	SSP2
2065.0	rcp60	0.015	1.45	0.008984023178131269	0.4719071331634409	1.016724436892006	SSP2
2065.0	rcp60	0.02	1.5	0.00568993202633934	0.3551478864455684	0.7688153212069432	SSP2
2065.0	rcp85	0.001	1.01	0.5363231742690165	1.645928404603926	2.9102532472997837	SSP2
2065.0	rcp85	0.015	1.45	0.19550528581329926	0.633192236309478	1.1533887130579479	SSP2
2065.0	rcp85	0.02	1.5	0.14598381642302588	0.47618790236484226	0.872240806286638	SSP2
2066.0	rcp26	0.001	1.01	0.2128249992424962	1.5749407735659007	3.18863319590817	SSP2
2066.0	rcp26	0.015	1.45	0.07146475899292186	0.6073402089409022	1.2712924949134508	SSP2
2066.0	rcp26	0.02	1.5	0.052546462485909	0.45540052485495897	0.9589619860987852	SSP2
2066.0	rcp60	0.001	1.01	0.06769898910925812	1.243900969725273	2.5963224817603825	SSP2
2066.0	rcp60	0.015	1.45	0.017581798210422595	0.47778910027310884	1.0244077068393367	SSP2
2066.0	rcp60	0.02	1.5	0.012156681196234396	0.35783074683174687	0.7711193192329096	SSP2
2066.0	rcp85	0.001	1.01	0.5760526256149844	1.7031918914657485	2.989251792845705	SSP2
2066.0	rcp85	0.015	1.45	0.20701703091606824	0.6461381445706624	1.1692143991339106	SSP2
2066.0	rcp85	0.02	1.5	0.15382942616597106	0.48367205602137286	0.8802269256993036	SSP2
2067.0	rcp26	0.001	1.01	0.2212730943975325	1.6007496496074223	3.244571065217915	SSP2
2067.0	rcp26	0.015	1.45	0.0734482565240996	0.6091354545754171	1.2767643984382382	SSP2
2067.0	rcp26	0.02	1.5	0.053761790364544815	0.45459635187937997	0.9585843369533007	SSP2
2067.0	rcp60	0.001	1.01	0.07446065148788135	1.2785622170148754	2.659226368374749	SSP2
2067.0	rcp60	0.015	1.45	0.019501650484270102	0.48360390844869333	1.0352336499993964	SSP2
2067.0	rcp60	0.02	1.5	0.013532637793927115	0.36044035408584146	0.7756088319151122	SSP2
2067.0	rcp85	0.001	1.01	0.6345959815072731	1.7697373331953399	3.0732300900919576	SSP2
2067.0	rcp85	0.015	1.45	0.22642772505610478	0.6630535407795939	1.1864214037831977	SSP2
2067.0	rcp85	0.02	1.5	0.16755371483603923	0.4939958335445339	0.889087502987824	SSP2
2068.0	rcp26	0.001	1.01	0.24037580099208386	1.630725286871367	3.300199949955817	SSP2
2068.0	rcp26	0.015	1.45	0.07978570797342231	0.6124592810628634	1.2821518641194607	SSP2
2068.0	rcp26	0.02	1.5	0.05819373189874809	0.45492649620581577	0.9582208109014901	SSP2
2068.0	rcp60	0.001	1.01	0.09712714542993771	1.314048612655603	2.7186313852172126	SSP2
2068.0	rcp60	0.015	1.45	0.026415049245410098	0.4897169339877542	1.0445270650527105	SSP2
2068.0	rcp60	0.02	1.5	0.018458308729456366	0.3631844785155954	0.7788791962224609	SSP2
2068.0	rcp85	0.001	1.01	0.6755619210881583	1.8272202689763237	3.1518414570502293	SSP2
2068.0	rcp85	0.015	1.45	0.23811160857029953	0.6753076957994473	1.2006614189897182	SSP2
2068.0	rcp85	0.02	1.5	0.17541235385020335	0.5007516134889627	0.8957453461349287	SSP2
2069.0	rcp26	0.001	1.01	0.2528897260613881	1.6563783679398485	3.3527678798653966	SSP2
2069.0	rcp26	0.015	1.45	0.0826316222763383	0.614062362973068	1.2855032388307879	SSP2
2069.0	rcp26	0.02	1.5	0.06000111693072957	0.45397645142203563	0.9562998818937468	SSP2
2069.0	rcp60	0.001	1.01	0.12743521335376629	1.3556433533168246	2.778136630587585	SSP2
2069.0	rcp60	0.015	1.45	0.03732188664825902	0.49825610615418225	1.0530796202746717	SSP2
2069.0	rcp60	0.02	1.5	0.026424945586201815	0.36780211557269976	0.7816780870944143	SSP2
2069.0	rcp85	0.001	1.01	0.7127080603829421	1.8824767803495033	3.2312137945893977	SSP2
2069.0	rcp85	0.015	1.45	0.24856501321048807	0.6864922383473657	1.2146252721381496	SSP2
2069.0	rcp85	0.02	1.5	0.18231639117693238	0.5066378730029755	0.9019589451287455	SSP2
2070.0	rcp26	0.001	1.01	0.2654909153111176	1.6789368753555862	3.405415345245639	SSP2
2070.0	rcp26	0.015	1.45	0.08688981964828325	0.6139478238535017	1.288368040899481	SSP2
2070.0	rcp26	0.02	1.5	0.06286134309546713	0.451699192914846	0.9540434320814177	SSP2
2070.0	rcp60	0.001	1.01	0.13417438506563265	1.3903144649532262	2.8402708273610124	SSP2
2070.0	rcp60	0.015	1.45	0.03914803301552477	0.5037227658810637	1.0619009630073202	SSP2
2070.0	rcp60	0.02	1.5	0.027661255789110818	0.37000576950512104	0.7845616927236737	SSP2
2070.0	rcp85	0.001	1.01	0.7729072098581334	1.9576295462168607	3.318823926110917	SSP2
2070.0	rcp85	0.015	1.45	0.2672902979151141	0.7045286925820299	1.2312756926148114	SSP2
2070.0	rcp85	0.02	1.5	0.19516051249026273	0.5174408744539013	0.9102793790165905	SSP2
2071.0	rcp26	0.001	1.01	0.2895934217786676	1.7085596669542373	3.453643264461709	SSP2
2071.0	rcp26	0.015	1.45	0.09438200552634744	0.6165410019872175	1.2891994801206923	SSP2
2071.0	rcp26	0.02	1.5	0.06809297201310519	0.45147512257774547	0.9502893395176881	SSP2
2071.0	rcp60	0.001	1.01	0.16604657980679338	1.4327977465917803	2.9026358490557396	SSP2
2071.0	rcp60	0.015	1.45	0.04974305290893721	0.5122890703330482	1.071041316159172	SSP2
2071.0	rcp60	0.02	1.5	0.03526872813428265	0.3745153350870729	0.7876264050176783	SSP2
2071.0	rcp85	0.001	1.01	0.818868014486814	2.0192997741874654	3.401178397266487	SSP2
2071.0	rcp85	0.015	1.45	0.27889053702978195	0.7163434815381118	1.2453238221599157	SSP2
2071.0	rcp85	0.02	1.5	0.2026027718835251	0.5236674857132118	0.9165490245699662	SSP2
2072.0	rcp26	0.001	1.01	0.296559695603399	1.7292914222501572	3.4982691592007265	SSP2
2072.0	rcp26	0.015	1.45	0.09507645165236489	0.6156652877708194	1.289136425096709	SSP2
2072.0	rcp26	0.02	1.5	0.06818149787318895	0.44867526142874203	0.9458735570466668	SSP2
2072.0	rcp60	0.001	1.01	0.17893615717761366	1.4691629812996587	2.961929653407849	SSP2
2072.0	rcp60	0.015	1.45	0.053288657966835455	0.517915276918595	1.0783644615090973	SSP2
2072.0	rcp60	0.02	1.5	0.037651343582953155	0.3767844374550168	0.789490755684236	SSP2
2072.0	rcp85	0.001	1.01	0.8635369171260258	2.0815324951677967	3.4851227735644974	SSP2
2072.0	rcp85	0.015	1.45	0.28965549060658047	0.7283117468611852	1.2592721097705744	SSP2
2072.0	rcp85	0.02	1.5	0.20942271886592612	0.5298887957435302	0.9226996931292409	SSP2
2073.0	rcp26	0.001	1.01	0.3077685915805074	1.7560047730590451	3.544834819855032	SSP2
2073.0	rcp26	0.015	1.45	0.09790922154302258	0.6164992344548855	1.289305627963599	SSP2
2073.0	rcp26	0.02	1.5	0.06989400011250352	0.44713851693827894	0.9417290276466319	SSP2
2073.0	rcp60	0.001	1.01	0.19951503216287617	1.5067441147597211	3.0262709245017243	SSP2
2073.0	rcp60	0.015	1.45	0.06025381537374063	0.5239543035958065	1.0868373756234964	SSP2
2073.0	rcp60	0.02	1.5	0.04254000821545601	0.3793795617705718	0.7919981021325975	SSP2
2073.0	rcp85	0.001	1.01	0.9202510784594742	2.1542619490029433	3.5732923105492995	SSP2
2073.0	rcp85	0.015	1.45	0.3056219324649071	0.7437046953893485	1.2745164992438611	SSP2
2073.0	rcp85	0.02	1.5	0.2199344928076748	0.5385160076573773	0.9296269192758749	SSP2
2074.0	rcp26	0.001	1.01	0.3234108673017916	1.7832402003194654	3.5859348166444573	SSP2
2074.0	rcp26	0.015	1.45	0.10239133137145229	0.6176354391244434	1.2874859166843005	SSP2
2074.0	rcp26	0.02	1.5	0.07284511727462782	0.4458305936765097	0.9361438823372382	SSP2
2074.0	rcp60	0.001	1.01	0.22612906090475562	1.5487548353888159	3.090249571032945	SSP2
2074.0	rcp60	0.015	1.45	0.06845967036353755	0.5312347727688589	1.0954370382648573	SSP2
2074.0	rcp60	0.02	1.5	0.048283419951334665	0.3827994584361721	0.7945763321253599	SSP2
2074.0	rcp85	0.001	1.01	0.9763092724820375	2.224474474896211	3.6623127607313504	SSP2
2074.0	rcp85	0.015	1.45	0.3202080745095833	0.757256178708268	1.289495969651964	SSP2
2074.0	rcp85	0.02	1.5	0.22931019276888942	0.5457793440535869	0.9363406005366528	SSP2
2075.0	rcp26	0.001	1.01	0.3318429414103289	1.8098104320969859	3.627345309330183	SSP2
2075.0	rcp26	0.015	1.45	0.10287426648216086	0.6183603695173906	1.286252444426993	SSP2
2075.0	rcp26	0.02	1.5	0.07281000465153899	0.4442408915306995	0.9312019628770473	SSP2
2075.0	rcp60	0.001	1.01	0.2376632864924893	1.5850116485768957	3.155207670275096	SSP2
2075.0	rcp60	0.015	1.45	0.07068399973595203	0.5359521711413512	1.1033054660024089	SSP2
2075.0	rcp60	0.02	1.5	0.04955639874677011	0.3844037093803812	0.7967028935834284	SSP2
2075.0	rcp85	0.001	1.01	1.0252037531660938	2.287203922119925	3.7465855419492704	SSP2
2075.0	rcp85	0.015	1.45	0.33226320196814046	0.767982794749858	1.3020082391588435	SSP2
2075.0	rcp85	0.02	1.5	0.23683573612537176	0.5509484645751056	0.9412848576857248	SSP2
2076.0	rcp26	0.001	1.01	0.3367572483334823	1.8342843115233987	3.6680775882564403	SSP2
2076.0	rcp26	0.015	1.45	0.10311427519362712	0.618352225000985	1.2845179391349935	SSP2
2076.0	rcp26	0.02	1.5	0.07264727324752462	0.4421510451739407	0.9257661395079183	SSP2
2076.0	rcp60	0.001	1.01	0.2592577833867093	1.6233002724769279	3.2215361857157476	SSP2
2076.0	rcp60	0.015	1.45	0.07650348084401204	0.5414808780192508	1.1117513713558425	SSP2
2076.0	rcp60	0.02	1.5	0.053448888486160584	0.38653312616710345	0.7991327350650909	SSP2
2076.0	rcp85	0.001	1.01	1.092321595614897	2.365538086705987	3.8381868827756094	SSP2
2076.0	rcp85	0.015	1.45	0.3501176876293462	0.7841139805348313	1.3172855568605353	SSP2
2076.0	rcp85	0.02	1.5	0.2483444907111631	0.5598723331976535	0.9481171387181366	SSP2
2077.0	rcp26	0.001	1.01	0.3468891733771815	1.8613159074271377	3.704814156471952	SSP2
2077.0	rcp26	0.015	1.45	0.10687535595723806	0.6192182705712759	1.2813319059602706	SSP2
2077.0	rcp26	0.02	1.5	0.07505105828593923	0.4407661803848373	0.9193122912592935	SSP2
2077.0	rcp60	0.001	1.01	0.2949521255333651	1.6691992713760737	3.29369923952541	SSP2
2077.0	rcp60	0.015	1.45	0.08748821463352298	0.5494251866909797	1.1217976548263342	SSP2
2077.0	rcp60	0.02	1.5	0.06103815311492231	0.3903994694575065	0.8026252427767109	SSP2
2077.0	rcp85	0.001	1.01	1.1516421872878482	2.4365581784905035	3.9286408713440317	SSP2
2077.0	rcp85	0.015	1.45	0.3644111682123349	0.7966706714977663	1.3309361319915485	SSP2
2077.0	rcp85	0.02	1.5	0.25726446700400096	0.566140764126162	0.953718231985198	SSP2
2078.0	rcp26	0.001	1.01	0.3577239292372163	1.8866179402674301	3.743957391893943	SSP2
2078.0	rcp26	0.015	1.45	0.10892945289938585	0.6191674645018107	1.2792348378932812	SSP2
2078.0	rcp26	0.02	1.5	0.07621046026123529	0.43865046488727993	0.9136327402492941	SSP2
2078.0	rcp60	0.001	1.01	0.3111395932303343	1.705883892547504	3.3623414833350096	SSP2
2078.0	rcp60	0.015	1.45	0.09119291720799105	0.5535424632063521	1.129517416150262	SSP2
2078.0	rcp60	0.02	1.5	0.06335211466909131	0.3913943492264916	0.8045128937597394	SSP2
2078.0	rcp85	0.001	1.01	1.2082441045391321	2.5066322130411214	4.018108106548842	SSP2
2078.0	rcp85	0.015	1.45	0.3770861383161972	0.8087083923918041	1.3440095546143194	SSP2
2078.0	rcp85	0.02	1.5	0.2649024600949862	0.5719920567600244	0.9586775037302908	SSP2
2079.0	rcp26	0.001	1.01	0.3706047323914803	1.9108784232263925	3.779451382639788	SSP2
2079.0	rcp26	0.015	1.45	0.11272226045406193	0.6191791597749569	1.275743855389048	SSP2
2079.0	rcp26	0.02	1.5	0.07862449432789434	0.4367051522583462	0.9073235736236205	SSP2
2079.0	rcp60	0.001	1.01	0.33514575355595005	1.7489688772303775	3.4352537452753755	SSP2
2079.0	rcp60	0.015	1.45	0.0975739540495096	0.5598003892962593	1.138852574353185	SSP2
2079.0	rcp60	0.02	1.5	0.06751183758884012	0.3939783861587217	0.8073017412781553	SSP2
2079.0	rcp85	0.001	1.01	1.2718936004865722	2.5839479068875906	4.1108068982228625	SSP2
2079.0	rcp85	0.015	1.45	0.39204055431080137	0.8223009297006596	1.357907188792455	SSP2
2079.0	rcp85	0.02	1.5	0.27415749457192534	0.5788510868040618	0.9642809044726283	SSP2
2080.0	rcp26	0.001	1.01	0.3851958315475522	1.935481180691314	3.813775804906614	SSP2
2080.0	rcp26	0.015	1.45	0.11659555062078944	0.6187974633831416	1.271698899144923	SSP2
2080.0	rcp26	0.02	1.5	0.08098310691029283	0.4343420415820351	0.9004248727387436	SSP2
2080.0	rcp60	0.001	1.01	0.3677444002280579	1.7952086769314173	3.510834366324737	SSP2
2080.0	rcp60	0.015	1.45	0.10695880130478955	0.5667215823208851	1.1484243156202374	SSP2
2080.0	rcp60	0.02	1.5	0.07380195894887426	0.39688992984779514	0.8104440520698124	SSP2
2080.0	rcp85	0.001	1.01	1.3261362163778028	2.653285342624763	4.197108690435851	SSP2
2080.0	rcp85	0.015	1.45	0.4028455220557653	0.8325322115369639	1.3688955700427845	SSP2
2080.0	rcp85	0.02	1.5	0.28031616234891926	0.5832671593943345	0.967784726571736	SSP2
2081.0	rcp26	0.001	1.01	0.40065241131739765	1.960941391351883	3.8522462083950972	SSP2
2081.0	rcp26	0.015	1.45	0.1194872912928101	0.6184760625609798	1.2690761206277945	SSP2
2081.0	rcp26	0.02	1.5	0.08258903595170833	0.43209448411534057	0.8945443972837671	SSP2
2081.0	rcp60	0.001	1.01	0.39169256940419117	1.8365593810248022	3.581561131595217	SSP2
2081.0	rcp60	0.015	1.45	0.11343606470211853	0.5717013032772758	1.1561203348827371	SSP2
2081.0	rcp60	0.02	1.5	0.0779877625897791	0.3985197242677028	0.8122156253446495	SSP2
2081.0	rcp85	0.001	1.01	1.3825820233876926	2.7226052818967736	4.286850140480215	SSP2
2081.0	rcp85	0.015	1.45	0.4142727828434098	0.8426396295862847	1.3802132998835859	SSP2
2081.0	rcp85	0.02	1.5	0.2868274203728092	0.5875062799343461	0.9715564723380347	SSP2
2082.0	rcp26	0.001	1.01	0.4140283008079933	1.9795924218300491	3.8841538015570496	SSP2
2082.0	rcp26	0.015	1.45	0.12199917029087448	0.6166352338412846	1.2639442703547632	SSP2
2082.0	rcp26	0.02	1.5	0.08393966025185515	0.42882256951566544	0.8869463900690364	SSP2
2082.0	rcp60	0.001	1.01	0.41840574191784313	1.8808856152396316	3.6571666432603767	SSP2
2082.0	rcp60	0.015	1.45	0.11956868966215145	0.5775953051725643	1.1651477856587065	SSP2
2082.0	rcp60	0.02	1.5	0.08180941157449734	0.40072674492017096	0.8148375857760518	SSP2
2082.0	rcp85	0.001	1.01	1.4398931334028464	2.796906370614425	4.376535678655082	SSP2
2082.0	rcp85	0.015	1.45	0.4254482762608838	0.853483807365862	1.3915278713775145	SSP2
2082.0	rcp85	0.02	1.5	0.29319551057286436	0.5922474963660125	0.9751552502155271	SSP2
2083.0	rcp26	0.001	1.01	0.43082107821938964	2.0034525178702625	3.9187564729098914	SSP2
2083.0	rcp26	0.015	1.45	0.12606518306071016	0.6162150738350016	1.2598490759073155	SSP2
2083.0	rcp26	0.02	1.5	0.0863350865644629	0.42658010155324094	0.8801589768712158	SSP2
2083.0	rcp60	0.001	1.01	0.4537515201549081	1.9251951887127499	3.7332531483768556	SSP2
2083.0	rcp60	0.015	1.45	0.12764801655639546	0.5834964382902109	1.173784481982822	SSP2
2083.0	rcp60	0.02	1.5	0.08688116293975175	0.40290500801821977	0.8171812789747808	SSP2
2083.0	rcp85	0.001	1.01	1.488400370775783	2.8607053282738537	4.461017216998822	SSP2
2083.0	rcp85	0.015	1.45	0.4330234290234625	0.8606409381901988	1.4004120792097179	SSP2
2083.0	rcp85	0.02	1.5	0.2969627675995666	0.5944042303831841	0.9770410250213607	SSP2
2084.0	rcp26	0.001	1.01	0.4383730509248703	2.0237381843450706	3.9543858870625095	SSP2
2084.0	rcp26	0.015	1.45	0.12590526180086298	0.6147803957619711	1.2553712766061547	SSP2
2084.0	rcp26	0.02	1.5	0.08578792629145213	0.4235527116609095	0.8731898756657018	SSP2
2084.0	rcp60	0.001	1.01	0.48192196063548043	1.96998370406246	3.806215656965966	SSP2
2084.0	rcp60	0.015	1.45	0.1344093743964986	0.5893355928482411	1.1808157510185122	SSP2
2084.0	rcp60	0.02	1.5	0.09117056128435094	0.40505074212117564	0.8183551397351121	SSP2
2084.0	rcp85	0.001	1.01	1.5429043135552174	2.929134683464914	4.550041441272195	SSP2
2084.0	rcp85	0.015	1.45	0.4425089101293158	0.8692505752441224	1.4101939185702417	SSP2
2084.0	rcp85	0.02	1.5	0.3019986684044562	0.5975616690366965	0.9795791886489914	SSP2
2085.0	rcp26	0.001	1.01	0.4492960778547327	2.0415204753009752	3.9840886256173507	SSP2
2085.0	rcp26	0.015	1.45	0.12649302315357855	0.6125232340087262	1.2492836562589105	SSP2
2085.0	rcp26	0.02	1.5	0.08573829947766613	0.4201357888149056	0.8650292055613622	SSP2
2085.0	rcp60	0.001	1.01	0.4990004796409036	2.011910752355919	3.884063205367632	SSP2
2085.0	rcp60	0.015	1.45	0.13621146131233147	0.5940992399148515	1.189331208834082	SSP2
2085.0	rcp60	0.02	1.5	0.0918375824851205	0.4064391849366894	0.8203557382471961	SSP2
2085.0	rcp85	0.001	1.01	1.5924281144638521	2.9964230923889383	4.638403746920197	SSP2
2085.0	rcp85	0.015	1.45	0.45050766899396966	0.877033097773545	1.4191288209239648	SSP2
2085.0	rcp85	0.02	1.5	0.3059862165621131	0.6000550085963807	0.9814032735793822	SSP2
2086.0	rcp26	0.001	1.01	0.45695753503514625	2.062477839159524	4.02006212924801	SSP2
2086.0	rcp26	0.015	1.45	0.12720463283622332	0.611461646047985	1.2448375308843438	SSP2
2086.0	rcp26	0.02	1.5	0.08579940700534451	0.4174039001988047	0.8581791887681723	SSP2
2086.0	rcp60	0.001	1.01	0.5292709554976863	2.053529120669713	3.956505553408275	SSP2
2086.0	rcp60	0.015	1.45	0.14177614073506312	0.598908453119719	1.195897452426193	SSP2
2086.0	rcp60	0.02	1.5	0.09509708830845902	0.4078379290635924	0.82136500269253	SSP2
2086.0	rcp85	0.001	1.01	1.6452136645415931	3.063623517472636	4.728470803708048	SSP2
2086.0	rcp85	0.015	1.45	0.45890858491900594	0.8843770614325018	1.428398049963509	SSP2
2086.0	rcp85	0.02	1.5	0.31014323916338155	0.6022327091048922	0.9834067317681187	SSP2
2087.0	rcp26	0.001	1.01	0.4638920887013586	2.080346052209853	4.053448033186363	SSP2
2087.0	rcp26	0.015	1.45	0.126978024380778	0.6091778004711192	1.2393085724145905	SSP2
2087.0	rcp26	0.02	1.5	0.08513100728972817	0.41391328768399727	0.8506138092350451	SSP2
2087.0	rcp60	0.001	1.01	0.564926732668603	2.102481363120354	4.032190301718379	SSP2
2087.0	rcp60	0.015	1.45	0.15037120300103152	0.6049531195317578	1.202648111053911	SSP2
2087.0	rcp60	0.02	1.5	0.10045410247607381	0.4100262368329888	0.8222692471555859	SSP2
2087.0	rcp85	0.001	1.01	1.6969064708514545	3.1299238984853277	4.816203397891787	SSP2
2087.0	rcp85	0.015	1.45	0.4670210392386299	0.8913186504912909	1.43601325168777	SSP2
2087.0	rcp85	0.02	1.5	0.31403092649729797	0.604096663820156	0.9844447279733146	SSP2
2088.0	rcp26	0.001	1.01	0.4654705798248333	2.096591061973137	4.085624463876139	SSP2
2088.0	rcp26	0.015	1.45	0.1258017642136618	0.6061800411738693	1.2331254869583685	SSP2
2088.0	rcp26	0.02	1.5	0.08401942947498184	0.40998591366720366	0.8426201159368273	SSP2
2088.0	rcp60	0.001	1.01	0.586484444404881	2.141041536545395	4.1082495973051065	SSP2
2088.0	rcp60	0.015	1.45	0.15411775330515123	0.608002919016372	1.2092534094395795	SSP2
2088.0	rcp60	0.02	1.5	0.10242938367508374	0.410153879778053	0.8230196192989154	SSP2
2088.0	rcp85	0.001	1.01	1.7443666815230956	3.1941743392367288	4.907414541947677	SSP2
2088.0	rcp85	0.015	1.45	0.4734876751622926	0.897318687514985	1.4441112427571587	SSP2
2088.0	rcp85	0.02	1.5	0.31688746358091174	0.605375025059646	0.9855147428646504	SSP2
2089.0	rcp26	0.001	1.01	0.47024407273492896	2.1141995695194096	4.119603970573159	SSP2
2089.0	rcp26	0.015	1.45	0.1253587090245565	0.6034403449174572	1.2276914108758066	SSP2
2089.0	rcp26	0.02	1.5	0.08333181521476626	0.40626667756431223	0.835272024883946	SSP2
2089.0	rcp60	0.001	1.01	0.6145498848610569	2.1809162955622603	4.178291791125355	SSP2
2089.0	rcp60	0.015	1.45	0.15911474142174906	0.6111477186335574	1.2139650437750509	SSP2
2089.0	rcp60	0.02	1.5	0.10525781882457703	0.41033870616972906	0.8225183150641737	SSP2
2089.0	rcp85	0.001	1.01	1.8003060431400837	3.2637767974209484	4.9999808167231565	SSP2
2089.0	rcp85	0.015	1.45	0.48178686912449176	0.9044775245830192	1.4522977698644244	SSP2
2089.0	rcp85	0.02	1.5	0.32089554185587554	0.6073086461560546	0.9866898673802347	SSP2
2090.0	rcp26	0.001	1.01	0.48467785863891505	2.133973326222444	4.151207448649934	SSP2
2090.0	rcp26	0.015	1.45	0.12911322082907514	0.6008684262701145	1.221380759451891	SSP2
2090.0	rcp26	0.02	1.5	0.08546704241570426	0.4026313609195653	0.8272613991349893	SSP2
2090.0	rcp60	0.001	1.01	0.6589508417283848	2.228681721238479	4.256015397526985	SSP2
2090.0	rcp60	0.015	1.45	0.17019296512279564	0.6161901986537222	1.2199092222927608	SSP2
2090.0	rcp60	0.02	1.5	0.11225969932666958	0.4118227509007264	0.8227728080133797	SSP2
2090.0	rcp85	0.001	1.01	1.8504069014117175	3.3271028573421075	5.088618343205279	SSP2
2090.0	rcp85	0.015	1.45	0.48807691040504586	0.9092716782499873	1.4585367334970762	SSP2
2090.0	rcp85	0.02	1.5	0.3234792762843014	0.6075971878546199	0.9865546482587056	SSP2
2091.0	rcp26	0.001	1.01	0.49220125308100315	2.150547006906604	4.1814898096327235	SSP2
2091.0	rcp26	0.015	1.45	0.1291043854060751	0.597574637099271	1.2147313775271051	SSP2
2091.0	rcp26	0.02	1.5	0.08508153925549176	0.3985574537662989	0.8192187775424912	SSP2
2091.0	rcp60	0.001	1.01	0.6830470631376321	2.26671808702313	4.33092769007194	SSP2
2091.0	rcp60	0.015	1.45	0.17476231310971121	0.6182383488040389	1.22448049598017	SSP2
2091.0	rcp60	0.02	1.5	0.11473717721045038	0.41125465313908705	0.8221192087996673	SSP2
2091.0	rcp85	0.001	1.01	1.9038789581826439	3.394547666896644	5.183378658239554	SSP2
2091.0	rcp85	0.015	1.45	0.49484468403738063	0.9149538686365767	1.4660231646956823	SSP2
2091.0	rcp85	0.02	1.5	0.3263174050852936	0.6085392039983697	0.9872042063913915	SSP2
2092.0	rcp26	0.001	1.01	0.5007447501224117	2.1666207315015016	4.209179201426054	SSP2
2092.0	rcp26	0.015	1.45	0.12901653032431432	0.5940587941169551	1.2076299647648867	SSP2
2092.0	rcp26	0.02	1.5	0.08453442449504756	0.3943124790575456	0.810753462024771	SSP2
2092.0	rcp60	0.001	1.01	0.7075995819831868	2.3066607585605614	4.402377515874914	SSP2
2092.0	rcp60	0.015	1.45	0.17835446065077076	0.6207239473431109	1.228461188530655	SSP2
2092.0	rcp60	0.02	1.5	0.11657956364225616	0.4109624416762367	0.8212257020600787	SSP2
2092.0	rcp85	0.001	1.01	1.9559906966244094	3.46073587105956	5.276265680156735	SSP2
2092.0	rcp85	0.015	1.45	0.5006736181860082	0.9199079860303888	1.4724415604512102	SSP2
2092.0	rcp85	0.02	1.5	0.32850401441261345	0.6089608561676653	0.9870611229160285	SSP2
2093.0	rcp26	0.001	1.01	0.5175272700930007	2.1826958913247236	4.238113045902712	SSP2
2093.0	rcp26	0.015	1.45	0.1317195420964448	0.5903683397390264	1.2003140683404794	SSP2
2093.0	rcp26	0.02	1.5	0.0859254182007945	0.39000481191749303	0.8022011387168897	SSP2
2093.0	rcp60	0.001	1.01	0.7518607068715045	2.3509771619306874	4.478535920154887	SSP2
2093.0	rcp60	0.015	1.45	0.1879874217998592	0.6240504814979836	1.232427083915109	SSP2
2093.0	rcp60	0.02	1.5	0.12235610979764248	0.41121410193532876	0.8200842185063775	SSP2
2093.0	rcp85	0.001	1.01	2.0090994175567842	3.526860104622001	5.3657184554223365	SSP2
2093.0	rcp85	0.015	1.45	0.5066946073466643	0.924529350013771	1.4775947297680458	SSP2
2093.0	rcp85	0.02	1.5	0.33082923387283086	0.6090850120864062	0.9861575907258254	SSP2
2094.0	rcp26	0.001	1.01	0.5328197962531824	2.198127919490388	4.264790019453645	SSP2
2094.0	rcp26	0.015	1.45	0.13351612449161301	0.5866600107998524	1.1927723860924582	SSP2
2094.0	rcp26	0.02	1.5	0.0865938629830921	0.38580455227853205	0.7936238578144338	SSP2
2094.0	rcp60	0.001	1.01	0.7801068568580217	2.387203074767883	4.5531294918398375	SSP2
2094.0	rcp60	0.015	1.45	0.19172461803380642	0.6250827038384321	1.2356006307116585	SSP2
2094.0	rcp60	0.02	1.5	0.12414370761878724	0.409947578806665	0.8183174737425367	SSP2
2094.0	rcp85	0.001	1.01	2.065757859035307	3.596565484907135	5.4617171949199985	SSP2
2094.0	rcp85	0.015	1.45	0.5130437123439961	0.9298572409794028	1.4839900823297918	SSP2
2094.0	rcp85	0.02	1.5	0.3332672241063102	0.6097676536421394	0.9860417461848696	SSP2
2095.0	rcp26	0.001	1.01	0.5377826268638206	2.2107678450943986	4.290660389834062	SSP2
2095.0	rcp26	0.015	1.45	0.13227225978032953	0.5819713016611446	1.1846579123725907	SSP2
2095.0	rcp26	0.02	1.5	0.08528970096537265	0.3808924215069702	0.7848712719127043	SSP2
2095.0	rcp60	0.001	1.01	0.8113449692182431	2.429914889555011	4.629222746847654	SSP2
2095.0	rcp60	0.015	1.45	0.19732911588958005	0.6273409812253916	1.2390842414193783	SSP2
2095.0	rcp60	0.02	1.5	0.1272105230382995	0.40951402523900104	0.816882255812444	SSP2
2095.0	rcp85	0.001	1.01	2.1220159750481584	3.665912663726809	5.554677404223844	SSP2
2095.0	rcp85	0.015	1.45	0.5189413586929392	0.9343410110312986	1.4891128370680304	SSP2
2095.0	rcp85	0.02	1.5	0.3354103150994364	0.6097543047757182	0.9849735598849826	SSP2
2096.0	rcp26	0.001	1.01	0.5542267532451376	2.2246177254928354	4.318958338977102	SSP2
2096.0	rcp26	0.015	1.45	0.13378790283133427	0.5780370587616162	1.1771085932977507	SSP2
2096.0	rcp26	0.02	1.5	0.08583586715620421	0.3765228848834763	0.7764005974523607	SSP2
2096.0	rcp60	0.001	1.01	0.8508506374896502	2.4692348925507184	4.702402188747953	SSP2
2096.0	rcp60	0.015	1.45	0.2043685512921921	0.6288773766482854	1.241154356547383	SSP2
2096.0	rcp60	0.02	1.5	0.13113727343061413	0.4086557495300905	0.8146488687356476	SSP2
2096.0	rcp85	0.001	1.01	2.180543903029986	3.734789952778587	5.646141078582136	SSP2
2096.0	rcp85	0.015	1.45	0.5254406594751162	0.9386867706925244	1.4936599701288924	SSP2
2096.0	rcp85	0.02	1.5	0.3379397918546991	0.6096769561825942	0.9836295041317451	SSP2
2097.0	rcp26	0.001	1.01	0.5615346413978967	2.2370492233773103	4.342979189395481	SSP2
2097.0	rcp26	0.015	1.45	0.13383833440808873	0.5735113246638965	1.1690288907631583	SSP2
2097.0	rcp26	0.02	1.5	0.08549284706111973	0.37189836357733225	0.7677068055807357	SSP2
2097.0	rcp60	0.001	1.01	0.8783537858979704	2.508003126968184	4.777639428380702	SSP2
2097.0	rcp60	0.015	1.45	0.20859970993648494	0.629957108904374	1.2433577585220303	SSP2
2097.0	rcp60	0.02	1.5	0.13318824259610243	0.40737506805360835	0.8123766423072384	SSP2
2097.0	rcp85	0.001	1.01	2.240708071981814	3.8056153894893425	5.7379052787877995	SSP2
2097.0	rcp85	0.015	1.45	0.531909002494	0.9430874029628149	1.4980790860942474	SSP2
2097.0	rcp85	0.02	1.5	0.34035601917234887	0.6096071506983101	0.9821412929187465	SSP2
2098.0	rcp26	0.001	1.01	0.5738283007703903	2.2531539026778713	4.3687688202337105	SSP2
2098.0	rcp26	0.015	1.45	0.13444315980908267	0.5699259301918792	1.1608469400363826	SSP2
2098.0	rcp26	0.02	1.5	0.08546422853183304	0.3676872961633703	0.7590209919456494	SSP2
2098.0	rcp60	0.001	1.01	0.9128003310907642	2.549202848601621	4.853258415921609	SSP2
2098.0	rcp60	0.015	1.45	0.2145626917433952	0.6317492023897556	1.2454238568631477	SSP2
2098.0	rcp60	0.02	1.5	0.13643365636468058	0.4065762089821131	0.8099122339806818	SSP2
2098.0	rcp85	0.001	1.01	2.2992397388074544	3.8761582175967453	5.8322003952494565	SSP2
2098.0	rcp85	0.015	1.45	0.5376786281494437	0.9468448426640439	1.5022387577492324	SSP2
2098.0	rcp85	0.02	1.5	0.34237029636001837	0.6091197249283334	0.980492704434081	SSP2
2099.0	rcp26	0.001	1.01	0.5741887142360782	2.261186573735654	4.391278431470625	SSP2
2099.0	rcp26	0.015	1.45	0.13306060063389596	0.5641540123653443	1.1523914817400989	SSP2
2099.0	rcp26	0.02	1.5	0.08417446139335019	0.3623116885466412	0.7501384970719196	SSP2
2099.0	rcp60	0.001	1.01	0.9413499106564203	2.585466493913179	4.920656038446197	SSP2
2099.0	rcp60	0.015	1.45	0.21788409139162473	0.6321580073156785	1.2454163242443776	SSP2
2099.0	rcp60	0.02	1.5	0.13784539779429472	0.4049445569705723	0.806254135255855	SSP2
2099.0	rcp85	0.001	1.01	2.3526441662780035	3.94026092716992	5.920167891363092	SSP2
2099.0	rcp85	0.015	1.45	0.5424615216199657	0.9489433399129101	1.5047709317544222	SSP2
2099.0	rcp85	0.02	1.5	0.34373774831409104	0.6076300784818066	0.9776573080066906	SSP2
2100.0	rcp26	0.001	1.01	0.5853549907617606	2.2764427480857146	4.41152739426496	SSP2
2100.0	rcp26	0.015	1.45	0.13446877047030692	0.5602988752727354	1.1433239057600975	SSP2
2100.0	rcp26	0.02	1.5	0.0847135743687286	0.35817005225040177	0.7408868210849174	SSP2
2100.0	rcp60	0.001	1.01	0.9719256125012016	2.6220717044180355	4.992513899184026	SSP2
2100.0	rcp60	0.015	1.45	0.22224092203070914	0.6325969129333469	1.2457912462366747	SSP2
2100.0	rcp60	0.02	1.5	0.14001341772689088	0.4033202746072759	0.8028392443303435	SSP2
2100.0	rcp85	0.001	1.01	2.4062417797093785	4.00704705694064	6.008476970648482	SSP2
2100.0	rcp85	0.015	1.45	0.5466452354367937	0.9510018563194703	1.5064736843353899	SSP2
2100.0	rcp85	0.02	1.5	0.34471670302189183	0.6060214239476104	0.9744321602660987	SSP2
2011.0	rcp26	0.001	1.01	-0.05586942211506811	0.008455917356978841	0.07369025714876003	SSP5
2011.0	rcp26	0.015	1.45	-0.05586942211506811	0.008455917356978841	0.07369025714876003	SSP5
2011.0	rcp26	0.02	1.5	-0.05586942211506811	0.008455917356978841	0.07369025714876003	SSP5
2011.0	rcp60	0.001	1.01	-0.055536314418954846	0.010591769963804194	0.07572010379934888	SSP5
2011.0	rcp60	0.015	1.45	-0.055536314418954846	0.010591769963804194	0.07572010379934888	SSP5
2011.0	rcp60	0.02	1.5	-0.055536314418954846	0.010591769963804194	0.07572010379934888	SSP5
2011.0	rcp85	0.001	1.01	-0.053913696531169134	0.011459109854785945	0.07807893394241681	SSP5
2011.0	rcp85	0.015	1.45	-0.053913696531169134	0.011459109854785945	0.07807893394241681	SSP5
2011.0	rcp85	0.02	1.5	-0.053913696531169134	0.011459109854785945	0.07807893394241681	SSP5
2012.0	rcp26	0.001	1.01	-0.08640228131727945	0.016191479048706263	0.1208096077861599	SSP5
2012.0	rcp26	0.015	1.45	-0.08466744738018205	0.01582801218863738	0.11813204843157511	SSP5
2012.0	rcp26	0.02	1.5	-0.0841900677265729	0.01573456235669166	0.11743133984308668	SSP5
2012.0	rcp60	0.001	1.01	-0.08624362046769173	0.019606855153448514	0.12455344206404768	SSP5
2012.0	rcp60	0.015	1.45	-0.08450633882579456	0.019176441965751183	0.12179097931720338	SSP5
2012.0	rcp60	0.02	1.5	-0.08402698261045884	0.019063347424452596	0.1210712048659923	SSP5
2012.0	rcp85	0.001	1.01	-0.09846601540736677	0.005585451363747984	0.11229959248650837	SSP5
2012.0	rcp85	0.015	1.45	-0.09646926174825453	0.005466294204476977	0.10981232211373479	SSP5
2012.0	rcp85	0.02	1.5	-0.0959194192413293	0.005434499593502795	0.10915903691338759	SSP5
2013.0	rcp26	0.001	1.01	-0.12597569849605209	0.018079913839674173	0.1633020027902978	SSP5
2013.0	rcp26	0.015	1.45	-0.1208769920750869	0.01724089181181119	0.15608083066691453	SSP5
2013.0	rcp26	0.02	1.5	-0.11949622214643395	0.0170323645126478	0.15423045286256315	SSP5
2013.0	rcp60	0.001	1.01	-0.11922104845374833	0.026021182296385836	0.17910427233202164	SSP5
2013.0	rcp60	0.015	1.45	-0.11439542553270349	0.02488528392287412	0.17120970240640127	SSP5
2013.0	rcp60	0.02	1.5	-0.11309222401529329	0.024591938144867515	0.1691795180629547	SSP5
2013.0	rcp85	0.001	1.01	-0.1316210638444442	0.01617810221606321	0.16666914302225336	SSP5
2013.0	rcp85	0.015	1.45	-0.12633345706219437	0.015427849050231911	0.1593334594659136	SSP5
2013.0	rcp85	0.02	1.5	-0.12489934647209963	0.015242449130326102	0.15745087313426295	SSP5
2014.0	rcp26	0.001	1.01	-0.16089014249041655	0.02863274669754364	0.21736335661860123	SSP5
2014.0	rcp26	0.015	1.45	-0.15101342906495233	0.02664188888054344	0.2030296637007227	SSP5
2014.0	rcp26	0.02	1.5	-0.1484077510724297	0.026156494995161168	0.19942423192024664	SSP5
2014.0	rcp60	0.001	1.01	-0.1552561912492219	0.03506064767656136	0.23708627215828673	SSP5
2014.0	rcp60	0.015	1.45	-0.1458107706223494	0.03279759238548538	0.2213247893571114	SSP5
2014.0	rcp60	0.02	1.5	-0.14332075166154304	0.03221971831968625	0.21738613320713948	SSP5
2014.0	rcp85	0.001	1.01	-0.1652995902132398	0.026346949267503462	0.2231706567493392	SSP5
2014.0	rcp85	0.015	1.45	-0.15510061128770364	0.02460317657664136	0.20844970001899174	SSP5
2014.0	rcp85	0.02	1.5	-0.15241877874214388	0.024164650714406138	0.20474785609582807	SSP5
2015.0	rcp26	0.001	1.01	-0.17959116264977454	0.045099730687440644	0.2711947589429219	SSP5
2015.0	rcp26	0.015	1.45	-0.16465155612088336	0.04094684495732322	0.2474432818878025	SSP5
2015.0	rcp26	0.02	1.5	-0.16084375174244195	0.03996171771683312	0.24158689976928782	SSP5
2015.0	rcp60	0.001	1.01	-0.1828687259741759	0.05054935002470737	0.29080815787290665	SSP5
2015.0	rcp60	0.015	1.45	-0.16823559646575284	0.046205571465414395	0.2649072720794662	SSP5
2015.0	rcp60	0.02	1.5	-0.16441095287967847	0.04512386212638944	0.2585927525159946	SSP5
2015.0	rcp85	0.001	1.01	-0.19877491496907915	0.030066389097437664	0.26773264597475566	SSP5
2015.0	rcp85	0.015	1.45	-0.18246209112923062	0.027455132382426996	0.244155949322506	SSP5
2015.0	rcp85	0.02	1.5	-0.17826782064721713	0.026806583205316453	0.23837038790309903	SSP5
2016.0	rcp26	0.001	1.01	-0.20600885497849855	0.05780114454678909	0.3200694264694018	SSP5
2016.0	rcp26	0.015	1.45	-0.18461810780312082	0.05125278953224673	0.28518874517329196	SSP5
2016.0	rcp26	0.02	1.5	-0.17929057061771692	0.04971939272713067	0.2767586377283252	SSP5
2016.0	rcp60	0.001	1.01	-0.2177448493767069	0.05063553652422186	0.3330343909204419	SSP5
2016.0	rcp60	0.015	1.45	-0.19607799715159066	0.0450665070751698	0.29632130583571853	SSP5
2016.0	rcp60	0.02	1.5	-0.1905352011962298	0.04372738629073503	0.28752075356858964	SSP5
2016.0	rcp85	0.001	1.01	-0.22810966719504583	0.041156282721184934	0.31826335870704564	SSP5
2016.0	rcp85	0.015	1.45	-0.20484359895544774	0.03672534979783037	0.28342615906059626	SSP5
2016.0	rcp85	0.02	1.5	-0.19896824791782883	0.0356464956319406	0.2750487492223613	SSP5
2017.0	rcp26	0.001	1.01	-0.22334037830504536	0.07348783095658658	0.373773747066716	SSP5
2017.0	rcp26	0.015	1.45	-0.19558275224335694	0.0638864296205874	0.32529052271851866	SSP5
2017.0	rcp26	0.02	1.5	-0.18878901605761952	0.06162422735975392	0.31380302045185543	SSP5
2017.0	rcp60	0.001	1.01	-0.24032291457841382	0.06595998281859378	0.3818088969057464	SSP5
2017.0	rcp60	0.015	1.45	-0.21160087919306103	0.05744569823642104	0.3317994115806022	SSP5
2017.0	rcp60	0.02	1.5	-0.20440203430141501	0.055422519350652504	0.32002891663003785	SSP5
2017.0	rcp85	0.001	1.01	-0.25249166849209675	0.05185899862336636	0.36786627533278704	SSP5
2017.0	rcp85	0.015	1.45	-0.22190621289909154	0.04528245529042074	0.320183441938549	SSP5
2017.0	rcp85	0.02	1.5	-0.21429338789797298	0.04370054311236007	0.3088810608961929	SSP5
2018.0	rcp26	0.001	1.01	-0.22503745929642938	0.09698561746079633	0.43156516611269136	SSP5
2018.0	rcp26	0.015	1.45	-0.19250922016930672	0.08246610384704575	0.36715880509520843	SSP5
2018.0	rcp26	0.02	1.5	-0.18473041988380845	0.07908584020491133	0.35214379214615926	SSP5
2018.0	rcp60	0.001	1.01	-0.26760449523835356	0.07612016861009446	0.42736654572592236	SSP5
2018.0	rcp60	0.015	1.45	-0.23077383279991656	0.06455903766929515	0.36249204595094214	SSP5
2018.0	rcp60	0.02	1.5	-0.2216759239893495	0.061890109220316965	0.3475226212731033	SSP5
2018.0	rcp85	0.001	1.01	-0.2765548213051874	0.0636674461360973	0.41456664999122644	SSP5
2018.0	rcp85	0.015	1.45	-0.2376376723732062	0.05446974056751285	0.35254287330265316	SSP5
2018.0	rcp85	0.02	1.5	-0.2281665417924666	0.05226412047770639	0.33808088124477603	SSP5
2019.0	rcp26	0.001	1.01	-0.23657119101259078	0.11411040232216588	0.4855592682543642	SSP5
2019.0	rcp26	0.015	1.45	-0.19771063299174485	0.09482335574393501	0.40352664196804267	SSP5
2019.0	rcp26	0.02	1.5	-0.18859182101697455	0.09040755764531791	0.3847100953752814	SSP5
2019.0	rcp60	0.001	1.01	-0.29182874722504754	0.0876307232066115	0.46738347902123095	SSP5
2019.0	rcp60	0.015	1.45	-0.24611899475732654	0.07265233079765701	0.38747914734007727	SSP5
2019.0	rcp60	0.02	1.5	-0.2350417076406286	0.06923535697814641	0.3692917119787635	SSP5
2019.0	rcp85	0.001	1.01	-0.2962483698726238	0.07530947912521423	0.45892086921231323	SSP5
2019.0	rcp85	0.015	1.45	-0.24935545336032391	0.06302219614394461	0.38123189038814415	SSP5
2019.0	rcp85	0.02	1.5	-0.23807373641900792	0.06012610063034641	0.36342399382299945	SSP5
2020.0	rcp26	0.001	1.01	-0.2526462657238604	0.13090235638885833	0.5366105718471977	SSP5
2020.0	rcp26	0.015	1.45	-0.2067768361538639	0.10664927403558892	0.43569203008029184	SSP5
2020.0	rcp26	0.02	1.5	-0.19614040729440274	0.10111096740128386	0.4129269357433383	SSP5
2020.0	rcp60	0.001	1.01	-0.3043273753247221	0.10680301529328916	0.5125098029134719	SSP5
2020.0	rcp60	0.015	1.45	-0.2505964144069497	0.08666054644834038	0.4152871023557479	SSP5
2020.0	rcp60	0.02	1.5	-0.23791519359616023	0.08211482578720893	0.3935122169711277	SSP5
2020.0	rcp85	0.001	1.01	-0.31551585886059996	0.08423389734085564	0.49703253526604774	SSP5
2020.0	rcp85	0.015	1.45	-0.25966977020686344	0.06846226015732551	0.40375138971785385	SSP5
2020.0	rcp85	0.02	1.5	-0.24646861098027553	0.06489116555664123	0.38267040190199364	SSP5
2021.0	rcp26	0.001	1.01	-0.253295106834729	0.1605233440976995	0.5936373688294247	SSP5
2021.0	rcp26	0.015	1.45	-0.20251350367437487	0.12785093478758972	0.4709774861647492	SSP5
2021.0	rcp26	0.02	1.5	-0.19096106948923422	0.1205040551457101	0.4437406883563212	SSP5
2021.0	rcp60	0.001	1.01	-0.322563973510348	0.11784381530509794	0.5545069990612104	SSP5
2021.0	rcp60	0.015	1.45	-0.2597876469194277	0.09312484559255615	0.4392398364010574	SSP5
2021.0	rcp60	0.02	1.5	-0.24518814581770257	0.08769170684565956	0.4137226185443011	SSP5
2021.0	rcp85	0.001	1.01	-0.327446387240789	0.10145499317488174	0.5430480655994564	SSP5
2021.0	rcp85	0.015	1.45	-0.2631661082036985	0.08023330656018603	0.43028669079550946	SSP5
2021.0	rcp85	0.02	1.5	-0.2483213132353102	0.07555789626808596	0.4053519379385189	SSP5
2022.0	rcp26	0.001	1.01	-0.25516150758272416	0.1833232281479059	0.6436194879810447	SSP5
2022.0	rcp26	0.015	1.45	-0.199601966303175	0.14254098682005892	0.4987824183034091	SSP5
2022.0	rcp26	0.02	1.5	-0.18711721718768945	0.1335513546376751	0.4671902742362222	SSP5
2022.0	rcp60	0.001	1.01	-0.3396357910796387	0.12790161644284156	0.5900139016286248	SSP5
2022.0	rcp60	0.015	1.45	-0.26753912104935673	0.09853675296897543	0.45661751118638494	SSP5
2022.0	rcp60	0.02	1.5	-0.25106933055659775	0.09223314608176574	0.4276187359125139	SSP5
2022.0	rcp85	0.001	1.01	-0.33507811007354776	0.11632666796524319	0.5817124550929519	SSP5
2022.0	rcp85	0.015	1.45	-0.26303488334474	0.089851762413832	0.4504705673137782	SSP5
2022.0	rcp85	0.02	1.5	-0.24674494435279115	0.08411830842356238	0.42188935882315093	SSP5
2023.0	rcp26	0.001	1.01	-0.2777869696086211	0.20258581013013868	0.6891808126640354	SSP5
2023.0	rcp26	0.015	1.45	-0.2132076257687487	0.15385824070255164	0.5218499287590127	SSP5
2023.0	rcp26	0.02	1.5	-0.19881612633813392	0.14331110264887836	0.4859695164675482	SSP5
2023.0	rcp60	0.001	1.01	-0.3409708786381706	0.13884266738537468	0.6304958680479829	SSP5
2023.0	rcp60	0.015	1.45	-0.2632154320227074	0.10425996737555165	0.4766522148338088	SSP5
2023.0	rcp60	0.02	1.5	-0.2456221947310377	0.09699505031617837	0.44373717519944517	SSP5
2023.0	rcp85	0.001	1.01	-0.3480695497036439	0.12799142564275454	0.6190114012193035	SSP5
2023.0	rcp85	0.015	1.45	-0.26723667588646544	0.09618801159696834	0.4682338432202205	SSP5
2023.0	rcp85	0.02	1.5	-0.24922978364839923	0.08950907053429184	0.43594503831268105	SSP5
2024.0	rcp26	0.001	1.01	-0.26979181381459527	0.2281627946996911	0.7398134743403851	SSP5
2024.0	rcp26	0.015	1.45	-0.2021791407461363	0.1691708686420879	0.5469105924202363	SSP5
2024.0	rcp26	0.02	1.5	-0.18741561308146637	0.15663583332792175	0.5063198758623233	SSP5
2024.0	rcp60	0.001	1.01	-0.3488862969797841	0.15098397015963222	0.6691140922744923	SSP5
2024.0	rcp60	0.015	1.45	-0.2639375339827913	0.1103593949203266	0.4938880748852621	SSP5
2024.0	rcp60	0.02	1.5	-0.24491026815981876	0.10202183623803213	0.45708466296173805	SSP5
2024.0	rcp85	0.001	1.01	-0.35253586537239895	0.14947041146315157	0.6636080389170012	SSP5
2024.0	rcp85	0.015	1.45	-0.26435679809316304	0.11002752945702896	0.4899858102117701	SSP5
2024.0	rcp85	0.02	1.5	-0.2450796970129388	0.10181038880870408	0.4535130890688839	SSP5
2025.0	rcp26	0.001	1.01	-0.27374495674657806	0.24478311603600952	0.7850193094356327	SSP5
2025.0	rcp26	0.015	1.45	-0.20106455910742704	0.17723766557983478	0.5672239258174856	SSP5
2025.0	rcp26	0.02	1.5	-0.18537845723444166	0.16317087770998373	0.5220289836955577	SSP5
2025.0	rcp60	0.001	1.01	-0.35366656072456976	0.1637462974242373	0.7023802848592923	SSP5
2025.0	rcp60	0.015	1.45	-0.2616848555590471	0.11682754002304069	0.5064809288387386	SSP5
2025.0	rcp60	0.02	1.5	-0.24144332853354133	0.10735000396834984	0.46600978055859515	SSP5
2025.0	rcp85	0.001	1.01	-0.36549618499429865	0.15926899594690166	0.697102636617437	SSP5
2025.0	rcp85	0.015	1.45	-0.26819156046854037	0.11429958651383969	0.5024975407045797	SSP5
2025.0	rcp85	0.02	1.5	-0.24724048144982047	0.10510862218101767	0.46233567028544365	SSP5
2026.0	rcp26	0.001	1.01	-0.2713487796842298	0.2663590976909964	0.8332504718590197	SSP5
2026.0	rcp26	0.015	1.45	-0.19525335480192227	0.18850816457144384	0.5885784208241229	SSP5
2026.0	rcp26	0.02	1.5	-0.17898829441889205	0.17252971767252057	0.5385936465242739	SSP5
2026.0	rcp60	0.001	1.01	-0.3575790477647415	0.18504523564987863	0.7417796685898709	SSP5
2026.0	rcp60	0.015	1.45	-0.2594600326418497	0.12934871524916436	0.5223858364235187	SSP5
2026.0	rcp60	0.02	1.5	-0.23808339649146848	0.11819542922542568	0.47779973681682797	SSP5
2026.0	rcp85	0.001	1.01	-0.3764856623661664	0.17856079277225803	0.7391341713586396	SSP5
2026.0	rcp85	0.015	1.45	-0.27068102025034046	0.12514144235140662	0.5205134416655226	SSP5
2026.0	rcp85	0.02	1.5	-0.248145902099454	0.11439205514095341	0.47610344393816884	SSP5
2027.0	rcp26	0.001	1.01	-0.26489822760490256	0.29420012397151596	0.8843271987774484	SSP5
2027.0	rcp26	0.015	1.45	-0.18621187954381002	0.20287136391797128	0.6102279069986721	SSP5
2027.0	rcp26	0.02	1.5	-0.169703283755819	0.18452680553962628	0.5551417798986577	SSP5
2027.0	rcp60	0.001	1.01	-0.3669156702264644	0.1968616974296737	0.7798032243063929	SSP5
2027.0	rcp60	0.015	1.45	-0.26000115934997303	0.1345752694502774	0.5369347507237392	SSP5
2027.0	rcp60	0.02	1.5	-0.23716383090779894	0.12228092348496289	0.4882243572965062	SSP5
2027.0	rcp85	0.001	1.01	-0.38046338286643183	0.19409423389556288	0.7784376372844783	SSP5
2027.0	rcp85	0.015	1.45	-0.26769672483512397	0.1325243303690931	0.5351408924211963	SSP5
2027.0	rcp85	0.02	1.5	-0.24405380058965417	0.12039692863383919	0.486600745006482	SSP5
2028.0	rcp26	0.001	1.01	-0.2601852453450026	0.3230967007191189	0.940163126660158	SSP5
2028.0	rcp26	0.015	1.45	-0.1788921748204581	0.21724549312948802	0.6339726103446731	SSP5
2028.0	rcp26	0.02	1.5	-0.162078566065899	0.1964017081425187	0.573416628170173	SSP5
2028.0	rcp60	0.001	1.01	-0.3716168394650063	0.21614556396253093	0.8196969353367519	SSP5
2028.0	rcp60	0.015	1.45	-0.2580546162859992	0.14434682334466617	0.5517499715336249	SSP5
2028.0	rcp60	0.02	1.5	-0.2341346429125625	0.13037887321270206	0.4988416438674853	SSP5
2028.0	rcp85	0.001	1.01	-0.39463739266376013	0.20156321089461446	0.8153267162045107	SSP5
2028.0	rcp85	0.015	1.45	-0.27164192682636834	0.133985614500962	0.5481832927420486	SSP5
2028.0	rcp85	0.02	1.5	-0.24622992583974934	0.12097054614709629	0.49558762004871715	SSP5
2029.0	rcp26	0.001	1.01	-0.2546941826625198	0.35422849103079884	0.9969529351177814	SSP5
2029.0	rcp26	0.015	1.45	-0.17130666756749552	0.23281690383949524	0.6572241252763985	SSP5
2029.0	rcp26	0.02	1.5	-0.15435844664081852	0.20926337135850223	0.5910478151420818	SSP5
2029.0	rcp60	0.001	1.01	-0.3767622335730229	0.23567729617412914	0.8616556574437717	SSP5
2029.0	rcp60	0.015	1.45	-0.25608680352530594	0.1536812309201783	0.5669432668199422	SSP5
2029.0	rcp60	0.02	1.5	-0.23099990733109554	0.13800009553705345	0.5096198859803963	SSP5
2029.0	rcp85	0.001	1.01	-0.40130657010188303	0.22281875827097464	0.8568598540845977	SSP5
2029.0	rcp85	0.015	1.45	-0.2709534454558449	0.14453792958141456	0.563051807214009	SSP5
2029.0	rcp85	0.02	1.5	-0.24432035924889886	0.1297318154534527	0.5060398423607051	SSP5
2030.0	rcp26	0.001	1.01	-0.2526539748008494	0.3821572629627089	1.0558858308936392	SSP5
2030.0	rcp26	0.015	1.45	-0.16605522312882198	0.24507466678067377	0.6804704786092174	SSP5
2030.0	rcp26	0.02	1.5	-0.14874345415122192	0.21895162464063198	0.6084130716550173	SSP5
2030.0	rcp60	0.001	1.01	-0.3856882323134004	0.24799772751525773	0.8983034707339207	SSP5
2030.0	rcp60	0.015	1.45	-0.2568644032389797	0.15793454851615535	0.5785236821308442	SSP5
2030.0	rcp60	0.02	1.5	-0.2304311757942722	0.14096644778493791	0.5171116034416151	SSP5
2030.0	rcp85	0.001	1.01	-0.3964254083658972	0.24942916656684141	0.9017517231177823	SSP5
2030.0	rcp85	0.015	1.45	-0.2614995093148724	0.15785973652865742	0.5794588659094669	SSP5
2030.0	rcp85	0.02	1.5	-0.23443073620469046	0.14086047558893722	0.5178402574815294	SSP5
2031.0	rcp26	0.001	1.01	-0.2481889552394324	0.41560065001405333	1.1180391879471254	SSP5
2031.0	rcp26	0.015	1.45	-0.1603778063713864	0.2605868850911318	0.7046139735515502	SSP5
2031.0	rcp26	0.02	1.5	-0.14289778385849652	0.23150010184245323	0.626501079652708	SSP5
2031.0	rcp60	0.001	1.01	-0.3851014823133263	0.26526364980718115	0.9380321842138944	SSP5
2031.0	rcp60	0.015	1.45	-0.25169235910423227	0.16518645502632673	0.5911499428616727	SSP5
2031.0	rcp60	0.02	1.5	-0.22461422657798522	0.14663267559397614	0.5253638271817607	SSP5
2031.0	rcp85	0.001	1.01	-0.3958004030859571	0.262760810116624	0.9398420270250344	SSP5
2031.0	rcp85	0.015	1.45	-0.2566447852282357	0.16168267092638483	0.5903339701682551	SSP5
2031.0	rcp85	0.02	1.5	-0.2289149580905823	0.14332129491530315	0.5245574178112127	SSP5
2032.0	rcp26	0.001	1.01	-0.24013488465759136	0.4462193984602612	1.1836381874089745	SSP5
2032.0	rcp26	0.015	1.45	-0.15216318152292949	0.2736738142808806	0.7302672241987436	SSP5
2032.0	rcp26	0.02	1.5	-0.1348697733838066	0.241737770155056	0.6456232417596058	SSP5
2032.0	rcp60	0.001	1.01	-0.3862115367050899	0.2876955051480563	0.9792986968097713	SSP5
2032.0	rcp60	0.015	1.45	-0.24799113498062664	0.17468588597083667	0.6034677540856453	SSP5
2032.0	rcp60	0.02	1.5	-0.22010292113344337	0.1541091457481384	0.533312050895144	SSP5
2032.0	rcp85	0.001	1.01	-0.38359642183847353	0.29636617035313595	0.9886908965918996	SSP5
2032.0	rcp85	0.015	1.45	-0.24424266243841586	0.17840374815455542	0.6069992735225518	SSP5
2032.0	rcp85	0.02	1.5	-0.21671211098931065	0.15728046326840986	0.5363239819916443	SSP5
2033.0	rcp26	0.001	1.01	-0.23607214086369205	0.471356410870698	1.243775826853211	SSP5
2033.0	rcp26	0.015	1.45	-0.14610390901904177	0.2829316001591105	0.751103747002291	SSP5
2033.0	rcp26	0.02	1.5	-0.12872729096129112	0.2484961478109564	0.6603562390441744	SSP5
2033.0	rcp60	0.001	1.01	-0.3961451631217675	0.3044782385969388	1.0201524617375346	SSP5
2033.0	rcp60	0.015	1.45	-0.24843255731311617	0.18046133182245838	0.6149536094413571	SSP5
2033.0	rcp60	0.02	1.5	-0.21924814481017138	0.15823312208750967	0.5404083030910474	SSP5
2033.0	rcp85	0.001	1.01	-0.3769073772513253	0.32188918666798016	1.0378943395622973	SSP5
2033.0	rcp85	0.015	1.45	-0.23493477430310897	0.18992576190547653	0.6238713082686174	SSP5
2033.0	rcp85	0.02	1.5	-0.20728119561057085	0.1665101568002874	0.5481267917876503	SSP5
2034.0	rcp26	0.001	1.01	-0.22252314258749012	0.5075695358768365	1.3080467153503443	SSP5
2034.0	rcp26	0.015	1.45	-0.13497638352426303	0.29799758117939473	0.7735013986216253	SSP5
2034.0	rcp26	0.02	1.5	-0.11826258657448119	0.260250878054329	0.6762180194851787	SSP5
2034.0	rcp60	0.001	1.01	-0.39852143271853274	0.3273882386218766	1.0634138376275255	SSP5
2034.0	rcp60	0.015	1.45	-0.2458676605118174	0.1902050428959972	0.6274272749591702	SSP5
2034.0	rcp60	0.02	1.5	-0.21589912151793525	0.16586481586715932	0.5481524357216674	SSP5
2034.0	rcp85	0.001	1.01	-0.37099267955192017	0.3497843132446775	1.0811197188918615	SSP5
2034.0	rcp85	0.015	1.45	-0.22745119368458994	0.20136215581944358	0.635750012471371	SSP5
2034.0	rcp85	0.02	1.5	-0.19964114416205714	0.17546778686077386	0.555440845099881	SSP5
2035.0	rcp26	0.001	1.01	-0.20960502168792974	0.5390495931287704	1.3727646593322647	SSP5
2035.0	rcp26	0.015	1.45	-0.12516390562130547	0.30968615586494574	0.7952742887534994	SSP5
2035.0	rcp26	0.02	1.5	-0.10914289565930801	0.26895156710257195	0.6915761398606324	SSP5
2035.0	rcp60	0.001	1.01	-0.3866856961982824	0.34195813190356233	1.1099652990585007	SSP5
2035.0	rcp60	0.015	1.45	-0.23343984445812904	0.19452901786619092	0.6409914443365573	SSP5
2035.0	rcp60	0.02	1.5	-0.20386644774917725	0.16873259435980978	0.5568794744006988	SSP5
2035.0	rcp85	0.001	1.01	-0.35474754748447523	0.38152670421247903	1.130042878008544	SSP5
2035.0	rcp85	0.015	1.45	-0.21287879379019806	0.21517237163859218	0.6508002811272156	SSP5
2035.0	rcp85	0.02	1.5	-0.1858630176582118	0.1864694176571754	0.5653669062430084	SSP5
2036.0	rcp26	0.001	1.01	-0.20537417285837936	0.5665529729413435	1.4326318348981892	SSP5
2036.0	rcp26	0.015	1.45	-0.12156135206389522	0.3190384157573355	0.8132787140626899	SSP5
2036.0	rcp26	0.02	1.5	-0.10554512107381886	0.27548854043708615	0.7033005006427716	SSP5
2036.0	rcp60	0.001	1.01	-0.3905839518466556	0.35756911170526184	1.156006107687158	SSP5
2036.0	rcp60	0.015	1.45	-0.23111220035240207	0.19887007989043837	0.6537956731716706	SSP5
2036.0	rcp60	0.02	1.5	-0.20071156527239425	0.17149169880919998	0.5648806240758392	SSP5
2036.0	rcp85	0.001	1.01	-0.33550190912222716	0.4116297134138568	1.1846163839792156	SSP5
2036.0	rcp85	0.015	1.45	-0.19835869014600901	0.22786687620123064	0.6690973671498627	SSP5
2036.0	rcp85	0.02	1.5	-0.1723186820242183	0.19639941465729588	0.5781996742158438	SSP5
2037.0	rcp26	0.001	1.01	-0.18853533478333076	0.6029887583165028	1.4948315892092774	SSP5
2037.0	rcp26	0.015	1.45	-0.10932859191805132	0.33247333891723735	0.8320131495833393	SSP5
2037.0	rcp26	0.02	1.5	-0.09442349705323154	0.2855429802766839	0.7156185043748979	SSP5
2037.0	rcp60	0.001	1.01	-0.3883744998111305	0.3748579621850263	1.2009659947410407	SSP5
2037.0	rcp60	0.015	1.45	-0.2257304387523786	0.20368008449666292	0.6659606804686884	SSP5
2037.0	rcp60	0.02	1.5	-0.19502470651287335	0.174571524053361	0.5722415656657844	SSP5
2037.0	rcp85	0.001	1.01	-0.3171799722188589	0.4416711173948871	1.2337078554936676	SSP5
2037.0	rcp85	0.015	1.45	-0.18422331028956573	0.23926477407406394	0.6826394353111138	SSP5
2037.0	rcp85	0.02	1.5	-0.15924546499716877	0.2050712596996958	0.5866301800437838	SSP5
2038.0	rcp26	0.001	1.01	-0.17570547378984971	0.6358330000382763	1.559791026984302	SSP5
2038.0	rcp26	0.015	1.45	-0.10001169764629923	0.3433083449569142	0.852127556753048	SSP5
2038.0	rcp26	0.02	1.5	-0.08593669916590115	0.29319287859928495	0.7289879962109849	SSP5
2038.0	rcp60	0.001	1.01	-0.3867452093994176	0.3899448728589397	1.2475984620413323	SSP5
2038.0	rcp60	0.015	1.45	-0.22051671557869607	0.20734582341460314	0.678464865184679	SSP5
2038.0	rcp60	0.02	1.5	-0.18950368926772007	0.17672875877362215	0.579877605135616	SSP5
2038.0	rcp85	0.001	1.01	-0.3132724125952827	0.4688430682185471	1.2802382617916286	SSP5
2038.0	rcp85	0.015	1.45	-0.17941207996733788	0.24917979285584854	0.6942467294374507	SSP5
2038.0	rcp85	0.02	1.5	-0.15431667624157122	0.2124123313032839	0.5933512598076605	SSP5
2039.0	rcp26	0.001	1.01	-0.1600614529799008	0.6758044385717794	1.6242070389589403	SSP5
2039.0	rcp26	0.015	1.45	-0.08908282055943986	0.3571700589081794	0.8703819919206752	SSP5
2039.0	rcp26	0.02	1.5	-0.07611492787822685	0.30330805101100616	0.7405965417842848	SSP5
2039.0	rcp60	0.001	1.01	-0.3878893212503182	0.4108862330155256	1.2957987344402773	SSP5
2039.0	rcp60	0.015	1.45	-0.21757214534154312	0.2146691934577737	0.6913762762939136	SSP5
2039.0	rcp60	0.02	1.5	-0.18603617908256956	0.18201331915035548	0.5878067330971618	SSP5
2039.0	rcp85	0.001	1.01	-0.29464014347145623	0.5045439365170419	1.3382553353914788	SSP5
2039.0	rcp85	0.015	1.45	-0.16820576819347072	0.26296374415036683	0.7117708143488046	SSP5
2039.0	rcp85	0.02	1.5	-0.14412683054296363	0.2229673066823422	0.60498323184911	SSP5
2040.0	rcp26	0.001	1.01	-0.1525864959256476	0.7124638284910237	1.6891967748854604	SSP5
2040.0	rcp26	0.015	1.45	-0.08510772511020868	0.3686806109630542	0.8882649128404896	SSP5
2040.0	rcp26	0.02	1.5	-0.07251740117426543	0.3113603622235358	0.7518240602723141	SSP5
2040.0	rcp60	0.001	1.01	-0.3747380218199583	0.43475048164881835	1.339061265391283	SSP5
2040.0	rcp60	0.015	1.45	-0.20635714643757316	0.22307810999339464	0.7013817083573622	SSP5
2040.0	rcp60	0.02	1.5	-0.17561231957456946	0.18817436603074672	0.5930822449799366	SSP5
2040.0	rcp85	0.001	1.01	-0.2809490555433684	0.5365299782985806	1.385125063753204	SSP5
2040.0	rcp85	0.015	1.45	-0.15858351988542874	0.2736906760493296	0.7229036506740569	SSP5
2040.0	rcp85	0.02	1.5	-0.13527205193170216	0.23077531990493522	0.6112713586303579	SSP5
2041.0	rcp26	0.001	1.01	-0.1431153715855057	0.7494501871081585	1.7546681241526054	SSP5
2041.0	rcp26	0.015	1.45	-0.07922824456542958	0.3801608602293062	0.9064837336178175	SSP5
2041.0	rcp26	0.02	1.5	-0.06720524789648791	0.3192301612533367	0.7631948461738511	SSP5
2041.0	rcp60	0.001	1.01	-0.37962833469018403	0.45624982349595905	1.3851476514936227	SSP5
2041.0	rcp60	0.015	1.45	-0.20526661688707487	0.22953260501030834	0.7121815953462989	SSP5
2041.0	rcp60	0.02	1.5	-0.17376921808204174	0.1925502610229053	0.5990346377611944	SSP5
2041.0	rcp85	0.001	1.01	-0.2689652497013807	0.5643281492839279	1.4311068253703132	SSP5
2041.0	rcp85	0.015	1.45	-0.14951903094088623	0.2826184444336943	0.7330048374735432	SSP5
2041.0	rcp85	0.02	1.5	-0.1269322681546296	0.23698465934207727	0.6165130966080894	SSP5
2042.0	rcp26	0.001	1.01	-0.1223873933692599	0.7925480644012164	1.8239091748660012	SSP5
2042.0	rcp26	0.015	1.45	-0.0677419521291932	0.39411138819910224	0.9250711124361946	SSP5
2042.0	rcp26	0.02	1.5	-0.05723941110578085	0.32917134076250415	0.7748895269826228	SSP5
2042.0	rcp60	0.001	1.01	-0.3664300946272432	0.4860537841350486	1.4289381458803603	SSP5
2042.0	rcp60	0.015	1.45	-0.19486629310176928	0.240704574925881	0.7215914703679647	SSP5
2042.0	rcp60	0.02	1.5	-0.16409927228371862	0.20089093812751466	0.6037752048401824	SSP5
2042.0	rcp85	0.001	1.01	-0.23721332111829213	0.60492274408537	1.490055342633006	SSP5
2042.0	rcp85	0.015	1.45	-0.131216936409406	0.2971490946366849	0.7490408091008522	SSP5
2042.0	rcp85	0.02	1.5	-0.11097670916647967	0.24783512958664258	0.6266958622615699	SSP5
2043.0	rcp26	0.001	1.01	-0.11491958988988525	0.8234317823661954	1.8873480764122457	SSP5
2043.0	rcp26	0.015	1.45	-0.06267361511794017	0.4015007149309441	0.940480580530716	SSP5
2043.0	rcp26	0.02	1.5	-0.0527305826875033	0.33358459030885385	0.7835948426526076	SSP5
2043.0	rcp60	0.001	1.01	-0.34639504407885385	0.5185572240462718	1.4749936446918115	SSP5
2043.0	rcp60	0.015	1.45	-0.18220875555843669	0.2515785420619086	0.7318016755424286	SSP5
2043.0	rcp60	0.02	1.5	-0.15279525499066499	0.20878046741515202	0.6091302047578089	SSP5
2043.0	rcp85	0.001	1.01	-0.2116284978535157	0.6428290369622978	1.544795313649612	SSP5
2043.0	rcp85	0.015	1.45	-0.11601682261719432	0.30932521599646867	0.7625769926532937	SSP5
2043.0	rcp85	0.02	1.5	-0.0976667771232704	0.25655194646952634	0.6346369589565186	SSP5
2044.0	rcp26	0.001	1.01	-0.11196439593535966	0.8580819488854977	1.9515037592837687	SSP5
2044.0	rcp26	0.015	1.45	-0.061738560660960166	0.41124545536866364	0.9558327895542802	SSP5
2044.0	rcp26	0.02	1.5	-0.05182125639078127	0.33990422236617474	0.7923360612532154	SSP5
2044.0	rcp60	0.001	1.01	-0.3461559156480434	0.5392456428251613	1.5146224950081593	SSP5
2044.0	rcp60	0.015	1.45	-0.17990736653837655	0.25637147652837816	0.7381080807513101	SSP5
2044.0	rcp60	0.02	1.5	-0.15021614549332551	0.2115530006731399	0.6111297749150878	SSP5
2044.0	rcp85	0.001	1.01	-0.1956409673680925	0.6773475094873602	1.599599966332333	SSP5
2044.0	rcp85	0.015	1.45	-0.10691927692506567	0.31989977975281475	0.7752521700931886	SSP5
2044.0	rcp85	0.02	1.5	-0.08967935233165182	0.26388758270013507	0.64182084215155	SSP5
2045.0	rcp26	0.001	1.01	-0.09434188914941048	0.8996128943744799	2.020755114149396	SSP5
2045.0	rcp26	0.015	1.45	-0.05192062223410284	0.42405936380491743	0.9725219137136764	SSP5
2045.0	rcp26	0.02	1.5	-0.04339807384055304	0.3487293810411658	0.8021410206280462	SSP5
2045.0	rcp60	0.001	1.01	-0.31810380629752816	0.5725277504260885	1.564017846881808	SSP5
2045.0	rcp60	0.015	1.45	-0.1635603270677428	0.2681127635998009	0.7486224387188177	SSP5
2045.0	rcp60	0.02	1.5	-0.13599662311641242	0.2201551212186056	0.6165896017053152	SSP5
2045.0	rcp85	0.001	1.01	-0.1634840761698405	0.7240073242343636	1.6649096522285787	SSP5
2045.0	rcp85	0.015	1.45	-0.08927654958717227	0.3360304128576437	0.7922320795209014	SSP5
2045.0	rcp85	0.02	1.5	-0.07461648162208473	0.27577510709733716	0.6525118191725622	SSP5
2046.0	rcp26	0.001	1.01	-0.0807163719019513	0.9298817108735261	2.0824926800847994	SSP5
2046.0	rcp26	0.015	1.45	-0.044826690923965275	0.4308487657315406	0.9852806931244996	SSP5
2046.0	rcp26	0.02	1.5	-0.037338684392229586	0.35240888351928545	0.8085485891367137	SSP5
2046.0	rcp60	0.001	1.01	-0.3095022604960551	0.5945971806048573	1.604306784973475	SSP5
2046.0	rcp60	0.015	1.45	-0.15730769212003837	0.2734134437821396	0.7547064457726997	SSP5
2046.0	rcp60	0.02	1.5	-0.13020111761911848	0.2233644874185187	0.6184205125295886	SSP5
2046.0	rcp85	0.001	1.01	-0.13776949039113157	0.7621542741369908	1.721885185182536	SSP5
2046.0	rcp85	0.015	1.45	-0.07554958061797373	0.34758243485432727	0.8051708788538265	SSP5
2046.0	rcp85	0.02	1.5	-0.06297096712196194	0.2837514751201224	0.6595754795607403	SSP5
2047.0	rcp26	0.001	1.01	-0.06534755632713823	0.9661231619629168	2.147153037817874	SSP5
2047.0	rcp26	0.015	1.45	-0.03742911413036173	0.4399521656943472	0.9988220954314884	SSP5
2047.0	rcp26	0.02	1.5	-0.031150623564232094	0.35797862612330483	0.8153806942273322	SSP5
2047.0	rcp60	0.001	1.01	-0.30336894793346747	0.6230363721301849	1.6499669624823676	SSP5
2047.0	rcp60	0.015	1.45	-0.15154590086837388	0.2814566031252641	0.7631390953937245	SSP5
2047.0	rcp60	0.02	1.5	-0.12479605165352174	0.22866444146830955	0.6221402438145369	SSP5
2047.0	rcp85	0.001	1.01	-0.1157769137312641	0.7984399009124619	1.7792900962461995	SSP5
2047.0	rcp85	0.015	1.45	-0.06411371752123822	0.3577542811173115	0.8172821762485526	SSP5
2047.0	rcp85	0.02	1.5	-0.05332255851017262	0.2905081314120175	0.6661212021432589	SSP5
2048.0	rcp26	0.001	1.01	-0.03910411671173354	1.0087399424630625	2.2160664444800346	SSP5
2048.0	rcp26	0.015	1.45	-0.025048105825349224	0.45183461085378684	1.0131771489569563	SSP5
2048.0	rcp26	0.02	1.5	-0.020948791945377163	0.36579663332799006	0.8229734252116063	SSP5
2048.0	rcp60	0.001	1.01	-0.27929588308109793	0.6572081669437687	1.6995927962430817	SSP5
2048.0	rcp60	0.015	1.45	-0.13770905928768765	0.29180726788320144	0.7732597401327359	SSP5
2048.0	rcp60	0.02	1.5	-0.11292239559309214	0.23586932509992972	0.6272320129795927	SSP5
2048.0	rcp85	0.001	1.01	-0.08443810748662957	0.840641795535213	1.8405713873495366	SSP5
2048.0	rcp85	0.015	1.45	-0.04947436209900395	0.3703404223951398	0.8310520847703242	SSP5
2048.0	rcp85	0.02	1.5	-0.04121511913846612	0.2991806311260054	0.673877247531904	SSP5
2049.0	rcp26	0.001	1.01	-0.0244852078665014	1.0443874965810018	2.275885990409812	SSP5
2049.0	rcp26	0.015	1.45	-0.019236302324541564	0.4595110548647416	1.0229815600302152	SSP5
2049.0	rcp26	0.02	1.5	-0.016263200747806343	0.37008857744478874	0.8266624394447447	SSP5
2049.0	rcp60	0.001	1.01	-0.27105891708616764	0.6821894892706344	1.7413416317228387	SSP5
2049.0	rcp60	0.015	1.45	-0.13191506152450283	0.2972219882376263	0.779340912536649	SSP5
2049.0	rcp60	0.02	1.5	-0.10760640689000509	0.238991641451298	0.628911577008968	SSP5
2049.0	rcp85	0.001	1.01	-0.05850913681094325	0.8791224408292244	1.9007844655762112	SSP5
2049.0	rcp85	0.015	1.45	-0.037700238434473655	0.3800786915029864	0.8437871873686972	SSP5
2049.0	rcp85	0.02	1.5	-0.031510264674465306	0.3054173071395049	0.6807733819602001	SSP5
2050.0	rcp26	0.001	1.01	-0.005491360364488164	1.0819841103508294	2.343336889599237	SSP5
2050.0	rcp26	0.015	1.45	-0.012217275398699235	0.46744007319762665	1.0356626822064905	SSP5
2050.0	rcp26	0.02	1.5	-0.010716793843732015	0.3744449728769024	0.8326121765997152	SSP5
2050.0	rcp60	0.001	1.01	-0.2532372316814492	0.7176676536606996	1.788868330958577	SSP5
2050.0	rcp60	0.015	1.45	-0.12140674439541929	0.30789410312395193	0.7878156959394864	SSP5
2050.0	rcp60	0.02	1.5	-0.09859722328776699	0.24631605273004228	0.6326544340651707	SSP5
2050.0	rcp85	0.001	1.01	-0.03494412038182245	0.9126062124019485	1.9573159557571238	SSP5
2050.0	rcp85	0.015	1.45	-0.027766610343154374	0.38804061220496855	0.8541876286086507	SSP5
2050.0	rcp85	0.02	1.5	-0.023467724526391658	0.310199351925332	0.6857183417478998	SSP5
2051.0	rcp26	0.001	1.01	0.014665385919039858	1.122410833826706	2.4065999367720163	SSP5
2051.0	rcp26	0.015	1.45	-0.0029738376163711776	0.47641922464255176	1.0456644730878337	SSP5
2051.0	rcp26	0.02	1.5	-0.003207529708875218	0.37967513063018227	0.8363459286147195	SSP5
2051.0	rcp60	0.001	1.01	-0.23316126466249648	0.7525858749511096	1.8443016753540848	SSP5
2051.0	rcp60	0.015	1.45	-0.11076541636176544	0.31781244553212845	0.7994048872171295	SSP5
2051.0	rcp60	0.02	1.5	-0.08962286299783698	0.25288619925421374	0.6386643381344043	SSP5
2051.0	rcp85	0.001	1.01	9.533028435758179e-05	0.9580056395760441	2.021711052841561	SSP5
2051.0	rcp85	0.015	1.45	-0.013450176088043294	0.4002845423889177	0.8681174483108203	SSP5
2051.0	rcp85	0.02	1.5	-0.012012642481780965	0.3183390338964174	0.6933240381351181	SSP5
2052.0	rcp26	0.001	1.01	0.018133543119708467	1.1556767570974942	2.4680375093157214	SSP5
2052.0	rcp26	0.015	1.45	-0.0034618709094891786	0.48171957359155193	1.0549249992239462	SSP5
2052.0	rcp26	0.02	1.5	-0.003778655100092181	0.38187916904202523	0.8395021418549176	SSP5
2052.0	rcp60	0.001	1.01	-0.22117147668123657	0.7788820762220042	1.891055670399731	SSP5
2052.0	rcp60	0.015	1.45	-0.10371737438631783	0.32326692495377946	0.8056384567119464	SSP5
2052.0	rcp60	0.02	1.5	-0.0835870641493353	0.25592171372454187	0.6402552664219089	SSP5
2052.0	rcp85	0.001	1.01	0.029184922659289347	1.0028870130187673	2.08584756824383	SSP5
2052.0	rcp85	0.015	1.45	-0.0002651812348894518	0.41189176898763197	0.880683631279499	SSP5
2052.0	rcp85	0.02	1.5	-0.001441412111202503	0.3258170832128126	0.6997655881783124	SSP5
2053.0	rcp26	0.001	1.01	0.028555273135946357	1.1919294884223037	2.53489896293807	SSP5
2053.0	rcp26	0.015	1.45	0.00015002917776285824	0.48775207425708467	1.0652165725948426	SSP5
2053.0	rcp26	0.02	1.5	-0.0009332020635726564	0.3845529003000207	0.8434078048020149	SSP5
2053.0	rcp60	0.001	1.01	-0.1931085214344386	0.8190525001562775	1.9502010488618267	SSP5
2053.0	rcp60	0.015	1.45	-0.08944577315037927	0.3344482359325106	0.8175590492589224	SSP5
2053.0	rcp60	0.02	1.5	-0.07179132398297955	0.2634218125374111	0.646523531535359	SSP5
2053.0	rcp85	0.001	1.01	0.049754977788684845	1.0425400882328582	2.144753830725975	SSP5
2053.0	rcp85	0.015	1.45	0.006566011744111421	0.4207207244735212	0.8910187010486346	SSP5
2053.0	rcp85	0.02	1.5	0.0038418007534889633	0.33108561695931904	0.704434649533058	SSP5
2054.0	rcp26	0.001	1.01	0.05245671935016244	1.2360434386678265	2.5993633959547244	SSP5
2054.0	rcp26	0.015	1.45	0.0109581817358571	0.4970553859075079	1.07473859253429	SSP5
2054.0	rcp26	0.02	1.5	0.0076442262562707725	0.3898607233580871	0.8465411252990782	SSP5
2054.0	rcp60	0.001	1.01	-0.1764306197413596	0.8498582701567651	2.0098792029064385	SSP5
2054.0	rcp60	0.015	1.45	-0.082484540283422	0.34111525447337804	0.8282272387632165	SSP5
2054.0	rcp60	0.02	1.5	-0.0660124374398743	0.26733549404062495	0.6515820444937106	SSP5
2054.0	rcp85	0.001	1.01	0.09042745402626425	1.0935392670364235	2.212148988394521	SSP5
2054.0	rcp85	0.015	1.45	0.023655023025914216	0.43386059328735704	0.9044290047095699	SSP5
2054.0	rcp85	0.02	1.5	0.017347779907602	0.33969600155255897	0.7114013534870456	SSP5
2055.0	rcp26	0.001	1.01	0.06597847859000854	1.2705158618927994	2.6613101066627465	SSP5
2055.0	rcp26	0.015	1.45	0.01559072743248061	0.5017776219800194	1.0830767393282932	SSP5
2055.0	rcp26	0.02	1.5	0.011165069351058975	0.39149157251371847	0.8488724706247363	SSP5
2055.0	rcp60	0.001	1.01	-0.16686815083827622	0.8809183576818364	2.0633688867101174	SSP5
2055.0	rcp60	0.015	1.45	-0.07856204034139704	0.34757385946766456	0.8359338767873249	SSP5
2055.0	rcp60	0.02	1.5	-0.0627413419521894	0.2709396436224989	0.6542939570972577	SSP5
2055.0	rcp85	0.001	1.01	0.13191466202976967	1.1439975963983418	2.283941183663912	SSP5
2055.0	rcp85	0.015	1.45	0.04114270253561779	0.44684339361299086	0.9182094946883697	SSP5
2055.0	rcp85	0.02	1.5	0.03102971886614859	0.34808917814751295	0.718640819664102	SSP5
2056.0	rcp26	0.001	1.01	0.09139548045570708	1.3094369263935064	2.730476468974605	SSP5
2056.0	rcp26	0.015	1.45	0.02678576331170605	0.5082548777784074	1.0934907220756833	SSP5
2056.0	rcp26	0.02	1.5	0.019952857545812493	0.3944724362113697	0.8527509409084187	SSP5
2056.0	rcp60	0.001	1.01	-0.13249090052158075	0.9263084793885175	2.1277081412473056	SSP5
2056.0	rcp60	0.015	1.45	-0.06269479746231059	0.359536879577998	0.8479278249639972	SSP5
2056.0	rcp60	0.02	1.5	-0.04999711389925874	0.278830241180045	0.6603132115668338	SSP5
2056.0	rcp85	0.001	1.01	0.15480705134693265	1.1858484710932922	2.3481526197835016	SSP5
2056.0	rcp85	0.015	1.45	0.04864763792476472	0.4553863423814547	0.9291171307403066	SSP5
2056.0	rcp85	0.02	1.5	0.036626649085960215	0.35298857098193287	0.7235161125440565	SSP5
2057.0	rcp26	0.001	1.01	0.1150365213810244	1.3520884772504658	2.7937040602076997	SSP5
2057.0	rcp26	0.015	1.45	0.03513237924592907	0.5162257749690417	1.101550705531274	SSP5
2057.0	rcp26	0.02	1.5	0.026238310215332166	0.3986203796397716	0.8547662924730856	SSP5
2057.0	rcp60	0.001	1.01	-0.12514047460427483	0.9588444126794972	2.1851097821827885	SSP5
2057.0	rcp60	0.015	1.45	-0.05985397698276534	0.3657180680150851	0.8564423498811371	SSP5
2057.0	rcp60	0.02	1.5	-0.04763502360820197	0.28218482107540294	0.6634181921518489	SSP5
2057.0	rcp85	0.001	1.01	0.19637481201464757	1.240352841259782	2.422457661085587	SSP5
2057.0	rcp85	0.015	1.45	0.06349740756494256	0.46874815922075264	0.9429002215171012	SSP5
2057.0	rcp85	0.02	1.5	0.0479323670441484	0.36151806410574605	0.7304968530776517	SSP5
2058.0	rcp26	0.001	1.01	0.11688236505495746	1.3807301428155372	2.860803626187438	SSP5
2058.0	rcp26	0.015	1.45	0.03469372041243825	0.5188552985595866	1.1103620402527903	SSP5
2058.0	rcp26	0.02	1.5	0.025768361692489913	0.3985537955499099	0.8574401486611581	SSP5
2058.0	rcp60	0.001	1.01	-0.10717833602016176	0.9945669885622267	2.2411567494412745	SSP5
2058.0	rcp60	0.015	1.45	-0.05215339420891185	0.3730950231283683	0.8636048548077137	SSP5
2058.0	rcp60	0.02	1.5	-0.041449113962013805	0.28636863963232284	0.6656079537429211	SSP5
2058.0	rcp85	0.001	1.01	0.23857115767827647	1.2993763741366524	2.499738179792983	SSP5
2058.0	rcp85	0.015	1.45	0.07757774507185186	0.4835079754285312	0.9573254955249607	SSP5
2058.0	rcp85	0.02	1.5	0.05848673847064527	0.3709813758607571	0.7380105771664788	SSP5
2059.0	rcp26	0.001	1.01	0.13332910324398764	1.4170847587465656	2.931451842652784	SSP5
2059.0	rcp26	0.015	1.45	0.038454261832717766	0.5237704600766934	1.1198866648207966	SSP5
2059.0	rcp26	0.02	1.5	0.02840064386806903	0.4002829207458198	0.860423092821176	SSP5
2059.0	rcp60	0.001	1.01	-0.0712092570197909	1.0483416725652823	2.312448286202444	SSP5
2059.0	rcp60	0.015	1.45	-0.03728208013812652	0.38688132389030616	0.876532083326672	SSP5
2059.0	rcp60	0.02	1.5	-0.029816930267413957	0.2954486713971339	0.6721786198610896	SSP5
2059.0	rcp85	0.001	1.01	0.27934204383328654	1.3548491493099386	2.5750336739985986	SSP5
2059.0	rcp85	0.015	1.45	0.09166779019904549	0.49621839404982765	0.9707517272695417	SSP5
2059.0	rcp85	0.02	1.5	0.06897175527376717	0.37882902065845564	0.744684240083585	SSP5
2060.0	rcp26	0.001	1.01	0.14381269391265813	1.455773818797043	3.0002771426178056	SSP5
2060.0	rcp26	0.015	1.45	0.041953541116957954	0.529852540599845	1.1292524298986224	SSP5
2060.0	rcp26	0.02	1.5	0.030914733253699908	0.4029649989797877	0.8632647522804806	SSP5
2060.0	rcp60	0.001	1.01	-0.0476748549935204	1.084447288826465	2.3721171600238353	SSP5
2060.0	rcp60	0.015	1.45	-0.028318667193106606	0.3936343097970727	0.8843988834958962	SSP5
2060.0	rcp60	0.02	1.5	-0.022895015562138226	0.29903021916855105	0.6749541189998197	SSP5
2060.0	rcp85	0.001	1.01	0.318526782506968	1.4167214671754278	2.656555381652803	SSP5
2060.0	rcp85	0.015	1.45	0.10406613069953144	0.5103135286918546	0.9853493459264673	SSP5
2060.0	rcp85	0.02	1.5	0.0780028998396518	0.38761218967556443	0.752185365182003	SSP5
2061.0	rcp26	0.001	1.01	0.14852680438921403	1.485679603359612	3.065657614718067	SSP5
2061.0	rcp26	0.015	1.45	0.041634862725733975	0.532186972470466	1.136329000599867	SSP5
2061.0	rcp26	0.02	1.5	0.030418306736266425	0.40266519585779653	0.8643829879740584	SSP5
2061.0	rcp60	0.001	1.01	-0.029881564308224806	1.123931468233191	2.437631776682231	SSP5
2061.0	rcp60	0.015	1.45	-0.022829672092564583	0.4016435140438417	0.8948512601340414	SSP5
2061.0	rcp60	0.02	1.5	-0.01869012856310214	0.30357343359428945	0.6795113044068651	SSP5
2061.0	rcp85	0.001	1.01	0.3679332652949659	1.4843958079955766	2.739735058973888	SSP5
2061.0	rcp85	0.015	1.45	0.1197957710775007	0.5264881147108095	1.000838955400708	SSP5
2061.0	rcp85	0.02	1.5	0.08946481593033995	0.3979601614262634	0.7602217529219463	SSP5
2062.0	rcp26	0.001	1.01	0.17333937377997757	1.5282410970673501	3.137337550724019	SSP5
2062.0	rcp26	0.015	1.45	0.049921535558439006	0.5391931148750039	1.145790544320054	SSP5
2062.0	rcp26	0.02	1.5	0.03656168448037078	0.40593080599671866	0.8675282116685005	SSP5
2062.0	rcp60	0.001	1.01	0.0012509900175381053	1.1742015008404016	2.5128904381449972	SSP5
2062.0	rcp60	0.015	1.45	-0.011137627008643597	0.4132465739122066	0.9082923353223034	SSP5
2062.0	rcp60	0.02	1.5	-0.009759150404822631	0.31080235570596615	0.6862725929118165	SSP5
2062.0	rcp85	0.001	1.01	0.4157471253759805	1.5461756193616567	2.822621134829773	SSP5
2062.0	rcp85	0.015	1.45	0.13430495547367147	0.5398423683906848	1.0151515167516234	SSP5
2062.0	rcp85	0.02	1.5	0.09994992432241481	0.4060070811472313	0.7673580588940391	SSP5
2063.0	rcp26	0.001	1.01	0.190454299818053	1.5695896973162853	3.2030536751435386	SSP5
2063.0	rcp26	0.015	1.45	0.05556380934891083	0.5459714900361913	1.1534200999099569	SSP5
2063.0	rcp26	0.02	1.5	0.04055665847658794	0.40903948800442325	0.8691131605888179	SSP5
2063.0	rcp60	0.001	1.01	0.018930536852952626	1.212661717296021	2.573106328410927	SSP5
2063.0	rcp60	0.015	1.45	-0.004746762488730651	0.4204067300508869	0.9165292966963362	SSP5
2063.0	rcp60	0.02	1.5	-0.004870294753114874	0.3146665027283338	0.6892134213907681	SSP5
2063.0	rcp85	0.001	1.01	0.4565450895609343	1.6090670637372642	2.9059074125026783	SSP5
2063.0	rcp85	0.015	1.45	0.14531891974619154	0.5528644971519608	1.029426649479622	SSP5
2063.0	rcp85	0.02	1.5	0.10760565079713183	0.4136279030483041	0.7743725641381385	SSP5
2064.0	rcp26	0.001	1.01	0.19817109080725062	1.600538811537366	3.2699307321663644	SSP5
2064.0	rcp26	0.015	1.45	0.05642034634015735	0.5482766499079534	1.1598764659310634	SSP5
2064.0	rcp26	0.02	1.5	0.040968724574233104	0.4087549081381772	0.8696845962337082	SSP5
2064.0	rcp60	0.001	1.01	0.03326327549497696	1.250098764069969	2.6431083693623614	SSP5
2064.0	rcp60	0.015	1.45	0.0003110995697987878	0.4269667256556464	0.9275390484621955	SSP5
2064.0	rcp60	0.02	1.5	-0.0011181304906373506	0.31794775056223984	0.6939174014340682	SSP5
2064.0	rcp85	0.001	1.01	0.5256393052860553	1.6843248260810042	2.995824080288406	SSP5
2064.0	rcp85	0.015	1.45	0.16670613250082345	0.5700649563745319	1.0456628365226313	SSP5
2064.0	rcp85	0.02	1.5	0.12299996006687171	0.42435487531905486	0.7828898241307783	SSP5
2065.0	rcp26	0.001	1.01	0.22250060565774918	1.6430801976400926	3.338018206932383	SSP5
2065.0	rcp26	0.015	1.45	0.06364295493866154	0.554916586483888	1.1670220526443689	SSP5
2065.0	rcp26	0.02	1.5	0.04611829722658319	0.4116085316371812	0.8710224633116801	SSP5
2065.0	rcp60	0.001	1.01	0.05783502091798143	1.2938775718490307	2.7142437013055014	SSP5
2065.0	rcp60	0.015	1.45	0.0084736445674082	0.4350582780325315	0.9383639622971528	SSP5
2065.0	rcp60	0.02	1.5	0.004941789235667924	0.3223288653202567	0.6986659501352765	SSP5
2065.0	rcp85	0.001	1.01	0.5775291870841662	1.7487986444177248	3.08414729639691	SSP5
2065.0	rcp85	0.015	1.45	0.18145196168047265	0.582913591902059	1.0605223739242062	SSP5
2065.0	rcp85	0.02	1.5	0.13330346180266106	0.431833555197217	0.7901284974743841	SSP5
2066.0	rcp26	0.001	1.01	0.2303777409734004	1.6774338101282407	3.4077202626106797	SSP5
2066.0	rcp26	0.015	1.45	0.06463714617430633	0.5584771960352894	1.1741252921289569	SSP5
2066.0	rcp26	0.02	1.5	0.04656401439497878	0.4122868986785536	0.8720172754535287	SSP5
2066.0	rcp60	0.001	1.01	0.08580198431546812	1.3312703908809895	2.776395125902959	SSP5
2066.0	rcp60	0.015	1.45	0.01765716803469882	0.44069198360891687	0.9458518599335882	SSP5
2066.0	rcp60	0.02	1.5	0.011765810656821722	0.32483748645816773	0.7008743355896965	SSP5
2066.0	rcp85	0.001	1.01	0.6216441086302277	1.8132145391530192	3.1730803003480976	SSP5
2066.0	rcp85	0.015	1.45	0.19215415707350583	0.5949340012124645	1.0749840687659702	SSP5
2066.0	rcp85	0.02	1.5	0.14047205415743147	0.43853178723169695	0.7970780990035832	SSP5
2067.0	rcp26	0.001	1.01	0.23935846566238406	1.707213984307829	3.4744782001500356	SSP5
2067.0	rcp26	0.015	1.45	0.06638209004645812	0.5599053823270285	1.1794030564887334	SSP5
2067.0	rcp26	0.02	1.5	0.04758463090474978	0.41128610217848643	0.8715781707724002	SSP5
2067.0	rcp60	0.001	1.01	0.09408539029006642	1.3703685289794163	2.8492318767195592	SSP5
2067.0	rcp60	0.015	1.45	0.019764592650554386	0.445985135316056	0.9558496767937223	SSP5
2067.0	rcp60	0.02	1.5	0.013240197075779992	0.32704296026359136	0.7048092809144629	SSP5
2067.0	rcp85	0.001	1.01	0.6874516303610739	1.8884405649017604	3.269212272870259	SSP5
2067.0	rcp85	0.015	1.45	0.2106789171695178	0.6109740620148544	1.0911202868733423	SSP5
2067.0	rcp85	0.02	1.5	0.15331203970785087	0.44814938766246787	0.805211455146047	SSP5
2068.0	rcp26	0.001	1.01	0.2628863469605573	1.7427258876154466	3.541631821275316	SSP5
2068.0	rcp26	0.015	1.45	0.07294270565122297	0.5631937135721299	1.1844853738481826	SSP5
2068.0	rcp26	0.02	1.5	0.05210879042961649	0.4116991340484941	0.8712024527344353	SSP5
2068.0	rcp60	0.001	1.01	0.11841756717322145	1.4112826988008305	2.9187835599136975	SSP5
2068.0	rcp60	0.015	1.45	0.02635478277084279	0.45170128002902804	0.9646695989291141	SSP5
2068.0	rcp60	0.02	1.5	0.017857350198099586	0.3296030665662564	0.7078089894451961	SSP5
2068.0	rcp85	0.001	1.01	0.7330725935104292	1.9530223202985464	3.3583113575040118	SSP5
2068.0	rcp85	0.015	1.45	0.22182407534576606	0.6222677056350687	1.1041760102858678	SSP5
2068.0	rcp85	0.02	1.5	0.16066754638409508	0.45414762027137817	0.8109874063029283	SSP5
2069.0	rcp26	0.001	1.01	0.2783237238370903	1.7735697369132182	3.6048041192056237	SSP5
2069.0	rcp26	0.015	1.45	0.07613955950384348	0.56469479137762	1.1876147029368247	SSP5
2069.0	rcp26	0.02	1.5	0.054176182826845144	0.4107775108753559	0.8692993408643391	SSP5
2069.0	rcp60	0.001	1.01	0.15251966264131497	1.4587219938016478	2.9879997014567414	SSP5
2069.0	rcp60	0.015	1.45	0.036919385966605274	0.45981438996857266	0.9725806282314589	SSP5
2069.0	rcp60	0.02	1.5	0.025457904429251058	0.3338439348763026	0.710177843347485	SSP5
2069.0	rcp85	0.001	1.01	0.7746924994046471	2.015703066889613	3.449089301997982	SSP5
2069.0	rcp85	0.015	1.45	0.23171850949883266	0.6327435099315031	1.1169862063452405	SSP5
2069.0	rcp85	0.02	1.5	0.16705992007714457	0.45947763667977964	0.8163642858284714	SSP5
2070.0	rcp26	0.001	1.01	0.2940200537851983	1.7999030181637594	3.6690417747674937	SSP5
2070.0	rcp26	0.015	1.45	0.08045498978917423	0.5643365451160651	1.19027336127939	SSP5
2070.0	rcp26	0.02	1.5	0.05702487126630355	0.40836031339791834	0.8669764880532131	SSP5
2070.0	rcp60	0.001	1.01	0.16007207728227515	1.4980622862563577	3.060350626967689	SSP5
2070.0	rcp60	0.015	1.45	0.038486829798226665	0.46471907372563476	0.9805539347754821	SSP5
2070.0	rcp60	0.02	1.5	0.02652789042005217	0.3357172376754879	0.7124447653111154	SSP5
2070.0	rcp85	0.001	1.01	0.841659611760011	2.100592535691223	3.548016647744148	SSP5
2070.0	rcp85	0.015	1.45	0.24915467733505953	0.6495070329145444	1.1319735203028611	SSP5
2070.0	rcp85	0.02	1.5	0.1787892589240609	0.46928332307745196	0.823455772325252	SSP5
2071.0	rcp26	0.001	1.01	0.3214237046232547	1.8349326997053064	3.727854756271371	SSP5
2071.0	rcp26	0.015	1.45	0.08762814733566036	0.5667563535711884	1.1910195625210709	SSP5
2071.0	rcp26	0.02	1.5	0.0619212280245735	0.40811355747470796	0.863213750742924	SSP5
2071.0	rcp60	0.001	1.01	0.19657814116287145	1.5470050333174339	3.1337567394176946	SSP5
2071.0	rcp60	0.015	1.45	0.04892560483131878	0.4727412782235386	0.9890254543181706	SSP5
2071.0	rcp60	0.02	1.5	0.03386687340719875	0.3397602972712449	0.7150612317359367	SSP5
2071.0	rcp85	0.001	1.01	0.8936477984220138	2.1702713754980523	3.642364667563433	SSP5
2071.0	rcp85	0.015	1.45	0.26012096742032015	0.6602842518901858	1.1447000971659804	SSP5
2071.0	rcp85	0.02	1.5	0.1856843443730975	0.4747333907076258	0.8287690264978516	SSP5
2072.0	rcp26	0.001	1.01	0.3305448175846713	1.8600293622430593	3.783335668000724	SSP5
2072.0	rcp26	0.015	1.45	0.0886432389226892	0.5656803808385499	1.1907587962257276	SSP5
2072.0	rcp26	0.02	1.5	0.062288591602465054	0.4053306425317271	0.8588690001844828	SSP5
2072.0	rcp60	0.001	1.01	0.2120394108566826	1.5890751402923613	3.2032187876545333	SSP5
2072.0	rcp60	0.015	1.45	0.05237706079781826	0.4780160099823151	0.9955622724509852	SSP5
2072.0	rcp60	0.02	1.5	0.03615093385593806	0.3417977753681093	0.716430170913146	SSP5
2072.0	rcp85	0.001	1.01	0.9431243847608702	2.2409497355638845	3.737348009936934	SSP5
2072.0	rcp85	0.015	1.45	0.2698867091584456	0.6711186484765587	1.157002989083635	SSP5
2072.0	rcp85	0.02	1.5	0.19164371866675528	0.4800971407442408	0.8336678869112207	SSP5
2073.0	rcp26	0.001	1.01	0.3443424531960189	1.89123696926764	3.840759225034983	SSP5
2073.0	rcp26	0.015	1.45	0.09140085986649095	0.5661998066138697	1.1905810772257681	SSP5
2073.0	rcp26	0.02	1.5	0.06391779271615589	0.40363107709669105	0.8545834964156871	SSP5
2073.0	rcp60	0.001	1.01	0.235720391201758	1.6325069508236132	3.278583891249805	SSP5
2073.0	rcp60	0.015	1.45	0.059064313406421085	0.48351200393438165	1.0032418784460024	SSP5
2073.0	rcp60	0.02	1.5	0.04074389779200886	0.3439422078267293	0.7183623585261846	SSP5
2073.0	rcp85	0.001	1.01	1.0076518735160986	2.3236871225998317	3.837385641312066	SSP5
2073.0	rcp85	0.015	1.45	0.2848050170559844	0.6852496960778143	1.1704303627405745	SSP5
2073.0	rcp85	0.02	1.5	0.20127649399880043	0.4877283640024375	0.8393688032003436	SSP5
2074.0	rcp26	0.001	1.01	0.3632967145103347	1.9240410292787398	3.8916467735620714	SSP5
2074.0	rcp26	0.015	1.45	0.09583446628785763	0.5671044086899856	1.1884948881079729	SSP5
2074.0	rcp26	0.02	1.5	0.06672591502324804	0.4022586203949207	0.8490116613496961	SSP5
2074.0	rcp60	0.001	1.01	0.2658635364642154	1.6808857977505924	3.3541387696142073	SSP5
2074.0	rcp60	0.015	1.45	0.06692826536239933	0.49004849376759246	1.0108852197222493	SSP5
2074.0	rcp60	0.02	1.5	0.0461373167864969	0.3468724234050428	0.7203372044853299	SSP5
2074.0	rcp85	0.001	1.01	1.070267845577568	2.40319448790769	3.9387669851793166	SSP5
2074.0	rcp85	0.015	1.45	0.29819270084052174	0.6975590686047556	1.1835499703013332	SSP5
2074.0	rcp85	0.02	1.5	0.20970926659015943	0.4940705710450336	0.8447425536351743	SSP5
2075.0	rcp26	0.001	1.01	0.3741186778077424	1.9553271684265912	3.9436550264629817	SSP5
2075.0	rcp26	0.015	1.45	0.09654640430728482	0.567342766998732	1.1867172949204114	SSP5
2075.0	rcp26	0.02	1.5	0.06690768806696125	0.4003819021933583	0.8438021808199594	SSP5
2075.0	rcp60	0.001	1.01	0.28102091712726385	1.7232435749003603	3.431095487817425	SSP5
2075.0	rcp60	0.015	1.45	0.06959321285636624	0.4943906271499276	1.0179545369724028	SSP5
2075.0	rcp60	0.02	1.5	0.04773215465562555	0.34821701831119883	0.7218253428522124	SSP5
2075.0	rcp85	0.001	1.01	1.1254088351170872	2.474660648122129	4.035677155859804	SSP5
2075.0	rcp85	0.015	1.45	0.3092078660378501	0.7070933022940392	1.1944599376290883	SSP5
2075.0	rcp85	0.02	1.5	0.2163762585871299	0.49834084696395314	0.8484609455079886	SSP5
2076.0	rcp26	0.001	1.01	0.38251502248111785	1.9842516088948128	3.995407510508611	SSP5
2076.0	rcp26	0.015	1.45	0.09733416974284556	0.5669616983342477	1.184701125881975	SSP5
2076.0	rcp26	0.02	1.5	0.06712636576667912	0.3981440254391585	0.8383144198122543	SSP5
2076.0	rcp60	0.001	1.01	0.30757263342990365	1.7676506360673316	3.510287388877857	SSP5
2076.0	rcp60	0.015	1.45	0.0752937168174429	0.4992163786942815	1.025497344998552	SSP5
2076.0	rcp60	0.02	1.5	0.05140543376860807	0.3498514735872803	0.7236540051885019	SSP5
2076.0	rcp85	0.001	1.01	1.2025759261357132	2.564512969763349	4.140923310046058	SSP5
2076.0	rcp85	0.015	1.45	0.3260378987687546	0.721832225464204	1.2078456289237274	SSP5
2076.0	rcp85	0.02	1.5	0.22699683339597607	0.506213777228193	0.8539626647185148	SSP5
2077.0	rcp26	0.001	1.01	0.3963727595960318	2.0167622552485933	4.041422869018675	SSP5
2077.0	rcp26	0.015	1.45	0.10122675176710876	0.5674930940579369	1.180863631393441	SSP5
2077.0	rcp26	0.02	1.5	0.0695712227363542	0.3965484693253304	0.831565028247429	SSP5
2077.0	rcp60	0.001	1.01	0.3467212666840626	1.8206221173446409	3.595975910037076	SSP5
2077.0	rcp60	0.015	1.45	0.08544683324972453	0.5063366892745084	1.0344049723732014	SSP5
2077.0	rcp60	0.02	1.5	0.0582996637989749	0.35309111356495404	0.7263176535364634	SSP5
2077.0	rcp85	0.001	1.01	1.2699523725646018	2.645947146511098	4.24562361176791	SSP5
2077.0	rcp85	0.015	1.45	0.33921450259422214	0.7331996590731433	1.2197767424817911	SSP5
2077.0	rcp85	0.02	1.5	0.23495804733511425	0.5115959791318951	0.8582866816674051	SSP5
2078.0	rcp26	0.001	1.01	0.4097997328667846	2.0460047383405056	4.091557440300724	SSP5
2078.0	rcp26	0.015	1.45	0.10352770027258719	0.5667970035522436	1.1780044143296617	SSP5
2078.0	rcp26	0.02	1.5	0.07086291770192484	0.3940947836321841	0.8254640235635509	SSP5
2078.0	rcp60	0.001	1.01	0.36670837714014226	1.864170834624906	3.6786141947016793	SSP5
2078.0	rcp60	0.015	1.45	0.08929240759334967	0.5100727156662667	1.0413474544931471	SSP5
2078.0	rcp60	0.02	1.5	0.06064078098484157	0.3538524725384721	0.7276580979827635	SSP5
2078.0	rcp85	0.001	1.01	1.333967075683151	2.7270662479631462	4.349383985666702	SSP5
2078.0	rcp85	0.015	1.45	0.35074313857363537	0.7439234695229436	1.2309863434917214	SSP5
2078.0	rcp85	0.02	1.5	0.24167828015568563	0.5164177080267497	0.861878758046801	SSP5
2079.0	rcp26	0.001	1.01	0.42531080123829385	2.0757772125525813	4.137738884663166	SSP5
2079.0	rcp26	0.015	1.45	0.10727878769487321	0.5665052264159269	1.1739911923550705	SSP5
2079.0	rcp26	0.02	1.5	0.07320445336317125	0.3919798339681928	0.8188681131005537	SSP5
2079.0	rcp60	0.001	1.01	0.3960427808532699	1.914688770145635	3.766791965070194	SSP5
2079.0	rcp60	0.015	1.45	0.09554413833945077	0.5156720713894365	1.0497618097954446	SSP5
2079.0	rcp60	0.02	1.5	0.06463537661138595	0.3559396613427453	0.7297516575779966	SSP5
2079.0	rcp85	0.001	1.01	1.408067754794948	2.8170183487176668	4.457941044943701	SSP5
2079.0	rcp85	0.015	1.45	0.3648507632687982	0.7563401525258164	1.2430498029087755	SSP5
2079.0	rcp85	0.02	1.5	0.25022549792478715	0.5223808610752011	0.8661754689018265	SSP5
2080.0	rcp26	0.001	1.01	0.4438665832697375	2.1050587893043295	4.181788752364941	SSP5
2080.0	rcp26	0.015	1.45	0.11115915367624131	0.5655234810482712	1.169095849149675	SSP5
2080.0	rcp26	0.02	1.5	0.07551169485919643	0.389350248900021	0.8115738337689236	SSP5
2080.0	rcp60	0.001	1.01	0.4324115478492086	1.9691911420987154	3.8580127755620808	SSP5
2080.0	rcp60	0.015	1.45	0.10421383861306725	0.5217825633039266	1.058085461326597	SSP5
2080.0	rcp60	0.02	1.5	0.07031027543965228	0.35830805177839375	0.7319932163795494	SSP5
2080.0	rcp85	0.001	1.01	1.4701305946259287	2.8979738509110944	4.559220219032684	SSP5
2080.0	rcp85	0.015	1.45	0.3745943396543685	0.7652929991975248	1.2520234763228597	SSP5
2080.0	rcp85	0.02	1.5	0.2554854116486944	0.525879833953608	0.8682763856400905	SSP5
2081.0	rcp26	0.001	1.01	0.4617080751070468	2.134744038033123	4.230957784511504	SSP5
2081.0	rcp26	0.015	1.45	0.11385582516222795	0.56448783976869	1.1654168056530123	SSP5
2081.0	rcp26	0.02	1.5	0.07698565361287144	0.3866560471076954	0.8050905728380942	SSP5
2081.0	rcp60	0.001	1.01	0.46302601987580766	2.0190877813123476	3.9440626922801028	SSP5
2081.0	rcp60	0.015	1.45	0.11107484611132884	0.5263600434570658	1.0647151734745084	SSP5
2081.0	rcp60	0.02	1.5	0.0746710741542336	0.3596651254232398	0.7330472504249741	SSP5
2081.0	rcp85	0.001	1.01	1.5356056249537697	2.9790070294735314	4.664955907434912	SSP5
2081.0	rcp85	0.015	1.45	0.3850710590740544	0.7741299916385707	1.2614299305267889	SSP5
2081.0	rcp85	0.02	1.5	0.26132872228339227	0.5291863582779905	0.8705791046799422	SSP5
2082.0	rcp26	0.001	1.01	0.4788159123947427	2.158710082781685	4.274600744144073	SSP5
2082.0	rcp26	0.015	1.45	0.11665707677310407	0.5623141863761679	1.1596407038966892	SSP5
2082.0	rcp26	0.02	1.5	0.07849206653360892	0.3832622911947641	0.7971215523629033	SSP5
2082.0	rcp60	0.001	1.01	0.4956502704265757	2.07191576995367	4.036219900783515	SSP5
2082.0	rcp60	0.015	1.45	0.11719504746943298	0.5315010569731076	1.072338781822751	SSP5
2082.0	rcp60	0.02	1.5	0.07840237970954206	0.361309338788371	0.7346026917412912	SSP5
2082.0	rcp85	0.001	1.01	1.6028949360160034	3.066085704078102	4.771011529277075	SSP5
2082.0	rcp85	0.015	1.45	0.39545133880150035	0.7836761717444988	1.2707219514774903	SSP5
2082.0	rcp85	0.02	1.5	0.26696342441329163	0.5329909623799204	0.8727412849546244	SSP5
2083.0	rcp26	0.001	1.01	0.5002256962285291	2.18863785320485	4.31933506738128	SSP5
2083.0	rcp26	0.015	1.45	0.1205470468500123	0.5613648585420147	1.1543140357128048	SSP5
2083.0	rcp26	0.02	1.5	0.08072957179445776	0.38074207510912855	0.7896894414375232	SSP5
2083.0	rcp60	0.001	1.01	0.5365839822865939	2.1244691269266496	4.1281193810895935	SSP5
2083.0	rcp60	0.015	1.45	0.12482948307542205	0.5365684607368068	1.0794954675761725	SSP5
2083.0	rcp60	0.02	1.5	0.0830640056421755	0.36291072402584595	0.7358401648046566	SSP5
2083.0	rcp85	0.001	1.01	1.6591204116164837	3.1410024928076035	4.870833668997776	SSP5
2083.0	rcp85	0.015	1.45	0.40214950696399915	0.789547765437185	1.2774441451672391	SSP5
2083.0	rcp85	0.02	1.5	0.2700470648991821	0.5342445416821051	0.8730456447867956	SSP5
2084.0	rcp26	0.001	1.01	0.5114080372505819	2.214349876258053	4.366747997207719	SSP5
2084.0	rcp26	0.015	1.45	0.12071857870797802	0.5594449531021012	1.1490523921589213	SSP5
2084.0	rcp26	0.02	1.5	0.08039028732487283	0.3774882975012938	0.7822642216948306	SSP5
2084.0	rcp60	0.001	1.01	0.5711804530765878	2.177855182940654	4.216006632708204	SSP5
2084.0	rcp60	0.015	1.45	0.13132492637793935	0.5416024568788447	1.0848071688273373	SSP5
2084.0	rcp60	0.02	1.5	0.08707922573576062	0.36446478538758104	0.7357958954397763	SSP5
2084.0	rcp85	0.001	1.01	1.7232003952313157	3.222800352681636	4.977133975893865	SSP5
2084.0	rcp85	0.015	1.45	0.4108243682183007	0.7968556789594816	1.2850884676728629	SSP5
2084.0	rcp85	0.02	1.5	0.2745016530498544	0.5364908090943411	0.8740746226709688	SSP5
2085.0	rcp26	0.001	1.01	0.5253138338504038	2.238421047771281	4.406858050029489	SSP5
2085.0	rcp26	0.015	1.45	0.12160158250942028	0.556871795774668	1.1419764320439452	SSP5
2085.0	rcp26	0.02	1.5	0.08054986041795494	0.37390480536904547	0.7735749956978678	SSP5
2085.0	rcp60	0.001	1.01	0.592857333543139	2.228005648915686	4.311286448486051	SSP5
2085.0	rcp60	0.015	1.45	0.13329217528746545	0.5453644271481957	1.0917051706655552	SSP5
2085.0	rcp60	0.02	1.5	0.08781790799119839	0.3651632441215029	0.7366729844156229	SSP5
2085.0	rcp85	0.001	1.01	1.782976806922687	3.3024410144859595	5.082035804988423	SSP5
2085.0	rcp85	0.015	1.45	0.41821706985897145	0.8033285712366833	1.2917114391968574	SSP5
2085.0	rcp85	0.02	1.5	0.2779745727110878	0.5380412658380668	0.8743025183104394	SSP5
2086.0	rcp26	0.001	1.01	0.5369326847767394	2.265614684068415	4.454129619573187	SSP5
2086.0	rcp26	0.015	1.45	0.12237661568943027	0.5552996538934135	1.1361984856916398	SSP5
2086.0	rcp26	0.02	1.5	0.08060934526787371	0.37093327650400415	0.76597521285057	SSP5
2086.0	rcp60	0.001	1.01	0.629553897104078	2.277488147352767	4.399311274683158	SSP5
2086.0	rcp60	0.015	1.45	0.1385029680161403	0.5490767212644673	1.096507734103671	SSP5
2086.0	rcp60	0.02	1.5	0.09072632432399735	0.3658287820479128	0.7363710255013473	SSP5
2086.0	rcp85	0.001	1.01	1.8446202985712312	3.382246114147528	5.189181049952514	SSP5
2086.0	rcp85	0.015	1.45	0.42553938723375334	0.8092266693472128	1.298482960551515	SSP5
2086.0	rcp85	0.02	1.5	0.2813920327167753	0.5392182321462325	0.8745744221370347	SSP5
2087.0	rcp26	0.001	1.01	0.547695154370463	2.2887985121642966	4.498371256607919	SSP5
2087.0	rcp26	0.015	1.45	0.12247183870418334	0.5525338792441942	1.129699894104974	SSP5
2087.0	rcp26	0.02	1.5	0.08019104283415014	0.3671978816658245	0.757794001405093	SSP5
2087.0	rcp60	0.001	1.01	0.6726818745014539	2.335968654226277	4.4920725521244735	SSP5
2087.0	rcp60	0.015	1.45	0.14673254395468743	0.5540708709896629	1.1013075604800975	SSP5
2087.0	rcp60	0.02	1.5	0.09573828879060176	0.3672333375931138	0.7358810936996973	SSP5
2087.0	rcp85	0.001	1.01	1.9075054193948646	3.462144308044545	5.29475985615743	SSP5
2087.0	rcp85	0.015	1.45	0.43303847215617736	0.8148718608784683	1.3039348488815528	SSP5
2087.0	rcp85	0.02	1.5	0.28480071648824024	0.5402565933317661	0.8740444253280432	SSP5
2088.0	rcp26	0.001	1.01	0.5512017915215564	2.3096227883467666	4.540622529293945	SSP5
2088.0	rcp26	0.015	1.45	0.12149610388741247	0.5489084299431967	1.1221368836918542	SSP5
2088.0	rcp26	0.02	1.5	0.07920848009480887	0.36299412537393533	0.7490600238043231	SSP5
2088.0	rcp60	0.001	1.01	0.6997931125793571	2.3821821282666247	4.5860227662267	SSP5
2088.0	rcp60	0.015	1.45	0.15028464457523444	0.5560493155792144	1.105989062690776	SSP5
2088.0	rcp60	0.02	1.5	0.09751632292395311	0.3666792351070365	0.7353777789534935	SSP5
2088.0	rcp85	0.001	1.01	1.9645741538578139	3.538049335100297	5.402679055256895	SSP5
2088.0	rcp85	0.015	1.45	0.438784025638307	0.8193201093251846	1.3092228758456825	SSP5
2088.0	rcp85	0.02	1.5	0.28704280852645797	0.5404012677022378	0.8732665809827305	SSP5
2089.0	rcp26	0.001	1.01	0.5567966333512837	2.3322076385566994	4.586605755560366	SSP5
2089.0	rcp26	0.015	1.45	0.12086950990330843	0.5455715988547628	1.1154445997264988	SSP5
2089.0	rcp26	0.02	1.5	0.07838672643225357	0.35895015029727456	0.7409945143523593	SSP5
2089.0	rcp60	0.001	1.01	0.7337002393424764	2.4299237539691085	4.6733971865201855	SSP5
2089.0	rcp60	0.015	1.45	0.15477163380899517	0.5581781340045927	1.108966571899386	SSP5
2089.0	rcp60	0.02	1.5	0.09995632515154208	0.36619930258799593	0.7336206796017888	SSP5
2089.0	rcp85	0.001	1.01	2.031115402066699	3.6214266520086804	5.513324981973725	SSP5
2089.0	rcp85	0.015	1.45	0.44597526298391504	0.8249263339160616	1.3147537322442737	SSP5
2089.0	rcp85	0.02	1.5	0.29028338811682775	0.5413119878068363	0.8725743296768614	SSP5
2090.0	rcp26	0.001	1.01	0.5756777216035895	2.356956239888484	4.628879197550391	SSP5
2090.0	rcp26	0.015	1.45	0.12428703272729642	0.5423988663804665	1.1078668471427129	SSP5
2090.0	rcp26	0.02	1.5	0.08027164822652444	0.3550500259585719	0.7323133331993283	SSP5
2090.0	rcp60	0.001	1.01	0.7866455262240937	2.4867898098994314	4.768543381656097	SSP5
2090.0	rcp60	0.015	1.45	0.16490911012847137	0.5618460225400839	1.1128089468569087	SSP5
2090.0	rcp60	0.02	1.5	0.10609651043809061	0.36673010978324777	0.7323522748556757	SSP5
2090.0	rcp85	0.001	1.01	2.0910267665132416	3.6973721093615777	5.6199334251330475	SSP5
2090.0	rcp85	0.015	1.45	0.45138766926006463	0.8281819844006959	1.3182412275090132	SSP5
2090.0	rcp85	0.02	1.5	0.29223432968279395	0.5406271594579576	0.8706232805426438	SSP5
2091.0	rcp26	0.001	1.01	0.5852092848356883	2.3774592504305767	4.668937847611854	SSP5
2091.0	rcp26	0.015	1.45	0.12414052927689617	0.5382684600526364	1.0997213096330818	SSP5
2091.0	rcp26	0.02	1.5	0.07975706104777512	0.3505636315662666	0.7234161327941869	SSP5
2091.0	rcp60	0.001	1.01	0.8173160946547466	2.532498249596724	4.861443184740273	SSP5
2091.0	rcp60	0.015	1.45	0.16913000997924546	0.5628096628875534	1.115197127886962	SSP5
2091.0	rcp60	0.02	1.5	0.10828515633768412	0.3654390980605304	0.7302839583136629	SSP5
2091.0	rcp85	0.001	1.01	2.153597164587063	3.7769893942474835	5.731941784571731	SSP5
2091.0	rcp85	0.015	1.45	0.4568001834996625	0.831925068359015	1.3225790354615994	SSP5
2091.0	rcp85	0.02	1.5	0.29416163571432324	0.5403085416013489	0.8690637046608551	SSP5
2092.0	rcp26	0.001	1.01	0.5972804332655887	2.3979069459843907	4.707389642489405	SSP5
2092.0	rcp26	0.015	1.45	0.12408028809734897	0.5340537326388457	1.091196639682943	SSP5
2092.0	rcp26	0.02	1.5	0.079246455481773	0.3459590988150619	0.7141997288108033	SSP5
2092.0	rcp60	0.001	1.01	0.8466745177345121	2.580039302930209	4.95114744000813	SSP5
2092.0	rcp60	0.015	1.45	0.17232280691011947	0.5640208524380629	1.1172145805148277	SSP5
2092.0	rcp60	0.02	1.5	0.10982808304810296	0.3643741775337222	0.7280336328043295	SSP5
2092.0	rcp85	0.001	1.01	2.215560706575445	3.8568293049858577	5.843220946651955	SSP5
2092.0	rcp85	0.015	1.45	0.46160749085808594	0.8352311010448051	1.326059086609477	SSP5
2092.0	rcp85	0.02	1.5	0.29561540574694967	0.5396114076139702	0.8670029919572682	SSP5
2093.0	rcp26	0.001	1.01	0.6192289862021468	2.4181568143436616	4.74680045207303	SSP5
2093.0	rcp26	0.015	1.45	0.12658470412656145	0.529647929140919	1.0825251781796632	SSP5
2093.0	rcp26	0.02	1.5	0.08045827870306435	0.34134436183054395	0.7049281207830397	SSP5
2093.0	rcp60	0.001	1.01	0.8985690504501278	2.6332884243553134	5.044799527075883	SSP5
2093.0	rcp60	0.015	1.45	0.18109373577324558	0.5659853737541293	1.1188591458219324	SSP5
2093.0	rcp60	0.02	1.5	0.1148468559797763	0.3637413100183726	0.7253698149556984	SSP5
2093.0	rcp85	0.001	1.01	2.2792403720525227	3.936064395015007	5.950551644113267	SSP5
2093.0	rcp85	0.015	1.45	0.4664970194604709	0.8380392433725956	1.3281508186400626	SSP5
2093.0	rcp85	0.02	1.5	0.29715156961938	0.5385672688574419	0.8640484283878771	SSP5
2094.0	rcp26	0.001	1.01	0.6396267265631567	2.4371801437833756	4.783089171983225	SSP5
2094.0	rcp26	0.015	1.45	0.12846981902058202	0.5251549318225447	1.073288948679484	SSP5
2094.0	rcp26	0.02	1.5	0.08118201873656393	0.33676724654590473	0.6954188829165082	SSP5
2094.0	rcp60	0.001	1.01	0.9333513931510646	2.6757184416628372	5.136503804299852	SSP5
2094.0	rcp60	0.015	1.45	0.18448297792815382	0.5656870852034144	1.119584988913221	SSP5
2094.0	rcp60	0.02	1.5	0.1163870571980707	0.3616665126109576	0.7220488243962112	SSP5
2094.0	rcp85	0.001	1.01	2.3455567960960115	4.018282725683384	6.064209569764647	SSP5
2094.0	rcp85	0.015	1.45	0.47134015403875495	0.8411911823221787	1.330999845573107	SSP5
2094.0	rcp85	0.02	1.5	0.298594073461335	0.5378673944620834	0.8615954457990965	SSP5
2095.0	rcp26	0.001	1.01	0.6483052337608544	2.452586528268328	4.820211246449888	SSP5
2095.0	rcp26	0.015	1.45	0.12751219454140988	0.5197002873152778	1.0638174313078048	SSP5
2095.0	rcp26	0.02	1.5	0.08005188794577772	0.3315336206971682	0.6859330049567545	SSP5
2095.0	rcp60	0.001	1.01	0.9723855608589392	2.726216917362056	5.232103535826565	SSP5
2095.0	rcp60	0.015	1.45	0.18954490273327615	0.566596422960641	1.1208882672942502	SSP5
2095.0	rcp60	0.02	1.5	0.1190243900171276	0.360381527456131	0.719179958411676	SSP5
2095.0	rcp85	0.001	1.01	2.4127911153229826	4.101666976502822	6.176485706120899	SSP5
2095.0	rcp85	0.015	1.45	0.47618759361351076	0.8439213169799983	1.333127799316997	SSP5
2095.0	rcp85	0.02	1.5	0.3000221211125128	0.5367584686592646	0.8585475855500344	SSP5
2096.0	rcp26	0.001	1.01	0.6702653028825102	2.4706368567723067	4.859164012077498	SSP5
2096.0	rcp26	0.015	1.45	0.12922028755891934	0.5150116908798233	1.054753330099265	SSP5
2096.0	rcp26	0.02	1.5	0.08069997377457132	0.32681116974720903	0.6766034008143103	SSP5
2096.0	rcp60	0.001	1.01	1.020295192701241	2.7732973504454943	5.322222694934191	SSP5
2096.0	rcp60	0.015	1.45	0.19582083227605027	0.5667647077792322	1.1205167349660035	SSP5
2096.0	rcp60	0.02	1.5	0.12231343590614954	0.3586716867196684	0.7153372535980072	SSP5
2096.0	rcp85	0.001	1.01	2.482899357106216	4.184474757712762	6.285667075739242	SSP5
2096.0	rcp85	0.015	1.45	0.4813936212418678	0.8462221930870447	1.3341523189465372	SSP5
2096.0	rcp85	0.02	1.5	0.3016806800671344	0.535393911987024	0.8549724880724752	SSP5
2097.0	rcp26	0.001	1.01	0.6809497709550705	2.485044000917871	4.893631258467772	SSP5
2097.0	rcp26	0.015	1.45	0.1292628554743096	0.5096225620377021	1.0450345439591684	SSP5
2097.0	rcp26	0.02	1.5	0.08032773115523789	0.32179152157145346	0.6670612809662387	SSP5
2097.0	rcp60	0.001	1.01	1.0544311308923142	2.81873562863196	5.416300262317948	SSP5
2097.0	rcp60	0.015	1.45	0.19938112570775096	0.5663555733867497	1.1204905597524817	SSP5
2097.0	rcp60	0.02	1.5	0.12387834059527428	0.3565569359567808	0.711661992140948	SSP5
2097.0	rcp85	0.001	1.01	2.554418624606253	4.2688639275501465	6.396468453936464	SSP5
2097.0	rcp85	0.015	1.45	0.48638303812678235	0.8485836905087345	1.3353285729854225	SSP5
2097.0	rcp85	0.02	1.5	0.3031122128015374	0.5340806881730461	0.8513545243209762	SSP5
2098.0	rcp26	0.001	1.01	0.697160181782836	2.5047552989735005	4.9298981178261245	SSP5
2098.0	rcp26	0.015	1.45	0.12969663973766396	0.5051178826546323	1.0352808162081844	SSP5
2098.0	rcp26	0.02	1.5	0.08020093534437557	0.31718526201317515	0.6576004951119818	SSP5
2098.0	rcp60	0.001	1.01	1.0964437233787458	2.867864411114377	5.512508656044672	SSP5
2098.0	rcp60	0.015	1.45	0.204382465154018	0.5667294238603383	1.1203290860039903	SSP5
2098.0	rcp60	0.02	1.5	0.12640615439288969	0.3549259898417138	0.7077879532948148	SSP5
2098.0	rcp85	0.001	1.01	2.625432141302845	4.353972514486796	6.511155504775077	SSP5
2098.0	rcp85	0.015	1.45	0.49095607700081884	0.8504258620649928	1.336103659375532	SSP5
2098.0	rcp85	0.02	1.5	0.30438710382090584	0.5323996497652248	0.8476088457600642	SSP5
2099.0	rcp26	0.001	1.01	0.6981381845708075	2.5139189229830885	4.962732134505083	SSP5
2099.0	rcp26	0.015	1.45	0.12804983225825115	0.4985211615390939	1.0252455918941854	SSP5
2099.0	rcp26	0.02	1.5	0.07870083008414244	0.31145204293013046	0.6478862932562514	SSP5
2099.0	rcp60	0.001	1.01	1.1318210913296654	2.912175922913041	5.597939467292012	SSP5
2099.0	rcp60	0.015	1.45	0.20729470980340842	0.5658969079873131	1.1181335562824113	SSP5
2099.0	rcp60	0.02	1.5	0.12751196743280374	0.3525470207987537	0.7028242421044314	SSP5
2099.0	rcp85	0.001	1.01	2.6907689660648733	4.431575669950502	6.618204136465428	SSP5
2099.0	rcp85	0.015	1.45	0.4945465546469586	0.8506655814793075	1.3355096069771133	SSP5
2099.0	rcp85	0.02	1.5	0.30495407172844463	0.5297925500186426	0.8428047800133787	SSP5
2100.0	rcp26	0.001	1.01	0.7130017883465792	2.5317565941110676	4.991460140310358	SSP5
2100.0	rcp26	0.015	1.45	0.12918961563531292	0.49371800145953154	1.0144256835100955	SSP5
2100.0	rcp26	0.02	1.5	0.07908542262569263	0.3068652746458215	0.6377488587110204	SSP5
2100.0	rcp60	0.001	1.01	1.1691798282067094	2.955706320141126	5.68950588641769	SSP5
2100.0	rcp60	0.015	1.45	0.2107314886504982	0.564921723502513	1.1164172817663025	SSP5
2100.0	rcp60	0.02	1.5	0.12899159549804615	0.35010499428217257	0.6980569294491589	SSP5
2100.0	rcp85	0.001	1.01	2.7556526549190683	4.511012695058046	6.724958610736771	SSP5
2100.0	rcp85	0.015	1.45	0.49736313234044083	0.8506642857865492	1.333925535033305	SSP5
2100.0	rcp85	0.02	1.5	0.3050836476017208	0.5269935414686809	0.83750700058962	SSP5
