# Supplementary material for: The social costs of tropical cyclones
Source: Nat Commun. 2023 Nov 23;14:7294. doi: 10.1038/s41467-023-43114-4 (PMC10667268; doi:10.1038/s41467-023-43114-4)
Supplement: Supplementary file 4 — Source Data [file 41467_2023_43114_MOESM4_ESM.zip › figs12b.csv]

rcp	decpc17	decpc50	decpc83	ISO	SSP	dr_name
rcp60	-36.725347321510256	12.937888377763716	69.70776903760625	AUS	SSP2	Ricke
rcp60	-5.690379274409792	3.863034286392488	12.82985933693024	BGD	SSP2	Ricke
rcp60	-496.5550082767111	458.3707434631148	1446.4963720531164	BHS	SSP2	Ricke
rcp60	-52.51999346271985	13.609684708736092	130.9210898645166	BLZ	SSP2	Ricke
rcp60	-157.4976922269691	151.22911411184873	710.375271766309	BRB	SSP2	Ricke
rcp60	-65.90768820909352	37.22825207486902	205.5452482905356	CAN	SSP2	Ricke
rcp60	-0.5916957614868379	17.094472327942817	36.46467305903093	CHN	SSP2	Ricke
rcp60	-26.81730182570472	44.30483429859548	120.43347153429218	CUB	SSP2	Ricke
rcp60	-50.35784860972317	22.829296422962187	120.09710942021896	DOM	SSP2	Ricke
rcp60	-124.26707950416538	-9.596655595410096	94.33913382785056	FJI	SSP2	Ricke
rcp60	-2.189260887690046	2.089702248477776	13.073927429384115	GTM	SSP2	Ricke
rcp60	-1301.9140385529763	1604.6577685981638	4708.393914447949	HKG	SSP2	Ricke
rcp60	-9.764489937851176	1.7580396886087524	22.260653036703545	HND	SSP2	Ricke
rcp60	-6.262652303168242	1.82877393198906	13.818753251193474	HTI	SSP2	Ricke
rcp60	0.2867641157608875	8.084183005995538	16.612565040026105	IND	SSP2	Ricke
rcp60	-118.06260711108727	47.36804813866057	208.9900347110001	JAM	SSP2	Ricke
rcp60	199.97941149401652	882.079280446797	1800.3316684121105	JPN	SSP2	Ricke
rcp60	-1.2478778720014043	1.1813147886550386	3.868097697924489	KHM	SSP2	Ricke
rcp60	-186.09813504378056	123.76337216839504	522.6679234134134	KOR	SSP2	Ricke
rcp60	-6.932771672260831	6.484749256459358	20.47320489262312	LAO	SSP2	Ricke
rcp60	-53.36682789858472	50.31749569362907	218.3764507567885	LCA	SSP2	Ricke
rcp60	-12.217677674760848	15.132872030358302	39.47761853705845	LKA	SSP2	Ricke
rcp60	-1.2961466868124374	5.103446873053141	12.678584161781837	MDG	SSP2	Ricke
rcp60	5.675521226763975	54.763877797562216	111.24945020773012	MEX	SSP2	Ricke
rcp60	-0.7207914502749496	5.960476949510534	12.922664816235145	MMR	SSP2	Ricke
rcp60	-1.810288234733051	1.0291758376033968	4.056043200066916	MOZ	SSP2	Ricke
rcp60	-313.7024482877268	216.07072145357785	691.9915935626775	MUS	SSP2	Ricke
rcp60	-568.272249857637	11.92328461941024	486.20464436253707	NCL	SSP2	Ricke
rcp60	-12.7247815787657	0.6575484063193897	18.080859333273928	NIC	SSP2	Ricke
rcp60	-2.431050864335615	138.70130185925936	299.4630287531489	PHL	SSP2	Ricke
rcp60	-1.7387827706798904	0.2640437265813097	2.045048532701587	PNG	SSP2	Ricke
rcp60	-199.36938128148967	141.15003450098305	569.3905666243625	PRI	SSP2	Ricke
rcp60	-6.104358361111386	1.3034190971069144	10.237629581469896	SLB	SSP2	Ricke
rcp60	-4.36482059689526	11.213453418129046	27.85827677120412	THA	SSP2	Ricke
rcp60	-82.15057671841011	-10.832356177995862	50.21012205201175	TON	SSP2	Ricke
rcp60	-558.3933976814255	2045.749610492732	4923.155905468855	TWN	SSP2	Ricke
rcp60	48.78614621831492	170.22660420358852	324.9663182334908	USA	SSP2	Ricke
rcp60	-79.92648731618463	61.152535461804405	282.8112921785371	VCT	SSP2	Ricke
rcp60	-10.920489167636791	28.98226231015668	67.14818114849855	VNM	SSP2	Ricke
rcp60	-119.2597166141673	11.41025448478346	128.48799224103274	VUT	SSP2	Ricke
rcp60	-85.95305587765208	-4.708003187147899	63.77959188729215	WSM	SSP2	Ricke
rcp85	-31.000365307934626	17.398717823759	69.53651070162786	AUS	SSP5	Ricke
rcp85	-3.212775749988462	4.116152499718531	12.053015931587275	BGD	SSP5	Ricke
rcp85	-109.748732966943	611.5109894049085	1361.840707091509	BHS	SSP5	Ricke
rcp85	-42.53741085467758	18.636247014804688	113.82709682462244	BLZ	SSP5	Ricke
rcp85	-92.00618956907984	243.8436425848525	799.4302832336588	BRB	SSP5	Ricke
rcp85	-61.76950975166566	55.67343866580083	203.9123876898142	CAN	SSP5	Ricke
rcp85	5.607888153057593	18.65283093812625	33.06260792636237	CHN	SSP5	Ricke
rcp85	-16.060446960558078	49.91618841693168	115.60396074339327	CUB	SSP5	Ricke
rcp85	-27.014198675849727	47.49415984447944	143.90230749025926	DOM	SSP5	Ricke
rcp85	-74.68029322499777	-1.5025930513027397	77.26856694125564	FJI	SSP5	Ricke
rcp85	-3.279773335785395	0.0	9.31348071837626	GTM	SSP5	Ricke
rcp85	-483.3123626969474	2222.1770035547124	4908.364423886527	HKG	SSP5	Ricke
rcp85	-5.15191184561839	0.0004075749053297	17.460503077595995	HND	SSP5	Ricke
rcp85	-4.315700158155552	3.0642237048743057	12.728472314893445	HTI	SSP5	Ricke
rcp85	2.1196680959769947	8.495638622320364	16.26047417627956	IND	SSP5	Ricke
rcp85	-66.01913890638015	48.15795193949173	194.4759749956993	JAM	SSP5	Ricke
rcp85	391.6411383739833	930.160278489044	1582.7239043928766	JPN	SSP5	Ricke
rcp85	-0.9980014629392288	0.8451790764586182	2.8610332027415697	KHM	SSP5	Ricke
rcp85	-42.62535340891597	233.99145661400672	559.5910959597906	KOR	SSP5	Ricke
rcp85	-4.470335506626767	4.341921084649766	14.600477268902983	LAO	SSP5	Ricke
rcp85	-34.2829229232331	66.69725448773109	215.84851648374385	LCA	SSP5	Ricke
rcp85	-5.146113024168605	16.834185907208074	40.91973408518048	LKA	SSP5	Ricke
rcp85	-2.028916059025134	3.0584595522290607	8.981504134086032	MDG	SSP5	Ricke
rcp85	10.163606668192225	45.8195082215359	97.4692791457032	MEX	SSP5	Ricke
rcp85	0.6513185986430553	5.33324787441259	10.526808646044426	MMR	SSP5	Ricke
rcp85	-1.3037052433271727	0.8290002789049984	2.984953580950596	MOZ	SSP5	Ricke
rcp85	-259.31177347408664	151.4879117596073	559.3810590703683	MUS	SSP5	Ricke
rcp85	-490.7453799033013	-22.538827799774904	460.8531870592062	NCL	SSP5	Ricke
rcp85	-4.548895226523249	0.6055908054913051	15.857348262383756	NIC	SSP5	Ricke
rcp85	19.920493302107737	119.37095631774572	223.64743939835984	PHL	SSP5	Ricke
rcp85	-1.43480545536584	0.2270645932550761	1.707929804174129	PNG	SSP5	Ricke
rcp85	-88.63114374450635	180.90974475450395	608.451182138304	PRI	SSP5	Ricke
rcp85	-5.1710547021367015	1.507184597001353	8.604091825966773	SLB	SSP5	Ricke
rcp85	-1.7216928173031878	8.789275152885828	21.71029180636858	THA	SSP5	Ricke
rcp85	-52.47849577489248	-3.5575332445213315	44.63218973970902	TON	SSP5	Ricke
rcp85	358.8393179162405	2565.888980491063	5123.944873496916	TWN	SSP5	Ricke
rcp85	77.93520031876658	173.8548916303545	298.6999775613205	USA	SSP5	Ricke
rcp85	-38.49335986844833	103.28020716595194	302.1359409965165	VCT	SSP5	Ricke
rcp85	-0.3283556196337174	25.572433169109544	54.25823944637837	VNM	SSP5	Ricke
rcp85	-94.95879130513649	8.319255710493824	98.98585984928847	VUT	SSP5	Ricke
rcp85	-54.2725019492935	2.302636083693045	50.85501012791689	WSM	SSP5	Ricke
