# Supplementary material for: The social costs of tropical cyclones
Source: Nat Commun. 2023 Nov 23;14:7294. doi: 10.1038/s41467-023-43114-4 (PMC10667268; doi:10.1038/s41467-023-43114-4)
Supplement: Supplementary file 4 — Source Data [file 41467_2023_43114_MOESM4_ESM.zip › figs13a.csv]

ISO	perc_of_ahi	days_of_income	income_ppp	SSP	rcp	dr_name
AUS	0.11347879309431912	0.41419759479426477	56198.79638397675	SSP2	rcp60	Stern
BGD	0.4042048824636245	1.4753478209922295	8628.024723005878	SSP2	rcp60	Stern
BHS	3.621358380938043	13.217958090423858	46480.81863954982	SSP2	rcp60	Stern
BLZ	1.050989181638292	3.8361105129797655	9312.355203390267	SSP2	rcp60	Stern
CAN	0.3180288609098047	1.1608053423207871	56547.51994637958	SSP2	rcp60	Stern
CHN	0.5608307357656809	2.0470321855447353	22933.580280849823	SSP2	rcp60	Stern
CUB	0.922176066803629	3.365942643833246	28982.18411697602	SSP2	rcp60	Stern
DOM	0.5629289335809758	2.0546906075705618	30282.165497141108	SSP2	rcp60	Stern
GTM	0.1260778797641837	0.46018426113927047	14257.971877875469	SSP2	rcp60	Stern
HKG	6.036291917522167	22.032465498955908	67123.07594349858	SSP2	rcp60	Stern
HND	0.21364189651596907	0.7797929222832871	9817.63756119503	SSP2	rcp60	Stern
HTI	0.4044234716212926	1.476145671417718	7868.89798545367	SSP2	rcp60	Stern
IND	0.5939149067474601	2.167789409628229	11060.5870885281	SSP2	rcp60	Stern
JAM	1.876738354262273	6.850094993057297	14179.063979191202	SSP2	rcp60	Stern
JPN	6.11462393441209	22.318377360604128	42791.05950686785	SSP2	rcp60	Stern
KHM	0.1500369417138682	0.5476348372556189	6745.507849157683	SSP2	rcp60	Stern
KOR	1.6784367754506526	6.1262942303948815	44577.3494194423	SSP2	rcp60	Stern
LAO	0.3576432237752349	1.3053977667796073	13434.548009561617	SSP2	rcp60	Stern
LKA	0.5917606177084587	2.159926254635874	19790.32361779152	SSP2	rcp60	Stern
MDG	1.2260634053855115	4.475131429657117	3466.059029875038	SSP2	rcp60	Stern
MEX	1.050336772135456	3.833729218294414	26534.092509267994	SSP2	rcp60	Stern
MMR	0.49314400944860354	1.799975634487403	8505.304713782225	SSP2	rcp60	Stern
MOZ	0.47462032552209377	1.7323641881556424	2921.11597952098	SSP2	rcp60	Stern
MUS	3.102010344857466	11.322337758729752	30306.834610333703	SSP2	rcp60	Stern
NIC	0.108305964827158	0.3953167716191267	9076.243764423265	SSP2	rcp60	Stern
PHL	3.3442136120055332	12.206379683820195	14914.26014974922	SSP2	rcp60	Stern
PNG	0.03653675061234982	0.13335913973507685	8079.576557515177	SSP2	rcp60	Stern
THA	0.39973341431636117	1.4590269622547183	19093.03062046295	SSP2	rcp60	Stern
TWN	7.103091233751237	25.926283003192015	61739.29256769669	SSP2	rcp60	Stern
USA	0.8782988552474984	3.205790821653369	76003.3	SSP2	rcp60	Stern
VNM	1.8370143449998988	6.70510235924963	9935.263550435755	SSP2	rcp60	Stern
