# Supplementary material for: The social costs of tropical cyclones
Source: Nat Commun. 2023 Nov 23;14:7294. doi: 10.1038/s41467-023-43114-4 (PMC10667268; doi:10.1038/s41467-023-43114-4)
Supplement: Supplementary file 4 — Source Data [file 41467_2023_43114_MOESM4_ESM.zip › figs13b.csv]

ISO	perc_of_ahi	days_of_income	income_ppp	SSP	rcp	dr_name
AUS	0.033091336318364875	0.1207833775620318	56198.79638397675	SSP2	rcp60	Nordhaus
BGD	0.06435406506521976	0.23489233748805213	8628.024723005878	SSP2	rcp60	Nordhaus
BHS	1.3598725772691613	4.963534907032439	46480.81863954982	SSP2	rcp60	Nordhaus
BLZ	0.22115755184749253	0.8072250642433477	9312.355203390267	SSP2	rcp60	Nordhaus
CAN	0.09278544372832177	0.3386668696083745	56547.51994637958	SSP2	rcp60	Nordhaus
CHN	0.10728396056874452	0.3915864560759175	22933.580280849823	SSP2	rcp60	Nordhaus
CUB	0.21767664189233454	0.7945197429070211	28982.18411697602	SSP2	rcp60	Nordhaus
DOM	0.11297633334471725	0.41236361670821803	30282.165497141108	SSP2	rcp60	Nordhaus
GTM	0.022047737573662744	0.080474242143869	14257.971877875469	SSP2	rcp60	Nordhaus
HKG	3.206956948945775	11.70539286365208	67123.07594349858	SSP2	rcp60	Nordhaus
HND	0.027590004630144556	0.10070351690002763	9817.63756119503	SSP2	rcp60	Nordhaus
HTI	0.040042714354116965	0.14615590739252693	7868.89798545367	SSP2	rcp60	Nordhaus
IND	0.10451199211925023	0.38146877123526335	11060.5870885281	SSP2	rcp60	Nordhaus
JAM	0.47982962654133815	1.7513781368758843	14179.063979191202	SSP2	rcp60	Nordhaus
JPN	2.7547661889076673	10.054896589512985	42791.05950686785	SSP2	rcp60	Nordhaus
KHM	0.024384821188553223	0.08900459733821925	6745.507849157683	SSP2	rcp60	Nordhaus
KOR	0.41494360598426017	1.5145441618425497	44577.3494194423	SSP2	rcp60	Nordhaus
LAO	0.0666363967501631	0.2432228481380953	13434.548009561617	SSP2	rcp60	Nordhaus
LKA	0.10904588404133131	0.3980174767508593	19790.32361779152	SSP2	rcp60	Nordhaus
MDG	0.2073624094951651	0.7568727946573526	3466.059029875038	SSP2	rcp60	Nordhaus
MEX	0.28187464827260234	1.0288424661949984	26534.092509267994	SSP2	rcp60	Nordhaus
MMR	0.09914009965570657	0.36186136374332895	8505.304713782225	SSP2	rcp60	Nordhaus
MOZ	0.056020509464646887	0.20447485954596115	2921.11597952098	SSP2	rcp60	Nordhaus
MUS	0.9971477037760398	3.639589118782545	30306.834610333703	SSP2	rcp60	Nordhaus
NIC	0.01136688830819894	0.041489142324926134	9076.243764423265	SSP2	rcp60	Nordhaus
PHL	1.2334971480084564	4.502264590230866	14914.26014974922	SSP2	rcp60	Nordhaus
PNG	0.004620185706060501	0.016863677827120827	8079.576557515177	SSP2	rcp60	Nordhaus
THA	0.08220521706899883	0.30004904230184576	19093.03062046295	SSP2	rcp60	Nordhaus
TWN	4.359136154725974	15.910846964749803	61739.29256769669	SSP2	rcp60	Nordhaus
USA	0.30352570152099023	1.1078688105516143	76003.3	SSP2	rcp60	Nordhaus
VNM	0.40383577534151904	1.4740005799965445	9935.263550435755	SSP2	rcp60	Nordhaus
