# Supplementary material for: The social costs of tropical cyclones
Source: Nat Commun. 2023 Nov 23;14:7294. doi: 10.1038/s41467-023-43114-4 (PMC10667268; doi:10.1038/s41467-023-43114-4)
Supplement: Supplementary file 4 — Source Data [file 41467_2023_43114_MOESM4_ESM.zip › figs14_lines.csv]

ISO	rcp	gmt	50	17	83
AUS	__all__	0.8080808080808082	-1.757798869852114e-05	-7.366022842707506e-05	3.7919465495284246e-05
AUS	__all__	0.888888888888889	-2.0677317511250865e-05	-7.395535829270256e-05	3.237456990034286e-05
AUS	__all__	0.9696969696969697	-2.3564459762702688e-05	-7.447507882156963e-05	2.6941215477746033e-05
AUS	__all__	1.0505050505050506	-2.6701179373639782e-05	-7.518473319909111e-05	2.1628740108083465e-05
AUS	__all__	1.1313131313131315	-2.9659687784196968e-05	-7.590982536750589e-05	1.6226202984770733e-05
AUS	__all__	1.2121212121212122	-3.238016535119648e-05	-7.665544113460862e-05	1.0586745387660315e-05
AUS	__all__	1.292929292929293	-3.5058219561658163e-05	-7.779729090983103e-05	4.817123400324007e-06
AUS	__all__	1.373737373737374	-3.7422125406137455e-05	-7.902570907072031e-05	1.2006864428734634e-07
AUS	__all__	1.4545454545454546	-3.9528888850743474e-05	-8.0363025363058e-05	-5.1374442941882515e-06
AUS	__all__	1.5353535353535355	-4.159473264620653e-05	-8.18758890884825e-05	-1.0929384520429545e-05
AUS	__all__	1.6161616161616164	-4.408221278250804e-05	-8.371200859747188e-05	-1.527977501955675e-05
AUS	__all__	1.696969696969697	-4.7353464172802603e-05	-8.577452387924453e-05	-1.8677278571712174e-05
AUS	__all__	1.777777777777778	-5.045898222105907e-05	-8.8142960843584e-05	-2.1417984864757576e-05
AUS	__all__	1.8585858585858588	-5.299041110378001e-05	-9.113073746749249e-05	-2.3920995485306626e-05
AUS	__all__	1.9393939393939394	-5.5206636050560555e-05	-9.494899744702917e-05	-2.6758942645098392e-05
AUS	__all__	2.0202020202020203	-5.718301683716209e-05	-9.936098668431121e-05	-2.938035624866963e-05
AUS	__all__	2.101010101010101	-5.927108963108132e-05	-0.00010425920838110468	-3.1757880870991045e-05
AUS	__all__	2.181818181818182	-6.165317875637166e-05	-0.00010915489623163428	-3.359857183237354e-05
AUS	__all__	2.262626262626263	-6.427063005061417e-05	-0.00011417135239224227	-3.4737342886380005e-05
AUS	__all__	2.3434343434343434	-6.69966585950755e-05	-0.0001192504055904502	-3.541932750576063e-05
AUS	__all__	2.4242424242424243	-6.985925778958221e-05	-0.000124535753993274	-3.599540052308723e-05
AUS	__all__	2.505050505050505	-7.28108824277386e-05	-0.00012977498223479107	-3.646689847644484e-05
AUS	__all__	2.585858585858586	-7.568225401066558e-05	-0.00013515987667547834	-3.6638473861190653e-05
AUS	__all__	2.666666666666667	-7.851260876803133e-05	-0.00014071883184492914	-3.653701123828773e-05
AUS	__all__	2.747474747474748	-8.128701914550557e-05	-0.00014653648989515876	-3.6170960028220346e-05
AUS	__all__	2.8282828282828287	-8.394996321922445e-05	-0.00015252454575721524	-3.576143643837297e-05
AUS	__all__	2.909090909090909	-8.657744111649089e-05	-0.00015861386161413024	-3.544268533315331e-05
AUS	__all__	2.98989898989899	-8.916757009291172e-05	-0.0001648922657610281	-3.534950872811709e-05
AUS	__all__	3.070707070707071	-9.17979032925068e-05	-0.00017115154385919428	-3.544661854233334e-05
AUS	__all__	3.151515151515152	-9.4340430646546e-05	-0.00017750749287260656	-3.5557827227241824e-05
AUS	__all__	3.2323232323232327	-9.7052251032302e-05	-0.0001838434808297366	-3.57220409749191e-05
AUS	__all__	3.3131313131313136	-9.975999799602636e-05	-0.0001902450763102158	-3.587841360480876e-05
AUS	__all__	3.393939393939394	-0.00010257793387814748	-0.00019664244411562418	-3.593216380936342e-05
AUS	__all__	3.474747474747475	-0.00010537254280258437	-0.00020296399595492746	-3.5823586565575685e-05
AUS	__all__	3.555555555555556	-0.0001081962643924875	-0.00020935678538841932	-3.5730917133795095e-05
AUS	__all__	3.6363636363636367	-0.0001109711515299038	-0.00021589690455100694	-3.556522793253255e-05
AUS	__all__	3.7171717171717176	-0.00011381093129484049	-0.0002223576878978237	-3.5375927388257956e-05
AUS	__all__	3.7979797979797985	-0.00011663807288145973	-0.00022877932016486654	-3.5113845677721895e-05
AUS	__all__	3.878787878787879	-0.00011952546654436022	-0.00023524113121327014	-3.45591103213555e-05
AUS	__all__	3.95959595959596	-0.00012235002376173424	-0.00024167433385961494	-3.3909511678109954e-05
AUS	__all__	4.040404040404041	-0.00012521016953718513	-0.0002480133204122488	-3.3188788568450076e-05
AUS	__all__	4.121212121212122	-0.0001280528961722166	-0.0002544643363908956	-3.237266028974291e-05
AUS	__all__	4.202020202020202	-0.00013087453968769507	-0.0002611080627096047	-3.140113550388198e-05
AUS	__all__	4.282828282828283	-0.00013367762253562474	-0.00026765936031209104	-3.0266966865235333e-05
AUS	__all__	4.363636363636364	-0.00013655182709534556	-0.00027420177235109845	-2.9278147382743356e-05
AUS	__all__	4.444444444444445	-0.00013936879923800958	-0.000280741842768288	-2.825436147475206e-05
AUS	__all__	4.525252525252526	-0.0001422882961092018	-0.00028722904852650455	-2.7332042583206796e-05
AUS	__all__	4.606060606060606	-0.00014506035125933317	-0.0002937927897667332	-2.657470603455418e-05
AUS	__all__	4.686868686868687	-0.0001478955278126973	-0.00030033028068411426	-2.5915551144792915e-05
AUS	__all__	4.767676767676768	-0.00015065069141876242	-0.0003068525205683564	-2.5296855030818188e-05
AUS	__all__	4.848484848484849	-0.00015348484800400616	-0.00031341221825375226	-2.4714849287724526e-05
AUS	rcp26	0.8080808080808082	-3.2360590088316387e-06	-8.915202533624564e-05	9.021209136935691e-05
AUS	rcp26	0.888888888888889	-6.598100902126285e-06	-8.570384313901548e-05	8.210374283154208e-05
AUS	rcp26	0.9696969696969697	-9.709067219028349e-06	-8.22240118584583e-05	7.434964943081673e-05
AUS	rcp26	1.0505050505050506	-1.2210228080511305e-05	-7.817904417559951e-05	6.651590915147745e-05
AUS	rcp26	1.1313131313131315	-1.28300994616814e-05	-7.382121591732621e-05	5.8588768478577996e-05
AUS	rcp26	1.2121212121212122	-1.566855006616731e-05	-6.989268981026986e-05	5.040858838870586e-05
AUS	rcp26	1.292929292929293	-1.700658093168471e-05	-6.697868113781008e-05	4.214730093553183e-05
AUS	rcp26	1.373737373737374	-1.7294467786219456e-05	-6.603636380116903e-05	3.3910144729066024e-05
AUS	rcp26	1.4545454545454546	-1.931157132964169e-05	-6.678754422851979e-05	2.6558977097040755e-05
AUS	rcp26	1.5353535353535355	-2.3112400817027916e-05	-6.793121759783505e-05	2.237308745503766e-05
AUS	rcp26	1.6161616161616164	-2.462176428265792e-05	-7.073752980318321e-05	2.1525409658978582e-05
AUS	rcp26	1.696969696969697	-2.7537513040616528e-05	-7.431418793676438e-05	1.7683489621240643e-05
AUS	rcp26	1.777777777777778	-2.9084269667206677e-05	-7.724124007611997e-05	1.3197862039516158e-05
AUS	rcp26	1.8585858585858588	-2.9235155601426577e-05	-8.109197533601558e-05	1.5114870933987514e-05
AUS	rcp26	1.9393939393939394	-3.230522003796923e-05	-8.597536000861401e-05	1.4443296750571893e-05
AUS	rcp26	2.0202020202020203	-3.498057192107797e-05	-9.166634531315788e-05	1.376401081926821e-05
AUS	rcp26	2.101010101010101	-3.840190077883481e-05	-9.804427442755654e-05	1.4252779669399809e-05
AUS	rcp26	2.181818181818182	-4.218534946862707e-05	-0.00010483645558192311	1.854417931557612e-05
AUS	rcp26	2.262626262626263	-4.554611336204093e-05	-0.00011156578726735284	2.2371660385382524e-05
AUS	rcp26	2.3434343434343434	-4.887673097030116e-05	-0.00011816077302118909	2.6692834405996037e-05
AUS	rcp26	2.4242424242424243	-5.292242340997967e-05	-0.00012497893330796318	2.9960888944417454e-05
AUS	rcp26	2.505050505050505	-5.6792164636206734e-05	-0.00013207818055184232	3.316182227825622e-05
AUS	rcp26	2.585858585858586	-6.045135777242129e-05	-0.00013983837954274964	3.66675582056603e-05
AUS	rcp26	2.666666666666667	-6.37908180851281e-05	-0.00014791437008382846	4.047186233260783e-05
AUS	rcp26	2.747474747474748	-6.68618582238009e-05	-0.00015620386157790204	4.424099475244303e-05
AUS	rcp26	2.8282828282828287	-6.975687009739421e-05	-0.00016437654189334857	4.790398049578752e-05
AUS	rcp26	2.909090909090909	-7.248825399865388e-05	-0.00017296498054242623	5.186796550973554e-05
AUS	rcp26	2.98989898989899	-7.51490505603839e-05	-0.0001816722539423921	5.6095071648685944e-05
AUS	rcp26	3.070707070707071	-7.773353720844981e-05	-0.00019052721791246483	6.037081319757264e-05
AUS	rcp26	3.151515151515152	-8.018629561871358e-05	-0.00019966138524442556	6.487789070880116e-05
AUS	rcp26	3.2323232323232327	-8.27143720148533e-05	-0.00020855992267338808	6.939416466928207e-05
AUS	rcp26	3.3131313131313136	-8.527588885492201e-05	-0.0002175420462844972	7.416859780235487e-05
AUS	rcp26	3.393939393939394	-8.799551500841672e-05	-0.0002267124787671569	7.895142978948723e-05
AUS	rcp26	3.474747474747475	-9.072584972261021e-05	-0.00023614891955675134	8.3824534736192e-05
AUS	rcp26	3.555555555555556	-9.357504941208519e-05	-0.00024547729332004763	8.870054339114174e-05
AUS	rcp26	3.6363636363636367	-9.631669163471316e-05	-0.00025456785697866666	9.386275496368089e-05
AUS	rcp26	3.7171717171717176	-9.914576208353751e-05	-0.0002638066926176261	9.918826735260091e-05
AUS	rcp26	3.7979797979797985	-0.00010186093602815526	-0.0002730472557480204	0.00010441095096249755
AUS	rcp26	3.878787878787879	-0.0001045510305187178	-0.0002822288804131097	0.00010942758094965485
AUS	rcp26	3.95959595959596	-0.00010726747460238518	-0.0002916475460219005	0.0001145870213938056
AUS	rcp26	4.040404040404041	-0.00011009555108542409	-0.00030102606104430766	0.00011959885045118075
AUS	rcp26	4.121212121212122	-0.00011285344050680291	-0.00031035308331899485	0.0001247366388190538
AUS	rcp26	4.202020202020202	-0.0001155712674175299	-0.00031956681573027415	0.0001299432135746664
AUS	rcp26	4.282828282828283	-0.0001182343222803147	-0.0003287857083796847	0.00013487875849263047
AUS	rcp26	4.363636363636364	-0.00012089658082247149	-0.0003381822994503343	0.00014014743778864035
AUS	rcp26	4.444444444444445	-0.00012353877282734058	-0.0003475912831966655	0.000145293344557061
AUS	rcp26	4.525252525252526	-0.00012618625354260117	-0.0003571830555772835	0.00015040069530780918
AUS	rcp26	4.606060606060606	-0.0001289022097575171	-0.0003666686533635329	0.000155463425203
AUS	rcp26	4.686868686868687	-0.00013166921702681682	-0.00037636959322862105	0.0001605296461260277
AUS	rcp26	4.767676767676768	-0.0001342675137645237	-0.0003858985482029656	0.00016578123109268298
AUS	rcp26	4.848484848484849	-0.00013701807638004507	-0.00039532330387427464	0.00017096023835628117
AUS	rcp60	0.8080808080808082	-1.6826560153732085e-05	-0.00010329770266268331	8.624187689438437e-05
AUS	rcp60	0.888888888888889	-2.0618624004024902e-05	-0.00010321658120077629	7.702236148900135e-05
AUS	rcp60	0.9696969696969697	-2.428855003210263e-05	-0.00010335950702226128	6.8404480367542e-05
AUS	rcp60	1.0505050505050506	-2.7858669054148228e-05	-0.00010343983973903065	5.964447930230696e-05
AUS	rcp60	1.1313131313131315	-3.0350470994087467e-05	-0.00010337295173567268	5.0962478069000624e-05
AUS	rcp60	1.2121212121212122	-3.2989444923177747e-05	-0.00010330046537107073	4.183266111870974e-05
AUS	rcp60	1.292929292929293	-3.6524952793026196e-05	-0.0001029678414238544	3.2384660876979654e-05
AUS	rcp60	1.373737373737374	-4.0456851139014344e-05	-0.00010284522188353513	2.3802731025017335e-05
AUS	rcp60	1.4545454545454546	-4.37548438039124e-05	-0.00010280786889348309	1.6442508406374362e-05
AUS	rcp60	1.5353535353535355	-4.661948308001162e-05	-0.00010340288853351776	9.003403447843579e-06
AUS	rcp60	1.6161616161616164	-4.975588555916079e-05	-0.00010482274534465133	2.077135579545557e-06
AUS	rcp60	1.696969696969697	-5.309327711768294e-05	-0.00010675438611723428	-5.571539633389288e-06
AUS	rcp60	1.777777777777778	-5.7248057927337655e-05	-0.00010903875871592691	-1.1460255667169385e-05
AUS	rcp60	1.8585858585858588	-6.098249116934058e-05	-0.00011272878496976006	-1.6231884798896474e-05
AUS	rcp60	1.9393939393939394	-6.43887359724178e-05	-0.00011741281046371013	-2.174483339264088e-05
AUS	rcp60	2.0202020202020203	-6.728367878575193e-05	-0.00012261489983471773	-2.585172865292206e-05
AUS	rcp60	2.101010101010101	-7.019697103547495e-05	-0.0001284846105307058	-2.936843864605345e-05
AUS	rcp60	2.181818181818182	-7.31925293593916e-05	-0.00013498447537979395	-3.290958913318914e-05
AUS	rcp60	2.262626262626263	-7.663828720985241e-05	-0.00014218432638247688	-3.613454838289882e-05
AUS	rcp60	2.3434343434343434	-8.020446074611374e-05	-0.00014963085506178918	-3.7361717166430934e-05
AUS	rcp60	2.4242424242424243	-8.389439699082962e-05	-0.00015710066476993655	-3.7298709865943534e-05
AUS	rcp60	2.505050505050505	-8.764090702201646e-05	-0.0001648128989489879	-3.734954406092186e-05
AUS	rcp60	2.585858585858586	-9.183877800619904e-05	-0.0001727755406903747	-3.7575500760959756e-05
AUS	rcp60	2.666666666666667	-9.611044913643102e-05	-0.0001806509593002226	-3.837672588590078e-05
AUS	rcp60	2.747474747474748	-0.00010070345849794727	-0.00018868824154378718	-3.867649558816972e-05
AUS	rcp60	2.8282828282828287	-0.00010528754023010091	-0.00019724535338276535	-3.774236038126901e-05
AUS	rcp60	2.909090909090909	-0.0001098087377667641	-0.00020562319976715154	-3.5891207697850915e-05
AUS	rcp60	2.98989898989899	-0.00011432713809716006	-0.00021418543900019908	-3.443817079934875e-05
AUS	rcp60	3.070707070707071	-0.00011876962903208018	-0.00022270026815833873	-3.344697593793946e-05
AUS	rcp60	3.151515151515152	-0.00012326979440191961	-0.00023163620695625822	-3.243230773819602e-05
AUS	rcp60	3.2323232323232327	-0.00012771101992009912	-0.0002402720987024882	-3.138859608043209e-05
AUS	rcp60	3.3131313131313136	-0.00013215310216082055	-0.00024905751843046865	-3.0035106506792324e-05
AUS	rcp60	3.393939393939394	-0.00013661399440425894	-0.000258070132547123	-2.8705486837671553e-05
AUS	rcp60	3.474747474747475	-0.0001411500162424041	-0.00026701464047678553	-2.7856971029524643e-05
AUS	rcp60	3.555555555555556	-0.00014562370619913763	-0.0002759108345202268	-2.69770345123642e-05
AUS	rcp60	3.6363636363636367	-0.00015006046728344556	-0.0002847986264061219	-2.5731732650940758e-05
AUS	rcp60	3.7171717171717176	-0.0001547042919398263	-0.0002940236134892662	-2.423481171406465e-05
AUS	rcp60	3.7979797979797985	-0.00015917687008120941	-0.0003030508710360013	-2.277707024206388e-05
AUS	rcp60	3.878787878787879	-0.0001635950349486407	-0.0003121899702590048	-2.2361638449579474e-05
AUS	rcp60	3.95959595959596	-0.0001680309471519246	-0.0003212841894515442	-2.2309079593303752e-05
AUS	rcp60	4.040404040404041	-0.00017242206440227473	-0.00033064007113887717	-2.214451562564289e-05
AUS	rcp60	4.121212121212122	-0.0001767414182177824	-0.00033980669850569237	-2.156886999018345e-05
AUS	rcp60	4.202020202020202	-0.0001810629845074208	-0.00034915550420928644	-2.0934064874017528e-05
AUS	rcp60	4.282828282828283	-0.0001854422733380886	-0.0003582897320965617	-2.0338655169381872e-05
AUS	rcp60	4.363636363636364	-0.000189698036805208	-0.00036744876152995415	-1.962261800582479e-05
AUS	rcp60	4.444444444444445	-0.00019396011605976203	-0.00037675900620054307	-1.883404666468332e-05
AUS	rcp60	4.525252525252526	-0.00019823610224154262	-0.00038613646037253955	-1.8096320694170347e-05
AUS	rcp60	4.606060606060606	-0.000202444217848176	-0.0003954002044102297	-1.718356639791806e-05
AUS	rcp60	4.686868686868687	-0.00020666578274081848	-0.00040466644300288517	-1.6207919117715695e-05
AUS	rcp60	4.767676767676768	-0.0002107901132569065	-0.00041379573321254277	-1.5012876083575592e-05
AUS	rcp60	4.848484848484849	-0.0002149476796687906	-0.0004231737798146574	-1.3425582433482968e-05
AUS	rcp85	0.8080808080808082	-4.566687153295768e-05	-0.0001256134909048468	3.915190587263342e-05
AUS	rcp85	0.888888888888889	-4.741665192706308e-05	-0.00012616222350084406	3.538578728261556e-05
AUS	rcp85	0.9696969696969697	-4.902329356120922e-05	-0.00012673202568862913	3.157647208504462e-05
AUS	rcp85	1.0505050505050506	-5.0668240953952723e-05	-0.00012731575698202155	2.7726495062908923e-05
AUS	rcp85	1.1313131313131315	-5.249741928658559e-05	-0.00012790792058960457	2.3645199392291308e-05
AUS	rcp85	1.2121212121212122	-5.448449889847325e-05	-0.00012861497321396394	1.93354697587997e-05
AUS	rcp85	1.292929292929293	-5.6645384853783625e-05	-0.00012926701159380138	1.4671600929848379e-05
AUS	rcp85	1.373737373737374	-5.876488150800185e-05	-0.0001298820949827147	1.0160633984167235e-05
AUS	rcp85	1.4545454545454546	-6.081002684793352e-05	-0.00013046791785463135	6.5840677406446874e-06
AUS	rcp85	1.5353535353535355	-6.274325913403233e-05	-0.0001311339882549161	3.7736683362041835e-06
AUS	rcp85	1.6161616161616164	-6.460941319077145e-05	-0.00013179998697117218	1.2426921594689547e-06
AUS	rcp85	1.696969696969697	-6.631937741568096e-05	-0.0001326401795842743	-2.640964722482483e-06
AUS	rcp85	1.777777777777778	-6.802610170063157e-05	-0.00013350440678505668	-6.680720716928449e-06
AUS	rcp85	1.8585858585858588	-6.974868164969438e-05	-0.00013458553081168812	-1.1302508312591566e-05
AUS	rcp85	1.9393939393939394	-7.160673014645907e-05	-0.00013582577648225196	-1.613076531201187e-05
AUS	rcp85	2.0202020202020203	-7.339085374572188e-05	-0.0001371089495212529	-2.1153023061910006e-05
AUS	rcp85	2.101010101010101	-7.512849247473668e-05	-0.00013855616059358066	-2.4976015592832397e-05
AUS	rcp85	2.181818181818182	-7.672036601819498e-05	-0.00014017684938897045	-2.7888386990640147e-05
AUS	rcp85	2.262626262626263	-7.843756273598836e-05	-0.0001418113502026203	-3.038355747945197e-05
AUS	rcp85	2.3434343434343434	-8.023666449380679e-05	-0.00014346104126035155	-3.307856390959968e-05
AUS	rcp85	2.4242424242424243	-8.239769605096765e-05	-0.0001454222492670797	-3.554531521544922e-05
AUS	rcp85	2.505050505050505	-8.48278116034871e-05	-0.00014730460024038527	-3.7397574084499835e-05
AUS	rcp85	2.585858585858586	-8.741082606778028e-05	-0.00014925398797290145	-3.9212263339796485e-05
AUS	rcp85	2.666666666666667	-9.019156245111988e-05	-0.00015122918051798274	-4.1191788134040946e-05
AUS	rcp85	2.747474747474748	-9.307203477579025e-05	-0.00015339530993955952	-4.2989656924293817e-05
AUS	rcp85	2.8282828282828287	-9.588301680352224e-05	-0.00015572546610836057	-4.452214392710625e-05
AUS	rcp85	2.909090909090909	-9.85743665927122e-05	-0.00015835538048746873	-4.587163880992626e-05
AUS	rcp85	2.98989898989899	-0.00010112565730706837	-0.00016119524206582072	-4.691930668090183e-05
AUS	rcp85	3.070707070707071	-0.000103561143314313	-0.00016439180871250376	-4.783476810418721e-05
AUS	rcp85	3.151515151515152	-0.0001058388261381465	-0.00016782344778433576	-4.875006819210014e-05
AUS	rcp85	3.2323232323232327	-0.0001080352892714049	-0.00017135028670204317	-4.962794396332137e-05
AUS	rcp85	3.3131313131313136	-0.00011008488442169811	-0.00017511653427951536	-5.033856260285511e-05
AUS	rcp85	3.393939393939394	-0.00011202345665015495	-0.0001790342469647062	-5.093969182486689e-05
AUS	rcp85	3.474747474747475	-0.00011375803556519851	-0.000182966532629933	-5.151573519094683e-05
AUS	rcp85	3.555555555555556	-0.00011571225151646752	-0.00018706200090315095	-5.199648723714997e-05
AUS	rcp85	3.6363636363636367	-0.00011762582998792692	-0.0001912804188466965	-5.231045234839254e-05
AUS	rcp85	3.7171717171717176	-0.00011944089814670528	-0.00019548579620023984	-5.257318323984732e-05
AUS	rcp85	3.7979797979797985	-0.0001214266075638251	-0.0001997243508910913	-5.2810108862522794e-05
AUS	rcp85	3.878787878787879	-0.0001233360860516512	-0.00020410447719401527	-5.291465476520069e-05
AUS	rcp85	3.95959595959596	-0.0001252356460432808	-0.00020834825289106786	-5.2916576248079784e-05
AUS	rcp85	4.040404040404041	-0.00012712046192938617	-0.0002125910066729022	-5.272242464761768e-05
AUS	rcp85	4.121212121212122	-0.00012905136589620383	-0.0002169599274646738	-5.2505870964402765e-05
AUS	rcp85	4.202020202020202	-0.00013092792414277595	-0.00022123751921925892	-5.20919844659675e-05
AUS	rcp85	4.282828282828283	-0.00013278703076289856	-0.00022564788689225692	-5.1729009500941936e-05
AUS	rcp85	4.363636363636364	-0.00013466057192658594	-0.0002301203752205307	-5.139323646445538e-05
AUS	rcp85	4.444444444444445	-0.00013653741074545249	-0.00023464486213316504	-5.1138250905596705e-05
AUS	rcp85	4.525252525252526	-0.00013849376153924497	-0.0002391018469542624	-5.115082366643086e-05
AUS	rcp85	4.606060606060606	-0.0001403862095781413	-0.00024353288766906482	-5.120667397575302e-05
AUS	rcp85	4.686868686868687	-0.000142221447704355	-0.00024789680041737404	-5.137978257552368e-05
AUS	rcp85	4.767676767676768	-0.00014405742648752025	-0.0002523976162013723	-5.154363879754153e-05
AUS	rcp85	4.848484848484849	-0.00014578984937339005	-0.0002568473563389968	-5.174753138619175e-05
BGD	__all__	0.8080808080808082	-9.55118311657804e-05	-0.0005243631608363579	0.0002476418117902163
BGD	__all__	0.888888888888889	-0.00016349840028686115	-0.0005729488576382081	0.00016834236922541842
BGD	__all__	0.9696969696969697	-0.0002274874045415016	-0.0006231910790237015	8.853399242595156e-05
BGD	__all__	1.0505050505050506	-0.00028989714079252684	-0.0006744558142780707	1.1930044497104412e-05
BGD	__all__	1.1313131313131315	-0.00035252690636893957	-0.0007279521097926057	-5.1823010696258707e-05
BGD	__all__	1.2121212121212122	-0.00041605437342602725	-0.0007832563247571261	-0.00011569595030592358
BGD	__all__	1.292929292929293	-0.0004804737856786396	-0.0008412046484499478	-0.00018449508205147994
BGD	__all__	1.373737373737374	-0.0005443285868643492	-0.0009026886961445494	-0.00025703967539371787
BGD	__all__	1.4545454545454546	-0.0006075503217124133	-0.0009682712454815356	-0.00032463089379422414
BGD	__all__	1.5353535353535355	-0.000669789340314255	-0.0010360845025711538	-0.0003908397973196142
BGD	__all__	1.6161616161616164	-0.0007342418038858076	-0.0011055277144097942	-0.0004543177184817495
BGD	__all__	1.696969696969697	-0.0007998739995876451	-0.0011770045757504932	-0.0005141530201924956
BGD	__all__	1.777777777777778	-0.0008665684562671723	-0.0012493459392485095	-0.0005698936330487193
BGD	__all__	1.8585858585858588	-0.000933048827706845	-0.0013236168188026616	-0.0006226233892189435
BGD	__all__	1.9393939393939394	-0.0009992204840381502	-0.0014004408020610684	-0.0006721701918809277
BGD	__all__	2.0202020202020203	-0.0010647226256724042	-0.0014794883058752795	-0.0007196048797037646
BGD	__all__	2.101010101010101	-0.0011290551411475992	-0.0015617200121732754	-0.0007653624526999874
BGD	__all__	2.181818181818182	-0.0011925832512952458	-0.0016459093891215463	-0.0008100891567498654
BGD	__all__	2.262626262626263	-0.0012563594059197681	-0.0017320696679557206	-0.000853302044765852
BGD	__all__	2.3434343434343434	-0.001318481826412047	-0.0018199857670253834	-0.0008956477388525322
BGD	__all__	2.4242424242424243	-0.0013812132310590864	-0.001907085003690464	-0.0009365623640787027
BGD	__all__	2.505050505050505	-0.001444371854962284	-0.0019957811045986057	-0.0009761296768703922
BGD	__all__	2.585858585858586	-0.0015070271838154708	-0.00208448007793987	-0.0010154063448871637
BGD	__all__	2.666666666666667	-0.0015699040080994668	-0.002174660267947715	-0.0010538357838315029
BGD	__all__	2.747474747474748	-0.001632507986136697	-0.002264826811001586	-0.0010912859051175605
BGD	__all__	2.8282828282828287	-0.001695415818977576	-0.0023558295209934067	-0.0011278928253830906
BGD	__all__	2.909090909090909	-0.0017591138916449097	-0.0024481968972570214	-0.0011643506989684718
BGD	__all__	2.98989898989899	-0.0018221467609636536	-0.0025395455719098847	-0.0012017399973321618
BGD	__all__	3.070707070707071	-0.0018856319464946075	-0.00263177687588647	-0.0012390650651705056
BGD	__all__	3.151515151515152	-0.0019478634410926357	-0.0027242430686552957	-0.0012764997037034106
BGD	__all__	3.2323232323232327	-0.002010428322766664	-0.0028162956626238025	-0.0013134389543350226
BGD	__all__	3.3131313131313136	-0.002073029374543078	-0.0029091440138858966	-0.0013501143001043076
BGD	__all__	3.393939393939394	-0.0021344286637308392	-0.0030024241909356246	-0.0013882020709969536
BGD	__all__	3.474747474747475	-0.002197351534013043	-0.0030953919770260793	-0.0014248830821327976
BGD	__all__	3.555555555555556	-0.0022593289238330974	-0.0031883226183699706	-0.001461454678219862
BGD	__all__	3.6363636363636367	-0.002321497249184932	-0.0032824800405435624	-0.0014985104271464766
BGD	__all__	3.7171717171717176	-0.002383431062785342	-0.0033776431425248405	-0.0015353167998829848
BGD	__all__	3.7979797979797985	-0.0024457435567784777	-0.0034712247444682615	-0.0015719612171874648
BGD	__all__	3.878787878787879	-0.0025077355672612003	-0.003565688622909658	-0.0016077563272697648
BGD	__all__	3.95959595959596	-0.0025694844841463193	-0.00365996486624439	-0.0016443495952377916
BGD	__all__	4.040404040404041	-0.00263248312969899	-0.0037538865735035954	-0.0016811577689106456
BGD	__all__	4.121212121212122	-0.0026949899759460675	-0.0038479533975828103	-0.001716635172783786
BGD	__all__	4.202020202020202	-0.0027565981074164888	-0.003942657609604488	-0.0017522064327292798
BGD	__all__	4.282828282828283	-0.002818504012238339	-0.004036363977069759	-0.0017879729828340378
BGD	__all__	4.363636363636364	-0.002880474202852796	-0.004129637943835588	-0.0018237929116167715
BGD	__all__	4.444444444444445	-0.002941964340928139	-0.0042250213473593685	-0.0018591505982706994
BGD	__all__	4.525252525252526	-0.003003255469655229	-0.004320109016821064	-0.0018950464652809614
BGD	__all__	4.606060606060606	-0.003065216785125908	-0.00441541688730655	-0.0019304925238428983
BGD	__all__	4.686868686868687	-0.0031266262021713426	-0.004510799104124159	-0.001965663130974071
BGD	__all__	4.767676767676768	-0.003189063894965865	-0.00460522168325519	-0.0020016847215157925
BGD	__all__	4.848484848484849	-0.0032506417611509	-0.004700395326721724	-0.0020375005721053915
BGD	rcp26	0.8080808080808082	-0.00012409613308294126	-0.0007941353623014585	0.0004901288722226786
BGD	rcp26	0.888888888888889	-0.00017617069878688563	-0.0008084915102336851	0.00038314112825220707
BGD	rcp26	0.9696969696969697	-0.00022317811141095152	-0.0008231670780327978	0.0002763697770323182
BGD	rcp26	1.0505050505050506	-0.0002712012977996568	-0.0008415234104474195	0.00016432951965408873
BGD	rcp26	1.1313131313131315	-0.000326658376162078	-0.0008647110182990232	6.71066756153378e-05
BGD	rcp26	1.2121212121212122	-0.0003909737705552047	-0.0008885478223582599	-3.151680419872908e-05
BGD	rcp26	1.292929292929293	-0.00046238164672605204	-0.0009148181467005419	-9.428770254326858e-05
BGD	rcp26	1.373737373737374	-0.0005231661177229185	-0.0009475769857980066	-0.00017006804499989533
BGD	rcp26	1.4545454545454546	-0.0005785241245891825	-0.0009937799920669281	-0.00024628258181578464
BGD	rcp26	1.5353535353535355	-0.0006381931704293735	-0.0010501779521516301	-0.000310549039083828
BGD	rcp26	1.6161616161616164	-0.0006935897772716087	-0.0011116257239436622	-0.0003704696308718524
BGD	rcp26	1.696969696969697	-0.0007498072107342457	-0.0011761731324210073	-0.0004239160985023122
BGD	rcp26	1.777777777777778	-0.0008105767361062164	-0.0012470845002853438	-0.0004593954742803028
BGD	rcp26	1.8585858585858588	-0.0008702350371542545	-0.0013204372932226086	-0.00048433736912990773
BGD	rcp26	1.9393939393939394	-0.0009224757161119091	-0.0014057549297124522	-0.0005120350853225935
BGD	rcp26	2.0202020202020203	-0.000975126719015629	-0.001494540350872788	-0.0005376303051539786
BGD	rcp26	2.101010101010101	-0.0010316892070286873	-0.0015865673385218287	-0.0005529277871233711
BGD	rcp26	2.181818181818182	-0.0010890972375060654	-0.0016796034664515811	-0.0005736742520028356
BGD	rcp26	2.262626262626263	-0.0011449230574478808	-0.0017746421958708186	-0.000588516382849395
BGD	rcp26	2.3434343434343434	-0.001201811202524731	-0.0018726662037382078	-0.0006023658832248998
BGD	rcp26	2.4242424242424243	-0.0012572967678182853	-0.0019694939600553023	-0.0006184955936554233
BGD	rcp26	2.505050505050505	-0.001312347010994057	-0.002069235178371976	-0.0006302380145320408
BGD	rcp26	2.585858585858586	-0.0013672583477304016	-0.0021697247063013573	-0.0006392056061101607
BGD	rcp26	2.666666666666667	-0.0014216908938276466	-0.0022742223666441775	-0.0006469014275484407
BGD	rcp26	2.747474747474748	-0.0014761208412217854	-0.0023777639313532794	-0.0006537413258419085
BGD	rcp26	2.8282828282828287	-0.0015307552154038408	-0.0024804285907722755	-0.0006597074874365085
BGD	rcp26	2.909090909090909	-0.0015856945900425538	-0.0025839226772395815	-0.0006658821853413198
BGD	rcp26	2.98989898989899	-0.0016401992798807026	-0.0026882826834354326	-0.000671950960152726
BGD	rcp26	3.070707070707071	-0.0016944726451319913	-0.002792907266242172	-0.0006792609218576752
BGD	rcp26	3.151515151515152	-0.0017494107020492031	-0.002897151065237774	-0.0006841071691712189
BGD	rcp26	3.2323232323232327	-0.0018040970635390852	-0.0030031562865478504	-0.0006922406451104529
BGD	rcp26	3.3131313131313136	-0.0018582702759541783	-0.003106686822454792	-0.0007008755483825983
BGD	rcp26	3.393939393939394	-0.0019115213278710734	-0.0032131297674689694	-0.0007088108868779875
BGD	rcp26	3.474747474747475	-0.0019666874644039215	-0.003317983229944123	-0.0007183139153257043
BGD	rcp26	3.555555555555556	-0.0020213970788721344	-0.003425295274206713	-0.0007275691240492948
BGD	rcp26	3.6363636363636367	-0.0020759900836271007	-0.0035315610087034563	-0.00073601953164478
BGD	rcp26	3.7171717171717176	-0.0021323212098571494	-0.0036387273841640357	-0.0007443141328125945
BGD	rcp26	3.7979797979797985	-0.0021869807290699917	-0.003744485821584467	-0.0007513284861457561
BGD	rcp26	3.878787878787879	-0.002242297063997106	-0.0038516602817017663	-0.0007571065759326014
BGD	rcp26	3.95959595959596	-0.0022977265201104304	-0.003958140533145055	-0.000762294836767387
BGD	rcp26	4.040404040404041	-0.0023535348931827734	-0.0040637350571877595	-0.0007672409819273766
BGD	rcp26	4.121212121212122	-0.002409903616145184	-0.004170463747522889	-0.0007691234294654413
BGD	rcp26	4.202020202020202	-0.0024643444485910734	-0.004276462306708313	-0.0007731873570786757
BGD	rcp26	4.282828282828283	-0.002520236692523001	-0.004383228981513646	-0.0007756013243389336
BGD	rcp26	4.363636363636364	-0.002574199298195476	-0.00449012637122983	-0.0007786521416469108
BGD	rcp26	4.444444444444445	-0.0026290889999371833	-0.004597257560582294	-0.0007828097163125408
BGD	rcp26	4.525252525252526	-0.0026847319063290813	-0.004705084527903002	-0.0007877144948392407
BGD	rcp26	4.606060606060606	-0.0027402889591343765	-0.004811588739304888	-0.0007929543649360148
BGD	rcp26	4.686868686868687	-0.0027958713529139534	-0.004919879584639521	-0.0007989295947753324
BGD	rcp26	4.767676767676768	-0.0028516517789934246	-0.005029059334608992	-0.0008065052045005643
BGD	rcp26	4.848484848484849	-0.002906837476118348	-0.005136407261566624	-0.0008151048498280344
BGD	rcp60	0.8080808080808082	-7.798362372767591e-05	-0.0006281271968620158	0.0004475250470323941
BGD	rcp60	0.888888888888889	-0.00013375114468721695	-0.0006726153036118315	0.0003578343091280538
BGD	rcp60	0.9696969696969697	-0.00018810459536720603	-0.0007203428586096037	0.00027421532035602064
BGD	rcp60	1.0505050505050506	-0.00024372014857944657	-0.0007715867443520718	0.00019694102888409196
BGD	rcp60	1.1313131313131315	-0.00030442517505479454	-0.000825241361687714	0.00011536292909146072
BGD	rcp60	1.2121212121212122	-0.0003661877492600412	-0.0008784407662148263	3.9384355969551356e-05
BGD	rcp60	1.292929292929293	-0.00043211665408227887	-0.0009320288721021734	-3.412690706061149e-05
BGD	rcp60	1.373737373737374	-0.0004984801027785935	-0.0009862993919427896	-8.434212980495408e-05
BGD	rcp60	1.4545454545454546	-0.0005631035631146845	-0.0010421283583909305	-0.0001539975421021773
BGD	rcp60	1.5353535353535355	-0.0006245922583980432	-0.0010990380614636472	-0.00022486368918695607
BGD	rcp60	1.6161616161616164	-0.0006844893480755254	-0.0011586661214150122	-0.0002951850835580135
BGD	rcp60	1.696969696969697	-0.0007451583077179313	-0.001223020553523734	-0.00036410677010043893
BGD	rcp60	1.777777777777778	-0.0008071782265778856	-0.001288803120169517	-0.00043531573949309705
BGD	rcp60	1.8585858585858588	-0.0008710742542698548	-0.0013565540346841092	-0.0004957806867589195
BGD	rcp60	1.9393939393939394	-0.0009379105981168305	-0.0014268724295646094	-0.0005490298920720963
BGD	rcp60	2.0202020202020203	-0.0010074351263110314	-0.001501418090559093	-0.0005964037915953739
BGD	rcp60	2.101010101010101	-0.0010766879974012206	-0.0015781910077380956	-0.0006409943499051227
BGD	rcp60	2.181818181818182	-0.0011462952941042293	-0.0016592519840073377	-0.0006841646234303833
BGD	rcp60	2.262626262626263	-0.0012143566537015462	-0.0017432152776802635	-0.0007246444775253566
BGD	rcp60	2.3434343434343434	-0.0012830467386779616	-0.0018311886311524806	-0.0007623088014645336
BGD	rcp60	2.4242424242424243	-0.001352292379519691	-0.0019204676073329423	-0.0007972840330193376
BGD	rcp60	2.505050505050505	-0.0014202514423563351	-0.0020119500974853637	-0.0008324385292502933
BGD	rcp60	2.585858585858586	-0.0014870506690385962	-0.0021052525470790042	-0.0008680391293069935
BGD	rcp60	2.666666666666667	-0.0015528285909406276	-0.0021999285763514647	-0.0009026561879434995
BGD	rcp60	2.747474747474748	-0.0016180306534460493	-0.0022957565863250414	-0.0009368528329207684
BGD	rcp60	2.8282828282828287	-0.0016834039681401154	-0.0023939627927809424	-0.0009717796928037934
BGD	rcp60	2.909090909090909	-0.0017466558920063262	-0.0024922524651236197	-0.0010054446533574429
BGD	rcp60	2.98989898989899	-0.001811349526914088	-0.002591717464312337	-0.0010384031582081478
BGD	rcp60	3.070707070707071	-0.0018754362382239157	-0.0026906711149217496	-0.0010724419823392695
BGD	rcp60	3.151515151515152	-0.0019384481519916423	-0.002789230733153034	-0.0011062430196790713
BGD	rcp60	3.2323232323232327	-0.002000758482914769	-0.0028879919954404444	-0.00113989404822897
BGD	rcp60	3.3131313131313136	-0.002063077849720845	-0.002987420228937522	-0.0011740723646901212
BGD	rcp60	3.393939393939394	-0.0021253482097474147	-0.0030858564542662957	-0.0012079618985377267
BGD	rcp60	3.474747474747475	-0.0021874534941996454	-0.003186003938680104	-0.0012411763982836978
BGD	rcp60	3.555555555555556	-0.0022498631038173726	-0.0032864532500028873	-0.0012741669728058482
BGD	rcp60	3.6363636363636367	-0.002312951420772946	-0.0033843839264413996	-0.0013079814128884432
BGD	rcp60	3.7171717171717176	-0.002375434616937248	-0.0034853157304083793	-0.0013408638602696514
BGD	rcp60	3.7979797979797985	-0.0024375460594168283	-0.0035842341036844863	-0.0013734939688136313
BGD	rcp60	3.878787878787879	-0.002499651687764568	-0.0036851620629850977	-0.001405556524288843
BGD	rcp60	3.95959595959596	-0.0025610725862602038	-0.0037848307998752722	-0.001436917312070276
BGD	rcp60	4.040404040404041	-0.0026229483274375974	-0.00388473517334778	-0.0014688515062377613
BGD	rcp60	4.121212121212122	-0.00268452936943407	-0.003985871970585613	-0.001500270184981394
BGD	rcp60	4.202020202020202	-0.002746992500365585	-0.004086276923120519	-0.0015327898435839853
BGD	rcp60	4.282828282828283	-0.002808808280731409	-0.004186219086780033	-0.0015645152942593279
BGD	rcp60	4.363636363636364	-0.002870300394082286	-0.004286289423938474	-0.001595972089413739
BGD	rcp60	4.444444444444445	-0.002931899205704693	-0.00438692091534103	-0.0016277829084372169
BGD	rcp60	4.525252525252526	-0.002993881494237676	-0.00448768893058841	-0.0016580255928122507
BGD	rcp60	4.606060606060606	-0.0030557507061158185	-0.004588553069429488	-0.0016892003166979668
BGD	rcp60	4.686868686868687	-0.0031186410865978054	-0.00468842989984461	-0.0017202661433956537
BGD	rcp60	4.767676767676768	-0.0031802736147390513	-0.004788564216396584	-0.0017511372995413458
BGD	rcp60	4.848484848484849	-0.0032420437341066583	-0.004889128338877413	-0.0017819125851784847
BGD	rcp85	0.8080808080808082	-0.00015415186358495905	-0.0007195469903424189	0.0005120585552245129
BGD	rcp85	0.888888888888889	-0.0002156738199396484	-0.0007763578260473379	0.00041362753799819294
BGD	rcp85	0.9696969696969697	-0.00027951799018831856	-0.0008366968511724842	0.0003140948574954746
BGD	rcp85	1.0505050505050506	-0.0003438595828195145	-0.0009012605500485903	0.00021692886936926594
BGD	rcp85	1.1313131313131315	-0.0004114556119316302	-0.0009668919922535652	0.00012057355932620139
BGD	rcp85	1.2121212121212122	-0.0004799826581931082	-0.0010332545074774394	2.763357802185358e-05
BGD	rcp85	1.292929292929293	-0.0005479944656229115	-0.0011005691202848648	-5.8124118124320575e-05
BGD	rcp85	1.373737373737374	-0.0006152435174264333	-0.0011663709096464024	-0.00013789682323991348
BGD	rcp85	1.4545454545454546	-0.0006818170387239611	-0.001232843497944466	-0.00021206826576509498
BGD	rcp85	1.5353535353535355	-0.000750831642140695	-0.0013002377202768966	-0.00028260165246776314
BGD	rcp85	1.6161616161616164	-0.0008205656766619098	-0.001370738749269003	-0.00035092437687287516
BGD	rcp85	1.696969696969697	-0.000891234047083447	-0.0014409291318311069	-0.0004185550045522209
BGD	rcp85	1.777777777777778	-0.0009628616867969168	-0.0015126159698519168	-0.0004874330162910821
BGD	rcp85	1.8585858585858588	-0.0010350451897516847	-0.0015845613157582808	-0.0005579525697786986
BGD	rcp85	1.9393939393939394	-0.0011057647804796145	-0.001659045492279317	-0.0006285911057246072
BGD	rcp85	2.0202020202020203	-0.0011766903681657863	-0.0017360149552736585	-0.0006986562511603549
BGD	rcp85	2.101010101010101	-0.0012485936407885616	-0.0018144813266447988	-0.0007669719908279067
BGD	rcp85	2.181818181818182	-0.0013202399709877377	-0.0018961161438275618	-0.0008343818859772452
BGD	rcp85	2.262626262626263	-0.0013915433074224973	-0.0019784089946057017	-0.0009000662288168649
BGD	rcp85	2.3434343434343434	-0.001464372920654433	-0.002061595472211703	-0.0009652892477524801
BGD	rcp85	2.4242424242424243	-0.001537293550418403	-0.002147390258998495	-0.0010292124258832463
BGD	rcp85	2.505050505050505	-0.0016096572438592106	-0.0022344379996818036	-0.0010919132167326268
BGD	rcp85	2.585858585858586	-0.001682511224312643	-0.0023227200294381823	-0.0011533940540771792
BGD	rcp85	2.666666666666667	-0.0017553385265652388	-0.0024125020776811263	-0.0012129481900341277
BGD	rcp85	2.747474747474748	-0.0018269754295368926	-0.0025029523781350434	-0.0012700102679814025
BGD	rcp85	2.8282828282828287	-0.001899465274335559	-0.0025946588250520073	-0.0013262769985386282
BGD	rcp85	2.909090909090909	-0.0019719132643864577	-0.0026875272084410148	-0.0013805698434898282
BGD	rcp85	2.98989898989899	-0.002042867055307053	-0.002779753218481725	-0.0014349663525794754
BGD	rcp85	3.070707070707071	-0.002115130152831423	-0.0028737632631820687	-0.001487235059557708
BGD	rcp85	3.151515151515152	-0.002186990774464677	-0.0029696110405626327	-0.0015389572487422645
BGD	rcp85	3.2323232323232327	-0.0022592290645324165	-0.0030656778895937348	-0.0015884526971455695
BGD	rcp85	3.3131313131313136	-0.0023313845767655977	-0.0031618221988388975	-0.0016384477141083305
BGD	rcp85	3.393939393939394	-0.0024030655193957775	-0.0032589104591448136	-0.0016872622464204619
BGD	rcp85	3.474747474747475	-0.002474707856186982	-0.00335725315280343	-0.0017360647452647048
BGD	rcp85	3.555555555555556	-0.002546460392738548	-0.0034556501983252857	-0.0017835107744560486
BGD	rcp85	3.6363636363636367	-0.0026176655834904963	-0.00355488661116909	-0.0018298896100816485
BGD	rcp85	3.7171717171717176	-0.0026890578997418165	-0.0036546008147951407	-0.0018765483572422623
BGD	rcp85	3.7979797979797985	-0.0027615377235233355	-0.0037539891861258223	-0.0019211631568001849
BGD	rcp85	3.878787878787879	-0.002832767548086517	-0.0038548492251917455	-0.001966605101132557
BGD	rcp85	3.95959595959596	-0.0029042621625987013	-0.003955514054211431	-0.002012050101823607
BGD	rcp85	4.040404040404041	-0.0029758184482516206	-0.004057302110123503	-0.002058330676779055
BGD	rcp85	4.121212121212122	-0.0030473429638625113	-0.004159580867182307	-0.0021033695373868194
BGD	rcp85	4.202020202020202	-0.0031182156994267905	-0.0042619150137863104	-0.0021478843782397864
BGD	rcp85	4.282828282828283	-0.003188932566276984	-0.0043640772927760795	-0.0021910445932530457
BGD	rcp85	4.363636363636364	-0.0032603305700237154	-0.004466092067581772	-0.0022352605552721583
BGD	rcp85	4.444444444444445	-0.0033316564168641366	-0.004569381271958174	-0.0022785675262859
BGD	rcp85	4.525252525252526	-0.0034017719312014983	-0.004670626271192814	-0.0023216896479011195
BGD	rcp85	4.606060606060606	-0.0034730404632664176	-0.004772898043529827	-0.0023647496614675155
BGD	rcp85	4.686868686868687	-0.003543805892114656	-0.0048764308253136214	-0.0024071649596987058
BGD	rcp85	4.767676767676768	-0.0036142406687409293	-0.004980432944037168	-0.0024501618745639384
BGD	rcp85	4.848484848484849	-0.003684926851475809	-0.0050832344142033754	-0.002493017806534198
BHS	__all__	0.8080808080808082	9.443920403973442e-05	-0.0009946688668910305	0.001120260141570465
BHS	__all__	0.888888888888889	-8.693797526316703e-05	-0.0011245887328892835	0.0008465982757563142
BHS	__all__	0.9696969696969697	-0.00026670787884633347	-0.001250898459312156	0.0005770369457861108
BHS	__all__	1.0505050505050506	-0.0004431914603973937	-0.00137753454943776	0.00031712997736121055
BHS	__all__	1.1313131313131315	-0.0006317430455454603	-0.0015027216417104917	4.662487586347596e-05
BHS	__all__	1.2121212121212122	-0.0008250680850243775	-0.0016407722320007814	-0.00018519620118311226
BHS	__all__	1.292929292929293	-0.001019108831212276	-0.0017989412448906755	-0.0003809563801394095
BHS	__all__	1.373737373737374	-0.0012147890014053342	-0.00197362008817352	-0.0005801995102356361
BHS	__all__	1.4545454545454546	-0.0014083852297596638	-0.002163495519728841	-0.0007705915565437575
BHS	__all__	1.5353535353535355	-0.0016045501568138923	-0.0023660922672990095	-0.000956143642633916
BHS	__all__	1.6161616161616164	-0.0018007021043438675	-0.00257669062810319	-0.0011347634903301283
BHS	__all__	1.696969696969697	-0.001998390648436147	-0.002794583293664882	-0.0013039060219069245
BHS	__all__	1.777777777777778	-0.0021963130193933724	-0.0030162994428345634	-0.0014619496384829437
BHS	__all__	1.8585858585858588	-0.0023913646437943503	-0.0032451010045086355	-0.0016127562104431077
BHS	__all__	1.9393939393939394	-0.0025858649671946137	-0.0034827685242975466	-0.0017568440049392684
BHS	__all__	2.0202020202020203	-0.0027769007413557794	-0.0037234528369787263	-0.0018992027932347834
BHS	__all__	2.101010101010101	-0.0029673462813541596	-0.0039710826147917565	-0.00203961654209231
BHS	__all__	2.181818181818182	-0.0031564458059557014	-0.004222469703161285	-0.002183667025198867
BHS	__all__	2.262626262626263	-0.003343997626060731	-0.004477152406997538	-0.0023258388175771993
BHS	__all__	2.3434343434343434	-0.0035337702121679285	-0.0047332893700901095	-0.002461758274595574
BHS	__all__	2.4242424242424243	-0.003723190207017624	-0.004992435615646808	-0.0025966844817520386
BHS	__all__	2.505050505050505	-0.003911815559743173	-0.0052523242194914025	-0.002727192946947155
BHS	__all__	2.585858585858586	-0.004102180856841804	-0.005514097278624471	-0.002857022402790994
BHS	__all__	2.666666666666667	-0.004292269138838151	-0.005777990098050842	-0.002984916575071737
BHS	__all__	2.747474747474748	-0.004481359783075914	-0.006043227841606298	-0.003109741965168834
BHS	__all__	2.8282828282828287	-0.004669401551266419	-0.006308629859846822	-0.003233080158049969
BHS	__all__	2.909090909090909	-0.004859002249741882	-0.006574356215003906	-0.0033566215390277644
BHS	__all__	2.98989898989899	-0.005048844763391918	-0.006841713183165921	-0.003475244131288016
BHS	__all__	3.070707070707071	-0.005237981656887541	-0.007109228811352741	-0.0035942837353856467
BHS	__all__	3.151515151515152	-0.00542601441896354	-0.0073790889758234895	-0.003712658496248068
BHS	__all__	3.2323232323232327	-0.0056167825094984095	-0.007650551122341443	-0.0038309138438712234
BHS	__all__	3.3131313131313136	-0.005805204367018072	-0.007920083904393126	-0.00394859368494473
BHS	__all__	3.393939393939394	-0.005993354739055395	-0.008190878299219212	-0.004065536156639681
BHS	__all__	3.474747474747475	-0.006180035207685154	-0.00846529896363038	-0.0041824373521312675
BHS	__all__	3.555555555555556	-0.006368196998809123	-0.00874021516770298	-0.0043013221345070815
BHS	__all__	3.6363636363636367	-0.006555451849637368	-0.009014819877969685	-0.004416478067304935
BHS	__all__	3.7171717171717176	-0.00674353712285875	-0.009287648720446124	-0.0045318433601412855
BHS	__all__	3.7979797979797985	-0.00693179478662641	-0.009564994958518211	-0.004648127469962492
BHS	__all__	3.878787878787879	-0.007119829860213056	-0.00984038859744532	-0.00476308984558745
BHS	__all__	3.95959595959596	-0.007306893981445719	-0.010117028996362937	-0.004879723748606523
BHS	__all__	4.040404040404041	-0.007494632293929576	-0.010394508823836995	-0.004996079982898654
BHS	__all__	4.121212121212122	-0.007680587847913191	-0.010672507395711737	-0.005110566508649496
BHS	__all__	4.202020202020202	-0.007867839932091773	-0.010949568642597485	-0.005226129946784728
BHS	__all__	4.282828282828283	-0.008053581937942216	-0.011228228439421865	-0.005340472303405062
BHS	__all__	4.363636363636364	-0.008241087475063288	-0.011503901945737641	-0.005456484780200396
BHS	__all__	4.444444444444445	-0.008429500689163094	-0.011779942685927112	-0.005571530274136612
BHS	__all__	4.525252525252526	-0.00861691307051134	-0.012057862866433703	-0.005684598294814487
BHS	__all__	4.606060606060606	-0.00880341639625942	-0.01233559273109013	-0.005797530632573692
BHS	__all__	4.686868686868687	-0.008987840459764859	-0.012612603011672177	-0.0059121789582458435
BHS	__all__	4.767676767676768	-0.00917468317898285	-0.012892353867073112	-0.006024980793158463
BHS	__all__	4.848484848484849	-0.00936027677989143	-0.013169075419514373	-0.006139306827844853
BHS	rcp26	0.8080808080808082	-0.0007679249373934051	-0.002906324013034663	0.0008203509262892408
BHS	rcp26	0.888888888888889	-0.0009270857684606945	-0.0028901877265483456	0.0005898511909980714
BHS	rcp26	0.9696969696969697	-0.0010824946916460755	-0.0028898062131312266	0.0003786170577577419
BHS	rcp26	1.0505050505050506	-0.001225520762927329	-0.0028979391917386284	0.0001250495978808838
BHS	rcp26	1.1313131313131315	-0.0013654563086114549	-0.002916318252146391	-9.984277038903713e-05
BHS	rcp26	1.2121212121212122	-0.0014967925587223239	-0.002938101076631888	-0.0002773159505185105
BHS	rcp26	1.292929292929293	-0.0016301586152193152	-0.002966939594848961	-0.0004769993807785943
BHS	rcp26	1.373737373737374	-0.001776485221254768	-0.0030131403474149498	-0.0006454113356528555
BHS	rcp26	1.4545454545454546	-0.0019154669314712818	-0.003083157071554272	-0.0007646501428663005
BHS	rcp26	1.5353535353535355	-0.0020336009398733996	-0.0031863685533811536	-0.0008728987610114148
BHS	rcp26	1.6161616161616164	-0.0021235880863390575	-0.0033275281902660904	-0.001011471676077007
BHS	rcp26	1.696969696969697	-0.0021978536290427142	-0.003498271776530995	-0.0011261326911042619
BHS	rcp26	1.777777777777778	-0.002281521655214406	-0.0036845483293154874	-0.0012145692936610995
BHS	rcp26	1.8585858585858588	-0.0023861625489975404	-0.0038755735443558024	-0.0012488912724648628
BHS	rcp26	1.9393939393939394	-0.002505598942307889	-0.004073844251513027	-0.0012368952751823708
BHS	rcp26	2.0202020202020203	-0.0026262680989628095	-0.004277575180251293	-0.0012315474261156904
BHS	rcp26	2.101010101010101	-0.0027467350459505022	-0.0044899067399434165	-0.0012441892004872376
BHS	rcp26	2.181818181818182	-0.0028633263610378457	-0.0047150362887418765	-0.0012629268226896561
BHS	rcp26	2.262626262626263	-0.002973117122946953	-0.004947526088049693	-0.0012750358767950095
BHS	rcp26	2.3434343434343434	-0.0030781537644706952	-0.005191602620319533	-0.0012726966754636254
BHS	rcp26	2.4242424242424243	-0.0031826872164574306	-0.005449189676571022	-0.0012613154244022471
BHS	rcp26	2.505050505050505	-0.0032876427196013728	-0.0057078231556206855	-0.0012609531634011734
BHS	rcp26	2.585858585858586	-0.003389982351968671	-0.00596366403357923	-0.0012530902315979432
BHS	rcp26	2.666666666666667	-0.0034905228735657833	-0.0062271295496266876	-0.0012422325569425151
BHS	rcp26	2.747474747474748	-0.0035999535027939032	-0.006489128462131863	-0.0012238968596640883
BHS	rcp26	2.8282828282828287	-0.0037110173084609066	-0.006756304336196955	-0.0011997389540789238
BHS	rcp26	2.909090909090909	-0.003827912785464499	-0.00702233749886982	-0.0011714451828109755
BHS	rcp26	2.98989898989899	-0.003946370319381616	-0.007289176767611112	-0.0011405802920217408
BHS	rcp26	3.070707070707071	-0.004069121147393695	-0.007557919267812109	-0.0011106708964270819
BHS	rcp26	3.151515151515152	-0.004192642534852407	-0.007828320582410649	-0.0010881824841559582
BHS	rcp26	3.2323232323232327	-0.004318828291361768	-0.008099050177745709	-0.001061635031882616
BHS	rcp26	3.3131313131313136	-0.004448298461966637	-0.008370493699769208	-0.0010334942718080403
BHS	rcp26	3.393939393939394	-0.004573289482612968	-0.008640862225027303	-0.00100205814914465
BHS	rcp26	3.474747474747475	-0.0047042997060440985	-0.00891123002282945	-0.0009645373780154326
BHS	rcp26	3.555555555555556	-0.004829657029395276	-0.009183792701295082	-0.0009278580144431659
BHS	rcp26	3.6363636363636367	-0.004956296500204923	-0.009456759119633255	-0.0008856100697245433
BHS	rcp26	3.7171717171717176	-0.005082726804988835	-0.00972847574617041	-0.0008436113694795202
BHS	rcp26	3.7979797979797985	-0.005204164880677901	-0.010001252534823223	-0.0007983679750738135
BHS	rcp26	3.878787878787879	-0.005330184432849959	-0.010273375101987944	-0.0007503157195909078
BHS	rcp26	3.95959595959596	-0.005456736698594893	-0.010543945513927242	-0.0006962657861455787
BHS	rcp26	4.040404040404041	-0.0055797146438611575	-0.010817677775386317	-0.0006319048855092805
BHS	rcp26	4.121212121212122	-0.005704423078208355	-0.011088653197316656	-0.0005588175596685697
BHS	rcp26	4.202020202020202	-0.0058298415009574054	-0.011359125951231876	-0.0004935875532380739
BHS	rcp26	4.282828282828283	-0.005953890750480967	-0.011631452105067285	-0.0004392391682777481
BHS	rcp26	4.363636363636364	-0.0060795509313695695	-0.011901221395234685	-0.0003944601708340282
BHS	rcp26	4.444444444444445	-0.006203293882571589	-0.012176354191541509	-0.00034998749828270027
BHS	rcp26	4.525252525252526	-0.006330315554191191	-0.012450808046055034	-0.0003037564403187675
BHS	rcp26	4.606060606060606	-0.006452811200899556	-0.012722931405198255	-0.0002618217738160048
BHS	rcp26	4.686868686868687	-0.006577489892231043	-0.012996279107368969	-0.00021508514323000439
BHS	rcp26	4.767676767676768	-0.006700294199904262	-0.013272565231721777	-0.00016666404674368714
BHS	rcp26	4.848484848484849	-0.00682422309076508	-0.013541536195894582	-0.00011650501810377934
BHS	rcp60	0.8080808080808082	0.0006395939117232495	-0.0008609050859024271	0.0022155384282962704
BHS	rcp60	0.888888888888889	0.000432111776202961	-0.0010338839805753316	0.00191045338474549
BHS	rcp60	0.9696969696969697	0.00021965033470293922	-0.0012253760033214256	0.0016059804844134947
BHS	rcp60	1.0505050505050506	-9.663757311777557e-06	-0.0014195309757469054	0.0013006942188875288
BHS	rcp60	1.1313131313131315	-0.00026659980871220816	-0.0016151197074416065	0.0009957004027042946
BHS	rcp60	1.2121212121212122	-0.00047744225666500925	-0.0018072171615131267	0.0006894256958846803
BHS	rcp60	1.292929292929293	-0.0007034870148745372	-0.0019956186307088573	0.0003974579513624078
BHS	rcp60	1.373737373737374	-0.00093154191958026	-0.002187221806950935	8.95220881163152e-05
BHS	rcp60	1.4545454545454546	-0.0011491449643592818	-0.0023851087238149224	-0.0001873112546256842
BHS	rcp60	1.5353535353535355	-0.001356347798988766	-0.002591643302959437	-0.00046436299304986555
BHS	rcp60	1.6161616161616164	-0.0015783958050492757	-0.0028031353033907414	-0.0007037695219375887
BHS	rcp60	1.696969696969697	-0.0018109741372628017	-0.003025936927744104	-0.0009049121127690415
BHS	rcp60	1.777777777777778	-0.0020546867628780277	-0.003264233987190774	-0.0010839733525097946
BHS	rcp60	1.8585858585858588	-0.0022970842946677273	-0.003513413639007372	-0.0012519105129707444
BHS	rcp60	1.9393939393939394	-0.0025323100390032835	-0.0037753207322009552	-0.0014370646331860058
BHS	rcp60	2.0202020202020203	-0.002764021445594806	-0.004050306388266663	-0.0016279132300119517
BHS	rcp60	2.101010101010101	-0.002990989332868965	-0.004333731830730684	-0.0018247801080400773
BHS	rcp60	2.181818181818182	-0.0032155101261378723	-0.004621455789181653	-0.002022367532690919
BHS	rcp60	2.262626262626263	-0.0034392212721802264	-0.004911047269990294	-0.0022124919441950954
BHS	rcp60	2.3434343434343434	-0.003664820706626142	-0.0052066911151462	-0.002394395260852299
BHS	rcp60	2.4242424242424243	-0.003895751514781565	-0.005503711852391456	-0.0025679705035669682
BHS	rcp60	2.505050505050505	-0.004127267536222927	-0.005801279585486583	-0.002735569422608605
BHS	rcp60	2.585858585858586	-0.004357948225092368	-0.006099443876904676	-0.0029017110808698334
BHS	rcp60	2.666666666666667	-0.004587876255358785	-0.006402938198374478	-0.0030598551243492607
BHS	rcp60	2.747474747474748	-0.004819125708350022	-0.006707128600553216	-0.0032160611384708603
BHS	rcp60	2.8282828282828287	-0.00504706502010463	-0.007016809891877731	-0.0033674800308923824
BHS	rcp60	2.909090909090909	-0.005275221525710765	-0.00732875344879421	-0.0035152157189127418
BHS	rcp60	2.98989898989899	-0.0055015625677807874	-0.007638998477788629	-0.0036648296031621566
BHS	rcp60	3.070707070707071	-0.005730043252359934	-0.007951291009113336	-0.00381172879747832
BHS	rcp60	3.151515151515152	-0.00595612137615982	-0.008271273999878906	-0.0039551810808821555
BHS	rcp60	3.2323232323232327	-0.006179359532680668	-0.00859455764519335	-0.004094835045251943
BHS	rcp60	3.3131313131313136	-0.0064071538684616295	-0.00891670148255245	-0.004236308310227391
BHS	rcp60	3.393939393939394	-0.006633540049433292	-0.009241969421240056	-0.004377784070905121
BHS	rcp60	3.474747474747475	-0.006858050509159292	-0.009570450671271876	-0.004517326942478906
BHS	rcp60	3.555555555555556	-0.007081121468006545	-0.009900405456682505	-0.004654422342789433
BHS	rcp60	3.6363636363636367	-0.007306146826290905	-0.010225854229058409	-0.004795894451327653
BHS	rcp60	3.7171717171717176	-0.007528566165056923	-0.010553203909134177	-0.004932405166999218
BHS	rcp60	3.7979797979797985	-0.007750375452736425	-0.010881696795140164	-0.005069305276228129
BHS	rcp60	3.878787878787879	-0.007975104201934844	-0.011211872985709671	-0.005204076551516953
BHS	rcp60	3.95959595959596	-0.008199948058848902	-0.011542849160692134	-0.005338657963526597
BHS	rcp60	4.040404040404041	-0.00842331843377215	-0.011873429034702928	-0.005473560734870204
BHS	rcp60	4.121212121212122	-0.008646055061656811	-0.012203726727060138	-0.0056073900358464745
BHS	rcp60	4.202020202020202	-0.008864912024488018	-0.012535739366058755	-0.005740523536707706
BHS	rcp60	4.282828282828283	-0.009086210682843297	-0.012873397422315523	-0.005874062164363396
BHS	rcp60	4.363636363636364	-0.009307447864764312	-0.013211066504574851	-0.006009264361783732
BHS	rcp60	4.444444444444445	-0.009529686987179061	-0.013545142252134592	-0.00614192349046696
BHS	rcp60	4.525252525252526	-0.009747155596027218	-0.013879696432883205	-0.006272363223994226
BHS	rcp60	4.606060606060606	-0.00997000445558368	-0.014211719257285071	-0.006403775201124228
BHS	rcp60	4.686868686868687	-0.01019110004351696	-0.014550647017383433	-0.006534621369575118
BHS	rcp60	4.767676767676768	-0.01041355608414898	-0.01488930360015725	-0.00666698837614838
BHS	rcp60	4.848484848484849	-0.010635137327791713	-0.015226997242348711	-0.006796631224797508
BHS	rcp85	0.8080808080808082	0.0006435080545393364	-0.0007278835531383741	0.002013375497976067
BHS	rcp85	0.888888888888889	0.0004401762021151942	-0.000917715555169107	0.001726734844633882
BHS	rcp85	0.9696969696969697	0.0002363353871191423	-0.0011054217670281535	0.0014435617652806703
BHS	rcp85	1.0505050505050506	2.454768295835047e-05	-0.0012969364125941915	0.001163230257403639
BHS	rcp85	1.1313131313131315	-0.0001925115346088597	-0.0014864639346840937	0.0008823196824965041
BHS	rcp85	1.2121212121212122	-0.00041148673153854455	-0.00168056823745451	0.0005951930554717467
BHS	rcp85	1.292929292929293	-0.0006277323568076474	-0.0018787670868832117	0.0003053177262892246
BHS	rcp85	1.373737373737374	-0.0008505726165644663	-0.002082481744102141	1.4336607035158229e-05
BHS	rcp85	1.4545454545454546	-0.0010780225868811408	-0.002291503197687004	-0.00023769450464947191
BHS	rcp85	1.5353535353535355	-0.0013086804462515709	-0.0025037487606551475	-0.0005032325628544617
BHS	rcp85	1.6161616161616164	-0.0015405470096882179	-0.0027247226013516978	-0.0007347024046897317
BHS	rcp85	1.696969696969697	-0.0017754865141525213	-0.0029496511032010304	-0.0009445246277509278
BHS	rcp85	1.777777777777778	-0.002015777944627251	-0.0031816104886548883	-0.001148248616462864
BHS	rcp85	1.8585858585858588	-0.002255662418194169	-0.0034166325120333907	-0.001353144708958575
BHS	rcp85	1.9393939393939394	-0.002494867140610935	-0.003657603180768706	-0.0015658583129317541
BHS	rcp85	2.0202020202020203	-0.002732423989782329	-0.0039100096555864505	-0.0017726840200008108
BHS	rcp85	2.101010101010101	-0.002967531283242432	-0.004165172704980198	-0.001971000773016811
BHS	rcp85	2.181818181818182	-0.003201725505619691	-0.0044256628884667935	-0.0021657528249280976
BHS	rcp85	2.262626262626263	-0.003437586839975174	-0.004695046081752838	-0.00235857058072241
BHS	rcp85	2.3434343434343434	-0.003672733682205535	-0.004971935933663055	-0.0025478985112535233
BHS	rcp85	2.4242424242424243	-0.0039071360461630355	-0.005253360032644161	-0.0027330916537953885
BHS	rcp85	2.505050505050505	-0.004141910211657083	-0.0055384321103002345	-0.0029173125205358267
BHS	rcp85	2.585858585858586	-0.004374422881464162	-0.005824960955939386	-0.0030964706986387125
BHS	rcp85	2.666666666666667	-0.004609180614676201	-0.006117292809880303	-0.003275695824896312
BHS	rcp85	2.747474747474748	-0.004839844581452859	-0.006409793679413207	-0.0034526957440508734
BHS	rcp85	2.8282828282828287	-0.005072147798281848	-0.0067012065638123435	-0.0036284966882177538
BHS	rcp85	2.909090909090909	-0.005302419823837437	-0.0069967738931618305	-0.00380181796619828
BHS	rcp85	2.98989898989899	-0.005535556366163893	-0.007292726217044302	-0.003976023456042851
BHS	rcp85	3.070707070707071	-0.0057662291889875195	-0.007590495808277126	-0.004146637199868729
BHS	rcp85	3.151515151515152	-0.00599826988866059	-0.007888618961402555	-0.004316091470922734
BHS	rcp85	3.2323232323232327	-0.0062317605778900425	-0.008189153748054708	-0.004487073264081003
BHS	rcp85	3.3131313131313136	-0.00646315033285967	-0.008495014668842399	-0.004654447856808397
BHS	rcp85	3.393939393939394	-0.006693323900087293	-0.008801933091737914	-0.004822424182172459
BHS	rcp85	3.474747474747475	-0.00692283674622877	-0.009107858540645667	-0.004986643319631056
BHS	rcp85	3.555555555555556	-0.007153193427957579	-0.009414041209314493	-0.00515537193924061
BHS	rcp85	3.6363636363636367	-0.007382155349772428	-0.00972108133382649	-0.005320338961950765
BHS	rcp85	3.7171717171717176	-0.007612510290316151	-0.010030511845266855	-0.005481788711903965
BHS	rcp85	3.7979797979797985	-0.007840781801901946	-0.010336901321552468	-0.005641291271687904
BHS	rcp85	3.878787878787879	-0.008069935031890192	-0.010644899348901391	-0.005804327724584743
BHS	rcp85	3.95959595959596	-0.008300273329198068	-0.010955054950558343	-0.00596524431117073
BHS	rcp85	4.040404040404041	-0.008528746553250768	-0.011269351094339713	-0.006126307574509748
BHS	rcp85	4.121212121212122	-0.008758964918026513	-0.011579813700073185	-0.006285766090653499
BHS	rcp85	4.202020202020202	-0.008991353815273318	-0.011890328109747317	-0.006445127866803133
BHS	rcp85	4.282828282828283	-0.009220454945015501	-0.012202458548243974	-0.006603607215194084
BHS	rcp85	4.363636363636364	-0.009448778117933616	-0.012516204246339304	-0.006759842406010333
BHS	rcp85	4.444444444444445	-0.00967893449982224	-0.012828475298196149	-0.006917731703507846
BHS	rcp85	4.525252525252526	-0.009908436562856242	-0.013140469957210788	-0.007074837876225077
BHS	rcp85	4.606060606060606	-0.010136752291661312	-0.013454482917207248	-0.007229520721953091
BHS	rcp85	4.686868686868687	-0.010365941781117839	-0.01376764685111453	-0.00738500966499262
BHS	rcp85	4.767676767676768	-0.010594723256383482	-0.014082494554447364	-0.007540662335186707
BHS	rcp85	4.848484848484849	-0.01082439610657383	-0.014395836982223666	-0.007693866554402936
BLZ	__all__	0.8080808080808082	-0.00016744921427099154	-0.0008947164423851948	0.00047319753181962514
BLZ	__all__	0.888888888888889	-0.0002535333393489304	-0.0009293534288164552	0.00039408272487507676
BLZ	__all__	0.9696969696969697	-0.0003367045943587073	-0.0009637807242970512	0.0003169637621326277
BLZ	__all__	1.0505050505050506	-0.0004145471411177334	-0.0009989642737792534	0.000236520285776645
BLZ	__all__	1.1313131313131315	-0.0004882778188531364	-0.0010323261041538156	0.0001502215644564967
BLZ	__all__	1.2121212121212122	-0.0005583536829546303	-0.001069036784258246	5.204251692277068e-05
BLZ	__all__	1.292929292929293	-0.0006266053201560344	-0.0011116100830628219	-5.63648428119295e-05
BLZ	__all__	1.373737373737374	-0.0006922366710114476	-0.0011589171430493007	-0.00016022211131358914
BLZ	__all__	1.4545454545454546	-0.0007535780593474546	-0.0012112350896982382	-0.00024290157109120429
BLZ	__all__	1.5353535353535355	-0.00081092467649301	-0.001269190243103539	-0.00031544386122767603
BLZ	__all__	1.6161616161616164	-0.0008670968384326198	-0.001331960272288117	-0.00038527676366832377
BLZ	__all__	1.696969696969697	-0.0009242439487573273	-0.0013972607916587438	-0.00045545269596924547
BLZ	__all__	1.777777777777778	-0.0009821638166385318	-0.001463911148496765	-0.0005238172367734855
BLZ	__all__	1.8585858585858588	-0.0010394490238743305	-0.001532945008884538	-0.000588152965516941
BLZ	__all__	1.9393939393939394	-0.0010981827329223956	-0.0016035849303253874	-0.000649132159597293
BLZ	__all__	2.0202020202020203	-0.0011558597210230193	-0.001676978960005264	-0.000708415951331288
BLZ	__all__	2.101010101010101	-0.0012141616199595245	-0.0017516505377668191	-0.0007731257577433781
BLZ	__all__	2.181818181818182	-0.001273430481727537	-0.0018294470490292476	-0.0008370778328807852
BLZ	__all__	2.262626262626263	-0.0013348991697694928	-0.0019095115832443335	-0.0008937102093753348
BLZ	__all__	2.3434343434343434	-0.0013981828071470432	-0.0019908543358976	-0.0009455220605725304
BLZ	__all__	2.4242424242424243	-0.0014625357390653107	-0.0020775372738695624	-0.0009930312260926087
BLZ	__all__	2.505050505050505	-0.0015258412862037122	-0.0021666915833915613	-0.0010366055027282695
BLZ	__all__	2.585858585858586	-0.0015886072907204418	-0.0022609122686332154	-0.0010777545816695738
BLZ	__all__	2.666666666666667	-0.0016512351948610169	-0.002355674865600075	-0.0011165497901877578
BLZ	__all__	2.747474747474748	-0.0017133696038454712	-0.0024544218121101795	-0.0011541579456212977
BLZ	__all__	2.8282828282828287	-0.0017751578379081407	-0.0025525494825660985	-0.0011904546117103652
BLZ	__all__	2.909090909090909	-0.0018382481689045954	-0.002650947368222062	-0.0012255493106745614
BLZ	__all__	2.98989898989899	-0.001899779032778375	-0.002750458268269526	-0.0012606741231137556
BLZ	__all__	3.070707070707071	-0.0019627453763941837	-0.0028516519226622064	-0.0012941426702619604
BLZ	__all__	3.151515151515152	-0.0020255172929177926	-0.002952502719878646	-0.001325819169597234
BLZ	__all__	3.2323232323232327	-0.002086694788409258	-0.0030538754534372484	-0.0013575099969836003
BLZ	__all__	3.3131313131313136	-0.0021482550410729688	-0.0031565989399435427	-0.0013894894491696635
BLZ	__all__	3.393939393939394	-0.0022100990987340458	-0.003259998619250902	-0.0014209895743485812
BLZ	__all__	3.474747474747475	-0.0022716333956250617	-0.003363188197734433	-0.001451410961486573
BLZ	__all__	3.555555555555556	-0.0023348148726721673	-0.003468602452179116	-0.001482119452531033
BLZ	__all__	3.6363636363636367	-0.0023961542029064	-0.0035718821619616617	-0.0015121112497237296
BLZ	__all__	3.7171717171717176	-0.0024574157808471154	-0.0036772386430068186	-0.0015422619490369019
BLZ	__all__	3.7979797979797985	-0.0025187662684115412	-0.003782370572820383	-0.0015722354693216217
BLZ	__all__	3.878787878787879	-0.002580861574732126	-0.0038866208669963865	-0.0016028656099739108
BLZ	__all__	3.95959595959596	-0.0026418248169498993	-0.0039923911765355835	-0.0016320974349307831
BLZ	__all__	4.040404040404041	-0.0027032206627761396	-0.004097892606801121	-0.0016619825822760661
BLZ	__all__	4.121212121212122	-0.0027641349032314216	-0.004202319474242217	-0.0016914054248488204
BLZ	__all__	4.202020202020202	-0.0028256151319819853	-0.004308980540476993	-0.0017197344633535223
BLZ	__all__	4.282828282828283	-0.002886773897827969	-0.004412928022436493	-0.0017487266418072067
BLZ	__all__	4.363636363636364	-0.002948404997018545	-0.004519324565321854	-0.0017780258857622944
BLZ	__all__	4.444444444444445	-0.0030092888301873613	-0.004626321290643102	-0.0018072874151482468
BLZ	__all__	4.525252525252526	-0.0030702281192817693	-0.004732439438376824	-0.001835487648454931
BLZ	__all__	4.606060606060606	-0.0031309016441561826	-0.00483768720561143	-0.0018633483300853726
BLZ	__all__	4.686868686868687	-0.003192928359584249	-0.00494495165696785	-0.0018909036807039836
BLZ	__all__	4.767676767676768	-0.0032550830246634984	-0.005051384115228075	-0.0019185615349511763
BLZ	__all__	4.848484848484849	-0.0033174679650200545	-0.005157577235444398	-0.0019459480814016403
BLZ	rcp26	0.8080808080808082	4.0542038016012124e-05	-0.0013685706362537918	0.0008532746928757558
BLZ	rcp26	0.888888888888889	-2.4407046923154054e-05	-0.0013477659089828756	0.0007526045924460532
BLZ	rcp26	0.9696969696969697	-8.003666460719379e-05	-0.0013273439710804835	0.0006599274326396447
BLZ	rcp26	1.0505050505050506	-0.00012543160524164127	-0.0013079519629283155	0.0005688869832084059
BLZ	rcp26	1.1313131313131315	-0.0001835457008680829	-0.0012861197679442144	0.00048628711579436717
BLZ	rcp26	1.2121212121212122	-0.0002465003740745159	-0.0012739757623567063	0.00040194528942908824
BLZ	rcp26	1.292929292929293	-0.00030337913055417576	-0.0012614381372130724	0.0003076379637678564
BLZ	rcp26	1.373737373737374	-0.00036966491016869726	-0.00125100083875614	0.00021450627705889449
BLZ	rcp26	1.4545454545454546	-0.00043340541929857377	-0.0012394724919342417	0.0001455000073456723
BLZ	rcp26	1.5353535353535355	-0.0004950671460605867	-0.0012292017332710895	8.097570215907982e-05
BLZ	rcp26	1.6161616161616164	-0.0005539998331312387	-0.001227624815259458	3.8784478768244213e-05
BLZ	rcp26	1.696969696969697	-0.0006207996716985876	-0.0012355728418400724	7.070645379097748e-07
BLZ	rcp26	1.777777777777778	-0.0006848170849377217	-0.0012611906726582166	-9.199736192333078e-05
BLZ	rcp26	1.8585858585858588	-0.0007300071853894567	-0.001298898952216779	-0.00014485528567181164
BLZ	rcp26	1.9393939393939394	-0.0007774196358315579	-0.001345583608931208	-0.00018848692629376703
BLZ	rcp26	2.0202020202020203	-0.0008273583738894506	-0.0014020866553002516	-0.00020660140954919756
BLZ	rcp26	2.101010101010101	-0.000869054041141717	-0.0014833559049623314	-0.00023453347633078963
BLZ	rcp26	2.181818181818182	-0.0009054090271625277	-0.0015745521256294891	-0.00026438935436303096
BLZ	rcp26	2.262626262626263	-0.0009406101253730179	-0.0016669724912362974	-0.00028453367462674234
BLZ	rcp26	2.3434343434343434	-0.0009745370228480178	-0.001755970243985459	-0.00025637367194885805
BLZ	rcp26	2.4242424242424243	-0.0010110108761637892	-0.001848205535278321	-0.00022180078309364526
BLZ	rcp26	2.505050505050505	-0.0010550088861106073	-0.0019437560708908607	-0.00021099087423549908
BLZ	rcp26	2.585858585858586	-0.0011013634644474672	-0.0020405886458960756	-0.000193019449391716
BLZ	rcp26	2.666666666666667	-0.0011478305087956086	-0.0021401516864110576	-0.00018956348187832404
BLZ	rcp26	2.747474747474748	-0.0011950955133396672	-0.002239897296194555	-0.00018589394947146086
BLZ	rcp26	2.8282828282828287	-0.0012432372583943679	-0.002344481534780879	-0.00017334909723484287
BLZ	rcp26	2.909090909090909	-0.0012922671287534729	-0.0024526384849317645	-0.0001465099503943635
BLZ	rcp26	2.98989898989899	-0.0013430301205134046	-0.0025636350733268423	-0.000124824211031896
BLZ	rcp26	3.070707070707071	-0.0013944022013240567	-0.0026747884573738298	-0.00010696325560367845
BLZ	rcp26	3.151515151515152	-0.0014438583128970118	-0.002784075842842231	-8.138270825058214e-05
BLZ	rcp26	3.2323232323232327	-0.0014949531703665896	-0.0028964813942290004	-5.174406694698011e-05
BLZ	rcp26	3.3131313131313136	-0.0015431853930005972	-0.0030093759098804625	-2.2570417845705812e-05
BLZ	rcp26	3.393939393939394	-0.0015905514980542666	-0.0031203677438740476	5.008860369051814e-06
BLZ	rcp26	3.474747474747475	-0.0016384428005856676	-0.0032331756068881335	3.193113387284505e-05
BLZ	rcp26	3.555555555555556	-0.001687917630899358	-0.0033460801864624067	5.584580857929607e-05
BLZ	rcp26	3.6363636363636367	-0.001738137162796654	-0.0034603745742996374	8.214147958432477e-05
BLZ	rcp26	3.7171717171717176	-0.001788341562430793	-0.003573522091674103	0.00010936040660871341
BLZ	rcp26	3.7979797979797985	-0.0018399064436056289	-0.00368758178574698	0.0001346109700551414
BLZ	rcp26	3.878787878787879	-0.0018907908408151396	-0.0038018648251164793	0.00016118864545005033
BLZ	rcp26	3.95959595959596	-0.001942529075275596	-0.0039163040028336255	0.000184934543918259
BLZ	rcp26	4.040404040404041	-0.001994267518121153	-0.004031070549738102	0.00021395834593729082
BLZ	rcp26	4.121212121212122	-0.002045385763558014	-0.004146778101252849	0.0002422862768371997
BLZ	rcp26	4.202020202020202	-0.0020957676257579326	-0.004260433271259187	0.00027317417164592994
BLZ	rcp26	4.282828282828283	-0.002145336795300728	-0.004375610058559701	0.0003050107619188728
BLZ	rcp26	4.363636363636364	-0.002196461960720936	-0.004490398248254292	0.0003379424576439804
BLZ	rcp26	4.444444444444445	-0.00224675755721474	-0.004604056308062404	0.0003724653386052039
BLZ	rcp26	4.525252525252526	-0.0022965266620210943	-0.004718380106001217	0.0004084718517591742
BLZ	rcp26	4.606060606060606	-0.0023456880142008743	-0.004831176214761435	0.0004444563658552265
BLZ	rcp26	4.686868686868687	-0.0023955417887046955	-0.004947087754326663	0.0004829167216801341
BLZ	rcp26	4.767676767676768	-0.0024458800659967364	-0.005060029946016355	0.000518482905407395
BLZ	rcp26	4.848484848484849	-0.00249575842447011	-0.00517426932405866	0.0005548240411975815
BLZ	rcp60	0.8080808080808082	-0.00031656522508237027	-0.0015177945543812896	0.0008581544579867712
BLZ	rcp60	0.888888888888889	-0.0003692285267647584	-0.0015352733057354406	0.0007532714268746617
BLZ	rcp60	0.9696969696969697	-0.0004224744583672736	-0.0015542922666138758	0.0006508159611180896
BLZ	rcp60	1.0505050505050506	-0.0004841453726817672	-0.0015738267045689995	0.0005475780008374101
BLZ	rcp60	1.1313131313131315	-0.0005627385468697683	-0.0015960410539379555	0.0004408103610012508
BLZ	rcp60	1.2121212121212122	-0.0006451067296563182	-0.0016214645877794668	0.0003320202985949558
BLZ	rcp60	1.292929292929293	-0.0007304085226339768	-0.0016465051921153687	0.00021720531188166496
BLZ	rcp60	1.373737373737374	-0.0008105493524470269	-0.0016734135879252934	0.00010544762434524148
BLZ	rcp60	1.4545454545454546	-0.0008844380866512577	-0.0017036438344145736	-4.2825285195829635e-06
BLZ	rcp60	1.5353535353535355	-0.0009524337284745911	-0.0017393284522446205	-0.00010423652882658061
BLZ	rcp60	1.6161616161616164	-0.0010171898654867876	-0.0017800026669645738	-0.0001896851579522503
BLZ	rcp60	1.696969696969697	-0.0010779127945941091	-0.0018277111888982916	-0.0002737030278203671
BLZ	rcp60	1.777777777777778	-0.001136726794912273	-0.0018762855338322118	-0.0003505963891657772
BLZ	rcp60	1.8585858585858588	-0.0011957427991461352	-0.0019271999857475239	-0.00042698315541732704
BLZ	rcp60	1.9393939393939394	-0.0012594397570119475	-0.0019796070487698345	-0.0005000154313812285
BLZ	rcp60	2.0202020202020203	-0.0013240207904356427	-0.002036544605380038	-0.000580170363861262
BLZ	rcp60	2.101010101010101	-0.0013854362802642487	-0.002098597650083937	-0.0006685112550037602
BLZ	rcp60	2.181818181818182	-0.0014453709514975271	-0.0021641879893715375	-0.0007549716784068044
BLZ	rcp60	2.262626262626263	-0.0015049136857358575	-0.0022366861713138	-0.00083560068209509
BLZ	rcp60	2.3434343434343434	-0.0015659008944070663	-0.0023153401995765818	-0.00090499408715288
BLZ	rcp60	2.4242424242424243	-0.0016261526718131486	-0.0023979293397982104	-0.0009658068679549479
BLZ	rcp60	2.505050505050505	-0.001689452958068181	-0.0024832792767416566	-0.0010146600306456706
BLZ	rcp60	2.585858585858586	-0.0017535372316569995	-0.002573009020605581	-0.0010581539392100633
BLZ	rcp60	2.666666666666667	-0.0018192617837927503	-0.0026654642110379365	-0.0010949697875705148
BLZ	rcp60	2.747474747474748	-0.0018854960603417496	-0.002761576084197694	-0.0011267023688089595
BLZ	rcp60	2.8282828282828287	-0.0019515981331233293	-0.002862417843694603	-0.0011557084144517293
BLZ	rcp60	2.909090909090909	-0.002019091799224891	-0.0029653868930886004	-0.0011811772635890601
BLZ	rcp60	2.98989898989899	-0.002087299315689875	-0.0030712874205328492	-0.0012042600510335628
BLZ	rcp60	3.070707070707071	-0.002155470270567163	-0.003179889493481626	-0.0012223371504751868
BLZ	rcp60	3.151515151515152	-0.0022230889329819792	-0.003289337253122434	-0.0012401456032856632
BLZ	rcp60	3.2323232323232327	-0.0022908551962250836	-0.003398573055320159	-0.0012589468342590528
BLZ	rcp60	3.3131313131313136	-0.002358605043519688	-0.003511683990653889	-0.001280498437621752
BLZ	rcp60	3.393939393939394	-0.002426102736015052	-0.003625343191508494	-0.001301802075594048
BLZ	rcp60	3.474747474747475	-0.0024929044409671467	-0.003740254947933083	-0.0013198434066575026
BLZ	rcp60	3.555555555555556	-0.0025582942799616173	-0.0038574231597720077	-0.0013391025470084988
BLZ	rcp60	3.6363636363636367	-0.002624433039847755	-0.003972733868824313	-0.0013572659751061335
BLZ	rcp60	3.7171717171717176	-0.0026893871058178637	-0.004089771338728521	-0.0013747957799301143
BLZ	rcp60	3.7979797979797985	-0.002755899005409918	-0.00421074609174539	-0.0013909137362331059
BLZ	rcp60	3.878787878787879	-0.0028210329235872373	-0.0043294634766696235	-0.0014066175400062005
BLZ	rcp60	3.95959595959596	-0.0028882047413031223	-0.004449237785002339	-0.001422167311599648
BLZ	rcp60	4.040404040404041	-0.0029541455673511062	-0.0045683249179154575	-0.001437153797246724
BLZ	rcp60	4.121212121212122	-0.003021215827468395	-0.004690376765082855	-0.0014508236192762789
BLZ	rcp60	4.202020202020202	-0.00308857399660148	-0.004813034372397538	-0.0014665785690499136
BLZ	rcp60	4.282828282828283	-0.0031532204143437876	-0.004934352737110123	-0.001480428879874392
BLZ	rcp60	4.363636363636364	-0.0032173362126686326	-0.005055750087271171	-0.0014942553571262538
BLZ	rcp60	4.444444444444445	-0.0032831010348913225	-0.0051781107974528335	-0.0015079065504413985
BLZ	rcp60	4.525252525252526	-0.003348502021389625	-0.005300858752601018	-0.0015221712210714711
BLZ	rcp60	4.606060606060606	-0.0034134968127156645	-0.0054239552388005464	-0.0015352905968298014
BLZ	rcp60	4.686868686868687	-0.003478445324232123	-0.005547759205324884	-0.00154697921826388
BLZ	rcp60	4.767676767676768	-0.003544656779155753	-0.005670892774309171	-0.0015587596487045658
BLZ	rcp60	4.848484848484849	-0.003608966000548849	-0.005794267084997938	-0.0015703939859819777
BLZ	rcp85	0.8080808080808082	-0.00015364155982033748	-0.0010452787778514542	0.0007441706556012039
BLZ	rcp85	0.888888888888889	-0.00023277875938195006	-0.001115577622741847	0.0006465051623457192
BLZ	rcp85	0.9696969696969697	-0.0003136024132927767	-0.0011877821519161906	0.0005498689800114072
BLZ	rcp85	1.0505050505050506	-0.0003956925799501157	-0.0012642832688453127	0.00046042060387764305
BLZ	rcp85	1.1313131313131315	-0.00047629126143636545	-0.0013410163505915356	0.00037229001814982805
BLZ	rcp85	1.2121212121212122	-0.000556891812109912	-0.0014186601128256908	0.0002711813577351722
BLZ	rcp85	1.292929292929293	-0.0006385473859137566	-0.001496067809042795	0.00015587195119591367
BLZ	rcp85	1.373737373737374	-0.0007212751016457825	-0.0015767250076103088	4.1463606021300334e-05
BLZ	rcp85	1.4545454545454546	-0.0008045115571774829	-0.0016557177387110877	-4.376668709522433e-05
BLZ	rcp85	1.5353535353535355	-0.0008901233984912257	-0.0017352598188914302	-0.00012743842474000056
BLZ	rcp85	1.6161616161616164	-0.0009758219376162697	-0.0018146628659879856	-0.000210768243513531
BLZ	rcp85	1.696969696969697	-0.0010594372831361364	-0.0018963748051755683	-0.00028919110530183496
BLZ	rcp85	1.777777777777778	-0.0011399466897538235	-0.001979564211073392	-0.00035592784371051993
BLZ	rcp85	1.8585858585858588	-0.0012205905539180346	-0.0020634428562108786	-0.0004159596948960779
BLZ	rcp85	1.9393939393939394	-0.0012997595702249182	-0.002148438998454367	-0.00048042031679181366
BLZ	rcp85	2.0202020202020203	-0.0013774943123577661	-0.002233324668074332	-0.0005775341592509484
BLZ	rcp85	2.101010101010101	-0.0014580602038742041	-0.002318105029686043	-0.0006796702247688482
BLZ	rcp85	2.181818181818182	-0.0015354511589252854	-0.002406401849653671	-0.0007766363533646666
BLZ	rcp85	2.262626262626263	-0.0016143274216928937	-0.0024969472223240856	-0.0008642235958384623
BLZ	rcp85	2.3434343434343434	-0.0016943514167727138	-0.002587295707545875	-0.0009459623486971223
BLZ	rcp85	2.4242424242424243	-0.0017767647533657555	-0.0026800576696432	-0.0010259736976872976
BLZ	rcp85	2.505050505050505	-0.001859926615503303	-0.0027745450807975065	-0.0011062238196183883
BLZ	rcp85	2.585858585858586	-0.001945794201958469	-0.0028688895200042327	-0.0011871920783130844
BLZ	rcp85	2.666666666666667	-0.0020316124556967134	-0.0029647276117222617	-0.0012649754052664814
BLZ	rcp85	2.747474747474748	-0.00211755888268199	-0.003065335323987288	-0.0013401577987046625
BLZ	rcp85	2.8282828282828287	-0.002203346811199776	-0.003167975859628179	-0.0014131833153048711
BLZ	rcp85	2.909090909090909	-0.002290716892002546	-0.003272227330359153	-0.0014821061834568165
BLZ	rcp85	2.98989898989899	-0.0023777755132078065	-0.0033765452575577407	-0.0015481880804525609
BLZ	rcp85	3.070707070707071	-0.0024660911177455487	-0.003483245399977676	-0.0016145278544288527
BLZ	rcp85	3.151515151515152	-0.0025532440964498755	-0.003593032948086378	-0.0016763917985271558
BLZ	rcp85	3.2323232323232327	-0.0026410727985408337	-0.0037060587056649296	-0.0017375375457944888
BLZ	rcp85	3.3131313131313136	-0.002730608524265192	-0.0038191507098676906	-0.0017978959432158469
BLZ	rcp85	3.393939393939394	-0.002818714139979795	-0.003933816300169953	-0.001854629573191891
BLZ	rcp85	3.474747474747475	-0.002907685416666266	-0.004049237848543295	-0.0019123225962641432
BLZ	rcp85	3.555555555555556	-0.0029959050554498115	-0.004165407729632787	-0.0019687202983926996
BLZ	rcp85	3.6363636363636367	-0.003083635587993536	-0.004284592255237417	-0.002023677030294137
BLZ	rcp85	3.7171717171717176	-0.0031715827856476763	-0.004402804983402131	-0.0020772482551728107
BLZ	rcp85	3.7979797979797985	-0.0032601967378457636	-0.004522484940516793	-0.002130010387493264
BLZ	rcp85	3.878787878787879	-0.0033481100995887744	-0.004640414544825943	-0.0021848913103420407
BLZ	rcp85	3.95959595959596	-0.003434899401082346	-0.004762852017512088	-0.002237366033968684
BLZ	rcp85	4.040404040404041	-0.003522293080715196	-0.00488440456688496	-0.0022895638637261853
BLZ	rcp85	4.121212121212122	-0.003609160006526274	-0.00500487384905923	-0.0023438009852707045
BLZ	rcp85	4.202020202020202	-0.00369434785716637	-0.005125741215328806	-0.002396192764066503
BLZ	rcp85	4.282828282828283	-0.0037805007456724734	-0.005248517704337964	-0.002447929922278508
BLZ	rcp85	4.363636363636364	-0.003866297063093142	-0.0053709458069711655	-0.0025023054835452874
BLZ	rcp85	4.444444444444445	-0.00395195424932325	-0.0054928326491670105	-0.0025547805796898373
BLZ	rcp85	4.525252525252526	-0.004035922756301773	-0.005616781392103987	-0.0026090475219359105
BLZ	rcp85	4.606060606060606	-0.004119824665338493	-0.005739990930835498	-0.002662461894453132
BLZ	rcp85	4.686868686868687	-0.004204699806235483	-0.005863079605181851	-0.0027150898519515037
BLZ	rcp85	4.767676767676768	-0.004290805883522717	-0.0059853078332812995	-0.0027693852298387635
BLZ	rcp85	4.848484848484849	-0.004374594454412556	-0.006111602564059278	-0.002823566827446933
BRB	__all__	0.8080808080808082	0.00034147654308886637	-0.00048576790343087055	0.0014364868246921334
BRB	__all__	0.888888888888889	0.0001585632084579942	-0.0006356919662864615	0.0011760260262309637
BRB	__all__	0.9696969696969697	-5.098625363689083e-05	-0.0007950406106862176	0.0009146519699857238
BRB	__all__	1.0505050505050506	-0.0002557435936094666	-0.0009613784738077423	0.0006611248776968842
BRB	__all__	1.1313131313131315	-0.00044326546882242395	-0.0011405691621375225	0.0004234029784862566
BRB	__all__	1.2121212121212122	-0.0006219034522059531	-0.001320058441352278	0.00020133220155143814
BRB	__all__	1.292929292929293	-0.0008006273047379067	-0.0015012134208326224	-1.0349841966310557e-05
BRB	__all__	1.373737373737374	-0.000982433573023522	-0.0016914203568764831	-0.00022045024025017535
BRB	__all__	1.4545454545454546	-0.001165931594282423	-0.0018881021254393967	-0.0004350822779204991
BRB	__all__	1.5353535353535355	-0.0013534978436780844	-0.0020894992958130736	-0.0006463636008718227
BRB	__all__	1.6161616161616164	-0.001541986648073948	-0.002299813921880379	-0.0008417840309577873
BRB	__all__	1.696969696969697	-0.0017312963584556666	-0.0025163304286026722	-0.0010343532885609577
BRB	__all__	1.777777777777778	-0.0019223319733869676	-0.002740906852174782	-0.0012208797745377924
BRB	__all__	1.8585858585858588	-0.0021154584029771	-0.0029718701281118668	-0.001402747585937573
BRB	__all__	1.9393939393939394	-0.002309830118368799	-0.003206895913198862	-0.0015752164034273227
BRB	__all__	2.0202020202020203	-0.0025062498956089927	-0.0034485998380182096	-0.0017367602324497957
BRB	__all__	2.101010101010101	-0.0027029551069762832	-0.0036942511458222405	-0.0018930659767480518
BRB	__all__	2.181818181818182	-0.0029002163198588275	-0.003946927481862813	-0.0020424127572158633
BRB	__all__	2.262626262626263	-0.0030981272070794343	-0.004199522675918756	-0.0021871927055952737
BRB	__all__	2.3434343434343434	-0.0032956902434446355	-0.00445897268341903	-0.0023315855470222155
BRB	__all__	2.4242424242424243	-0.0034927999617823083	-0.004720945190317765	-0.0024724311481665244
BRB	__all__	2.505050505050505	-0.00368948025987553	-0.004984309589160918	-0.002609568807114448
BRB	__all__	2.585858585858586	-0.0038830117040747013	-0.005249177708472493	-0.0027454827262036316
BRB	__all__	2.666666666666667	-0.004078148080949734	-0.005518099021848379	-0.0028794823205452362
BRB	__all__	2.747474747474748	-0.004271964682416208	-0.0057877255252201994	-0.0030117050306297114
BRB	__all__	2.8282828282828287	-0.004467040952836152	-0.006056335661330829	-0.003144255740219815
BRB	__all__	2.909090909090909	-0.004661749115657201	-0.0063261453356476035	-0.0032745938819144916
BRB	__all__	2.98989898989899	-0.004857777297078387	-0.006600302656806123	-0.003404091824594778
BRB	__all__	3.070707070707071	-0.0050517326691408284	-0.00687309614386429	-0.003533080975496937
BRB	__all__	3.151515151515152	-0.005244235032907957	-0.007148750877270796	-0.003663137784648206
BRB	__all__	3.2323232323232327	-0.005438253066859602	-0.007421093497245803	-0.0037919241770074277
BRB	__all__	3.3131313131313136	-0.005630953802577644	-0.00769554345350571	-0.003920056206337537
BRB	__all__	3.393939393939394	-0.005822600823032912	-0.007971248407225361	-0.00404617113009133
BRB	__all__	3.474747474747475	-0.006016043507567944	-0.008246772158229205	-0.004172925786358952
BRB	__all__	3.555555555555556	-0.006208973721876934	-0.0085214043305506	-0.0042998731594191125
BRB	__all__	3.6363636363636367	-0.006401221665791105	-0.00879775601777892	-0.004425324347689319
BRB	__all__	3.7171717171717176	-0.0065920854666878925	-0.009074315846491815	-0.004551760328047591
BRB	__all__	3.7979797979797985	-0.006784270545703041	-0.00935100157711056	-0.004677541138162868
BRB	__all__	3.878787878787879	-0.006976111996357871	-0.009628491134294221	-0.004801734441227962
BRB	__all__	3.95959595959596	-0.007170091213812654	-0.009905074021226591	-0.00492815820692786
BRB	__all__	4.040404040404041	-0.007364443440336531	-0.010185057986488043	-0.005051268131128275
BRB	__all__	4.121212121212122	-0.007556162614800698	-0.010463395101501762	-0.005174776127201446
BRB	__all__	4.202020202020202	-0.007750334692410777	-0.010740207994933576	-0.005298520791170254
BRB	__all__	4.282828282828283	-0.007940742704186713	-0.01101856078827304	-0.005423238556461992
BRB	__all__	4.363636363636364	-0.008133890285042775	-0.011295531444817685	-0.005548502207798943
BRB	__all__	4.444444444444445	-0.008325768156367212	-0.011573954995667558	-0.005671514140818189
BRB	__all__	4.525252525252526	-0.00851924708351513	-0.011854226332055934	-0.005794933014853154
BRB	__all__	4.606060606060606	-0.00870957323281138	-0.012131526486292624	-0.005920729574825139
BRB	__all__	4.686868686868687	-0.00890174843315288	-0.0124130512616726	-0.006045174300551844
BRB	__all__	4.767676767676768	-0.009092385793671748	-0.012692973691111635	-0.006169477959483652
BRB	__all__	4.848484848484849	-0.009283038000735716	-0.012971329925899246	-0.006294129692216601
BRB	rcp26	0.8080808080808082	0.0009056579825111842	-0.0004996949241353136	0.002487829658278029
BRB	rcp26	0.888888888888889	0.0007055893355585275	-0.0006572479139431744	0.0021035371130067007
BRB	rcp26	0.9696969696969697	0.0004869150411637448	-0.0008279681363053971	0.0017310653718437643
BRB	rcp26	1.0505050505050506	0.00024232630961006598	-0.00098608789872086	0.001374344154436453
BRB	rcp26	1.1313131313131315	2.9238410487873896e-05	-0.0011375861640961341	0.001043132424126338
BRB	rcp26	1.2121212121212122	-0.00020816452525860137	-0.0012713596037897523	0.0007339304023003185
BRB	rcp26	1.292929292929293	-0.00046892143899355447	-0.0014119575094002092	0.0003889738523238481
BRB	rcp26	1.373737373737374	-0.0006913713715981813	-0.001572580057385508	0.00010454246120508889
BRB	rcp26	1.4545454545454546	-0.000936916304738787	-0.0017743708552402672	-0.00016717755780882874
BRB	rcp26	1.5353535353535355	-0.0011711737308566185	-0.0020230323755541665	-0.00041118230113232107
BRB	rcp26	1.6161616161616164	-0.001414276264391918	-0.0023026469242317794	-0.0006308740612157648
BRB	rcp26	1.696969696969697	-0.0016610875555234548	-0.0026075286423883773	-0.0008145058377636017
BRB	rcp26	1.777777777777778	-0.0019000427197557932	-0.002938404341758184	-0.000993244804515358
BRB	rcp26	1.8585858585858588	-0.0021283531345145934	-0.0032852700012681825	-0.0011575072618992585
BRB	rcp26	1.9393939393939394	-0.002352581593596004	-0.0036428501385887854	-0.0013058992198457125
BRB	rcp26	2.0202020202020203	-0.00257716151494505	-0.0040156501578983	-0.0014430000308742587
BRB	rcp26	2.101010101010101	-0.0027970821617086354	-0.004397066185251627	-0.0015682102657512587
BRB	rcp26	2.181818181818182	-0.0030191206259909146	-0.004783227789357459	-0.0016846514523306663
BRB	rcp26	2.262626262626263	-0.003239900184154875	-0.005174283933910096	-0.001799763729303663
BRB	rcp26	2.3434343434343434	-0.0034574694135822083	-0.005567209311397979	-0.0019117676678223903
BRB	rcp26	2.4242424242424243	-0.003675517219265896	-0.005964285330398973	-0.0020245886589484595
BRB	rcp26	2.505050505050505	-0.0038919137719956665	-0.006359650088471698	-0.002136612494329611
BRB	rcp26	2.585858585858586	-0.0041095209523008885	-0.006761079577115279	-0.0022473150150270913
BRB	rcp26	2.666666666666667	-0.0043263401208153765	-0.007164936845684986	-0.0023565720132889528
BRB	rcp26	2.747474747474748	-0.004542029945918926	-0.007568735220104737	-0.0024623235792682373
BRB	rcp26	2.8282828282828287	-0.00475849547686687	-0.007968209208070684	-0.0025672906451634967
BRB	rcp26	2.909090909090909	-0.004977536430487554	-0.008376086437433353	-0.002670603227649543
BRB	rcp26	2.98989898989899	-0.005195884492231118	-0.008778026796150563	-0.002773883038560926
BRB	rcp26	3.070707070707071	-0.005412127425326187	-0.009184277179011284	-0.002872533137412308
BRB	rcp26	3.151515151515152	-0.005630436070508822	-0.0095876323828375	-0.00296798359819166
BRB	rcp26	3.2323232323232327	-0.005846882497464254	-0.009985684417971107	-0.003064938696211575
BRB	rcp26	3.3131313131313136	-0.006062787673259899	-0.010393591396156173	-0.0031636824790374496
BRB	rcp26	3.393939393939394	-0.0062807206454024034	-0.010798367172276823	-0.003254646755307854
BRB	rcp26	3.474747474747475	-0.006499000961288229	-0.011205320861288701	-0.00334887084502044
BRB	rcp26	3.555555555555556	-0.006718385404258968	-0.011609360295330825	-0.0034438182009603824
BRB	rcp26	3.6363636363636367	-0.006939063528743674	-0.012009658112115006	-0.0035384347652695253
BRB	rcp26	3.7171717171717176	-0.007158460427128142	-0.012412319578741506	-0.003634429230288493
BRB	rcp26	3.7979797979797985	-0.007374805207647892	-0.012819326285198081	-0.0037318091849322067
BRB	rcp26	3.878787878787879	-0.007593428374286598	-0.013227863566513438	-0.003825478060487097
BRB	rcp26	3.95959595959596	-0.007811407582899624	-0.013633930729843046	-0.003922353781010875
BRB	rcp26	4.040404040404041	-0.008027649483625356	-0.014041343980013943	-0.00401798907927247
BRB	rcp26	4.121212121212122	-0.008248440301511036	-0.014445777566311558	-0.004115054899277181
BRB	rcp26	4.202020202020202	-0.008465812768093443	-0.014852813065908525	-0.004208905149995857
BRB	rcp26	4.282828282828283	-0.008682302147107943	-0.015254950675570918	-0.00430510391065333
BRB	rcp26	4.363636363636364	-0.008900734023881952	-0.015662994922441227	-0.004399348538981444
BRB	rcp26	4.444444444444445	-0.00911889122168974	-0.01606912532459696	-0.004493034318215931
BRB	rcp26	4.525252525252526	-0.009338227380013404	-0.016472975919367288	-0.004586392715258672
BRB	rcp26	4.606060606060606	-0.00955820402074167	-0.016877758549686175	-0.004679040580363855
BRB	rcp26	4.686868686868687	-0.009776903422771498	-0.01728193181895616	-0.004773207640050364
BRB	rcp26	4.767676767676768	-0.009996487515971722	-0.01768860876772049	-0.004868533804815878
BRB	rcp26	4.848484848484849	-0.010215123290064207	-0.018094060173606808	-0.004961210238191667
BRB	rcp60	0.8080808080808082	-0.000167197189669381	-0.0012420160638647467	0.0014138442799694491
BRB	rcp60	0.888888888888889	-0.00028920692180681124	-0.0013431274690882287	0.0011866304922383412
BRB	rcp60	0.9696969696969697	-0.00041475570070761665	-0.0014433899125169197	0.0009633228738275218
BRB	rcp60	1.0505050505050506	-0.0005455589419744744	-0.0015503917165352226	0.0007363233016100463
BRB	rcp60	1.1313131313131315	-0.0006749041243341588	-0.001666196109898303	0.0005216919012742811
BRB	rcp60	1.2121212121212122	-0.000801846130417396	-0.0017896755710377248	0.0003215671635578533
BRB	rcp60	1.292929292929293	-0.0009269179218000536	-0.0019183134659853025	5.672103770732111e-05
BRB	rcp60	1.373737373737374	-0.0010512932171289643	-0.0020541909499160807	-0.00019325381617600281
BRB	rcp60	1.4545454545454546	-0.0011763136499842455	-0.0021916269521983847	-0.0003279416900891771
BRB	rcp60	1.5353535353535355	-0.0013138808613842859	-0.002331999204313235	-0.00048429651635702463
BRB	rcp60	1.6161616161616164	-0.0014601763123130262	-0.0024746454497194753	-0.0006140992679430126
BRB	rcp60	1.696969696969697	-0.0016125275500415211	-0.0026204109863049844	-0.0007500741100050668
BRB	rcp60	1.777777777777778	-0.0017689786804643396	-0.002774345319498867	-0.0008935155903845128
BRB	rcp60	1.8585858585858588	-0.001928815837254199	-0.0029375671330488773	-0.0010230727747678264
BRB	rcp60	1.9393939393939394	-0.002084621178101862	-0.0031141135594973048	-0.0011474091902540645
BRB	rcp60	2.0202020202020203	-0.002241860795180147	-0.00330042096864706	-0.0012774860918834232
BRB	rcp60	2.101010101010101	-0.002392902054820118	-0.003493046527908419	-0.0014104081873846778
BRB	rcp60	2.181818181818182	-0.002543807068782618	-0.0036909123147690383	-0.0015408787793468332
BRB	rcp60	2.262626262626263	-0.0026925050124459917	-0.0038923274311230384	-0.0016638163602654722
BRB	rcp60	2.3434343434343434	-0.0028405071382552275	-0.00410041512278411	-0.0017794973637712758
BRB	rcp60	2.4242424242424243	-0.0029876094976759976	-0.004309584242250107	-0.001889115183402353
BRB	rcp60	2.505050505050505	-0.003138925640991658	-0.004515049685858255	-0.001995085766890868
BRB	rcp60	2.585858585858586	-0.0032885114838860693	-0.004725507770355762	-0.002094834818057261
BRB	rcp60	2.666666666666667	-0.0034403408931148625	-0.004938948115036263	-0.002189746365882715
BRB	rcp60	2.747474747474748	-0.0035886622980297904	-0.0051484685623162385	-0.0022828491035409544
BRB	rcp60	2.8282828282828287	-0.00373845925279145	-0.005363256282953692	-0.0023741366146801377
BRB	rcp60	2.909090909090909	-0.003887620776468646	-0.005577310795419318	-0.0024645282365542806
BRB	rcp60	2.98989898989899	-0.004035467370866816	-0.005793479451512022	-0.0025543017647943443
BRB	rcp60	3.070707070707071	-0.004183490595837649	-0.006009502548572348	-0.002643361046257715
BRB	rcp60	3.151515151515152	-0.004332384053509013	-0.00622412291145526	-0.002731066497502626
BRB	rcp60	3.2323232323232327	-0.0044825586780262525	-0.00644361664762778	-0.0028213022805629196
BRB	rcp60	3.3131313131313136	-0.004631202255399066	-0.0066602683151942635	-0.0029074668352835325
BRB	rcp60	3.393939393939394	-0.00477917462188023	-0.006875259173722537	-0.002994079548034206
BRB	rcp60	3.474747474747475	-0.004925003626873869	-0.007096049164396459	-0.003079121764261345
BRB	rcp60	3.555555555555556	-0.0050730433354164665	-0.007316609057121891	-0.003162685982827772
BRB	rcp60	3.6363636363636367	-0.0052201099566483375	-0.007535595331136438	-0.003248145823245078
BRB	rcp60	3.7171717171717176	-0.005367614304904261	-0.00775202082915893	-0.003331494188009865
BRB	rcp60	3.7979797979797985	-0.0055140358885349215	-0.007975036286797963	-0.0034148930740587353
BRB	rcp60	3.878787878787879	-0.005661480741112867	-0.008199133763483147	-0.003500260275499766
BRB	rcp60	3.95959595959596	-0.005806841747193127	-0.00842227980680854	-0.003583334980492717
BRB	rcp60	4.040404040404041	-0.00595305804774799	-0.008642858882301726	-0.003665806560390063
BRB	rcp60	4.121212121212122	-0.00609974321068768	-0.008865998301484249	-0.0037504914135882057
BRB	rcp60	4.202020202020202	-0.006245230435542941	-0.009087925402689061	-0.0038338478912591303
BRB	rcp60	4.282828282828283	-0.006389653189478409	-0.009314109356276561	-0.003915107538883252
BRB	rcp60	4.363636363636364	-0.006536625161537974	-0.009538320760710641	-0.0039976111103526245
BRB	rcp60	4.444444444444445	-0.006684374584332912	-0.009758245382821213	-0.004077267361210273
BRB	rcp60	4.525252525252526	-0.006831117831243456	-0.009982719570819278	-0.00415821729219988
BRB	rcp60	4.606060606060606	-0.006976128265443414	-0.010207319355311011	-0.004241541446609762
BRB	rcp60	4.686868686868687	-0.007122501838749264	-0.010433430050560707	-0.004323762612820601
BRB	rcp60	4.767676767676768	-0.007267522960490939	-0.010657253701664674	-0.004404325597525378
BRB	rcp60	4.848484848484849	-0.007412947236715924	-0.010881752439843835	-0.004487606148631132
BRB	rcp85	0.8080808080808082	0.0002988651708728041	-0.0010277914989613008	0.001540498764667465
BRB	rcp85	0.888888888888889	0.00010572016240946647	-0.0012067376968023815	0.0013030938014094735
BRB	rcp85	0.9696969696969697	-8.358970572420766e-05	-0.0013862942120684584	0.0010680674917085868
BRB	rcp85	1.0505050505050506	-0.0002749372172414432	-0.0015613914149774834	0.0008402409201865331
BRB	rcp85	1.1313131313131315	-0.0004715911633436864	-0.00173753640700074	0.0006334399775315561
BRB	rcp85	1.2121212121212122	-0.0006649308101009136	-0.0019144259120155102	0.0004335736325620227
BRB	rcp85	1.292929292929293	-0.0008560573661734938	-0.0020934641948939033	0.0002135104134937483
BRB	rcp85	1.373737373737374	-0.0010505697446353463	-0.002273237354517299	1.857299472254672e-05
BRB	rcp85	1.4545454545454546	-0.0012457828441667998	-0.0024567465459491176	-0.0001870930239078953
BRB	rcp85	1.5353535353535355	-0.001447802765214505	-0.002642414898709006	-0.000375659855704996
BRB	rcp85	1.6161616161616164	-0.0016484325789087079	-0.002832132223306415	-0.0005704821156981951
BRB	rcp85	1.696969696969697	-0.001848774479153314	-0.0030312613454149596	-0.0007643354218991975
BRB	rcp85	1.777777777777778	-0.002047722512994922	-0.0032340941276802855	-0.0009456825029566189
BRB	rcp85	1.8585858585858588	-0.0022457265613987495	-0.0034401619610453134	-0.0011207969507871203
BRB	rcp85	1.9393939393939394	-0.002441446539243863	-0.00365079971689312	-0.00129790319379609
BRB	rcp85	2.0202020202020203	-0.00263720324332344	-0.0038696432373679607	-0.0014869270846096434
BRB	rcp85	2.101010101010101	-0.002832592175880523	-0.004085725901299454	-0.0016734130817862636
BRB	rcp85	2.181818181818182	-0.0030306968838660223	-0.004304307907311478	-0.0018551448224761835
BRB	rcp85	2.262626262626263	-0.003228051697610792	-0.0045311970411586085	-0.0020357316037237045
BRB	rcp85	2.3434343434343434	-0.0034258341854873442	-0.004754150654297761	-0.0022110637991191637
BRB	rcp85	2.4242424242424243	-0.0036254338698198	-0.004981643876167118	-0.0023830562804639526
BRB	rcp85	2.505050505050505	-0.003824583272206167	-0.005213816878193276	-0.002552133718181095
BRB	rcp85	2.585858585858586	-0.004022184651664141	-0.005448784483706454	-0.002719557003952415
BRB	rcp85	2.666666666666667	-0.004220746831487061	-0.005683132268790359	-0.002885731291653488
BRB	rcp85	2.747474747474748	-0.004417942423911464	-0.005915391417147304	-0.0030490878075152385
BRB	rcp85	2.8282828282828287	-0.0046144286080351295	-0.00615337660242126	-0.0032098107049688984
BRB	rcp85	2.909090909090909	-0.004809100566590655	-0.006390464968332503	-0.00336930218955866
BRB	rcp85	2.98989898989899	-0.005003884718971764	-0.006630674124151752	-0.0035275669732920314
BRB	rcp85	3.070707070707071	-0.0051998355760790125	-0.006874078003824004	-0.003682179402913583
BRB	rcp85	3.151515151515152	-0.0053964464425537905	-0.007117775913456647	-0.0038346439319710637
BRB	rcp85	3.2323232323232327	-0.005591330105473226	-0.007361759738609218	-0.00398681892237258
BRB	rcp85	3.3131313131313136	-0.005785733923532946	-0.007609039993733058	-0.004136230201593842
BRB	rcp85	3.393939393939394	-0.005977952372889913	-0.007858256492499384	-0.004288005785354909
BRB	rcp85	3.474747474747475	-0.006171859074713432	-0.008110806456837124	-0.0044362190182508044
BRB	rcp85	3.555555555555556	-0.0063653448252520214	-0.00835877698935767	-0.00458249273559027
BRB	rcp85	3.6363636363636367	-0.006559528194984397	-0.008606876874099187	-0.004729088661549141
BRB	rcp85	3.7171717171717176	-0.006750586363251609	-0.008859316749867487	-0.004872731207137934
BRB	rcp85	3.7979797979797985	-0.006943765890509714	-0.009110806754971276	-0.005013954645751316
BRB	rcp85	3.878787878787879	-0.007139064062797951	-0.009363164464677871	-0.0051596156543859545
BRB	rcp85	3.95959595959596	-0.007332264403739557	-0.009616783785460827	-0.0053000866136246605
BRB	rcp85	4.040404040404041	-0.007525254332270618	-0.009867175285846208	-0.005441832931209314
BRB	rcp85	4.121212121212122	-0.007717627686378371	-0.010123249316508987	-0.00558073296326933
BRB	rcp85	4.202020202020202	-0.00791018316900519	-0.010378276377650193	-0.00572000038889661
BRB	rcp85	4.282828282828283	-0.008099955870180968	-0.01063469924592068	-0.005857414404813028
BRB	rcp85	4.363636363636364	-0.008291487515830859	-0.010889294326697831	-0.005995389735297335
BRB	rcp85	4.444444444444445	-0.008483023248551028	-0.011146874352579475	-0.00613342216394442
BRB	rcp85	4.525252525252526	-0.00867366144780881	-0.011402766498616075	-0.006269604327149868
BRB	rcp85	4.606060606060606	-0.008866839196233756	-0.01165885268715164	-0.006406041401978874
BRB	rcp85	4.686868686868687	-0.009057579729442726	-0.011917987652452734	-0.0065423328120788726
BRB	rcp85	4.767676767676768	-0.009250597820643752	-0.012177649042027939	-0.006678937664003614
BRB	rcp85	4.848484848484849	-0.009443374378160296	-0.012437132263964234	-0.006817523933573583
CAN	__all__	0.8080808080808082	7.49318098010121e-05	-6.090632587366474e-05	0.00022737783427669521
CAN	__all__	0.888888888888889	5.028113477808889e-05	-8.064819504189864e-05	0.0001898435788657167
CAN	__all__	0.9696969696969697	2.5524954810683312e-05	-0.00010083462743427805	0.00015253929121313955
CAN	__all__	1.0505050505050506	1.3300670138574242e-06	-0.00012087475038194004	0.00011597418641725122
CAN	__all__	1.1313131313131315	-2.0904827838990936e-05	-0.00014185027289444064	7.949077322836191e-05
CAN	__all__	1.2121212121212122	-4.250225390878809e-05	-0.0001637022966725471	4.447363823084498e-05
CAN	__all__	1.292929292929293	-6.708485261242277e-05	-0.00018639205272485181	1.3270864075661028e-05
CAN	__all__	1.373737373737374	-8.99106142734253e-05	-0.00020917389058420368	-2.001067764615915e-05
CAN	__all__	1.4545454545454546	-0.00011534869789303182	-0.00023261353846496465	-4.7296950898317975e-05
CAN	__all__	1.5353535353535355	-0.00014328674676341164	-0.00025758150483867575	-7.455284649281736e-05
CAN	__all__	1.6161616161616164	-0.000173119188117545	-0.00028390799829485045	-9.91214407478484e-05
CAN	__all__	1.696969696969697	-0.0002026562891053294	-0.0003125088747569624	-0.0001223551365786635
CAN	__all__	1.777777777777778	-0.00023166936438398338	-0.00034367875284529927	-0.000144660806809585
CAN	__all__	1.8585858585858588	-0.0002598580519181455	-0.00037606317639705315	-0.00016612386565990732
CAN	__all__	1.9393939393939394	-0.00028728074675148487	-0.00040958443621072087	-0.00018670589512594777
CAN	__all__	2.0202020202020203	-0.0003143796222470637	-0.00044403433480808745	-0.00020637163900534935
CAN	__all__	2.101010101010101	-0.000340878946721443	-0.0004795012013859764	-0.00022513530552677983
CAN	__all__	2.181818181818182	-0.0003671633363322453	-0.0005158887591964219	-0.00024350076097139322
CAN	__all__	2.262626262626263	-0.0003935189753098694	-0.0005527437271918165	-0.00026098605487425255
CAN	__all__	2.3434343434343434	-0.0004196444352460429	-0.0005902552025194549	-0.0002778239952110991
CAN	__all__	2.4242424242424243	-0.0004458770607816887	-0.0006274732788124858	-0.00029436901475977755
CAN	__all__	2.505050505050505	-0.0004722417487394193	-0.000665523367024775	-0.00031061072877788527
CAN	__all__	2.585858585858586	-0.0004985037750810313	-0.0007036307612501918	-0.0003263780895684299
CAN	__all__	2.666666666666667	-0.0005247727211273668	-0.0007414806833792435	-0.0003419878520114451
CAN	__all__	2.747474747474748	-0.0005508943288869334	-0.0007800072179339123	-0.0003574366180029142
CAN	__all__	2.8282828282828287	-0.0005768741892522492	-0.000818602217623233	-0.00037253472594903027
CAN	__all__	2.909090909090909	-0.0006034398124953818	-0.000857272352166976	-0.0003872706763009959
CAN	__all__	2.98989898989899	-0.0006295255127066758	-0.0008959843267285272	-0.00040197733444764295
CAN	__all__	3.070707070707071	-0.0006560044450253632	-0.0009347792300161142	-0.0004167804756189851
CAN	__all__	3.151515151515152	-0.0006823774759732364	-0.0009735638251027813	-0.00043128096326794135
CAN	__all__	3.2323232323232327	-0.0007087671293778213	-0.0010123628896221103	-0.00044572211741709125
CAN	__all__	3.3131313131313136	-0.0007349946323923703	-0.0010512460156502056	-0.0004606244977101546
CAN	__all__	3.393939393939394	-0.0007613609005548525	-0.0010898345431658006	-0.000474950717504101
CAN	__all__	3.474747474747475	-0.0007875151057310531	-0.0011285605056821015	-0.0004893227264497436
CAN	__all__	3.555555555555556	-0.0008137464464031112	-0.0011676361522142335	-0.0005034298640578689
CAN	__all__	3.6363636363636367	-0.0008400826670083455	-0.0012067310589393644	-0.0005177979697154787
CAN	__all__	3.7171717171717176	-0.0008663937987326726	-0.0012460665488845085	-0.000532228715432747
CAN	__all__	3.7979797979797985	-0.0008927574518823016	-0.0012851497507522327	-0.0005465005934672285
CAN	__all__	3.878787878787879	-0.0009193735775688454	-0.0013240517995133183	-0.0005605749557099823
CAN	__all__	3.95959595959596	-0.0009457592487485057	-0.0013628522411935843	-0.0005748825029325113
CAN	__all__	4.040404040404041	-0.0009720986065795879	-0.0014015997922882436	-0.0005893927952380377
CAN	__all__	4.121212121212122	-0.0009983279255039426	-0.001440363460772689	-0.0006036511588314958
CAN	__all__	4.202020202020202	-0.0010247712901779783	-0.0014795086780129614	-0.0006177640209231606
CAN	__all__	4.282828282828283	-0.0010511187162381913	-0.0015187169245997674	-0.0006320233427926286
CAN	__all__	4.363636363636364	-0.0010774458424298318	-0.001557418112262333	-0.0006463259978458207
CAN	__all__	4.444444444444445	-0.0011036806657885277	-0.001596568633882778	-0.0006601612062237932
CAN	__all__	4.525252525252526	-0.0011299629455058342	-0.0016354757347195187	-0.0006744214364986092
CAN	__all__	4.606060606060606	-0.0011565121159379486	-0.0016746641242886358	-0.0006885603509953832
CAN	__all__	4.686868686868687	-0.001182734292219145	-0.0017138262455421863	-0.0007023095467041414
CAN	__all__	4.767676767676768	-0.0012089082463708832	-0.0017527401798613641	-0.0007164026934602894
CAN	__all__	4.848484848484849	-0.0012351859626152212	-0.001791764204529774	-0.0007306693422206327
CAN	rcp26	0.8080808080808082	-1.8884391079591787e-05	-0.0002528590675386588	0.00021919450392802315
CAN	rcp26	0.888888888888889	-3.96976216734446e-05	-0.0002641556468740059	0.0001784138204963845
CAN	rcp26	0.9696969696969697	-6.354013865465573e-05	-0.00027411375503622374	0.00013894359292640485
CAN	rcp26	1.0505050505050506	-8.85374627917986e-05	-0.0002839673595050312	0.00010041587993910458
CAN	rcp26	1.1313131313131315	-0.00011585947492899104	-0.0002968884805363369	5.903396889902918e-05
CAN	rcp26	1.2121212121212122	-0.00014453064207453284	-0.0003122408137554867	2.4319594049691876e-05
CAN	rcp26	1.292929292929293	-0.00017395481767796362	-0.00032973561049820993	-1.3264146385900231e-05
CAN	rcp26	1.373737373737374	-0.00020037277901972203	-0.0003494808182255387	-4.413817692015955e-05
CAN	rcp26	1.4545454545454546	-0.0002224636783327688	-0.0003747824328876518	-7.593287219818953e-05
CAN	rcp26	1.5353535353535355	-0.00024453692165915037	-0.00040503100111610735	-0.00010295636393240581
CAN	rcp26	1.6161616161616164	-0.00026719992635031577	-0.0004387290785206198	-0.0001240434107226857
CAN	rcp26	1.696969696969697	-0.00029033697175563297	-0.000475595997939683	-0.00014527913350746694
CAN	rcp26	1.777777777777778	-0.0003173065646180762	-0.0005141962399270798	-0.00015998273155603767
CAN	rcp26	1.8585858585858588	-0.00034440984470658165	-0.0005536944362264089	-0.00017046766030063708
CAN	rcp26	1.9393939393939394	-0.00037156678902414386	-0.0005959301828364467	-0.00017466695214840385
CAN	rcp26	2.0202020202020203	-0.00039874335380998214	-0.0006397501322842449	-0.00017618078529277917
CAN	rcp26	2.101010101010101	-0.0004251804421875424	-0.000684201233875571	-0.00017884877276708774
CAN	rcp26	2.181818181818182	-0.0004511583207625039	-0.0007305154757257835	-0.00018227416574777893
CAN	rcp26	2.262626262626263	-0.00047765080514103564	-0.0007776294451825149	-0.0001870514611140036
CAN	rcp26	2.3434343434343434	-0.000503504634769367	-0.0008253463396606192	-0.00019166526933854638
CAN	rcp26	2.4242424242424243	-0.0005291112603081279	-0.0008741817324077995	-0.0001979415144093697
CAN	rcp26	2.505050505050505	-0.0005546993182666589	-0.0009237461263919609	-0.00020338668437387371
CAN	rcp26	2.585858585858586	-0.000580403694055967	-0.0009728695953486438	-0.00020988187388935433
CAN	rcp26	2.666666666666667	-0.0006061593222228517	-0.0010222610542725526	-0.0002153184399924586
CAN	rcp26	2.747474747474748	-0.0006322045527540186	-0.001072247318453091	-0.0002191554246508682
CAN	rcp26	2.8282828282828287	-0.0006580545169213939	-0.0011220677306173735	-0.00022153877910952689
CAN	rcp26	2.909090909090909	-0.0006841621682033268	-0.0011727607206985379	-0.0002226230496771731
CAN	rcp26	2.98989898989899	-0.0007098952333634582	-0.0012235545048928998	-0.00022279195909047402
CAN	rcp26	3.070707070707071	-0.0007357332713762682	-0.0012740030832351626	-0.00022264581985953453
CAN	rcp26	3.151515151515152	-0.0007619277777138222	-0.001324613151166357	-0.0002224707492741929
CAN	rcp26	3.2323232323232327	-0.0007881424572108151	-0.0013759412546148367	-0.00022292134432622067
CAN	rcp26	3.3131313131313136	-0.0008144167688663796	-0.001426470935825102	-0.00022289073193112064
CAN	rcp26	3.393939393939394	-0.0008405748041936953	-0.0014773260653903578	-0.00022381729671885813
CAN	rcp26	3.474747474747475	-0.0008669121850910311	-0.0015285021323255962	-0.0002239728603638373
CAN	rcp26	3.555555555555556	-0.0008932569429249302	-0.0015792905527592315	-0.00022433497728599838
CAN	rcp26	3.6363636363636367	-0.0009195429483372229	-0.0016299945346139222	-0.00022454081300962828
CAN	rcp26	3.7171717171717176	-0.0009459179758185525	-0.001680616664341898	-0.00022527151479992172
CAN	rcp26	3.7979797979797985	-0.0009724570847148095	-0.0017319209147477058	-0.00022565260075944492
CAN	rcp26	3.878787878787879	-0.000998672446128115	-0.0017831153953793443	-0.00022591414223575341
CAN	rcp26	3.95959595959596	-0.0010249992844317743	-0.001833892955017034	-0.0002252443679479318
CAN	rcp26	4.040404040404041	-0.0010513770453233306	-0.0018845443602595038	-0.00022439495979675964
CAN	rcp26	4.121212121212122	-0.001077766055216923	-0.0019348207181940445	-0.0002238008746914937
CAN	rcp26	4.202020202020202	-0.0011041589912542224	-0.001985528370902757	-0.0002225959482406827
CAN	rcp26	4.282828282828283	-0.0011308900366004354	-0.0020362451624955677	-0.00022109712692420583
CAN	rcp26	4.363636363636364	-0.0011571854666354141	-0.0020874273133811043	-0.00021923006482682324
CAN	rcp26	4.444444444444445	-0.0011833332837709147	-0.002138036578187819	-0.000217174098853034
CAN	rcp26	4.525252525252526	-0.0012095527012653349	-0.0021883613137357832	-0.00021483660908963665
CAN	rcp26	4.606060606060606	-0.0012365496383083927	-0.002239034231947881	-0.00021213887266356292
CAN	rcp26	4.686868686868687	-0.0012626973224529798	-0.002290475270519966	-0.0002096279604989849
CAN	rcp26	4.767676767676768	-0.0012887987678310243	-0.0023414457194011903	-0.00020624157828256552
CAN	rcp26	4.848484848484849	-0.0013149531995615775	-0.0023920221690331557	-0.00020303165379572527
CAN	rcp60	0.8080808080808082	0.00013678438625642635	-6.656733131992502e-05	0.00034558282180362617
CAN	rcp60	0.888888888888889	0.0001087620974311388	-8.876496844824332e-05	0.00030488338881310567
CAN	rcp60	0.9696969696969697	7.987243924978078e-05	-0.00011173984811629884	0.0002652985133104951
CAN	rcp60	1.0505050505050506	5.121256822292045e-05	-0.00013294624262199478	0.00022628756909247194
CAN	rcp60	1.1313131313131315	1.8546026698072316e-05	-0.0001538836938411948	0.00018676263272365023
CAN	rcp60	1.2121212121212122	-1.4045622424133981e-05	-0.0001758566084022884	0.00014700921880157785
CAN	rcp60	1.292929292929293	-4.167812247314572e-05	-0.00019819310262103243	0.00010754201958041563
CAN	rcp60	1.373737373737374	-6.778247644379202e-05	-0.00022092218102797025	7.2196300613679e-05
CAN	rcp60	1.4545454545454546	-9.587382174035618e-05	-0.0002458808453847717	3.710462712993874e-05
CAN	rcp60	1.5353535353535355	-0.00012649449707842164	-0.0002739195469350329	4.033672734167018e-06
CAN	rcp60	1.6161616161616164	-0.00015710253467457133	-0.00030349002766412626	-3.0726737658299336e-05
CAN	rcp60	1.696969696969697	-0.00018741360618125188	-0.00033480293965318034	-5.628305453735355e-05
CAN	rcp60	1.777777777777778	-0.00021743677163090275	-0.00036694391312083784	-8.099059028863277e-05
CAN	rcp60	1.8585858585858588	-0.0002479028920868057	-0.00039975389010063516	-0.00011147308809721704
CAN	rcp60	1.9393939393939394	-0.0002779770112064819	-0.0004338606871292196	-0.00014150359180555938
CAN	rcp60	2.0202020202020203	-0.0003074790312239625	-0.00046895615850989794	-0.00016893736911439725
CAN	rcp60	2.101010101010101	-0.0003365247307709489	-0.00050544813197016	-0.00019541566481415498
CAN	rcp60	2.181818181818182	-0.0003657658568766274	-0.000543337203462872	-0.00022076660955991614
CAN	rcp60	2.262626262626263	-0.00039474967524109347	-0.0005820024906677921	-0.00024489367378076056
CAN	rcp60	2.3434343434343434	-0.00042384161476052406	-0.000621466066673973	-0.00026789964234103604
CAN	rcp60	2.4242424242424243	-0.00045309530857497605	-0.0006613297784098247	-0.0002901437082515257
CAN	rcp60	2.505050505050505	-0.00048227585569137626	-0.0007022971905868001	-0.0003118694588310566
CAN	rcp60	2.585858585858586	-0.000511922972792334	-0.00074340329157178	-0.00033240915687562575
CAN	rcp60	2.666666666666667	-0.0005410416733267064	-0.0007850160678909943	-0.00035291683442433393
CAN	rcp60	2.747474747474748	-0.0005708686579830049	-0.0008269451501736358	-0.00037320073491699935
CAN	rcp60	2.8282828282828287	-0.0006002893564275677	-0.0008694378890132265	-0.0003927452334614752
CAN	rcp60	2.909090909090909	-0.0006296192967882204	-0.0009119018189843533	-0.000412280566306128
CAN	rcp60	2.98989898989899	-0.000659146692939758	-0.0009549536501878253	-0.0004311186303351482
CAN	rcp60	3.070707070707071	-0.0006884882573975785	-0.0009981016251988763	-0.0004499004846697588
CAN	rcp60	3.151515151515152	-0.0007180578936171527	-0.0010413250901266152	-0.0004687744439951817
CAN	rcp60	3.2323232323232327	-0.0007476062557637555	-0.0010846229959032925	-0.0004874213912606452
CAN	rcp60	3.3131313131313136	-0.000777062327701163	-0.001128146524734327	-0.0005058294179859919
CAN	rcp60	3.393939393939394	-0.0008064586507285634	-0.0011722539800360786	-0.0005240808560635223
CAN	rcp60	3.474747474747475	-0.0008359876839102308	-0.0012160760070846514	-0.0005422585663573482
CAN	rcp60	3.555555555555556	-0.0008650574839804448	-0.0012601366371400888	-0.0005603588308626636
CAN	rcp60	3.6363636363636367	-0.0008938785936502677	-0.0013041865019538194	-0.000578502071512488
CAN	rcp60	3.7171717171717176	-0.0009230301938318465	-0.0013483476262382149	-0.000596422312797506
CAN	rcp60	3.7979797979797985	-0.0009524927806757764	-0.0013927214509405965	-0.0006144901522046327
CAN	rcp60	3.878787878787879	-0.0009820916387180947	-0.0014369096370954288	-0.0006325359531606136
CAN	rcp60	3.95959595959596	-0.0010112171338708732	-0.0014809264792124625	-0.0006506434966702378
CAN	rcp60	4.040404040404041	-0.0010405969022111365	-0.0015252670836946548	-0.000668676243684453
CAN	rcp60	4.121212121212122	-0.0010698232150535896	-0.0015697424500390146	-0.0006866212373298348
CAN	rcp60	4.202020202020202	-0.0010991039478000799	-0.001614618017825519	-0.0007043601258432183
CAN	rcp60	4.282828282828283	-0.0011284469488015449	-0.0016594403860778048	-0.0007217416269339828
CAN	rcp60	4.363636363636364	-0.0011577036154766498	-0.0017035939820330618	-0.0007393156194876074
CAN	rcp60	4.444444444444445	-0.001187279986224095	-0.001748035059581347	-0.0007567940469346895
CAN	rcp60	4.525252525252526	-0.0012168221012104736	-0.0017927805251406234	-0.0007745621581941411
CAN	rcp60	4.606060606060606	-0.0012466176150639201	-0.0018371343065882889	-0.0007917316677786375
CAN	rcp60	4.686868686868687	-0.0012759628459440078	-0.001881810760079624	-0.0008093410941047763
CAN	rcp60	4.767676767676768	-0.001305313994716352	-0.0019265702727328808	-0.0008267478312422087
CAN	rcp60	4.848484848484849	-0.0013346102062842318	-0.0019713576414888494	-0.0008441882171111929
CAN	rcp85	0.8080808080808082	0.00012701253738783865	-0.0001109296393755037	0.0003230045617731444
CAN	rcp85	0.888888888888889	0.00010559730700012882	-0.00012436130274006132	0.0002928695139444542
CAN	rcp85	0.9696969696969697	8.446434776892951e-05	-0.00013827398087016456	0.0002635655291989923
CAN	rcp85	1.0505050505050506	6.253317472780112e-05	-0.00015301278743182513	0.00023474709952366586
CAN	rcp85	1.1313131313131315	3.9714332965859535e-05	-0.00016832516310124972	0.00020655067449210145
CAN	rcp85	1.2121212121212122	2.036522182452361e-05	-0.00018445593325146597	0.00017847091011740295
CAN	rcp85	1.292929292929293	-6.166746334936128e-07	-0.00020157851285862837	0.00014964136133272782
CAN	rcp85	1.373737373737374	-2.4247571533039008e-05	-0.00021975369721258229	0.0001198381957084652
CAN	rcp85	1.4545454545454546	-5.0799176394117424e-05	-0.00023936688661553262	8.984709926332344e-05
CAN	rcp85	1.5353535353535355	-7.783597711563141e-05	-0.00025976543136783253	6.223027607059056e-05
CAN	rcp85	1.6161616161616164	-0.0001035752248730133	-0.00028112841504847027	3.8316975159277537e-05
CAN	rcp85	1.696969696969697	-0.0001276427920941967	-0.0003034589683152179	9.638922450291551e-06
CAN	rcp85	1.777777777777778	-0.00015103328412118466	-0.0003267173225448805	-1.8847323193334136e-05
CAN	rcp85	1.8585858585858588	-0.00017439198898860656	-0.0003504646082134087	-3.93805329319803e-05
CAN	rcp85	1.9393939393939394	-0.0001980903005550587	-0.0003748208575853394	-5.970062388308041e-05
CAN	rcp85	2.0202020202020203	-0.00022203309028807943	-0.00039909888999613475	-8.16284043101072e-05
CAN	rcp85	2.101010101010101	-0.0002462907611626591	-0.0004241452366202709	-0.00010563312399975892
CAN	rcp85	2.181818181818182	-0.00027061797173088663	-0.0004494522348808353	-0.00012802890373652846
CAN	rcp85	2.262626262626263	-0.0002948266971637291	-0.0004754742182729428	-0.00014936211610919843
CAN	rcp85	2.3434343434343434	-0.000319203279077282	-0.0005012259417650168	-0.00017007576434369744
CAN	rcp85	2.4242424242424243	-0.0003432851606793283	-0.0005283466207314195	-0.00018938535732031928
CAN	rcp85	2.505050505050505	-0.0003676959195477357	-0.0005560616713765471	-0.00020817467557807465
CAN	rcp85	2.585858585858586	-0.0003920385297144678	-0.0005837586301899332	-0.00022678065026646163
CAN	rcp85	2.666666666666667	-0.0004163239159704038	-0.0006119301924472696	-0.00024450308615230954
CAN	rcp85	2.747474747474748	-0.00044072847786921754	-0.000640773112217723	-0.0002622213329834926
CAN	rcp85	2.8282828282828287	-0.00046456225785759456	-0.000670150969678005	-0.00028037491174922176
CAN	rcp85	2.909090909090909	-0.000488457156877841	-0.000700267903844681	-0.00029833231473344645
CAN	rcp85	2.98989898989899	-0.0005122261802592617	-0.0007302168682157134	-0.00031635697716618884
CAN	rcp85	3.070707070707071	-0.0005361392017280203	-0.0007608011531154443	-0.00033364409282738084
CAN	rcp85	3.151515151515152	-0.0005597762088921307	-0.0007913231053048731	-0.00035104585776602035
CAN	rcp85	3.2323232323232327	-0.0005837495655453117	-0.0008224326831122156	-0.00036784167927026416
CAN	rcp85	3.3131313131313136	-0.0006071712675853342	-0.0008533900425501425	-0.0003840793086464941
CAN	rcp85	3.393939393939394	-0.0006311480374403416	-0.0008845639347665209	-0.0004003567739550066
CAN	rcp85	3.474747474747475	-0.0006548315512868367	-0.0009158795553406055	-0.00041607273589560885
CAN	rcp85	3.555555555555556	-0.0006785263483355113	-0.0009473812795187938	-0.0004315487591925621
CAN	rcp85	3.6363636363636367	-0.0007022868313130682	-0.0009792537694023671	-0.00044703193744470397
CAN	rcp85	3.7171717171717176	-0.0007258988790996329	-0.0010112760702342403	-0.0004622726353120503
CAN	rcp85	3.7979797979797985	-0.0007497306651044269	-0.001043475077703717	-0.0004773907979438669
CAN	rcp85	3.878787878787879	-0.0007734450630018151	-0.0010755529084165536	-0.0004924169799166187
CAN	rcp85	3.95959595959596	-0.0007966934303165365	-0.0011077974756737538	-0.0005070297267980298
CAN	rcp85	4.040404040404041	-0.0008201797946174486	-0.0011401966422025453	-0.0005214020463383199
CAN	rcp85	4.121212121212122	-0.0008434483943444491	-0.0011723772305195703	-0.0005361573971855349
CAN	rcp85	4.202020202020202	-0.0008665335260557165	-0.0012051372264137359	-0.0005504990278277307
CAN	rcp85	4.282828282828283	-0.0008897632245918784	-0.001238178479192986	-0.0005650769376222575
CAN	rcp85	4.363636363636364	-0.0009131417413723182	-0.0012713265160583468	-0.0005795665650182259
CAN	rcp85	4.444444444444445	-0.000936695741834861	-0.0013039670616879306	-0.0005936774374974142
CAN	rcp85	4.525252525252526	-0.0009597569563218554	-0.0013366072649932247	-0.000607686416413798
CAN	rcp85	4.606060606060606	-0.0009829885343228843	-0.0013694769374429927	-0.00062182097924175
CAN	rcp85	4.686868686868687	-0.0010059688081470058	-0.0014024871155065683	-0.000636091986039674
CAN	rcp85	4.767676767676768	-0.0010291100940146513	-0.001435601074469691	-0.0006497744172670719
CAN	rcp85	4.848484848484849	-0.0010520050172495561	-0.001469073922600826	-0.000663768788023652
CHN	__all__	0.8080808080808082	-6.602604898184555e-05	-0.00020284454983366426	4.868204932944339e-05
CHN	__all__	0.888888888888889	-0.00010930977929050006	-0.00024328934519801432	-7.286186434831187e-07
CHN	__all__	0.9696969696969697	-0.0001533171075141091	-0.0002859345368605432	-4.6469335078991116e-05
CHN	__all__	1.0505050505050506	-0.0001995613125367753	-0.00033027177483461263	-8.945901746057804e-05
CHN	__all__	1.1313131313131315	-0.0002465259225631904	-0.00037630450887400115	-0.00013235535130444548
CHN	__all__	1.2121212121212122	-0.00029329912982736523	-0.0004245446201995775	-0.00017621232035498906
CHN	__all__	1.292929292929293	-0.0003396663979716238	-0.00047388008402283875	-0.0002192858104762652
CHN	__all__	1.373737373737374	-0.0003860460401340142	-0.0005247809164126039	-0.00026095818789216736
CHN	__all__	1.4545454545454546	-0.0004325172939108773	-0.0005770918933304758	-0.000301113102488195
CHN	__all__	1.5353535353535355	-0.0004785560307524329	-0.0006309133458589715	-0.0003403295704015613
CHN	__all__	1.6161616161616164	-0.0005247242801009146	-0.0006860001826443401	-0.00037841637068286376
CHN	__all__	1.696969696969697	-0.000570755783977509	-0.0007424284564971064	-0.00041526318029997116
CHN	__all__	1.777777777777778	-0.0006164553582667222	-0.0007994794026712117	-0.00045110681725356165
CHN	__all__	1.8585858585858588	-0.0006621194771610178	-0.0008570871968632465	-0.00048632747804560857
CHN	__all__	1.9393939393939394	-0.0007078790765370502	-0.0009151301183020381	-0.0005206632596385691
CHN	__all__	2.0202020202020203	-0.000753363813461891	-0.0009738857884009283	-0.0005544896592720703
CHN	__all__	2.101010101010101	-0.000798719526956575	-0.001033004870567264	-0.0005879370161687058
CHN	__all__	2.181818181818182	-0.0008438510570857957	-0.001091925119220541	-0.0006212899749076264
CHN	__all__	2.262626262626263	-0.0008890795585614977	-0.0011517232085005435	-0.0006544237523157609
CHN	__all__	2.3434343434343434	-0.000934144697178301	-0.0012114767641346479	-0.0006870125123320229
CHN	__all__	2.4242424242424243	-0.000978958191230729	-0.001271777027672157	-0.0007191237017184526
CHN	__all__	2.505050505050505	-0.0010241616459390399	-0.0013316713047856492	-0.0007512993102194607
CHN	__all__	2.585858585858586	-0.0010690504146540648	-0.0013919297603813652	-0.0007835051552548204
CHN	__all__	2.666666666666667	-0.0011141945048682169	-0.0014525642473759656	-0.0008154948166741238
CHN	__all__	2.747474747474748	-0.001159157164410693	-0.0015133047972429147	-0.0008472080442335485
CHN	__all__	2.8282828282828287	-0.0012045369224214532	-0.0015740411854417156	-0.0008789328547489682
CHN	__all__	2.909090909090909	-0.0012497964689895046	-0.0016349213385204206	-0.0009106095913055625
CHN	__all__	2.98989898989899	-0.0012949877291048178	-0.0016959357989110848	-0.0009422674380064786
CHN	__all__	3.070707070707071	-0.0013397369922577	-0.0017571015118048566	-0.000973797814650589
CHN	__all__	3.151515151515152	-0.0013847543277203638	-0.0018180440228232602	-0.001005042870069798
CHN	__all__	3.2323232323232327	-0.001429503670990873	-0.0018790798373398213	-0.001036185807387119
CHN	__all__	3.3131313131313136	-0.0014746649284989365	-0.0019402317342247565	-0.0010673483461148383
CHN	__all__	3.393939393939394	-0.0015197906320623743	-0.0020012166281388358	-0.0010983692705124112
CHN	__all__	3.474747474747475	-0.001564765983249531	-0.0020620605756051617	-0.0011295554679905538
CHN	__all__	3.555555555555556	-0.0016098410642682334	-0.0021232954679828455	-0.0011604993835446266
CHN	__all__	3.6363636363636367	-0.0016546633665348231	-0.0021841930765465023	-0.0011917197789729867
CHN	__all__	3.7171717171717176	-0.0016996085525275012	-0.002245041642106197	-0.001222659396167857
CHN	__all__	3.7979797979797985	-0.0017448200695725567	-0.0023062259945097535	-0.0012532138152481593
CHN	__all__	3.878787878787879	-0.0017896898040429834	-0.0023673432343983623	-0.001284321634755043
CHN	__all__	3.95959595959596	-0.0018345769894333418	-0.002428609607294427	-0.001315516456554318
CHN	__all__	4.040404040404041	-0.0018794971121849863	-0.002489432919646518	-0.0013466897277270395
CHN	__all__	4.121212121212122	-0.001924628898921055	-0.002550911712726093	-0.0013778831172608177
CHN	__all__	4.202020202020202	-0.001969968504199707	-0.002612290129811126	-0.001408680579752381
CHN	__all__	4.282828282828283	-0.0020150834307651752	-0.0026735951487297746	-0.0014396335322407587
CHN	__all__	4.363636363636364	-0.0020600176177302506	-0.00273544311853201	-0.0014704336212690875
CHN	__all__	4.444444444444445	-0.0021049848396020726	-0.0027971167315490775	-0.0015012204219528754
CHN	__all__	4.525252525252526	-0.0021501317032916983	-0.0028583181130707727	-0.001532199360482392
CHN	__all__	4.606060606060606	-0.002195208577780259	-0.0029199955889628797	-0.0015630107774447064
CHN	__all__	4.686868686868687	-0.0022400990741399613	-0.0029812150915039825	-0.001593642319062087
CHN	__all__	4.767676767676768	-0.0022851455327323237	-0.0030427708921661302	-0.0016244513023279193
CHN	__all__	4.848484848484849	-0.0023302066049921168	-0.0031040424554722107	-0.0016553923600954974
CHN	rcp26	0.8080808080808082	-0.00023255085882638077	-0.0005091284475119336	3.246529391752014e-05
CHN	rcp26	0.888888888888889	-0.0002796499617145023	-0.000538636855689487	-3.934895366759288e-05
CHN	rcp26	0.9696969696969697	-0.0003261248882441281	-0.0005708434864400934	-0.00010495887219082107
CHN	rcp26	1.0505050505050506	-0.00037277812292351754	-0.0006053244734334904	-0.00016367350372048124
CHN	rcp26	1.1313131313131315	-0.00041961816285107905	-0.0006428675171491781	-0.0002177023744209081
CHN	rcp26	1.2121212121212122	-0.0004656794700389652	-0.0006828209608444322	-0.0002723376211670224
CHN	rcp26	1.292929292929293	-0.0005113631902489491	-0.0007264247999978451	-0.0003255830351615123
CHN	rcp26	1.373737373737374	-0.0005571737518617315	-0.0007718149848217459	-0.00037486490734276313
CHN	rcp26	1.4545454545454546	-0.0006033271689380591	-0.0008205764803158408	-0.0004177085379157422
CHN	rcp26	1.5353535353535355	-0.0006485252887759121	-0.000872454337515482	-0.0004557371829488282
CHN	rcp26	1.6161616161616164	-0.0006924202221362851	-0.0009284264371336187	-0.0004901854587959769
CHN	rcp26	1.696969696969697	-0.0007350241796576864	-0.000988445567167429	-0.0005208423500106396
CHN	rcp26	1.777777777777778	-0.000776637765304537	-0.0010516363983354407	-0.0005477060475240119
CHN	rcp26	1.8585858585858588	-0.0008184230986830225	-0.0011177536975794154	-0.0005722549037763522
CHN	rcp26	1.9393939393939394	-0.0008603072987676877	-0.0011858786543575968	-0.0005941886960122185
CHN	rcp26	2.0202020202020203	-0.0009019451256218171	-0.0012557889611031874	-0.0006141663231831637
CHN	rcp26	2.101010101010101	-0.000944072145543008	-0.0013265365533947746	-0.0006327819699685237
CHN	rcp26	2.181818181818182	-0.000986405124966568	-0.0013973158738166981	-0.0006502151044416736
CHN	rcp26	2.262626262626263	-0.0010292683081547101	-0.0014688968969693052	-0.0006672966143838493
CHN	rcp26	2.3434343434343434	-0.0010726900637258517	-0.0015402210780353196	-0.0006836052305035988
CHN	rcp26	2.4242424242424243	-0.0011157485798025564	-0.001613136932507371	-0.0006990524242580329
CHN	rcp26	2.505050505050505	-0.0011594352925880934	-0.0016851405307516155	-0.0007136785911834524
CHN	rcp26	2.585858585858586	-0.0012027045512684029	-0.0017582288659734493	-0.0007285010176417325
CHN	rcp26	2.666666666666667	-0.0012463956435221637	-0.001830946202217187	-0.0007433609472773797
CHN	rcp26	2.747474747474748	-0.0012901089338050791	-0.001903937364792503	-0.0007578685083681796
CHN	rcp26	2.8282828282828287	-0.0013339078564863845	-0.0019767427165121327	-0.0007729885192889854
CHN	rcp26	2.909090909090909	-0.0013773601815767285	-0.002049974469830573	-0.0007880085490168801
CHN	rcp26	2.98989898989899	-0.0014206793735909806	-0.0021233734466118586	-0.0008033859207500696
CHN	rcp26	3.070707070707071	-0.0014643009551092898	-0.0021966295269650812	-0.0008185412304021366
CHN	rcp26	3.151515151515152	-0.0015079673591982612	-0.002268814549525068	-0.0008346157975224198
CHN	rcp26	3.2323232323232327	-0.0015515849989529607	-0.0023419933297496474	-0.0008496534793576428
CHN	rcp26	3.3131313131313136	-0.00159569641592106	-0.0024162334274753917	-0.000864743551339404
CHN	rcp26	3.393939393939394	-0.001639524832052681	-0.0024897483568650765	-0.0008794747491617571
CHN	rcp26	3.474747474747475	-0.0016827385270621466	-0.0025634244040748477	-0.000894523051771805
CHN	rcp26	3.555555555555556	-0.0017259930700696318	-0.0026372961700480402	-0.0009089887028880902
CHN	rcp26	3.6363636363636367	-0.001769249693937205	-0.002711204791811667	-0.0009241676833653718
CHN	rcp26	3.7171717171717176	-0.001812702265616376	-0.0027852981304530918	-0.0009393401665062304
CHN	rcp26	3.7979797979797985	-0.001856129646071721	-0.0028598344917565915	-0.0009546585446653853
CHN	rcp26	3.878787878787879	-0.0018994672520602982	-0.002934651873972555	-0.0009701800009027154
CHN	rcp26	3.95959595959596	-0.0019428522447795331	-0.0030083301086024725	-0.0009852401144644356
CHN	rcp26	4.040404040404041	-0.0019861399593456685	-0.003082929047069673	-0.0010003925518383967
CHN	rcp26	4.121212121212122	-0.0020292522707164792	-0.0031578940300259688	-0.0010154128090120926
CHN	rcp26	4.202020202020202	-0.002072603477406827	-0.0032312153160328513	-0.0010300724629176436
CHN	rcp26	4.282828282828283	-0.0021159675881170254	-0.003305367611328552	-0.0010453222633634474
CHN	rcp26	4.363636363636364	-0.002159191413709653	-0.003379213825396063	-0.0010613001058726228
CHN	rcp26	4.444444444444445	-0.0022029538901007944	-0.003452977292711907	-0.001076092624634481
CHN	rcp26	4.525252525252526	-0.0022459941551011553	-0.003527798661220771	-0.0010906720568540185
CHN	rcp26	4.606060606060606	-0.00228958839601893	-0.003602625724245857	-0.001105486900292772
CHN	rcp26	4.686868686868687	-0.0023327399504765147	-0.003677152704772151	-0.001120827733971968
CHN	rcp26	4.767676767676768	-0.0023760473491109112	-0.003751283520579137	-0.0011363204149017433
CHN	rcp26	4.848484848484849	-0.002419387051614459	-0.0038256977032159706	-0.001152030648825181
CHN	rcp60	0.8080808080808082	7.51481449091944e-05	-7.944481668709842e-05	0.0002828768371474063
CHN	rcp60	0.888888888888889	2.569066565875132e-05	-0.00011946880261246098	0.00021848309915770372
CHN	rcp60	0.9696969696969697	-2.243109881813918e-05	-0.00016087253320778706	0.0001541845639046588
CHN	rcp60	1.0505050505050506	-6.599315653709839e-05	-0.00020309970614802836	9.207071770721498e-05
CHN	rcp60	1.1313131313131315	-0.00011457444053244037	-0.0002481251784215983	3.002219531375015e-05
CHN	rcp60	1.2121212121212122	-0.00016216573539587162	-0.00029734821570674583	-2.276024951080194e-05
CHN	rcp60	1.292929292929293	-0.00021120682166312935	-0.0003492107114113876	-7.895091096630633e-05
CHN	rcp60	1.373737373737374	-0.00026130542937686445	-0.0004031642200920518	-0.00013219687641258682
CHN	rcp60	1.4545454545454546	-0.00031162811049710094	-0.00045903124304450926	-0.00018156211356592491
CHN	rcp60	1.5353535353535355	-0.0003626558724237592	-0.0005175126628767422	-0.00022676952959427426
CHN	rcp60	1.6161616161616164	-0.0004141531428551072	-0.0005768405967353312	-0.00026793804225219643
CHN	rcp60	1.696969696969697	-0.00046628162564340105	-0.0006376468155906112	-0.0003093176182797085
CHN	rcp60	1.777777777777778	-0.0005181963354383701	-0.0006995826636061944	-0.0003509105822168779
CHN	rcp60	1.8585858585858588	-0.0005696148735944765	-0.0007620542628652183	-0.0003922968905130097
CHN	rcp60	1.9393939393939394	-0.0006206979338779684	-0.0008252771092108958	-0.00043328467839364853
CHN	rcp60	2.0202020202020203	-0.0006718962309445208	-0.0008891193501886711	-0.0004735098674683248
CHN	rcp60	2.101010101010101	-0.0007226776290554544	-0.0009537077251469669	-0.0005131916314701881
CHN	rcp60	2.181818181818182	-0.0007735099909946652	-0.0010190813129123894	-0.0005520330322718522
CHN	rcp60	2.262626262626263	-0.0008239281068775351	-0.0010837810288539225	-0.0005903432681500084
CHN	rcp60	2.3434343434343434	-0.0008744211925762139	-0.0011492093994539246	-0.0006283685713411478
CHN	rcp60	2.4242424242424243	-0.0009249185352213222	-0.0012150014216769174	-0.0006656203333218346
CHN	rcp60	2.505050505050505	-0.0009754285364069927	-0.0012810487932539813	-0.0007026417849619156
CHN	rcp60	2.585858585858586	-0.001025514663860453	-0.00134785051418417	-0.000739019085474587
CHN	rcp60	2.666666666666667	-0.0010758931629741317	-0.0014142490482072138	-0.0007756679233468247
CHN	rcp60	2.747474747474748	-0.0011259597648773604	-0.0014811640960907908	-0.000811733547675602
CHN	rcp60	2.8282828282828287	-0.0011757014183557282	-0.0015484256003755624	-0.000847849544980038
CHN	rcp60	2.909090909090909	-0.0012258411951045012	-0.0016164790314276947	-0.0008836119458632769
CHN	rcp60	2.98989898989899	-0.001275754415495392	-0.0016838117466229485	-0.0009187063554457156
CHN	rcp60	3.070707070707071	-0.0013257468383788772	-0.001751307266186844	-0.0009537846139831056
CHN	rcp60	3.151515151515152	-0.0013758568819296317	-0.0018195214211902157	-0.0009884880113490572
CHN	rcp60	3.2323232323232327	-0.0014260615251449416	-0.0018868726424288462	-0.0010232293074635029
CHN	rcp60	3.3131313131313136	-0.0014764032484660134	-0.00195467347634014	-0.0010577797851924983
CHN	rcp60	3.393939393939394	-0.001526421217788186	-0.002023195110175917	-0.0010925147850481536
CHN	rcp60	3.474747474747475	-0.001576843858099935	-0.002091085440107498	-0.001127417761306069
CHN	rcp60	3.555555555555556	-0.0016270707606586298	-0.0021591125235605555	-0.0011618123443173493
CHN	rcp60	3.6363636363636367	-0.0016773953710546147	-0.002227347254931793	-0.0011959910380114909
CHN	rcp60	3.7171717171717176	-0.0017272380991698848	-0.0022959022555420995	-0.0012303180807721917
CHN	rcp60	3.7979797979797985	-0.0017773039686697467	-0.002364003946780924	-0.0012645542067564667
CHN	rcp60	3.878787878787879	-0.0018274807213887654	-0.0024321462790259565	-0.0012991748139458495
CHN	rcp60	3.95959595959596	-0.0018777820876166368	-0.0025007124963490807	-0.0013333931441879806
CHN	rcp60	4.040404040404041	-0.0019275569106762913	-0.002569381698513761	-0.0013672078774840753
CHN	rcp60	4.121212121212122	-0.001977785020977196	-0.0026372471319484315	-0.001401669846501746
CHN	rcp60	4.202020202020202	-0.0020279088032604782	-0.0027062171460567894	-0.001436306157326625
CHN	rcp60	4.282828282828283	-0.002078077081447388	-0.0027752913170160623	-0.001470651979915106
CHN	rcp60	4.363636363636364	-0.002128164829110585	-0.0028436304127774457	-0.0015048419663004021
CHN	rcp60	4.444444444444445	-0.0021780341612060434	-0.0029127526487117065	-0.0015387782550914718
CHN	rcp60	4.525252525252526	-0.0022281028773287193	-0.0029811537204655035	-0.0015732115177186975
CHN	rcp60	4.606060606060606	-0.002278384982891319	-0.0030493001761986694	-0.0016076004440893866
CHN	rcp60	4.686868686868687	-0.002328447320817463	-0.003117783478453557	-0.001641979074814882
CHN	rcp60	4.767676767676768	-0.002378578769859469	-0.00318685674683526	-0.0016759490947624522
CHN	rcp60	4.848484848484849	-0.002428659224591179	-0.003255442466235785	-0.0017103420036876907
CHN	rcp85	0.8080808080808082	-5.070664606907232e-05	-0.0002538327091694966	0.0001658463521693556
CHN	rcp85	0.888888888888889	-8.744500455062565e-05	-0.00029210918552998865	0.00011602174798866335
CHN	rcp85	0.9696969696969697	-0.00012402800753902294	-0.0003308720828506067	6.659510769891956e-05
CHN	rcp85	1.0505050505050506	-0.0001614502079404121	-0.0003702591597074507	2.4457605469823997e-05
CHN	rcp85	1.1313131313131315	-0.00019932277341423078	-0.0004097505417237879	-1.7227634859375607e-05
CHN	rcp85	1.2121212121212122	-0.00023786910938588645	-0.0004505342569485074	-5.673729309083548e-05
CHN	rcp85	1.292929292929293	-0.00027693913932728715	-0.0004914134439150568	-9.813764954641642e-05
CHN	rcp85	1.373737373737374	-0.00031750698425155976	-0.0005328899491172528	-0.00014083247794515778
CHN	rcp85	1.4545454545454546	-0.00035863347221461476	-0.0005749788799709443	-0.00018233873353915166
CHN	rcp85	1.5353535353535355	-0.0003999461641605935	-0.0006174989264720417	-0.00022415446235344953
CHN	rcp85	1.6161616161616164	-0.00044165612931566084	-0.0006606992262416139	-0.00026603982943868774
CHN	rcp85	1.696969696969697	-0.0004835184714047935	-0.000704162628630741	-0.00030749415582744855
CHN	rcp85	1.777777777777778	-0.0005257101279969912	-0.0007487664225399036	-0.000347550149066521
CHN	rcp85	1.8585858585858588	-0.0005681483852287255	-0.0007937269796567697	-0.0003867085725882529
CHN	rcp85	1.9393939393939394	-0.0006109470791826031	-0.000839276724678989	-0.0004250055794673292
CHN	rcp85	2.0202020202020203	-0.0006538902090188336	-0.0008853431814761618	-0.0004623273653411338
CHN	rcp85	2.101010101010101	-0.000696915805916141	-0.0009321589230925819	-0.0004997459276602825
CHN	rcp85	2.181818181818182	-0.0007398650218148696	-0.0009799021969907143	-0.0005362813495549279
CHN	rcp85	2.262626262626263	-0.000783199954648926	-0.0010281248104319987	-0.0005722055022469617
CHN	rcp85	2.3434343434343434	-0.0008263760906799199	-0.001077337688836395	-0.0006076228488869106
CHN	rcp85	2.4242424242424243	-0.0008690847695116343	-0.001126678951512702	-0.000642235918696832
CHN	rcp85	2.505050505050505	-0.0009119335577794582	-0.0011770145198542843	-0.0006765866866071239
CHN	rcp85	2.585858585858586	-0.0009544778601781028	-0.0012277780412321797	-0.000710599659894812
CHN	rcp85	2.666666666666667	-0.0009970219765609845	-0.0012786915361032265	-0.0007441054742239909
CHN	rcp85	2.747474747474748	-0.0010397672486060052	-0.0013297459798183395	-0.0007770059887802358
CHN	rcp85	2.8282828282828287	-0.0010819375930778946	-0.0013815973451471062	-0.0008094581892707338
CHN	rcp85	2.909090909090909	-0.0011241856456893416	-0.0014332697561607306	-0.0008418098096048055
CHN	rcp85	2.98989898989899	-0.0011663252252775609	-0.0014856776455977301	-0.0008736626017040303
CHN	rcp85	3.070707070707071	-0.0012082308889859988	-0.001538473956240468	-0.0009055582267895076
CHN	rcp85	3.151515151515152	-0.0012502324779098228	-0.00159150309733759	-0.0009371692110851287
CHN	rcp85	3.2323232323232327	-0.0012918704159069962	-0.0016446950164792974	-0.0009686872447335533
CHN	rcp85	3.3131313131313136	-0.0013338204005893819	-0.0016983186188060861	-0.000999825731767978
CHN	rcp85	3.393939393939394	-0.0013759237947174115	-0.0017516648387776836	-0.0010309415245079124
CHN	rcp85	3.474747474747475	-0.0014177346792946482	-0.0018047374493663268	-0.0010613886342671847
CHN	rcp85	3.555555555555556	-0.001459691976995299	-0.001858539908644156	-0.0010921105836913631
CHN	rcp85	3.6363636363636367	-0.0015010945651311191	-0.0019122965594812779	-0.0011227002548027422
CHN	rcp85	3.7171717171717176	-0.001542807118584382	-0.0019661514801461574	-0.0011533760505088708
CHN	rcp85	3.7979797979797985	-0.001584402010952965	-0.002019864857928781	-0.0011839276955685858
CHN	rcp85	3.878787878787879	-0.0016262545059870961	-0.002073509254611539	-0.0012142198721380054
CHN	rcp85	3.95959595959596	-0.0016679178271256337	-0.0021276683134695707	-0.0012445849356393709
CHN	rcp85	4.040404040404041	-0.001709592911213494	-0.00218106951390785	-0.0012750194818676706
CHN	rcp85	4.121212121212122	-0.0017515104639992344	-0.002235454544337066	-0.0013048293561073276
CHN	rcp85	4.202020202020202	-0.0017931063171286665	-0.0022891181524107066	-0.0013351007992568646
CHN	rcp85	4.282828282828283	-0.0018344483355801483	-0.0023434399382621612	-0.0013654456686426686
CHN	rcp85	4.363636363636364	-0.001875906142155424	-0.0023976358564440485	-0.001395776402939698
CHN	rcp85	4.444444444444445	-0.0019172885042106685	-0.0024512350512154208	-0.0014257502620426297
CHN	rcp85	4.525252525252526	-0.001958643185042997	-0.002505310457278005	-0.0014556745040569122
CHN	rcp85	4.606060606060606	-0.002000466434390715	-0.002559544046904001	-0.0014854546931342282
CHN	rcp85	4.686868686868687	-0.0020414695551848293	-0.002614153110084338	-0.0015154290362587644
CHN	rcp85	4.767676767676768	-0.002083021023547806	-0.0026686621203606937	-0.0015451657221178746
CHN	rcp85	4.848484848484849	-0.0021245397765060773	-0.002723284572829411	-0.0015745801693886194
CUB	__all__	0.8080808080808082	-0.0001376950910252471	-0.0007048440755243537	0.0002912304461950173
CUB	__all__	0.888888888888889	-0.00024000154475254466	-0.0008020940361643593	0.00013392911713276022
CUB	__all__	0.9696969696969697	-0.0003498165480114849	-0.0009006079230018828	-1.2921156353323287e-06
CUB	__all__	1.0505050505050506	-0.00046136981910514053	-0.0009977179797989978	-0.00012093909454022628
CUB	__all__	1.1313131313131315	-0.0005799872580070312	-0.00109582294554603	-0.00022896648759359694
CUB	__all__	1.2121212121212122	-0.0007034998220736683	-0.0011960537980525284	-0.00033628645149667906
CUB	__all__	1.292929292929293	-0.0008238771399878725	-0.001301518298599149	-0.00044664909667480247
CUB	__all__	1.373737373737374	-0.0009426917981867023	-0.0014141673628974751	-0.0005599656861925756
CUB	__all__	1.4545454545454546	-0.0010601649004045091	-0.001533139234527169	-0.0006676314260540584
CUB	__all__	1.5353535353535355	-0.00117657719816059	-0.0016601912820019072	-0.0007694416651866677
CUB	__all__	1.6161616161616164	-0.00129309649353049	-0.001792303904685299	-0.0008681787270609485
CUB	__all__	1.696969696969697	-0.0014109719296794803	-0.0019283320657115638	-0.0009659390939964084
CUB	__all__	1.777777777777778	-0.0015275150923664835	-0.0020667917039619067	-0.0010596555038796143
CUB	__all__	1.8585858585858588	-0.0016444946379278493	-0.0022084328256916546	-0.0011495473261897292
CUB	__all__	1.9393939393939394	-0.0017605860417117818	-0.0023525919213697624	-0.0012360442675821322
CUB	__all__	2.0202020202020203	-0.0018766618350813265	-0.002499531899368655	-0.0013206086329761854
CUB	__all__	2.101010101010101	-0.0019929253116254876	-0.0026482879712341747	-0.0014025810075415934
CUB	__all__	2.181818181818182	-0.002107344302289023	-0.0027981216990348202	-0.0014836773855756889
CUB	__all__	2.262626262626263	-0.0022210993001261607	-0.002949943075303853	-0.0015627256624918724
CUB	__all__	2.3434343434343434	-0.0023363123654807656	-0.0031039796688929026	-0.0016410212899577062
CUB	__all__	2.4242424242424243	-0.002451596179439757	-0.0032584634898669734	-0.0017190049011007276
CUB	__all__	2.505050505050505	-0.0025651316233549983	-0.0034139172690984183	-0.001795211931402059
CUB	__all__	2.585858585858586	-0.002677961905367276	-0.003569772544588501	-0.0018708109289025886
CUB	__all__	2.666666666666667	-0.002792154678653284	-0.0037247741256305708	-0.0019472532170051985
CUB	__all__	2.747474747474748	-0.0029065446205352704	-0.0038817624574367287	-0.0020242386611809284
CUB	__all__	2.8282828282828287	-0.0030188667546659324	-0.00403698871091691	-0.002099395258305691
CUB	__all__	2.909090909090909	-0.003131416552042141	-0.004193653631401868	-0.002174785146636662
CUB	__all__	2.98989898989899	-0.003244401670853893	-0.004351542549207454	-0.002248843104283857
CUB	__all__	3.070707070707071	-0.003355941408422846	-0.004510514427799963	-0.0023237924142034245
CUB	__all__	3.151515151515152	-0.003467798913541825	-0.004667760407650635	-0.0023988402274413207
CUB	__all__	3.2323232323232327	-0.003579769710192318	-0.004826542755584716	-0.002473832868321393
CUB	__all__	3.3131313131313136	-0.003692487359070111	-0.004985467930197885	-0.002548078757248048
CUB	__all__	3.393939393939394	-0.0038039851706039487	-0.0051439380326765444	-0.0026219141649566234
CUB	__all__	3.474747474747475	-0.003915620280724336	-0.0053018765283489476	-0.0026965668705599263
CUB	__all__	3.555555555555556	-0.004027490153906289	-0.005461887080727565	-0.0027700175959879253
CUB	__all__	3.6363636363636367	-0.004139003440521846	-0.005619516769505423	-0.0028440313443865916
CUB	__all__	3.7171717171717176	-0.0042516340652753205	-0.005778650252952881	-0.0029170351731106613
CUB	__all__	3.7979797979797985	-0.004363036370776091	-0.005937590818395652	-0.002990327591332371
CUB	__all__	3.878787878787879	-0.004475220025304365	-0.0060959139191370075	-0.003063666409477769
CUB	__all__	3.95959595959596	-0.004587265357144115	-0.0062551158385367915	-0.0031359816699348558
CUB	__all__	4.040404040404041	-0.004700145224103174	-0.006414451438739774	-0.003208256578437201
CUB	__all__	4.121212121212122	-0.004812581261136081	-0.0065731440789264075	-0.0032811705881351113
CUB	__all__	4.202020202020202	-0.004923929475890938	-0.006732383234870783	-0.003353920812646486
CUB	__all__	4.282828282828283	-0.005035793239409606	-0.0068917532480407846	-0.0034261559204318112
CUB	__all__	4.363636363636364	-0.005148091550543309	-0.007053441394248387	-0.003497340511345084
CUB	__all__	4.444444444444445	-0.005259869564815933	-0.007213364518957714	-0.003569658893112506
CUB	__all__	4.525252525252526	-0.0053708296893729725	-0.00737412731974629	-0.0036415873821822827
CUB	__all__	4.606060606060606	-0.0054829362155482154	-0.00753527450776552	-0.003713386297628741
CUB	__all__	4.686868686868687	-0.005595203651196099	-0.007696235318035137	-0.003784717752248279
CUB	__all__	4.767676767676768	-0.005706851466691452	-0.00785521925218931	-0.00385589262322144
CUB	__all__	4.848484848484849	-0.0058202084984572845	-0.00801413555120834	-0.003928402892761146
CUB	rcp26	0.8080808080808082	-0.00044798593198571243	-0.001471024718924955	0.0003368918267203395
CUB	rcp26	0.888888888888889	-0.0005311949548169009	-0.0014799166472838948	0.00022593575738585761
CUB	rcp26	0.9696969696969697	-0.000604583427882771	-0.0014905916818336187	9.960337175795466e-05
CUB	rcp26	1.0505050505050506	-0.0006814139749942707	-0.00150421516488024	-3.4848497788708876e-05
CUB	rcp26	1.1313131313131315	-0.000763407178314602	-0.0015225246777736685	-0.00016317464865382781
CUB	rcp26	1.2121212121212122	-0.0008435193285631561	-0.0015489888746611019	-0.00030777262626051306
CUB	rcp26	1.292929292929293	-0.0009251910285799752	-0.0015866674493394924	-0.0004185458022248024
CUB	rcp26	1.373737373737374	-0.0010083181279797958	-0.0016350064167078109	-0.0005143784798888006
CUB	rcp26	1.4545454545454546	-0.0010926804867756245	-0.0016958116003428926	-0.0005896371734350932
CUB	rcp26	1.5353535353535355	-0.0011754023971178866	-0.001769395671159675	-0.0006498958604638649
CUB	rcp26	1.6161616161616164	-0.0012471440563696702	-0.0018619655034809541	-0.0007109883374869763
CUB	rcp26	1.696969696969697	-0.001317811210956333	-0.0019686166031423176	-0.0007579276505845691
CUB	rcp26	1.777777777777778	-0.0013893107428440334	-0.002092635543957894	-0.0007895828100045626
CUB	rcp26	1.8585858585858588	-0.0014581186053150878	-0.002222044845738124	-0.0008212815879148578
CUB	rcp26	1.9393939393939394	-0.0015320328933836063	-0.0023546157626682302	-0.0008348175853126202
CUB	rcp26	2.0202020202020203	-0.0016082894676490054	-0.0024953211453043645	-0.0008337110277565007
CUB	rcp26	2.101010101010101	-0.0016868069536528306	-0.0026395479850152893	-0.0008214399973894205
CUB	rcp26	2.181818181818182	-0.0017679666092174525	-0.0027877838437009414	-0.0008052606622622436
CUB	rcp26	2.262626262626263	-0.0018492439148313155	-0.0029357618566487652	-0.0007921296254534455
CUB	rcp26	2.3434343434343434	-0.0019294046781966714	-0.003086314668010204	-0.0007770780417184835
CUB	rcp26	2.4242424242424243	-0.002010772420959603	-0.003238591514016638	-0.0007651490496457432
CUB	rcp26	2.505050505050505	-0.002092301326345814	-0.0033918864717214204	-0.0007511695939821044
CUB	rcp26	2.585858585858586	-0.0021717776010292344	-0.003548978158765953	-0.000734587531928761
CUB	rcp26	2.666666666666667	-0.002248957552491984	-0.0037050933696135937	-0.0007179401407523495
CUB	rcp26	2.747474747474748	-0.0023264545075316664	-0.0038644238284539986	-0.0006940839258695155
CUB	rcp26	2.8282828282828287	-0.002403086911274507	-0.00402325498364835	-0.0006660798590514378
CUB	rcp26	2.909090909090909	-0.002477316472978709	-0.004183551039028993	-0.0006380888194834852
CUB	rcp26	2.98989898989899	-0.0025515858507029233	-0.00434329634556787	-0.0006125121443325882
CUB	rcp26	3.070707070707071	-0.0026273293144650923	-0.004504072571855563	-0.0005884680780830481
CUB	rcp26	3.151515151515152	-0.0027020713516716986	-0.004666987477548087	-0.0005671620948400666
CUB	rcp26	3.2323232323232327	-0.0027766368208687123	-0.004826754283679045	-0.0005442324545416375
CUB	rcp26	3.3131313131313136	-0.002849781834308075	-0.004990261525225098	-0.0005265817890337373
CUB	rcp26	3.393939393939394	-0.0029250627395677993	-0.005153512295987823	-0.0005073657787422528
CUB	rcp26	3.474747474747475	-0.0030001204226259024	-0.005316885243757798	-0.0004922439634510009
CUB	rcp26	3.555555555555556	-0.003073929633712039	-0.005478211795871499	-0.00047386351258137533
CUB	rcp26	3.6363636363636367	-0.0031477320399465325	-0.005640842679016529	-0.00045527927942689997
CUB	rcp26	3.7171717171717176	-0.0032227816275906254	-0.005802663034113992	-0.00043265970052572055
CUB	rcp26	3.7979797979797985	-0.0032976624848008044	-0.005965503270931604	-0.00041102983409331073
CUB	rcp26	3.878787878787879	-0.0033727477805795686	-0.006129074432314159	-0.00038914494766069895
CUB	rcp26	3.95959595959596	-0.0034487052032369445	-0.00629381712496034	-0.0003659371609057517
CUB	rcp26	4.040404040404041	-0.0035243062454715464	-0.0064576319184878345	-0.00034205470586143945
CUB	rcp26	4.121212121212122	-0.0035994592780360705	-0.006622019604837885	-0.0003199694175080119
CUB	rcp26	4.202020202020202	-0.003675746640163592	-0.0067866477035962046	-0.0002963892581980222
CUB	rcp26	4.282828282828283	-0.003749573736669363	-0.006949569859673438	-0.0002731109153286824
CUB	rcp26	4.363636363636364	-0.003827494224081615	-0.007113399017333002	-0.00025562557943796185
CUB	rcp26	4.444444444444445	-0.0039045908264127263	-0.00727953799705929	-0.00024123816779589346
CUB	rcp26	4.525252525252526	-0.00398153601501345	-0.007443537372851114	-0.00022733974312283127
CUB	rcp26	4.606060606060606	-0.004058460774438024	-0.00760926639708778	-0.00021084766228247827
CUB	rcp26	4.686868686868687	-0.004135926815774188	-0.007772287921900229	-0.00019836107432008812
CUB	rcp26	4.767676767676768	-0.004211986633196888	-0.00793829548721911	-0.00018689727137397036
CUB	rcp26	4.848484848484849	-0.0042888057272427275	-0.008102091196338096	-0.00017677710148779612
CUB	rcp60	0.8080808080808082	0.00010662934019225036	-0.0007789624218453659	0.0008117041933332191
CUB	rcp60	0.888888888888889	-1.2274275789260784e-05	-0.0008646307100638093	0.0006223698936176467
CUB	rcp60	0.9696969696969697	-0.00014252036840737588	-0.0009495022710423137	0.00043494708284078104
CUB	rcp60	1.0505050505050506	-0.0002783214131085918	-0.0010406541436621206	0.00025293510321583386
CUB	rcp60	1.1313131313131315	-0.0004054049351792236	-0.001143430475883032	8.885309710915774e-05
CUB	rcp60	1.2121212121212122	-0.000539743308766647	-0.0012560901625111142	-5.958454818847118e-05
CUB	rcp60	1.292929292929293	-0.0006848456765218725	-0.001375951755321712	-0.00018669887565910348
CUB	rcp60	1.373737373737374	-0.0008278960516100542	-0.0014996319798730928	-0.00030917979884302393
CUB	rcp60	1.4545454545454546	-0.0009685232192748032	-0.0016294186066594504	-0.00044656941452035745
CUB	rcp60	1.5353535353535355	-0.0011053633043828287	-0.0017682169104779033	-0.0005904227604821022
CUB	rcp60	1.6161616161616164	-0.0012414711363389083	-0.001915219190458657	-0.0007296071773393897
CUB	rcp60	1.696969696969697	-0.0013772073049298547	-0.002066441050283959	-0.0008602826914520601
CUB	rcp60	1.777777777777778	-0.0015153788020350143	-0.0022205682018783127	-0.0009807880763439236
CUB	rcp60	1.8585858585858588	-0.0016552732898820074	-0.002380822005221768	-0.001093597078712104
CUB	rcp60	1.9393939393939394	-0.001795817210125682	-0.0025432569882899627	-0.0011979494264811497
CUB	rcp60	2.0202020202020203	-0.001935115746003333	-0.002711682653202781	-0.0012971130137940717
CUB	rcp60	2.101010101010101	-0.002075087072488051	-0.0028812902360419064	-0.0013938047438483742
CUB	rcp60	2.181818181818182	-0.002212592712918955	-0.003055866732233692	-0.001487345828323495
CUB	rcp60	2.262626262626263	-0.0023486648471679403	-0.0032339788074787486	-0.0015795697962723964
CUB	rcp60	2.3434343434343434	-0.0024843613775499644	-0.0034145797232156268	-0.0016700270342123633
CUB	rcp60	2.4242424242424243	-0.00261854829135404	-0.0035988219328916314	-0.001759275491509828
CUB	rcp60	2.505050505050505	-0.002753456061899147	-0.0037854767479501192	-0.0018489376576249386
CUB	rcp60	2.585858585858586	-0.002887735523442023	-0.00397295802907523	-0.001936541900858608
CUB	rcp60	2.666666666666667	-0.0030204341595835836	-0.0041632303612964185	-0.0020236119267345084
CUB	rcp60	2.747474747474748	-0.0031545105817971245	-0.004352858607642941	-0.002109064582337125
CUB	rcp60	2.8282828282828287	-0.003288023435203325	-0.004542247804160845	-0.002194719714466544
CUB	rcp60	2.909090909090909	-0.0034211618796014826	-0.004734969240770467	-0.0022774298438882827
CUB	rcp60	2.98989898989899	-0.0035540124527277993	-0.004927651297751478	-0.002359308773774632
CUB	rcp60	3.070707070707071	-0.003686747170086305	-0.0051195046007245885	-0.002441477946307465
CUB	rcp60	3.151515151515152	-0.003819405649343538	-0.005311485801497963	-0.002522575645887295
CUB	rcp60	3.2323232323232327	-0.003953282921160399	-0.0055048116338147525	-0.0026037264060930947
CUB	rcp60	3.3131313131313136	-0.004086838697151723	-0.005697654150630043	-0.002684905893826159
CUB	rcp60	3.393939393939394	-0.004219365746433442	-0.005891146407137754	-0.0027651248903360582
CUB	rcp60	3.474747474747475	-0.0043532272766899915	-0.006086033783871275	-0.002847091980567885
CUB	rcp60	3.555555555555556	-0.004485965932198401	-0.006279987999293581	-0.00292620826669341
CUB	rcp60	3.6363636363636367	-0.0046191656639914085	-0.006473875860872747	-0.003006175452716404
CUB	rcp60	3.7171717171717176	-0.004752276881327298	-0.006668363064653447	-0.0030859820198131617
CUB	rcp60	3.7979797979797985	-0.004887446374822048	-0.006863247622339866	-0.00316636495410667
CUB	rcp60	3.878787878787879	-0.0050218996215864245	-0.00705933994742172	-0.00324488637092125
CUB	rcp60	3.95959595959596	-0.0051546553607051855	-0.0072546318754406385	-0.0033246520309492297
CUB	rcp60	4.040404040404041	-0.005287610329699851	-0.007447132691230778	-0.0034045411883174463
CUB	rcp60	4.121212121212122	-0.005420545876087996	-0.0076426529618662245	-0.0034841423453631595
CUB	rcp60	4.202020202020202	-0.005555302910627913	-0.00783867327622233	-0.0035642851690874658
CUB	rcp60	4.282828282828283	-0.005688885837528547	-0.008035831927484619	-0.003642820709671002
CUB	rcp60	4.363636363636364	-0.005822421868968319	-0.008232330457317465	-0.0037214369726693767
CUB	rcp60	4.444444444444445	-0.005956459994880445	-0.008426649465970257	-0.003800723655173763
CUB	rcp60	4.525252525252526	-0.006091134548505289	-0.008623824841914792	-0.003880511481499677
CUB	rcp60	4.606060606060606	-0.006226267419697675	-0.00881977421366834	-0.003960455119776435
CUB	rcp60	4.686868686868687	-0.006359877316424575	-0.009015450298387172	-0.004041582427578802
CUB	rcp60	4.767676767676768	-0.006493022309629653	-0.00921007143122231	-0.004118985502238641
CUB	rcp60	4.848484848484849	-0.006626864087964145	-0.009406837955393713	-0.004197039959924417
CUB	rcp85	0.8080808080808082	1.1727773201012417e-05	-0.0007497030943620833	0.0007259479642155069
CUB	rcp85	0.888888888888889	-0.00011059526487620694	-0.0008538808709595912	0.000559371949984162
CUB	rcp85	0.9696969696969697	-0.00023601837244030028	-0.0009644403382935308	0.0003914213288495992
CUB	rcp85	1.0505050505050506	-0.0003643884154110028	-0.0010818896874746557	0.0002250948773787652
CUB	rcp85	1.1313131313131315	-0.0004979829745318741	-0.0012033459258230985	7.152224431800452e-05
CUB	rcp85	1.2121212121212122	-0.0006317335552384318	-0.0013274131685724964	-6.606351778608554e-05
CUB	rcp85	1.292929292929293	-0.0007651575410705228	-0.0014567319537461903	-0.00020122873300197448
CUB	rcp85	1.373737373737374	-0.0008991677330750898	-0.0015899099382106385	-0.00033732332024615294
CUB	rcp85	1.4545454545454546	-0.0010356820106990818	-0.0017260387507769908	-0.00047000032171430807
CUB	rcp85	1.5353535353535355	-0.00117353338740175	-0.001864858277042603	-0.000605461643506188
CUB	rcp85	1.6161616161616164	-0.0013117885737480859	-0.002009571128986598	-0.0007408719037612159
CUB	rcp85	1.696969696969697	-0.0014504788306606842	-0.002156034980862099	-0.0008700741579739825
CUB	rcp85	1.777777777777778	-0.001588620007603835	-0.002303740884150493	-0.000996266369496206
CUB	rcp85	1.8585858585858588	-0.0017273046066100884	-0.002454917942773206	-0.001119136620123252
CUB	rcp85	1.9393939393939394	-0.0018669318933800891	-0.0026094336129623206	-0.0012420308793256514
CUB	rcp85	2.0202020202020203	-0.0020051189610640497	-0.0027658582548885867	-0.001363560428150079
CUB	rcp85	2.101010101010101	-0.0021435898110728217	-0.0029255229963366085	-0.0014837687397099611
CUB	rcp85	2.181818181818182	-0.0022819999886949426	-0.0030865912491888103	-0.0016009023951582349
CUB	rcp85	2.262626262626263	-0.0024209548740286094	-0.003247384308065128	-0.001715551304857573
CUB	rcp85	2.3434343434343434	-0.0025583520757621915	-0.0034104320613424126	-0.0018294902928507738
CUB	rcp85	2.4242424242424243	-0.002695631275946267	-0.003574911041354195	-0.0019404736509469574
CUB	rcp85	2.505050505050505	-0.002833779233214847	-0.003740499816176855	-0.0020522987542016947
CUB	rcp85	2.585858585858586	-0.0029726369127359227	-0.00390772270786128	-0.002161900290634445
CUB	rcp85	2.666666666666667	-0.0031105625323288168	-0.004075014786881037	-0.0022710411480101485
CUB	rcp85	2.747474747474748	-0.003248370366456289	-0.004245064388220674	-0.00237791860728994
CUB	rcp85	2.8282828282828287	-0.0033853519589884446	-0.004414847345061916	-0.0024832349515004092
CUB	rcp85	2.909090909090909	-0.0035212158986667862	-0.004586698218711993	-0.002588465006149263
CUB	rcp85	2.98989898989899	-0.003657257075268852	-0.004756841975824734	-0.002692705397829839
CUB	rcp85	3.070707070707071	-0.0037942803469389694	-0.004929043574098436	-0.002796172922625284
CUB	rcp85	3.151515151515152	-0.00392945366676829	-0.005102329657080376	-0.00289830633009725
CUB	rcp85	3.2323232323232327	-0.004065309713134287	-0.005276143627460179	-0.0029980196248849188
CUB	rcp85	3.3131313131313136	-0.0042029199766508655	-0.0054498061119155365	-0.0030974663289276166
CUB	rcp85	3.393939393939394	-0.004337965791768797	-0.005624272719606372	-0.0031980456060562174
CUB	rcp85	3.474747474747475	-0.0044723706035340385	-0.005798841789113558	-0.0032978789211546384
CUB	rcp85	3.555555555555556	-0.004607739525568762	-0.0059756041415742495	-0.0033972645941601353
CUB	rcp85	3.6363636363636367	-0.004743271241087714	-0.0061517421416454965	-0.0034938314454478502
CUB	rcp85	3.7171717171717176	-0.00487833056564701	-0.00632917736741525	-0.0035921530408423797
CUB	rcp85	3.7979797979797985	-0.00501323810031792	-0.006508173994316636	-0.0036890428919246687
CUB	rcp85	3.878787878787879	-0.005149201425084361	-0.0066869979605391604	-0.003785113404036668
CUB	rcp85	3.95959595959596	-0.005284297072230047	-0.006867213111433429	-0.0038810484167024722
CUB	rcp85	4.040404040404041	-0.005419064711132309	-0.00704523062690713	-0.00397562949277471
CUB	rcp85	4.121212121212122	-0.005554114241208373	-0.00722333256228574	-0.004071687567158893
CUB	rcp85	4.202020202020202	-0.00568932239838991	-0.007401866810378846	-0.004167573759173648
CUB	rcp85	4.282828282828283	-0.005823299928498499	-0.007580999326505173	-0.004263853601349029
CUB	rcp85	4.363636363636364	-0.00595608739496139	-0.007761224794597468	-0.004358505886587195
CUB	rcp85	4.444444444444445	-0.006089382026288559	-0.007941525247490125	-0.004452943157293253
CUB	rcp85	4.525252525252526	-0.006223683852107212	-0.008121098381174339	-0.004545435875723562
CUB	rcp85	4.606060606060606	-0.00635758725372023	-0.008300972445217849	-0.004639826239978198
CUB	rcp85	4.686868686868687	-0.006490228915757426	-0.008482580574352153	-0.004734709686008689
CUB	rcp85	4.767676767676768	-0.00662429534579822	-0.008663804415341557	-0.004828611734855455
CUB	rcp85	4.848484848484849	-0.006758755215450335	-0.0088459535767129	-0.004921815216980166
DOM	__all__	0.8080808080808082	-9.485975534958543e-05	-0.00048277455746598114	0.0003891122822333765
DOM	__all__	0.888888888888889	-0.00016393587880411673	-0.0005485042282771206	0.00029249202531971187
DOM	__all__	0.9696969696969697	-0.00023503568587140603	-0.0006153252733035662	0.00019621774103094347
DOM	__all__	1.0505050505050506	-0.00030646426390436017	-0.0006827454901517298	9.845319086914776e-05
DOM	__all__	1.1313131313131315	-0.0003785252074915864	-0.0007508774113818506	-4.030595790947804e-06
DOM	__all__	1.2121212121212122	-0.00045264609294188326	-0.0008197506561461881	-9.039701757127341e-05
DOM	__all__	1.292929292929293	-0.0005266489997037825	-0.0008892624872979649	-0.0001740984232145142
DOM	__all__	1.373737373737374	-0.0006006896230821511	-0.0009616440661196388	-0.0002554581129739602
DOM	__all__	1.4545454545454546	-0.0006754192347939273	-0.0010380879640468762	-0.0003341398434561927
DOM	__all__	1.5353535353535355	-0.0007516081651133627	-0.0011188568678993567	-0.000410637918922219
DOM	__all__	1.6161616161616164	-0.0008278051725462842	-0.001203078574685168	-0.0004874717929449894
DOM	__all__	1.696969696969697	-0.0009040560927047546	-0.0012902368001352442	-0.0005617654327280119
DOM	__all__	1.777777777777778	-0.0009808696111441057	-0.0013799593585672894	-0.0006321580470241377
DOM	__all__	1.8585858585858588	-0.0010582742330829454	-0.0014735902648596976	-0.0006976220491001702
DOM	__all__	1.9393939393939394	-0.0011353250836566974	-0.001567700780014908	-0.0007605865054467303
DOM	__all__	2.0202020202020203	-0.0012124763129396894	-0.0016642145439927228	-0.0008200576746052796
DOM	__all__	2.101010101010101	-0.0012914184005685468	-0.0017623717661136944	-0.0008780365080044273
DOM	__all__	2.181818181818182	-0.0013692275880052775	-0.0018625142052005386	-0.0009352022354548965
DOM	__all__	2.262626262626263	-0.0014470722836301816	-0.0019639276013343697	-0.000990179854873411
DOM	__all__	2.3434343434343434	-0.0015258443070620814	-0.0020668475803859777	-0.001043357263295868
DOM	__all__	2.4242424242424243	-0.0016034610790423786	-0.002171058312401045	-0.0010948272599337484
DOM	__all__	2.505050505050505	-0.0016804295038717301	-0.0022766403815908253	-0.0011456144248737806
DOM	__all__	2.585858585858586	-0.001757736679744232	-0.0023821572781245258	-0.001195851519140232
DOM	__all__	2.666666666666667	-0.0018347310620673335	-0.0024886213045740586	-0.0012453518273724518
DOM	__all__	2.747474747474748	-0.001911807296723739	-0.002595478105803673	-0.0012943919566773825
DOM	__all__	2.8282828282828287	-0.001988867766593609	-0.0027023412349972903	-0.0013433185667256664
DOM	__all__	2.909090909090909	-0.0020662709683330048	-0.0028094732033184825	-0.0013902546708049921
DOM	__all__	2.98989898989899	-0.0021436982541618655	-0.0029174408608166912	-0.0014375576352569843
DOM	__all__	3.070707070707071	-0.002220824114308601	-0.003025788558191114	-0.0014844319958785652
DOM	__all__	3.151515151515152	-0.0022978086563252217	-0.0031339655072553894	-0.0015299862553572016
DOM	__all__	3.2323232323232327	-0.0023739221251771834	-0.0032427749734444716	-0.0015754710416209271
DOM	__all__	3.3131313131313136	-0.002450942961148247	-0.003351569899788916	-0.001620995416208493
DOM	__all__	3.393939393939394	-0.002527281354774428	-0.003459768433118389	-0.001666929722212195
DOM	__all__	3.474747474747475	-0.002604225740120109	-0.003568461101105067	-0.0017128775938243701
DOM	__all__	3.555555555555556	-0.0026803692652609167	-0.0036783265162215755	-0.001757876817641154
DOM	__all__	3.6363636363636367	-0.002757033970399332	-0.0037885251785384115	-0.0018031360339396097
DOM	__all__	3.7171717171717176	-0.0028341457380408426	-0.003898809357389766	-0.0018476405945304804
DOM	__all__	3.7979797979797985	-0.002910303218308517	-0.0040097360417868854	-0.0018922506530807668
DOM	__all__	3.878787878787879	-0.002986596331289785	-0.004120249797302828	-0.001936935385136892
DOM	__all__	3.95959595959596	-0.003062639924106581	-0.0042292232135569185	-0.0019825262273088363
DOM	__all__	4.040404040404041	-0.003139045214117646	-0.004340717190138477	-0.002027221501652798
DOM	__all__	4.121212121212122	-0.0032154279014356482	-0.004451439871752231	-0.0020718203346169807
DOM	__all__	4.202020202020202	-0.0032922901815237255	-0.004561895120635293	-0.00211636432259321
DOM	__all__	4.282828282828283	-0.00336879698727553	-0.004670808358794237	-0.002160690325032846
DOM	__all__	4.363636363636364	-0.003443733915213014	-0.004781314181754799	-0.0022055236961698523
DOM	__all__	4.444444444444445	-0.003520477894252416	-0.004892617478113856	-0.0022498414718882895
DOM	__all__	4.525252525252526	-0.0035959921495188215	-0.0050030047256158	-0.0022943931216505074
DOM	__all__	4.606060606060606	-0.0036721946415660097	-0.005114724892557797	-0.002338297718791247
DOM	__all__	4.686868686868687	-0.003748068083232918	-0.005225763013721433	-0.0023825878736572323
DOM	__all__	4.767676767676768	-0.0038244138022422176	-0.0053363793243688005	-0.0024265269219546194
DOM	__all__	4.848484848484849	-0.0039007781027373236	-0.005448308318144677	-0.00247002347358873
DOM	rcp26	0.8080808080808082	-5.36395450742774e-05	-0.0007086834740015654	0.0007310079069259099
DOM	rcp26	0.888888888888889	-0.00012496914189775847	-0.0007540287771331119	0.0006090673357456257
DOM	rcp26	0.9696969696969697	-0.0002155715961197932	-0.0008088726392581752	0.000477136913243857
DOM	rcp26	1.0505050505050506	-0.00029373748020788157	-0.000868072902557685	0.0003285910158865101
DOM	rcp26	1.1313131313131315	-0.0003622212871245659	-0.0009258687016674927	0.0001799302520760721
DOM	rcp26	1.2121212121212122	-0.0004293157962370859	-0.0009842925504922988	4.352541045363414e-05
DOM	rcp26	1.292929292929293	-0.0005016741801539167	-0.0010408487009281508	-0.00010230457424390094
DOM	rcp26	1.373737373737374	-0.0005839575534160734	-0.0011064867717688262	-0.0001593591760003217
DOM	rcp26	1.4545454545454546	-0.0006683924435205955	-0.0011813396414443176	-0.00024373960061247537
DOM	rcp26	1.5353535353535355	-0.0007462388198206623	-0.0012653654524522793	-0.00034925283287431925
DOM	rcp26	1.6161616161616164	-0.0008263309363142002	-0.0013579994267443587	-0.00042761186469631
DOM	rcp26	1.696969696969697	-0.0009152635844194902	-0.001461051387748441	-0.00047041159927995797
DOM	rcp26	1.777777777777778	-0.0010039449539296155	-0.001571830203599059	-0.0004921307706139905
DOM	rcp26	1.8585858585858588	-0.0010874545440595763	-0.001692830410516769	-0.0005101556128018739
DOM	rcp26	1.9393939393939394	-0.001167386958530857	-0.0018175890017412158	-0.0005463916889556431
DOM	rcp26	2.0202020202020203	-0.0012477628585188237	-0.001950657347736533	-0.0005916452118748398
DOM	rcp26	2.101010101010101	-0.0013255074437812193	-0.002087300871702671	-0.0006373236911811672
DOM	rcp26	2.181818181818182	-0.0014015980905968607	-0.002225255416639689	-0.0006811609914289512
DOM	rcp26	2.262626262626263	-0.0014772457928140022	-0.002367128854169973	-0.0007230879014425287
DOM	rcp26	2.3434343434343434	-0.001552842163133708	-0.002510372168822201	-0.0007658023628176817
DOM	rcp26	2.4242424242424243	-0.001628464235868544	-0.0026552417304169518	-0.0008039904845442681
DOM	rcp26	2.505050505050505	-0.001704301417852162	-0.0028003514172478235	-0.0008379330049747315
DOM	rcp26	2.585858585858586	-0.0017808122099034311	-0.0029469355251305835	-0.000870449764317205
DOM	rcp26	2.666666666666667	-0.0018568990169428755	-0.0030916305346666405	-0.0009012511150228873
DOM	rcp26	2.747474747474748	-0.0019328628208885343	-0.003237969633689711	-0.0009304934645783765
DOM	rcp26	2.8282828282828287	-0.002010484806106593	-0.003385197569826235	-0.0009584773321438114
DOM	rcp26	2.909090909090909	-0.002087178451199629	-0.0035282817935398153	-0.0009846393701090205
DOM	rcp26	2.98989898989899	-0.0021642917559678582	-0.0036744549599270434	-0.0010108109451718715
DOM	rcp26	3.070707070707071	-0.002243911620278487	-0.0038231544819684465	-0.0010372074890034454
DOM	rcp26	3.151515151515152	-0.002321800087724052	-0.003970399226418561	-0.001063809272950256
DOM	rcp26	3.2323232323232327	-0.0023998088017539937	-0.004119422838723971	-0.0010903816018690987
DOM	rcp26	3.3131313131313136	-0.0024790781755626348	-0.004266981916709406	-0.0011185704287756267
DOM	rcp26	3.393939393939394	-0.0025566225269754495	-0.004416977024893805	-0.001147605684716824
DOM	rcp26	3.474747474747475	-0.0026334723086693487	-0.00456624140652496	-0.0011773771555512247
DOM	rcp26	3.555555555555556	-0.002711013090702586	-0.004713898079626143	-0.0012080887496788229
DOM	rcp26	3.6363636363636367	-0.0027870586933874944	-0.004864099756975881	-0.0012368590578561156
DOM	rcp26	3.7171717171717176	-0.0028642769949837306	-0.0050117154396725275	-0.0012666930167223357
DOM	rcp26	3.7979797979797985	-0.002941482427809775	-0.005161343994932181	-0.001296959930266246
DOM	rcp26	3.878787878787879	-0.0030189461430938248	-0.005309968913531794	-0.0013246678548428038
DOM	rcp26	3.95959595959596	-0.0030953621727097935	-0.005462431219425646	-0.001353746963787659
DOM	rcp26	4.040404040404041	-0.003172536609273534	-0.005614098575495061	-0.0013825466031656263
DOM	rcp26	4.121212121212122	-0.0032490751534761976	-0.005766970476841791	-0.0014100019263921719
DOM	rcp26	4.202020202020202	-0.00332589005447292	-0.00591804003391593	-0.0014379290007073533
DOM	rcp26	4.282828282828283	-0.003403172824819914	-0.006072211547539957	-0.001464961438090174
DOM	rcp26	4.363636363636364	-0.003481488282085707	-0.0062235519695128085	-0.0014932820732787536
DOM	rcp26	4.444444444444445	-0.0035590688884391992	-0.006377758980578062	-0.0015202976839613937
DOM	rcp26	4.525252525252526	-0.003636534152679033	-0.0065295970968081716	-0.0015473065157641866
DOM	rcp26	4.606060606060606	-0.0037140308280311112	-0.006682601512306757	-0.0015755040879314904
DOM	rcp26	4.686868686868687	-0.0037902902774641337	-0.006834821755219254	-0.0016018413563842464
DOM	rcp26	4.767676767676768	-0.00386720856134894	-0.006987040247990877	-0.0016287972542064462
DOM	rcp26	4.848484848484849	-0.003945519554547165	-0.007138963575685709	-0.0016548356100290242
DOM	rcp60	0.8080808080808082	-0.00011026208753193	-0.000745581345971235	0.0005561882273489947
DOM	rcp60	0.888888888888889	-0.00016418520905876128	-0.0007811667564108999	0.00045497615914614196
DOM	rcp60	0.9696969696969697	-0.0002188680110689249	-0.00081620151487073	0.00035418363590156767
DOM	rcp60	1.0505050505050506	-0.0002749900045712849	-0.0008536142900879735	0.0002554455387752776
DOM	rcp60	1.1313131313131315	-0.0003325139001299053	-0.0008923050552806314	0.0001629430375252574
DOM	rcp60	1.2121212121212122	-0.0003923287913399591	-0.0009364564909284356	7.6869137047923e-05
DOM	rcp60	1.292929292929293	-0.00045272470844801184	-0.000984280760306994	-1.0445968836102621e-05
DOM	rcp60	1.373737373737374	-0.0005085956448432	-0.0010364231512713362	-9.759905657653119e-05
DOM	rcp60	1.4545454545454546	-0.0005627306901469739	-0.001090788592624165	-0.0001790588548463871
DOM	rcp60	1.5353535353535355	-0.0006208899495636542	-0.001145335363600462	-0.0002545095541587386
DOM	rcp60	1.6161616161616164	-0.0006854673298372807	-0.0012032832356317171	-0.0003229956023953555
DOM	rcp60	1.696969696969697	-0.0007535423643782227	-0.0012628170520749043	-0.00039295165596131505
DOM	rcp60	1.777777777777778	-0.0008219772666256389	-0.0013235472752103129	-0.0004577044921613251
DOM	rcp60	1.8585858585858588	-0.0008925393767765111	-0.0013888512009812132	-0.0005214830253821394
DOM	rcp60	1.9393939393939394	-0.0009644942799087988	-0.0014570694997226904	-0.0005784983290445413
DOM	rcp60	2.0202020202020203	-0.001034856681795357	-0.0015295669376593924	-0.0006304051475733612
DOM	rcp60	2.101010101010101	-0.0011055201802036437	-0.0016061121417531806	-0.0006786373202816101
DOM	rcp60	2.181818181818182	-0.0011746039355072738	-0.0016861798168921337	-0.0007265799490998013
DOM	rcp60	2.262626262626263	-0.0012423904682554846	-0.0017691332074085157	-0.0007729213820563956
DOM	rcp60	2.3434343434343434	-0.0013091717167021662	-0.0018542295431087609	-0.0008166979946390648
DOM	rcp60	2.4242424242424243	-0.001374408988890232	-0.0019418366113402353	-0.0008563596173208889
DOM	rcp60	2.505050505050505	-0.0014413868744923611	-0.0020316162667659145	-0.0008935788621540003
DOM	rcp60	2.585858585858586	-0.001507122204663913	-0.002123007064134342	-0.0009290852493310881
DOM	rcp60	2.666666666666667	-0.001572101129683842	-0.002214651107793413	-0.0009631252632068691
DOM	rcp60	2.747474747474748	-0.0016366826550751094	-0.002308322437652549	-0.0009954456654911472
DOM	rcp60	2.8282828282828287	-0.0017006794495638801	-0.0024043232057954	-0.0010254893768617377
DOM	rcp60	2.909090909090909	-0.001764297595289151	-0.0025011961118692077	-0.0010550599546971329
DOM	rcp60	2.98989898989899	-0.001826945014450358	-0.0025984974778653224	-0.001083053033859877
DOM	rcp60	3.070707070707071	-0.0018883181630925385	-0.00269875403546805	-0.0011113632163126377
DOM	rcp60	3.151515151515152	-0.0019509202685595501	-0.002799785000965476	-0.0011382868199571019
DOM	rcp60	3.2323232323232327	-0.002011953252454569	-0.0029015088335126137	-0.00116526169228974
DOM	rcp60	3.3131313131313136	-0.002072897670497417	-0.0030038529358432063	-0.0011922430908758318
DOM	rcp60	3.393939393939394	-0.0021324875140751563	-0.00310689169192547	-0.0012193071513001566
DOM	rcp60	3.474747474747475	-0.0021928558198015917	-0.003209813232145876	-0.0012464745683981875
DOM	rcp60	3.555555555555556	-0.0022525634458124668	-0.003314037129689674	-0.001273184582212618
DOM	rcp60	3.6363636363636367	-0.002312292752002539	-0.0034178480770424434	-0.0013020405035087754
DOM	rcp60	3.7171717171717176	-0.0023717754396875707	-0.0035225333967364935	-0.0013307502829729481
DOM	rcp60	3.7979797979797985	-0.0024308616003223065	-0.0036286528125438707	-0.001359113948837277
DOM	rcp60	3.878787878787879	-0.0024900878093137087	-0.0037340164581825307	-0.0013868451817944409
DOM	rcp60	3.95959595959596	-0.00254899299231115	-0.003840389631495355	-0.0014158945038496914
DOM	rcp60	4.040404040404041	-0.002608691062569804	-0.003947250317556766	-0.0014439480556462346
DOM	rcp60	4.121212121212122	-0.0026665342500098448	-0.004053064385071937	-0.0014725388027221418
DOM	rcp60	4.202020202020202	-0.002725263880746398	-0.004158544911739672	-0.0015001798020424196
DOM	rcp60	4.282828282828283	-0.002784469776640237	-0.004263804415919442	-0.0015275951711313843
DOM	rcp60	4.363636363636364	-0.002842759598546935	-0.004371625427366323	-0.0015557586407360224
DOM	rcp60	4.444444444444445	-0.0029021580069432556	-0.004479144173189077	-0.001584645930004869
DOM	rcp60	4.525252525252526	-0.0029602230406930346	-0.004586117399628984	-0.0016132117095253556
DOM	rcp60	4.606060606060606	-0.003018776221697125	-0.004693836006591021	-0.0016405350067327908
DOM	rcp60	4.686868686868687	-0.0030768611403176483	-0.004800453988162666	-0.0016677807373486576
DOM	rcp60	4.767676767676768	-0.003135605458195636	-0.004907949840426593	-0.001695306187580562
DOM	rcp60	4.848484848484849	-0.0031946697363510147	-0.005015805505698763	-0.00172382747881805
DOM	rcp85	0.8080808080808082	-6.834684004912594e-05	-0.000622839309678519	0.0004769363700658304
DOM	rcp85	0.888888888888889	-0.00014678199383433	-0.0006980915322082145	0.00037351460532814105
DOM	rcp85	0.9696969696969697	-0.00021987200143159705	-0.0007766657426423165	0.0002712196949071518
DOM	rcp85	1.0505050505050506	-0.0002952696481558515	-0.0008565996310666583	0.0001712017635760861
DOM	rcp85	1.1313131313131315	-0.00037417953867617537	-0.0009368033232018185	7.42794107725114e-05
DOM	rcp85	1.2121212121212122	-0.00045412804123227886	-0.0010203364141825983	-1.5719907828615745e-05
DOM	rcp85	1.292929292929293	-0.0005355527717332098	-0.0011047939996995052	-9.693977625563475e-05
DOM	rcp85	1.373737373737374	-0.0006170976593032395	-0.0011906102768040605	-0.00017577227389145792
DOM	rcp85	1.4545454545454546	-0.0006993666720610269	-0.001276638488677032	-0.0002594393180164986
DOM	rcp85	1.5353535353535355	-0.0007830971698066674	-0.0013657514584284273	-0.000350010827909759
DOM	rcp85	1.6161616161616164	-0.0008663985586343436	-0.0014543515133946085	-0.0004386893702194304
DOM	rcp85	1.696969696969697	-0.000951407399160906	-0.0015447502517013975	-0.0005233877755949486
DOM	rcp85	1.777777777777778	-0.0010385327016432348	-0.0016356386196790718	-0.000605014391182397
DOM	rcp85	1.8585858585858588	-0.001127934885968026	-0.0017285999246747746	-0.0006826690877216142
DOM	rcp85	1.9393939393939394	-0.0012173480025419149	-0.0018214119259993035	-0.0007577840893283052
DOM	rcp85	2.0202020202020203	-0.001307721896137612	-0.001914787545025298	-0.0008312513850825934
DOM	rcp85	2.101010101010101	-0.001396951203641843	-0.002011560232485663	-0.0009051641091159375
DOM	rcp85	2.181818181818182	-0.0014853731020685814	-0.002109481441457685	-0.0009789968772687088
DOM	rcp85	2.262626262626263	-0.0015742775776600177	-0.002207396854460966	-0.0010524356880707302
DOM	rcp85	2.3434343434343434	-0.001662684610365988	-0.0023081554923169777	-0.0011239640310834822
DOM	rcp85	2.4242424242424243	-0.0017497749818825106	-0.0024098056282187935	-0.001195061035707703
DOM	rcp85	2.505050505050505	-0.0018374606602923095	-0.002512527458173193	-0.0012649887428963422
DOM	rcp85	2.585858585858586	-0.00192562035707702	-0.0026173441587933814	-0.001334380885820913
DOM	rcp85	2.666666666666667	-0.002013158475953801	-0.0027204950469250644	-0.0014023386212683308
DOM	rcp85	2.747474747474748	-0.002100644122913548	-0.002825972533676971	-0.0014705398363978224
DOM	rcp85	2.8282828282828287	-0.0021878884370656855	-0.002932403263093699	-0.001537296885202152
DOM	rcp85	2.909090909090909	-0.0022736410505203894	-0.003039300190505438	-0.0016039043559921715
DOM	rcp85	2.98989898989899	-0.0023598264944174794	-0.0031449430368433763	-0.0016695770704082558
DOM	rcp85	3.070707070707071	-0.0024453052412046596	-0.003250642095933466	-0.001734585081705737
DOM	rcp85	3.151515151515152	-0.0025314896399292464	-0.0033579749985556103	-0.0017995047296019662
DOM	rcp85	3.2323232323232327	-0.0026169856303176263	-0.0034661265590802603	-0.001864085736960677
DOM	rcp85	3.3131313131313136	-0.0027015786184023905	-0.003574294536779471	-0.0019292149913035666
DOM	rcp85	3.393939393939394	-0.002786787264594738	-0.0036834089145732288	-0.001992514989641667
DOM	rcp85	3.474747474747475	-0.0028715314695611626	-0.0037924607528005503	-0.002056704946159419
DOM	rcp85	3.555555555555556	-0.002956551133182647	-0.0039010519912277834	-0.002120037418742523
DOM	rcp85	3.6363636363636367	-0.0030409384731860047	-0.004011388447036999	-0.0021841014203432757
DOM	rcp85	3.7171717171717176	-0.003124622598723377	-0.004120903257540264	-0.0022466735755936095
DOM	rcp85	3.7979797979797985	-0.0032087123880889185	-0.0042309784757195365	-0.0023090661450743616
DOM	rcp85	3.878787878787879	-0.0032923528967146887	-0.004340065714756537	-0.0023724434777738124
DOM	rcp85	3.95959595959596	-0.0033771198563388224	-0.004450426149895451	-0.0024346893132513587
DOM	rcp85	4.040404040404041	-0.003460709082471837	-0.0045614810632018474	-0.0024969400073616764
DOM	rcp85	4.121212121212122	-0.003545381082366979	-0.0046732788534819235	-0.00255899679216982
DOM	rcp85	4.202020202020202	-0.003629996292931198	-0.004784082343262401	-0.0026207689978107276
DOM	rcp85	4.282828282828283	-0.003713996310638531	-0.004896157821347857	-0.002681622859254206
DOM	rcp85	4.363636363636364	-0.0037975009332091563	-0.0050067978246359154	-0.0027437788475083535
DOM	rcp85	4.444444444444445	-0.003881969490915021	-0.005117280414258806	-0.0028045841865317216
DOM	rcp85	4.525252525252526	-0.003966528509291202	-0.005229109161815621	-0.0028652635780963324
DOM	rcp85	4.606060606060606	-0.00404971534760484	-0.005339109970568154	-0.0029262614436450216
DOM	rcp85	4.686868686868687	-0.0041348060118877004	-0.0054506886783186985	-0.0029860460957886995
DOM	rcp85	4.767676767676768	-0.004218944008468751	-0.005563665163874641	-0.0030463321485147523
DOM	rcp85	4.848484848484849	-0.0043039902070823	-0.005674570534852183	-0.003107165267924055
FJI	__all__	0.8080808080808082	-0.00023061571979713632	-0.0013847109009489905	0.0006548884182351315
FJI	__all__	0.888888888888889	-0.00020751695183615835	-0.001311280101730047	0.0006378264079074371
FJI	__all__	0.9696969696969697	-0.0001959091094426594	-0.0012400199469750689	0.0006174989829168575
FJI	__all__	1.0505050505050506	-0.00017846751263580045	-0.0011675374917816895	0.0005980538407417721
FJI	__all__	1.1313131313131315	-0.00014760671171563328	-0.0010950638181601473	0.0005880654672832388
FJI	__all__	1.2121212121212122	-0.0001255425405648235	-0.001022309031455225	0.000585282541125667
FJI	__all__	1.292929292929293	-9.802557113527827e-05	-0.0009493063985818808	0.0005942728893673207
FJI	__all__	1.373737373737374	-7.807678614942722e-05	-0.0008796469009270882	0.0006097386949521071
FJI	__all__	1.4545454545454546	-8.208175390279543e-05	-0.0008194765324930269	0.0006197768113400321
FJI	__all__	1.5353535353535355	-7.997680373986448e-05	-0.0007668680370629807	0.000623832054703596
FJI	__all__	1.6161616161616164	-7.044519937201316e-05	-0.0007205876629467196	0.0006244597277137098
FJI	__all__	1.696969696969697	-3.33333193003864e-05	-0.0006797190100479123	0.0006297442938451878
FJI	__all__	1.777777777777778	-8.180233701088856e-06	-0.0006428908199136823	0.0006364956373020811
FJI	__all__	1.8585858585858588	5.100139190898135e-05	-0.0006043429670805244	0.0006555987953251452
FJI	__all__	1.9393939393939394	0.00011190884167547723	-0.000568842401744022	0.0006830469971770367
FJI	__all__	2.0202020202020203	0.00016520606263121628	-0.0005419584260093042	0.000711671812783691
FJI	__all__	2.101010101010101	0.00020371928499176914	-0.0005203181345598518	0.0007439322079712977
FJI	__all__	2.181818181818182	0.00022412505844152266	-0.0005085172045978151	0.0007918691767744747
FJI	__all__	2.262626262626263	0.00023647701771772103	-0.0005003109925689367	0.0008495895865980589
FJI	__all__	2.3434343434343434	0.0002542973031680082	-0.0004942977057107284	0.0009102082820207348
FJI	__all__	2.4242424242424243	0.00025041158018501215	-0.0004938928673015771	0.0009722527919320901
FJI	__all__	2.505050505050505	0.0002488532274222757	-0.000500489505136198	0.001035606230599161
FJI	__all__	2.585858585858586	0.00026297234236278937	-0.000507632706258215	0.0011008619611210038
FJI	__all__	2.666666666666667	0.0002876885125806047	-0.0005137444110687576	0.0011687956844311856
FJI	__all__	2.747474747474748	0.0003199555132474523	-0.0005206160012304148	0.0012427933983641336
FJI	__all__	2.8282828282828287	0.0003543587404078515	-0.0005316812065868903	0.0013185582532879905
FJI	__all__	2.909090909090909	0.00039808951425388185	-0.0005464416164221384	0.0013931432863295687
FJI	__all__	2.98989898989899	0.000441020491316416	-0.0005591729951832842	0.0014674981824065298
FJI	__all__	3.070707070707071	0.00048259724580080677	-0.0005749844250974743	0.0015442420147210704
FJI	__all__	3.151515151515152	0.0005185138415726996	-0.000593141669353581	0.0016212013172318225
FJI	__all__	3.2323232323232327	0.0005518265029239847	-0.0006119046506559863	0.0016985894144358454
FJI	__all__	3.3131313131313136	0.000585430286824157	-0.0006281702897262773	0.0017764549001786055
FJI	__all__	3.393939393939394	0.0006167622971441607	-0.0006432062992828146	0.0018557012944351548
FJI	__all__	3.474747474747475	0.0006485131398523914	-0.0006550948446905716	0.0019364760027957995
FJI	__all__	3.555555555555556	0.0006773017232762487	-0.0006668823758761276	0.002018082592150706
FJI	__all__	3.6363636363636367	0.0007066463273948092	-0.0006811889780725571	0.0020992504231833065
FJI	__all__	3.7171717171717176	0.0007350793002497132	-0.0006978734155761722	0.00218213958380219
FJI	__all__	3.7979797979797985	0.0007637450400001828	-0.0007180914233468631	0.0022617405932251772
FJI	__all__	3.878787878787879	0.0007915654690244275	-0.0007400996515258888	0.002345302350827008
FJI	__all__	3.95959595959596	0.0008193066759318495	-0.0007630825295920011	0.002427243820396124
FJI	__all__	4.040404040404041	0.0008457259779308616	-0.0007867743748291465	0.0025105619739160673
FJI	__all__	4.121212121212122	0.0008711340172630337	-0.0008085042222810678	0.0025939327332020765
FJI	__all__	4.202020202020202	0.0008975234810099644	-0.0008312250353739025	0.0026776517512653664
FJI	__all__	4.282828282828283	0.0009238989148993388	-0.0008525757361376747	0.0027630421356450983
FJI	__all__	4.363636363636364	0.0009500108347213325	-0.0008746795777985445	0.0028452168124862985
FJI	__all__	4.444444444444445	0.0009762035174725447	-0.0008960459196315913	0.0029302039973237853
FJI	__all__	4.525252525252526	0.0010026677420369088	-0.0009162961077544362	0.0030137206706459746
FJI	__all__	4.606060606060606	0.0010284936260898376	-0.0009358486315959457	0.003099987098089141
FJI	__all__	4.686868686868687	0.0010541601249813943	-0.0009572313858362884	0.0031837086830441936
FJI	__all__	4.767676767676768	0.0010823773036432857	-0.0009766620048319815	0.003269268303908677
FJI	__all__	4.848484848484849	0.0011110255914026576	-0.0009978874069083497	0.003354356054062744
FJI	rcp26	0.8080808080808082	-0.0002762726503159357	-0.0018128476169470024	0.0013708678638245048
FJI	rcp26	0.888888888888889	-0.00022224924208981618	-0.0016626950356650298	0.0013176822060912872
FJI	rcp26	0.9696969696969697	-0.00019789734449872403	-0.00152110959844	0.0012551939793235443
FJI	rcp26	1.0505050505050506	-0.00019355171117513246	-0.0013817413602527006	0.0011875056896588816
FJI	rcp26	1.1313131313131315	-0.0001799991643551956	-0.001247343347457214	0.0011133184342763504
FJI	rcp26	1.2121212121212122	-0.00015538790868729397	-0.0011177706107008008	0.0010311576715447827
FJI	rcp26	1.292929292929293	-0.00011312050864502657	-0.001007722678990584	0.0009551621493552585
FJI	rcp26	1.373737373737374	-9.55795243527757e-05	-0.0009200634844061316	0.0009276103345445254
FJI	rcp26	1.4545454545454546	-3.3103615324884515e-05	-0.0008467236911621973	0.000930347372867041
FJI	rcp26	1.5353535353535355	3.788125099931812e-05	-0.0007916535294707586	0.00093554918342048
FJI	rcp26	1.6161616161616164	0.00010322897451846712	-0.0007659635524255869	0.0009312999651994794
FJI	rcp26	1.696969696969697	0.00010369263599497658	-0.0007705914068114031	0.0009863067872817697
FJI	rcp26	1.777777777777778	8.65666959306723e-05	-0.0007869985408687822	0.001115175135105135
FJI	rcp26	1.8585858585858588	0.00011029831934496152	-0.0007941432621449852	0.0012380939120479246
FJI	rcp26	1.9393939393939394	0.0001222608495848211	-0.0008240061852639042	0.001346578384463534
FJI	rcp26	2.0202020202020203	0.00010142155735335767	-0.0008505136913918998	0.001465879934651509
FJI	rcp26	2.101010101010101	8.798693646209143e-05	-0.0008800756803958828	0.0015834674708571038
FJI	rcp26	2.181818181818182	7.08511856853224e-05	-0.0009300541474161551	0.001696698476015439
FJI	rcp26	2.262626262626263	0.00010279754110798333	-0.0009998359733613736	0.001814500751930673
FJI	rcp26	2.3434343434343434	0.0001341957042282587	-0.0010863592868528183	0.001934098509830622
FJI	rcp26	2.4242424242424243	0.0001689631700124292	-0.0011687264701346922	0.0020532743733050816
FJI	rcp26	2.505050505050505	0.00021035514400498346	-0.001257576166287631	0.0021768612900679675
FJI	rcp26	2.585858585858586	0.00024312277374735364	-0.0013473943321366249	0.0022986992365415636
FJI	rcp26	2.666666666666667	0.00026664697973257127	-0.0014355526242145497	0.0024217395375808314
FJI	rcp26	2.747474747474748	0.00028381597036811727	-0.0015193876561898404	0.0025452331170448704
FJI	rcp26	2.8282828282828287	0.00030596373425687814	-0.0016045383532560565	0.0026704288959660456
FJI	rcp26	2.909090909090909	0.0003360262681455546	-0.001691833669792836	0.002804987638265041
FJI	rcp26	2.98989898989899	0.0003693557748006394	-0.0017801113063656425	0.002940121405069379
FJI	rcp26	3.070707070707071	0.0004082646795711346	-0.001870671797288456	0.003075700274837236
FJI	rcp26	3.151515151515152	0.00044587522790024434	-0.0019634424547884705	0.0032145129987512697
FJI	rcp26	3.2323232323232327	0.00048449833512661443	-0.00205239461683698	0.0033541420333044075
FJI	rcp26	3.3131313131313136	0.0005255632499552166	-0.0021424300803518114	0.0034933522914728657
FJI	rcp26	3.393939393939394	0.0005680506533475282	-0.0022322842726528146	0.0036322319962181267
FJI	rcp26	3.474747474747475	0.0006083325367936978	-0.002318844671969001	0.0037728532165815054
FJI	rcp26	3.555555555555556	0.0006452760416268078	-0.002404974558368569	0.0039178990643758856
FJI	rcp26	3.6363636363636367	0.0006814826492881649	-0.0024940806429902414	0.0040604211672637235
FJI	rcp26	3.7171717171717176	0.0007115458132312302	-0.0025827641028214527	0.0042052062396817245
FJI	rcp26	3.7979797979797985	0.0007381958748473058	-0.0026733717250429128	0.004350639016418113
FJI	rcp26	3.878787878787879	0.0007623501663331827	-0.002765475447923061	0.004494862833346939
FJI	rcp26	3.95959595959596	0.000782416766082243	-0.002849564137151728	0.004640034825410102
FJI	rcp26	4.040404040404041	0.0007996208482744748	-0.00294277129224263	0.004787391599096737
FJI	rcp26	4.121212121212122	0.0008131139818740279	-0.0030294320059176248	0.004932333679475132
FJI	rcp26	4.202020202020202	0.0008287887367132362	-0.0031140289898643272	0.005079243583868348
FJI	rcp26	4.282828282828283	0.0008450423893699783	-0.0032024535369016035	0.005227813128921985
FJI	rcp26	4.363636363636364	0.0008588424531216218	-0.00329265784808824	0.005376440311790487
FJI	rcp26	4.444444444444445	0.0008755537239110461	-0.0033813157045636697	0.005521115697838258
FJI	rcp26	4.525252525252526	0.0008960626846285242	-0.0034686233005786033	0.005668476116706777
FJI	rcp26	4.606060606060606	0.000919944790472402	-0.0035556621401712876	0.005816428844352858
FJI	rcp26	4.686868686868687	0.0009452280745106802	-0.0036466802186381066	0.005962187849454972
FJI	rcp26	4.767676767676768	0.0009751204067601979	-0.0037337238396995373	0.006109663995703574
FJI	rcp26	4.848484848484849	0.0010016642464708268	-0.003819013969399632	0.006256681160859895
FJI	rcp60	0.8080808080808082	-0.0005612226421493617	-0.0019513053065454854	0.0010470211878697384
FJI	rcp60	0.888888888888889	-0.0005427432823539499	-0.0018406369233135906	0.0010351356449281928
FJI	rcp60	0.9696969696969697	-0.0005140999214002788	-0.0017370921444526647	0.0010206919557792752
FJI	rcp60	1.0505050505050506	-0.0004718153607873221	-0.0016362623756200386	0.0010086568742940793
FJI	rcp60	1.1313131313131315	-0.0004118794569450584	-0.0015349680862904844	0.0009949012591429377
FJI	rcp60	1.2121212121212122	-0.00034478453074597267	-0.001434241369137137	0.0009845944041832109
FJI	rcp60	1.292929292929293	-0.00028176847699769514	-0.0013329314193280188	0.0009849059370609858
FJI	rcp60	1.373737373737374	-0.00021495928153253548	-0.0012404614693942344	0.0009837509153674076
FJI	rcp60	1.4545454545454546	-0.00013307397367179943	-0.0011548278825429582	0.0009799841186140835
FJI	rcp60	1.5353535353535355	-4.7137915870410646e-05	-0.0010771272079861947	0.0009743226811333587
FJI	rcp60	1.6161616161616164	7.257302265729741e-06	-0.0010133523999749819	0.0009700813138977952
FJI	rcp60	1.696969696969697	5.0974434274156095e-05	-0.0009600212864744793	0.0009863135042060993
FJI	rcp60	1.777777777777778	8.813459529117229e-05	-0.000913919870587486	0.001015035381296657
FJI	rcp60	1.8585858585858588	0.00012744469734812585	-0.0008684652371038344	0.0010429968764846943
FJI	rcp60	1.9393939393939394	0.00018811929606579427	-0.0008121318649687684	0.00106976803786993
FJI	rcp60	2.0202020202020203	0.00025296265953020673	-0.0007670328053582893	0.0011009630918693738
FJI	rcp60	2.101010101010101	0.00030961729480713225	-0.0007351012813030425	0.0011354310647847421
FJI	rcp60	2.181818181818182	0.00034108445015066627	-0.0007012376079807974	0.001181217682988392
FJI	rcp60	2.262626262626263	0.00037963234179290336	-0.000664124603899243	0.0012451482041227527
FJI	rcp60	2.3434343434343434	0.0004230708916995898	-0.0006336946313096985	0.0013201242507324613
FJI	rcp60	2.4242424242424243	0.0004549226227992949	-0.0006165788836393133	0.001404259392827557
FJI	rcp60	2.505050505050505	0.0004581614218652335	-0.0005884686667963928	0.0014893985812948144
FJI	rcp60	2.585858585858586	0.00045001537184906755	-0.0005660552323760294	0.0015772034621143708
FJI	rcp60	2.666666666666667	0.0004648573151251996	-0.0005362522015813093	0.0016648252101390364
FJI	rcp60	2.747474747474748	0.0005069237180712683	-0.0005059997752571699	0.0017496215573082029
FJI	rcp60	2.8282828282828287	0.0005704401211227816	-0.0004765179508017481	0.0018355942618141726
FJI	rcp60	2.909090909090909	0.0006458023470035954	-0.0004430721012785242	0.001918708087150771
FJI	rcp60	2.98989898989899	0.0007177462961406411	-0.00040893997029902167	0.0020023405339501333
FJI	rcp60	3.070707070707071	0.0007878262094203213	-0.0003860294862989704	0.0020844352061725386
FJI	rcp60	3.151515151515152	0.0008519263199836886	-0.0003867932427733412	0.002165019768371801
FJI	rcp60	3.2323232323232327	0.0009099850311850405	-0.0004049793589118079	0.0022477741611456733
FJI	rcp60	3.3131313131313136	0.0009643829379673598	-0.00043214268405922425	0.002335443048439198
FJI	rcp60	3.393939393939394	0.001018366957310447	-0.0004600975722507517	0.0024273329665392544
FJI	rcp60	3.474747474747475	0.001070554790566566	-0.00048438705026479983	0.002521211419280839
FJI	rcp60	3.555555555555556	0.0011205280439234781	-0.0004993881832642677	0.002617817151764953
FJI	rcp60	3.6363636363636367	0.0011669909374919544	-0.0005083889125866049	0.0027178045669670556
FJI	rcp60	3.7171717171717176	0.001213918364371019	-0.0005161197309438484	0.0028155294066575516
FJI	rcp60	3.7979797979797985	0.0012607770762187265	-0.0005215604554525943	0.002915267867177046
FJI	rcp60	3.878787878787879	0.001304789901852674	-0.0005260873209405223	0.0030201564981591393
FJI	rcp60	3.95959595959596	0.0013467378665763465	-0.0005348719854922492	0.0031232049173940766
FJI	rcp60	4.040404040404041	0.00138712610650927	-0.000544910318587916	0.003230370483625066
FJI	rcp60	4.121212121212122	0.0014267207295440244	-0.0005578276100653292	0.0033358505588979687
FJI	rcp60	4.202020202020202	0.0014669208511040137	-0.0005725508230027791	0.003443547591643311
FJI	rcp60	4.282828282828283	0.001504955295917058	-0.0005901022267517636	0.003553945983437679
FJI	rcp60	4.363636363636364	0.0015430635448920608	-0.000612101152975056	0.0036669417683885108
FJI	rcp60	4.444444444444445	0.0015844699669342447	-0.0006377688374022421	0.003783370238176347
FJI	rcp60	4.525252525252526	0.001622029799704529	-0.0006640577171255938	0.0039005323305301193
FJI	rcp60	4.606060606060606	0.0016616138322079683	-0.0006939503424343328	0.004015590133763169
FJI	rcp60	4.686868686868687	0.0017039168492956362	-0.0007267676415733165	0.004131696140788933
FJI	rcp60	4.767676767676768	0.0017448135209064846	-0.0007567237120875541	0.0042484886471097225
FJI	rcp60	4.848484848484849	0.001785003347346848	-0.0007879078183724824	0.004368363450882115
FJI	rcp85	0.8080808080808082	-0.0004793182685732349	-0.0019744987061707754	0.0011856543537504564
FJI	rcp85	0.888888888888889	-0.00046594765931872795	-0.0019093053654633005	0.001153370415890146
FJI	rcp85	0.9696969696969697	-0.00045169585586310294	-0.0018460437547828746	0.0011241425646350692
FJI	rcp85	1.0505050505050506	-0.00043763586539638326	-0.0017812351942987164	0.001095949515797201
FJI	rcp85	1.1313131313131315	-0.0004226211046865651	-0.001716521052202005	0.0010707913540326122
FJI	rcp85	1.2121212121212122	-0.00040508242919030577	-0.001651804615494111	0.0010474679508833218
FJI	rcp85	1.292929292929293	-0.00038536867102673827	-0.0015878194903420455	0.0010270635560670326
FJI	rcp85	1.373737373737374	-0.0003613330610799933	-0.0015216217397562909	0.0010080978926042686
FJI	rcp85	1.4545454545454546	-0.00033897338426309997	-0.0014561203954908976	0.0009892448212828295
FJI	rcp85	1.5353535353535355	-0.0003231904975721199	-0.0013906923685683616	0.0009711902536839293
[truncated: 2,285 more rows]
