# Supplementary material for: The social costs of tropical cyclones
Source: Nat Commun. 2023 Nov 23;14:7294. doi: 10.1038/s41467-023-43114-4 (PMC10667268; doi:10.1038/s41467-023-43114-4)
Supplement: Supplementary file 4 — Source Data [file 41467_2023_43114_MOESM4_ESM.zip › figs14_markers.csv]

year	rcp	gcm	ISO	gmt	cost_range	cost_mid
2011	rcp26	GFDL-ESM2M	AUS	0.9546750476189696	0.0007690475347705372	-6.386121145475384e-05
2011	rcp26	GFDL-ESM2M	BGD	0.9546750476189696	0.003993537684021298	0.0002599586631434149
2011	rcp26	GFDL-ESM2M	BHS	0.9546750476189696	0.016010122948153425	0.00047202990944218487
2011	rcp26	GFDL-ESM2M	BLZ	0.9546750476189696	0.011710273865257945	-0.0005162506908701647
2011	rcp26	GFDL-ESM2M	BRB	0.9546750476189696	0.015126710840289829	0.0008967007434547637
2011	rcp26	GFDL-ESM2M	CAN	0.9546750476189696	0.0017917483480344438	0.00020091423121377307
2011	rcp26	GFDL-ESM2M	CHN	0.9546750476189696	0.0020957567362204846	-6.649769520762475e-05
2011	rcp26	GFDL-ESM2M	CUB	0.9546750476189696	0.007479165915307297	-0.0002334050634132238
2011	rcp26	GFDL-ESM2M	DOM	0.9546750476189696	0.00852592011530022	-0.00042405743549174535
2011	rcp26	GFDL-ESM2M	FJI	0.9546750476189696	0.012843692099997472	0.0010849288018924112
2011	rcp26	GFDL-ESM2M	GTM	0.9546750476189696	0.0021305093587206444	0.00020495017651698562
2011	rcp26	GFDL-ESM2M	HKG	0.9546750476189696	0.029712807924025558	0.0001245567728638845
2011	rcp26	GFDL-ESM2M	HND	0.9546750476189696	0.004469168306049719	0.0006206593219282785
2011	rcp26	GFDL-ESM2M	HTI	0.9546750476189696	0.011847362499660345	-0.0007081218972560489
2011	rcp26	GFDL-ESM2M	IND	0.9546750476189696	0.0018315001005186793	2.5886399386293056e-05
2011	rcp26	GFDL-ESM2M	JAM	0.9546750476189696	0.016234001271051096	0.00018844948308956513
2011	rcp26	GFDL-ESM2M	JPN	0.9546750476189696	0.00894254207839782	-0.0006457707825157344
2011	rcp26	GFDL-ESM2M	KHM	0.9546750476189696	0.0010218604987773654	-2.404195855196535e-05
2011	rcp26	GFDL-ESM2M	KOR	0.9546750476189696	0.007606042136224308	-0.000508640325648791
2011	rcp26	GFDL-ESM2M	LAO	0.9546750476189696	0.003957182681275614	-8.815299558676199e-05
2011	rcp26	GFDL-ESM2M	LCA	0.9546750476189696	0.011597003972247739	0.000493148155960525
2011	rcp26	HadGEM2-ES	AUS	0.8358829523811713	0.0006507580159835385	5.243899857011012e-05
2011	rcp26	HadGEM2-ES	BGD	0.8358829523811713	0.005937622392540308	0.0009958740941706137
2011	rcp26	HadGEM2-ES	BHS	0.8358829523811713	0.011153312735147792	-0.00016000948027528527
2011	rcp26	HadGEM2-ES	BLZ	0.8358829523811713	0.014856121694712794	0.001937774455625475
2011	rcp26	HadGEM2-ES	BRB	0.8358829523811713	0.00572412674270903	0.00043457757371319263
2011	rcp26	HadGEM2-ES	CAN	0.8358829523811713	0.0018888701710178396	-5.861148792406538e-05
2011	rcp26	HadGEM2-ES	CHN	0.8358829523811713	0.0016983877343735858	-0.00015332264432236159
2011	rcp26	HadGEM2-ES	CUB	0.8358829523811713	0.007531569826255802	6.306957509928874e-05
2011	rcp26	HadGEM2-ES	DOM	0.8358829523811713	0.006232344872751389	0.00018436529855559033
2011	rcp26	HadGEM2-ES	FJI	0.8358829523811713	0.014721485671506067	0.000492907193503843
2011	rcp26	HadGEM2-ES	GTM	0.8358829523811713	0.0016332530572517475	0.00019251099145519866
2011	rcp26	HadGEM2-ES	HKG	0.8358829523811713	0.02527383528872176	0.001961818400014635
2011	rcp26	HadGEM2-ES	HND	0.8358829523811713	0.005142339949244908	-8.675184070289568e-05
2011	rcp26	HadGEM2-ES	HTI	0.8358829523811713	0.009137760277811834	0.001089380820010452
2011	rcp26	HadGEM2-ES	IND	0.8358829523811713	0.0017977851057119926	0.0002644339184139306
2011	rcp26	HadGEM2-ES	JAM	0.8358829523811713	0.014759995173873183	-0.0006990027365526971
2011	rcp26	HadGEM2-ES	JPN	0.8358829523811713	0.007904380075847728	-0.00018305700619171677
2011	rcp26	HadGEM2-ES	KHM	0.8358829523811713	0.0009025897487822967	-3.274060679911783e-05
2011	rcp26	HadGEM2-ES	KOR	0.8358829523811713	0.007815231123660052	0.0012616778094304126
2011	rcp26	HadGEM2-ES	LAO	0.8358829523811713	0.00483365081156994	-0.00028111507422204124
2011	rcp26	HadGEM2-ES	LCA	0.8358829523811713	0.005989036557134923	0.00015429369645541678
2011	rcp26	IPSL-CM5A-LR	AUS	1.5908843809525266	0.0006413594071521976	6.6394831089440325e-06
2011	rcp26	IPSL-CM5A-LR	BGD	1.5908843809525266	0.005901684838053728	-0.0011153902603574127
2011	rcp26	IPSL-CM5A-LR	BHS	1.5908843809525266	0.015295263945038263	-0.0011917264887145456
2011	rcp26	IPSL-CM5A-LR	BLZ	1.5908843809525266	0.0020504773206601367	-0.00041768635786914335
2011	rcp26	IPSL-CM5A-LR	BRB	1.5908843809525266	0.017292726818686883	-0.0032777400287947894
2011	rcp26	IPSL-CM5A-LR	CAN	1.5908843809525266	0.002205519848729602	-0.0001530839597386491
2011	rcp26	IPSL-CM5A-LR	CHN	1.5908843809525266	0.0023382181608580556	-0.0002274245845434713
2011	rcp26	IPSL-CM5A-LR	CUB	1.5908843809525266	0.008571298763452488	-0.0003110102467143612
2011	rcp26	IPSL-CM5A-LR	DOM	1.5908843809525266	0.008561962368801898	-0.00044415395819541264
2011	rcp26	IPSL-CM5A-LR	FJI	1.5908843809525266	0.0132840348573353	-0.0008008111876149655
2011	rcp26	IPSL-CM5A-LR	GTM	1.5908843809525266	1.1670429936708536e-08	-5.835214968354268e-09
2011	rcp26	IPSL-CM5A-LR	HKG	1.5908843809525266	0.026539495735288913	-0.0027058836429217515
2011	rcp26	IPSL-CM5A-LR	HND	1.5908843809525266	0.0003644550161259453	-0.00018013956201075323
2011	rcp26	IPSL-CM5A-LR	HTI	1.5908843809525266	0.013056469879045613	-0.0005424442414139075
2011	rcp26	IPSL-CM5A-LR	IND	1.5908843809525266	0.002308054603819148	-0.0010034583637683172
2011	rcp26	IPSL-CM5A-LR	JAM	1.5908843809525266	0.015265498134105032	-0.0016216456302921962
2011	rcp26	IPSL-CM5A-LR	JPN	1.5908843809525266	0.007404875966800301	-0.002619759873499628
2011	rcp26	IPSL-CM5A-LR	KHM	1.5908843809525266	0.0011408691804088516	-7.253397601448706e-06
2011	rcp26	IPSL-CM5A-LR	KOR	1.5908843809525266	0.00802221210346976	-0.0008044892019055049
2011	rcp26	IPSL-CM5A-LR	LAO	1.5908843809525266	0.005089213103463266	-0.00013131682920852566
2011	rcp26	IPSL-CM5A-LR	LCA	1.5908843809525266	0.013393182527369481	-0.0022409301928044295
2011	rcp26	MIROC5	AUS	0.9347967619048009	0.0007883440399517178	-9.705495507916564e-05
2011	rcp26	MIROC5	BGD	0.9347967619048009	0.005243314498095353	0.0004891784541073392
2011	rcp26	MIROC5	BHS	0.9347967619048009	0.01446326087510812	-0.000757345821159367
2011	rcp26	MIROC5	BLZ	0.9347967619048009	0.011012928798096198	0.0005586973124514839
2011	rcp26	MIROC5	BRB	0.9347967619048009	0.014657815950373465	0.0013207736616323144
2011	rcp26	MIROC5	CAN	0.9347967619048009	0.0009345678209708353	0.00014641565800681977
2011	rcp26	MIROC5	CHN	0.9347967619048009	0.0015970789592756936	-0.00012081585866219384
2011	rcp26	MIROC5	CUB	0.9347967619048009	0.0091550284468283	-0.00018885879225993872
2011	rcp26	MIROC5	DOM	0.9347967619048009	0.008188283941479139	0.0005676922872652986
2011	rcp26	MIROC5	FJI	0.9347967619048009	0.01301838375058137	0.0019215948584759249
2011	rcp26	MIROC5	GTM	0.9347967619048009	0.001634860064608766	6.0193022597511533e-05
2011	rcp26	MIROC5	HKG	0.9347967619048009	0.028431381793641623	0.0012091162785431127
2011	rcp26	MIROC5	HND	0.9347967619048009	0.0035787316383020396	4.359706125335984e-05
2011	rcp26	MIROC5	HTI	0.9347967619048009	0.012031733590976696	9.835265247113648e-05
2011	rcp26	MIROC5	IND	0.9347967619048009	0.0016302276901548158	-7.32329218784591e-07
2011	rcp26	MIROC5	JAM	0.9347967619048009	0.012414309949428035	-0.00010380511774709831
2011	rcp26	MIROC5	JPN	0.9347967619048009	0.009763008501649108	-0.0007857131250965446
2011	rcp26	MIROC5	KHM	0.9347967619048009	0.0011473334632417103	0.00016198603354420914
2011	rcp26	MIROC5	KOR	0.9347967619048009	0.008398925774885015	0.0007034514145098426
2011	rcp26	MIROC5	LAO	0.9347967619048009	0.0044238017177291875	0.00040618847541989576
2011	rcp26	MIROC5	LCA	0.9347967619048009	0.011060870681804103	0.001075618778754994
2011	rcp60	GFDL-ESM2M	AUS	0.9079607619046842	0.0007852475191470092	7.714176918638489e-05
2011	rcp60	GFDL-ESM2M	BGD	0.9079607619046842	0.004519909220848807	3.116535480900931e-05
2011	rcp60	GFDL-ESM2M	BHS	0.9079607619046842	0.015988781596026437	3.11664762871278e-05
2011	rcp60	GFDL-ESM2M	BLZ	0.9079607619046842	0.012511650705591057	-0.0001714831877178461
2011	rcp60	GFDL-ESM2M	BRB	0.9079607619046842	0.016077201880862292	0.00028193567382899746
2011	rcp60	GFDL-ESM2M	CAN	0.9079607619046842	0.0019959134613751406	-2.5378075610824622e-05
2011	rcp60	GFDL-ESM2M	CHN	0.9079607619046842	0.0020295684995226297	-0.00010706738692076818
2011	rcp60	GFDL-ESM2M	CUB	0.9079607619046842	0.007960251563957785	0.00025919739704177887
2011	rcp60	GFDL-ESM2M	DOM	0.9079607619046842	0.007186743658635245	0.0006923155377556527
2011	rcp60	GFDL-ESM2M	FJI	0.9079607619046842	0.014385867050593724	0.0006310723447673105
2011	rcp60	GFDL-ESM2M	GTM	0.9079607619046842	0.0021652234074130048	6.055389870832702e-06
2011	rcp60	GFDL-ESM2M	HKG	0.9079607619046842	0.02948328854344774	0.0016040550538077075
2011	rcp60	GFDL-ESM2M	HND	0.9079607619046842	0.0048315200373166035	0.0002744700366079727
2011	rcp60	GFDL-ESM2M	HTI	0.9079607619046842	0.011125427931537729	9.3056979906156e-05
2011	rcp60	GFDL-ESM2M	IND	0.9079607619046842	0.0018870692428093166	-0.00022662359790477486
2011	rcp60	GFDL-ESM2M	JAM	0.9079607619046842	0.017176904261760394	0.00037281763212118277
2011	rcp60	GFDL-ESM2M	JPN	0.9079607619046842	0.00978597263111688	-0.0013052770139249318
2011	rcp60	GFDL-ESM2M	KHM	0.9079607619046842	0.001110543441009688	-0.00020263104864488003
2011	rcp60	GFDL-ESM2M	KOR	0.9079607619046842	0.007421387333072484	-0.0012104738007899
2011	rcp60	GFDL-ESM2M	LAO	0.9079607619046842	0.004771480666575457	-0.0007376067667654498
2011	rcp60	GFDL-ESM2M	LCA	0.9079607619046842	0.012516186529333305	0.00020070534233455938
2011	rcp60	HadGEM2-ES	AUS	0.8399305714287947	0.0006200949053473623	-1.7206028742662382e-05
2011	rcp60	HadGEM2-ES	BGD	0.8399305714287947	0.0048644572677105195	9.856315210627254e-05
2011	rcp60	HadGEM2-ES	BHS	0.8399305714287947	0.014052497593768197	-0.0005925007422429253
2011	rcp60	HadGEM2-ES	BLZ	0.8399305714287947	0.013305336568585766	0.0001951216206578228
2011	rcp60	HadGEM2-ES	BRB	0.8399305714287947	0.0045666633235487385	-0.0006817921151679991
2011	rcp60	HadGEM2-ES	CAN	0.8399305714287947	0.001692485616030364	5.577804405578591e-05
2011	rcp60	HadGEM2-ES	CHN	0.8399305714287947	0.0017515760205906675	-0.0002834824171142869
2011	rcp60	HadGEM2-ES	CUB	0.8399305714287947	0.009065795706491474	-2.3904658470263063e-05
2011	rcp60	HadGEM2-ES	DOM	0.8399305714287947	0.004352696865439662	-0.00013127619380265952
2011	rcp60	HadGEM2-ES	FJI	0.8399305714287947	0.016292842577116308	-0.0007710738967257767
2011	rcp60	HadGEM2-ES	GTM	0.8399305714287947	0.0015597451565094792	-0.00011941923924674162
2011	rcp60	HadGEM2-ES	HKG	0.8399305714287947	0.026053003336816396	0.00014199584581717564
2011	rcp60	HadGEM2-ES	HND	0.8399305714287947	0.004950074981597986	3.8775515837750126e-05
2011	rcp60	HadGEM2-ES	HTI	0.8399305714287947	0.0074698500041241525	-0.00020931800737602146
2011	rcp60	HadGEM2-ES	IND	0.8399305714287947	0.001602825470588284	6.720940949758996e-05
2011	rcp60	HadGEM2-ES	JAM	0.8399305714287947	0.014043016118475343	0.00043471519271849005
2011	rcp60	HadGEM2-ES	JPN	0.8399305714287947	0.009224285122900775	-0.0007788312692514241
2011	rcp60	HadGEM2-ES	KHM	0.8399305714287947	0.0009280222920286228	0.00024209920351016113
2011	rcp60	HadGEM2-ES	KOR	0.8399305714287947	0.008777232210213365	-0.0003727966408449664
2011	rcp60	HadGEM2-ES	LAO	0.8399305714287947	0.005065159738686444	0.0005565781511199254
2011	rcp60	HadGEM2-ES	LCA	0.8399305714287947	0.003551052407948294	-0.0005761375814476397
2011	rcp60	IPSL-CM5A-LR	AUS	1.560979619047768	0.0006492536817522022	0.00012748264263215045
2011	rcp60	IPSL-CM5A-LR	BGD	1.560979619047768	0.004903873381027085	-0.0006564945050885933
2011	rcp60	IPSL-CM5A-LR	BHS	1.560979619047768	0.012077748917210737	-0.001512145971042697
2011	rcp60	IPSL-CM5A-LR	BLZ	1.560979619047768	0.0	0.0
2011	rcp60	IPSL-CM5A-LR	BRB	1.560979619047768	0.015106049146180973	-0.00042699951440781795
2011	rcp60	IPSL-CM5A-LR	CAN	1.560979619047768	0.0018600768334203167	-0.0003714082178360413
2011	rcp60	IPSL-CM5A-LR	CHN	1.560979619047768	0.0023999941726456798	-0.000180425103216931
2011	rcp60	IPSL-CM5A-LR	CUB	1.560979619047768	0.010452048596154008	-0.0010348375849256446
2011	rcp60	IPSL-CM5A-LR	DOM	1.560979619047768	0.0071923890593392804	-0.0006441292258041957
2011	rcp60	IPSL-CM5A-LR	FJI	1.560979619047768	0.01514619346414414	0.0015773427275530784
2011	rcp60	IPSL-CM5A-LR	GTM	1.560979619047768	0.0	0.0
2011	rcp60	IPSL-CM5A-LR	HKG	1.560979619047768	0.02451003451637098	-0.0005348967597470491
2011	rcp60	IPSL-CM5A-LR	HND	1.560979619047768	0.0	0.0
2011	rcp60	IPSL-CM5A-LR	HTI	1.560979619047768	0.011112761695097577	-0.0008938805981913824
2011	rcp60	IPSL-CM5A-LR	IND	1.560979619047768	0.002088841460594031	-0.00022774518908502586
2011	rcp60	IPSL-CM5A-LR	JAM	1.560979619047768	0.016064198700429022	-0.0009652891513483534
2011	rcp60	IPSL-CM5A-LR	JPN	1.560979619047768	0.008938530757127057	-0.0011816289223600092
2011	rcp60	IPSL-CM5A-LR	KHM	1.560979619047768	0.0010751408750257977	-0.00023092319347673099
2011	rcp60	IPSL-CM5A-LR	KOR	1.560979619047768	0.007637541137537581	-0.0005046763103126691
2011	rcp60	IPSL-CM5A-LR	LAO	1.560979619047768	0.004967588471212594	-0.0006107803021263705
2011	rcp60	IPSL-CM5A-LR	LCA	1.560979619047768	0.012099798610148916	-0.00021045766704525393
2011	rcp60	MIROC5	AUS	0.8818920000000421	0.0006083894530779144	0.00010206833916562339
2011	rcp60	MIROC5	BGD	0.8818920000000421	0.005009936208301621	0.0008858252414142326
2011	rcp60	MIROC5	BHS	0.8818920000000421	0.01635451434537946	-0.0011034404916303443
2011	rcp60	MIROC5	BLZ	0.8818920000000421	0.011335959436151968	-0.0007447015558777145
2011	rcp60	MIROC5	BRB	0.8818920000000421	0.014490409917107486	-0.000405240912308149
2011	rcp60	MIROC5	CAN	0.8818920000000421	0.001056239275800327	-4.647399454933915e-05
2011	rcp60	MIROC5	CHN	0.8818920000000421	0.0015405474972172515	6.386475690508999e-06
2011	rcp60	MIROC5	CUB	0.8818920000000421	0.007520774930871938	-0.00047836304386992645
2011	rcp60	MIROC5	DOM	0.8818920000000421	0.008263429625901986	-0.0008771469529777307
2011	rcp60	MIROC5	FJI	0.8818920000000421	0.013880182080309176	0.0012560714647875107
2011	rcp60	MIROC5	GTM	0.8818920000000421	0.0015104316970760646	-3.736992928668817e-06
2011	rcp60	MIROC5	HKG	0.8818920000000421	0.027524519204094128	0.002678377980144396
2011	rcp60	MIROC5	HND	0.8818920000000421	0.004074475681973306	3.874657920123264e-05
2011	rcp60	MIROC5	HTI	0.8818920000000421	0.008638641705370997	-0.00036981462070394397
2011	rcp60	MIROC5	IND	0.8818920000000421	0.0017856329948075795	0.00032668054184785075
2011	rcp60	MIROC5	JAM	0.8818920000000421	0.011239784938610067	-0.0004970822763129749
2011	rcp60	MIROC5	JPN	0.8818920000000421	0.010981676063624973	-0.0007803409294672875
2011	rcp60	MIROC5	KHM	0.8818920000000421	0.0011517133883810625	9.19830623620934e-05
2011	rcp60	MIROC5	KOR	0.8818920000000421	0.009114826492122061	0.0006168822421644877
2011	rcp60	MIROC5	LAO	0.8818920000000421	0.004724445097044389	0.00019878284886894518
2011	rcp60	MIROC5	LCA	0.8818920000000421	0.012383514175817581	-0.00035894674155952447
2011	rcp85	GFDL-ESM2M	AUS	0.9031988571427785	0.0006881419850471894	-2.931308895625856e-05
2011	rcp85	GFDL-ESM2M	BGD	0.9031988571427785	0.005597676493226758	0.0003106152922570625
2011	rcp85	GFDL-ESM2M	BHS	0.9031988571427785	0.015028745309411937	0.0001428497688248779
2011	rcp85	GFDL-ESM2M	BLZ	0.9031988571427785	0.014282186519942041	-0.0003663520783631167
2011	rcp85	GFDL-ESM2M	BRB	0.9031988571427785	0.01575491436034388	-0.0020811943444583583
2011	rcp85	GFDL-ESM2M	CAN	0.9031988571427785	0.002127332592193538	-0.0001410749728512924
2011	rcp85	GFDL-ESM2M	CHN	0.9031988571427785	0.0018811014374287866	-0.00047821830716284505
2011	rcp85	GFDL-ESM2M	CUB	0.9031988571427785	0.008044583449450592	-0.0006025664008356855
2011	rcp85	GFDL-ESM2M	DOM	0.9031988571427785	0.008298073958484357	-0.0009307725933211312
2011	rcp85	GFDL-ESM2M	FJI	0.9031988571427785	0.014766993547149748	0.0003030796180383986
2011	rcp85	GFDL-ESM2M	GTM	0.9031988571427785	0.002191306540555764	7.139073427444448e-05
2011	rcp85	GFDL-ESM2M	HKG	0.9031988571427785	0.026882575985032284	-0.0018146245861295806
2011	rcp85	GFDL-ESM2M	HND	0.9031988571427785	0.004933199134961972	0.00017359555037948192
2011	rcp85	GFDL-ESM2M	HTI	0.9031988571427785	0.010942273957533456	-0.0017212717439712352
2011	rcp85	GFDL-ESM2M	IND	0.9031988571427785	0.0019542810843321294	0.00012114717951218349
2011	rcp85	GFDL-ESM2M	JAM	0.9031988571427785	0.016516610158096214	-0.0009163333668308874
2011	rcp85	GFDL-ESM2M	JPN	0.9031988571427785	0.00988472017415964	-0.003026292519638406
2011	rcp85	GFDL-ESM2M	KHM	0.9031988571427785	0.00104549456951527	-4.910661781062358e-05
2011	rcp85	GFDL-ESM2M	KOR	0.9031988571427785	0.007586354172801353	-0.0013296028162844535
2011	rcp85	GFDL-ESM2M	LAO	0.9031988571427785	0.003952779442424825	-0.00033211117108334883
2011	rcp85	GFDL-ESM2M	LCA	0.9031988571427785	0.013203657338647319	-0.002190313757168737
2011	rcp85	HadGEM2-ES	AUS	0.8835972380954575	0.000692327250900304	-6.969763231772438e-05
2011	rcp85	HadGEM2-ES	BGD	0.8835972380954575	0.005312038978518128	-0.0002678483624894662
2011	rcp85	HadGEM2-ES	BHS	0.8835972380954575	0.013578838252952884	0.0007925603722815822
2011	rcp85	HadGEM2-ES	BLZ	0.8835972380954575	0.011757523484298517	0.0006958720277826457
2011	rcp85	HadGEM2-ES	BRB	0.8835972380954575	0.006711533126890768	0.0005874093095351919
2011	rcp85	HadGEM2-ES	CAN	0.8835972380954575	0.0022088566414833533	1.3717124383210658e-05
2011	rcp85	HadGEM2-ES	CHN	0.8835972380954575	0.0018369418463505432	-0.0002115679531816192
2011	rcp85	HadGEM2-ES	CUB	0.8835972380954575	0.009426442685034475	0.0012750709608006997
2011	rcp85	HadGEM2-ES	DOM	0.8835972380954575	0.005359198237128438	0.0007653008039032431
2011	rcp85	HadGEM2-ES	FJI	0.8835972380954575	0.012980126161450656	-0.0004432879061673574
2011	rcp85	HadGEM2-ES	GTM	0.8835972380954575	0.0016511961281487693	0.0001252528894050178
2011	rcp85	HadGEM2-ES	HKG	0.8835972380954575	0.03075999388401269	-0.001455426198235175
2011	rcp85	HadGEM2-ES	HND	0.8835972380954575	0.004248631957939695	0.0003407827979115159
2011	rcp85	HadGEM2-ES	HTI	0.8835972380954575	0.0071552966579153665	0.0006835702052789586
2011	rcp85	HadGEM2-ES	IND	0.8835972380954575	0.0017925884947924521	-0.0004277715322290044
2011	rcp85	HadGEM2-ES	JAM	0.8835972380954575	0.012192584561617169	0.001012397524598925
2011	rcp85	HadGEM2-ES	JPN	0.8835972380954575	0.009938025232898043	-0.0015301923649761373
2011	rcp85	HadGEM2-ES	KHM	0.8835972380954575	0.0009493398356380093	3.2567652640665986e-05
2011	rcp85	HadGEM2-ES	KOR	0.8835972380954575	0.008723408885097528	0.0003976967343938616
2011	rcp85	HadGEM2-ES	LAO	0.8835972380954575	0.004673766092521968	0.00017820630429542326
2011	rcp85	HadGEM2-ES	LCA	0.8835972380954575	0.005706921990904439	0.000605427453323933
2011	rcp85	IPSL-CM5A-LR	AUS	1.5992177142858552	0.000546961682344896	-1.373814772856851e-05
2011	rcp85	IPSL-CM5A-LR	BGD	1.5992177142858552	0.004337420485662217	-0.0002823337533221993
2011	rcp85	IPSL-CM5A-LR	BHS	1.5992177142858552	0.0181404915677729	-0.00013511586672171078
2011	rcp85	IPSL-CM5A-LR	BLZ	1.5992177142858552	0.0007061732258209826	0.000124780463510085
2011	rcp85	IPSL-CM5A-LR	BRB	1.5992177142858552	0.015415347368050066	-0.0018651293992425675
2011	rcp85	IPSL-CM5A-LR	CAN	1.5992177142858552	0.001945652833619656	-3.2999581096217017e-05
2011	rcp85	IPSL-CM5A-LR	CHN	1.5992177142858552	0.002386201857020405	6.89378059932058e-05
2011	rcp85	IPSL-CM5A-LR	CUB	1.5992177142858552	0.009569328532142906	-0.0005458849218993901
2011	rcp85	IPSL-CM5A-LR	DOM	1.5992177142858552	0.008695226562622893	-0.0010045806808574973
2011	rcp85	IPSL-CM5A-LR	FJI	1.5992177142858552	0.014292644610705695	0.0001587136075233012
2011	rcp85	IPSL-CM5A-LR	GTM	1.5992177142858552	0.0	0.0
2011	rcp85	IPSL-CM5A-LR	HKG	1.5992177142858552	0.024716640975435307	-0.00169762993476613
2011	rcp85	IPSL-CM5A-LR	HND	1.5992177142858552	0.0	0.0
2011	rcp85	IPSL-CM5A-LR	HTI	1.5992177142858552	0.010868069205023296	-0.0015555829699073047
2011	rcp85	IPSL-CM5A-LR	IND	1.5992177142858552	0.0018023031481295283	-0.00010476314836384986
2011	rcp85	IPSL-CM5A-LR	JAM	1.5992177142858552	0.015736196369976075	-0.0010447897953939022
2011	rcp85	IPSL-CM5A-LR	JPN	1.5992177142858552	0.00782156645898825	-0.0008016795611683932
2011	rcp85	IPSL-CM5A-LR	KHM	1.5992177142858552	0.0011551536706239083	-6.857438148849239e-05
2011	rcp85	IPSL-CM5A-LR	KOR	1.5992177142858552	0.009077757671263516	-0.00039304770032330856
2011	rcp85	IPSL-CM5A-LR	LAO	1.5992177142858552	0.004990723255830993	-0.00026629887429049405
2011	rcp85	IPSL-CM5A-LR	LCA	1.5992177142858552	0.012106995574831522	-0.001528804050453665
2011	rcp85	MIROC5	AUS	0.9434158095238505	0.0007237122844797341	-2.7747986131997868e-05
2011	rcp85	MIROC5	BGD	0.9434158095238505	0.005824555211969831	0.0001004854110704845
2011	rcp85	MIROC5	BHS	0.9434158095238505	0.015308622590815363	0.0010930323626377695
2011	rcp85	MIROC5	BLZ	0.9434158095238505	0.010763371397794458	0.0003745543113685395
2011	rcp85	MIROC5	BRB	0.9434158095238505	0.014411759320841988	-0.000906444430886142
2011	rcp85	MIROC5	CAN	0.9434158095238505	0.0005627006681796411	2.9408097753311522e-05
2011	rcp85	MIROC5	CHN	0.9434158095238505	0.0015950806689575005	-0.00010745992477744496
2011	rcp85	MIROC5	CUB	0.9434158095238505	0.008619150445920475	-0.0007384376672423555
2011	rcp85	MIROC5	DOM	0.9434158095238505	0.00800798979779914	0.0008037912799074092
2011	rcp85	MIROC5	FJI	0.9434158095238505	0.015182846066511112	0.002396689561465462
2011	rcp85	MIROC5	GTM	0.9434158095238505	0.0014172361688385637	-9.096977857724628e-05
2011	rcp85	MIROC5	HKG	0.9434158095238505	0.02371458926289758	0.001298174608359572
2011	rcp85	MIROC5	HND	0.9434158095238505	0.0034685500556142657	0.0001421114612695164
2011	rcp85	MIROC5	HTI	0.9434158095238505	0.009816588902688286	0.0008977861849723168
2011	rcp85	MIROC5	IND	0.9434158095238505	0.0020197070643307525	-0.00026687398513885953
2011	rcp85	MIROC5	JAM	0.9434158095238505	0.012736644084463053	-3.930125735469598e-05
2011	rcp85	MIROC5	JPN	0.9434158095238505	0.009602707416575214	-0.0006327629018562102
2011	rcp85	MIROC5	KHM	0.9434158095238505	0.0010466456584170346	-0.0001164039260907206
2011	rcp85	MIROC5	KOR	0.9434158095238505	0.007662042177953498	-0.00046753659419910176
2011	rcp85	MIROC5	LAO	0.9434158095238505	0.004723411008992615	-0.0005454085833685869
2011	rcp85	MIROC5	LCA	0.9434158095238505	0.011496428987140893	-0.0007145343891500297
2012	rcp26	GFDL-ESM2M	AUS	0.9609607619046815	0.0007619984802736002	0.00014487822072725871
2012	rcp26	GFDL-ESM2M	BGD	0.9609607619046815	0.0038220371588352127	6.359234972425033e-05
2012	rcp26	GFDL-ESM2M	BHS	0.9609607619046815	0.016234406096206237	-0.00013829773653574202
2012	rcp26	GFDL-ESM2M	BLZ	0.9609607619046815	0.011276791633297782	0.0011395133006456342
2012	rcp26	GFDL-ESM2M	BRB	0.9609607619046815	0.014673054113064386	0.0017145041278251254
2012	rcp26	GFDL-ESM2M	CAN	0.9609607619046815	0.002120615344237576	0.00022125155093846884
2012	rcp26	GFDL-ESM2M	CHN	0.9609607619046815	0.0019409148183984607	-8.958474383906871e-05
2012	rcp26	GFDL-ESM2M	CUB	0.9609607619046815	0.006787183379844681	0.00018052167404467283
2012	rcp26	GFDL-ESM2M	DOM	0.9609607619046815	0.006525269591819282	0.0008277776483893262
2012	rcp26	GFDL-ESM2M	FJI	0.9609607619046815	0.015926357362410923	0.0026079049858296873
2012	rcp26	GFDL-ESM2M	GTM	0.9609607619046815	0.0022427131019859057	1.5150806580368917e-05
2012	rcp26	GFDL-ESM2M	HKG	0.9609607619046815	0.0269751201747107	0.0001483445064339329
2012	rcp26	GFDL-ESM2M	HND	0.9609607619046815	0.004393591165053105	0.000517284978602722
2012	rcp26	GFDL-ESM2M	HTI	0.9609607619046815	0.010844146898986808	0.001135817896228727
2012	rcp26	GFDL-ESM2M	IND	0.9609607619046815	0.001756763560122347	1.7784685186683234e-05
2012	rcp26	GFDL-ESM2M	JAM	0.9609607619046815	0.015641503041835505	0.0005353278331917915
2012	rcp26	GFDL-ESM2M	JPN	0.9609607619046815	0.009096588002147687	-0.00048608802602203476
2012	rcp26	GFDL-ESM2M	KHM	0.9609607619046815	0.0009804495670510483	1.917472741662699e-05
2012	rcp26	GFDL-ESM2M	KOR	0.9609607619046815	0.007282577751978072	0.0005501067824385539
2012	rcp26	GFDL-ESM2M	LAO	0.9609607619046815	0.004130438554364508	3.1422457812892764e-05
2012	rcp26	GFDL-ESM2M	LCA	0.9609607619046815	0.010842370329710634	0.0007801941880023278
2012	rcp26	HadGEM2-ES	AUS	0.884454380952599	0.0006845527216112093	-2.4839329725882472e-06
2012	rcp26	HadGEM2-ES	BGD	0.884454380952599	0.005302417879246346	0.00036028837700251086
2012	rcp26	HadGEM2-ES	BHS	0.884454380952599	0.013550163207118712	0.0007360747106042835
2012	rcp26	HadGEM2-ES	BLZ	0.884454380952599	0.013579811319226911	0.0017773070092040105
2012	rcp26	HadGEM2-ES	BRB	0.884454380952599	0.006252895999136481	-0.000283115626193211
2012	rcp26	HadGEM2-ES	CAN	0.884454380952599	0.001822836724324317	9.02475161274078e-05
2012	rcp26	HadGEM2-ES	CHN	0.884454380952599	0.00169500706511614	-5.066065267590259e-05
2012	rcp26	HadGEM2-ES	CUB	0.884454380952599	0.008377182896714143	-9.882301596837641e-05
2012	rcp26	HadGEM2-ES	DOM	0.884454380952599	0.006582079223655387	0.00042965159528858803
2012	rcp26	HadGEM2-ES	FJI	0.884454380952599	0.014465976526590507	-0.0015190287117885582
2012	rcp26	HadGEM2-ES	GTM	0.884454380952599	0.0017765074154465622	0.0001507429065359329
2012	rcp26	HadGEM2-ES	HKG	0.884454380952599	0.0279136337243615	0.002262935615731619
2012	rcp26	HadGEM2-ES	HND	0.884454380952599	0.004781741419839498	4.50658778208793e-05
2012	rcp26	HadGEM2-ES	HTI	0.884454380952599	0.007930952652956538	0.00019294788225209946
2012	rcp26	HadGEM2-ES	IND	0.884454380952599	0.0018408711223756608	-7.76405057564632e-06
2012	rcp26	HadGEM2-ES	JAM	0.884454380952599	0.0132955652355803	0.000599516909328236
2012	rcp26	HadGEM2-ES	JPN	0.884454380952599	0.008655796113373797	-0.00025910274327569857
2012	rcp26	HadGEM2-ES	KHM	0.884454380952599	0.0011225277172138763	-5.5763670385995103e-05
2012	rcp26	HadGEM2-ES	KOR	0.884454380952599	0.008491725650954948	-0.0002854804150093783
2012	rcp26	HadGEM2-ES	LAO	0.884454380952599	0.005145440138615996	-0.00018957821369627653
2012	rcp26	HadGEM2-ES	LCA	0.884454380952599	0.006240069059156533	0.0001798210729802058
2012	rcp26	IPSL-CM5A-LR	AUS	1.6190272380953843	0.0005841874653813852	1.2935009154829236e-05
2012	rcp26	IPSL-CM5A-LR	BGD	1.6190272380953843	0.004285656279216011	-0.0013182308378542097
2012	rcp26	IPSL-CM5A-LR	BHS	1.6190272380953843	0.01814612076751666	-0.0019328534963439343
2012	rcp26	IPSL-CM5A-LR	BLZ	1.6190272380953843	0.0028157537361033916	0.00043148595044188194
2012	rcp26	IPSL-CM5A-LR	BRB	1.6190272380953843	0.015045706270543063	-0.0034068047287389787
2012	rcp26	IPSL-CM5A-LR	CAN	1.6190272380953843	0.0027548237510721385	-0.00027588683388993414
2012	rcp26	IPSL-CM5A-LR	CHN	1.6190272380953843	0.0023938616234630014	-0.00036089259053017714
2012	rcp26	IPSL-CM5A-LR	CUB	1.6190272380953843	0.010769460209183481	-0.002367638203905874
2012	rcp26	IPSL-CM5A-LR	DOM	1.6190272380953843	0.007172672954498154	-0.0005361797120241828
2012	rcp26	IPSL-CM5A-LR	FJI	1.6190272380953843	0.012876188342553888	0.0014789119550851736
2012	rcp26	IPSL-CM5A-LR	GTM	1.6190272380953843	4.6518508437972435e-06	2.3259254218986217e-06
2012	rcp26	IPSL-CM5A-LR	HKG	1.6190272380953843	0.021232382748774092	-0.0012648405189655985
2012	rcp26	IPSL-CM5A-LR	HND	1.6190272380953843	0.00024076360100276368	2.6049163623648587e-05
2012	rcp26	IPSL-CM5A-LR	HTI	1.6190272380953843	0.011619917388293165	-0.0020086897699691363
2012	rcp26	IPSL-CM5A-LR	IND	1.6190272380953843	0.0022610089450709014	-0.0006293215516828313
2012	rcp26	IPSL-CM5A-LR	JAM	1.6190272380953843	0.015030942668563512	-0.0008883809807990971
2012	rcp26	IPSL-CM5A-LR	JPN	1.6190272380953843	0.008896305453318955	-0.0011956629798930743
2012	rcp26	IPSL-CM5A-LR	KHM	1.6190272380953843	0.0012654279419662177	6.725536402599495e-05
2012	rcp26	IPSL-CM5A-LR	KOR	1.6190272380953843	0.007736273132796418	-0.000884444645563631
2012	rcp26	IPSL-CM5A-LR	LAO	1.6190272380953843	0.005273150495056046	0.00015187648261969725
2012	rcp26	IPSL-CM5A-LR	LCA	1.6190272380953843	0.012070613529253552	-0.0027383109486458818
2012	rcp26	MIROC5	AUS	0.9650824761905163	0.0008288746682642728	-9.301104900996928e-05
2012	rcp26	MIROC5	BGD	0.9650824761905163	0.004567918559339716	0.0001580475312104501
2012	rcp26	MIROC5	BHS	0.9650824761905163	0.01507997054968295	0.00026452295673046926
2012	rcp26	MIROC5	BLZ	0.9650824761905163	0.011556515331552969	-0.00040624423847413545
2012	rcp26	MIROC5	BRB	0.9650824761905163	0.014756066638764245	0.0013320969477496002
2012	rcp26	MIROC5	CAN	0.9650824761905163	0.0009127025733178674	5.625588551558876e-05
2012	rcp26	MIROC5	CHN	0.9650824761905163	0.0016781924203475261	-0.00011809426230345311
2012	rcp26	MIROC5	CUB	0.9650824761905163	0.008617046296245535	0.0001021389137705114
2012	rcp26	MIROC5	DOM	0.9650824761905163	0.008590875923673403	0.0004125183025124263
2012	rcp26	MIROC5	FJI	0.9650824761905163	0.013285301328741301	0.0011362473300920621
2012	rcp26	MIROC5	GTM	0.9650824761905163	0.0014575365019910158	-8.117572782427004e-05
2012	rcp26	MIROC5	HKG	0.9650824761905163	0.030319977984067718	0.0035809481363250437
2012	rcp26	MIROC5	HND	0.9650824761905163	0.003946773386165418	-8.462869395834641e-05
2012	rcp26	MIROC5	HTI	0.9650824761905163	0.010974284325821423	0.0011333270654581315
2012	rcp26	MIROC5	IND	0.9650824761905163	0.001546183806060029	-0.0002971898307121507
2012	rcp26	MIROC5	JAM	0.9650824761905163	0.012941898970600328	0.00022128469017453946
2012	rcp26	MIROC5	JPN	0.9650824761905163	0.009874453539543011	-0.0010800559090589365
2012	rcp26	MIROC5	KHM	0.9650824761905163	0.0012630967482329366	-4.243643651112241e-05
2012	rcp26	MIROC5	KOR	0.9650824761905163	0.009349031467293371	8.565705449725377e-05
2012	rcp26	MIROC5	LAO	0.9650824761905163	0.004622971519026032	-0.0003126231310809117
2012	rcp26	MIROC5	LCA	0.9650824761905163	0.012760907013391122	0.0006592346206088767
2012	rcp60	GFDL-ESM2M	AUS	0.9115321904761122	0.0008490377406185887	7.474864292132211e-06
2012	rcp60	GFDL-ESM2M	BGD	0.9115321904761122	0.004859547043099567	4.8765944026828156e-05
2012	rcp60	GFDL-ESM2M	BHS	0.9115321904761122	0.01436329565592262	-0.00040498264891451275
2012	rcp60	GFDL-ESM2M	BLZ	0.9115321904761122	0.012655481730647601	-7.250068855807045e-05
2012	rcp60	GFDL-ESM2M	BRB	0.9115321904761122	0.012866000968430451	0.00018652980147208873
2012	rcp60	GFDL-ESM2M	CAN	0.9115321904761122	0.0016704192796413158	4.3129622408139825e-05
2012	rcp60	GFDL-ESM2M	CHN	0.9115321904761122	0.0017378814590965973	-0.0001165524116230505
2012	rcp60	GFDL-ESM2M	CUB	0.9115321904761122	0.008156181241557318	-0.00029887946581571255
2012	rcp60	GFDL-ESM2M	DOM	0.9115321904761122	0.007820870495667058	-8.54116563928514e-05
2012	rcp60	GFDL-ESM2M	FJI	0.9115321904761122	0.012296592145995613	-0.0007639035632370319
2012	rcp60	GFDL-ESM2M	GTM	0.9115321904761122	0.0025935095205736934	8.841054116326766e-05
2012	rcp60	GFDL-ESM2M	HKG	0.9115321904761122	0.027561416300288855	0.0002499212539086122
2012	rcp60	GFDL-ESM2M	HND	0.9115321904761122	0.004444925093003321	0.0003782065072364853
2012	rcp60	GFDL-ESM2M	HTI	0.9115321904761122	0.010418613434236612	-0.0002182067068166875
2012	rcp60	GFDL-ESM2M	IND	0.9115321904761122	0.001663753827397209	-0.00029308773033843045
2012	rcp60	GFDL-ESM2M	JAM	0.9115321904761122	0.015819245747159615	0.0004440995419925887
2012	rcp60	GFDL-ESM2M	JPN	0.9115321904761122	0.008765864706762064	-0.0007461841817523382
2012	rcp60	GFDL-ESM2M	KHM	0.9115321904761122	0.0012224458719651125	-4.818846058083048e-05
2012	rcp60	GFDL-ESM2M	KOR	0.9115321904761122	0.007778142010525875	-0.0006695748602567862
2012	rcp60	GFDL-ESM2M	LAO	0.9115321904761122	0.004343643303078116	-9.500215370213073e-05
2012	rcp60	GFDL-ESM2M	LCA	0.9115321904761122	0.011365160369944156	9.40141666434741e-05
2012	rcp60	HadGEM2-ES	AUS	0.8751210476192698	0.0007166962199004164	9.285186518052374e-05
2012	rcp60	HadGEM2-ES	BGD	0.8751210476192698	0.005305977427227914	-0.0006315409976201361
2012	rcp60	HadGEM2-ES	BHS	0.8751210476192698	0.014859460516372585	-0.0009534132270282111
2012	rcp60	HadGEM2-ES	BLZ	0.8751210476192698	0.011897174566947825	-0.0005773935118672498
2012	rcp60	HadGEM2-ES	BRB	0.8751210476192698	0.004844144996488285	9.526350949356013e-05
2012	rcp60	HadGEM2-ES	CAN	0.8751210476192698	0.0019139390753718844	-0.0002734253822482615
2012	rcp60	HadGEM2-ES	CHN	0.8751210476192698	0.0016863799818933973	-0.0002379103477274977
2012	rcp60	HadGEM2-ES	CUB	0.8751210476192698	0.00966660962751223	-0.0001347176159036895
2012	rcp60	HadGEM2-ES	DOM	0.8751210476192698	0.004132583719377854	0.00020100459773197748
2012	rcp60	HadGEM2-ES	FJI	0.8751210476192698	0.015978559277890846	0.0005793503525704574
2012	rcp60	HadGEM2-ES	GTM	0.8751210476192698	0.001605730419674645	-7.175158585993863e-05
2012	rcp60	HadGEM2-ES	HKG	0.8751210476192698	0.023459749853862233	-0.0020294030965510275
2012	rcp60	HadGEM2-ES	HND	0.8751210476192698	0.004784796019085567	0.0001190620465780863
2012	rcp60	HadGEM2-ES	HTI	0.8751210476192698	0.008298657153480446	0.00018742772741328108
2012	rcp60	HadGEM2-ES	IND	0.8751210476192698	0.0018703127844910167	-0.000521747517083927
2012	rcp60	HadGEM2-ES	JAM	0.8751210476192698	0.012377054508136328	-0.0011542790914085138
2012	rcp60	HadGEM2-ES	JPN	0.8751210476192698	0.010098265440010433	0.0001183749841680219
2012	rcp60	HadGEM2-ES	KHM	0.8751210476192698	0.0010446004863668066	6.920777744939385e-05
2012	rcp60	HadGEM2-ES	KOR	0.8751210476192698	0.008089806559545417	0.00037184310222943234
2012	rcp60	HadGEM2-ES	LAO	0.8751210476192698	0.004390748854523771	-8.019559898271881e-05
2012	rcp60	HadGEM2-ES	LCA	0.8751210476192698	0.0036801802364110955	-1.0183388518115555e-05
2012	rcp60	IPSL-CM5A-LR	AUS	1.583027238095388	0.0006623039645192459	1.5055947714757946e-05
2012	rcp60	IPSL-CM5A-LR	BGD	1.583027238095388	0.005089852772553885	-0.00032112150179559006
2012	rcp60	IPSL-CM5A-LR	BHS	1.583027238095388	0.014313289486685274	-0.0011930767820122002
2012	rcp60	IPSL-CM5A-LR	BLZ	1.583027238095388	0.0	0.0
2012	rcp60	IPSL-CM5A-LR	BRB	1.583027238095388	0.016767652339873793	-0.0021245338629897717
2012	rcp60	IPSL-CM5A-LR	CAN	1.583027238095388	0.0019067876802424815	-8.81917556783922e-05
2012	rcp60	IPSL-CM5A-LR	CHN	1.583027238095388	0.0026204395546795753	-0.00022443956974626416
2012	rcp60	IPSL-CM5A-LR	CUB	1.583027238095388	0.01005545113129909	-0.0003981031208801795
2012	rcp60	IPSL-CM5A-LR	DOM	1.583027238095388	0.008424223086055014	-0.0009278252045662537
2012	rcp60	IPSL-CM5A-LR	FJI	1.583027238095388	0.01495935370808067	0.002351377910344639
2012	rcp60	IPSL-CM5A-LR	GTM	1.583027238095388	0.0	0.0
2012	rcp60	IPSL-CM5A-LR	HKG	1.583027238095388	0.03101717391308465	-0.000610196025632101
2012	rcp60	IPSL-CM5A-LR	HND	1.583027238095388	0.0	0.0
2012	rcp60	IPSL-CM5A-LR	HTI	1.583027238095388	0.013347320920326214	-0.00042003009126485467
2012	rcp60	IPSL-CM5A-LR	IND	1.583027238095388	0.0022096748939087647	-0.00018007481816975342
2012	rcp60	IPSL-CM5A-LR	JAM	1.583027238095388	0.01602572231123492	-0.0002770749555725438
2012	rcp60	IPSL-CM5A-LR	JPN	1.583027238095388	0.008437898934988195	-0.000821442061935865
2012	rcp60	IPSL-CM5A-LR	KHM	1.583027238095388	0.0012337193505230798	-2.1934646863526865e-05
2012	rcp60	IPSL-CM5A-LR	KOR	1.583027238095388	0.007785849712887137	-0.0004593340496255474
2012	rcp60	IPSL-CM5A-LR	LAO	1.583027238095388	0.004079961450581223	-0.00026067169604789627
2012	rcp60	IPSL-CM5A-LR	LCA	1.583027238095388	0.01305569088963916	-0.0019276155002543628
2012	rcp60	MIROC5	AUS	0.9126062857143269	0.0006508251318587222	6.59987745924156e-05
2012	rcp60	MIROC5	BGD	0.9126062857143269	0.006037431736473146	-0.0003213521120045083
2012	rcp60	MIROC5	BHS	0.9126062857143269	0.014402856239803075	0.0004623092452491085
2012	rcp60	MIROC5	BLZ	0.9126062857143269	0.010095647179322424	-9.074246584473431e-05
2012	rcp60	MIROC5	BRB	0.9126062857143269	0.011490301545414899	0.0007698692229530543
2012	rcp60	MIROC5	CAN	0.9126062857143269	0.0007330955944214218	6.874722619668725e-05
2012	rcp60	MIROC5	CHN	0.9126062857143269	0.0016637647158288605	-0.0002208594618375831
2012	rcp60	MIROC5	CUB	0.9126062857143269	0.008912610234879267	-0.0005292585651117065
2012	rcp60	MIROC5	DOM	0.9126062857143269	0.00789919238564144	0.0001145116182754266
2012	rcp60	MIROC5	FJI	0.9126062857143269	0.01293523690350629	0.0007472050537252373
2012	rcp60	MIROC5	GTM	0.9126062857143269	0.0015257953416796463	2.0492381225560986e-05
2012	rcp60	MIROC5	HKG	0.9126062857143269	0.028511373607379594	0.0005298638561375361
2012	rcp60	MIROC5	HND	0.9126062857143269	0.003349559669232435	7.089452695119357e-05
2012	rcp60	MIROC5	HTI	0.9126062857143269	0.008938348213987637	0.00032498236705880493
2012	rcp60	MIROC5	IND	0.9126062857143269	0.0020540549662525346	-0.0005000971333290168
2012	rcp60	MIROC5	JAM	0.9126062857143269	0.011632924088285035	0.00026991565421948535
2012	rcp60	MIROC5	JPN	0.9126062857143269	0.011008748430959244	-0.0003665861039566865
2012	rcp60	MIROC5	KHM	0.9126062857143269	0.0011984583595464082	-0.0001261099286521383
2012	rcp60	MIROC5	KOR	0.9126062857143269	0.007468523309416948	1.3314916668905443e-05
2012	rcp60	MIROC5	LAO	0.9126062857143269	0.004061732737041206	-0.0002914100537979962
2012	rcp60	MIROC5	LCA	0.9126062857143269	0.010405979558433049	0.00032982105355920145
2012	rcp85	GFDL-ESM2M	AUS	0.9215798095237292	0.0007678968231248695	-0.00010361009183420486
2012	rcp85	GFDL-ESM2M	BGD	0.9215798095237292	0.0050222970433088515	-8.190350512361127e-05
2012	rcp85	GFDL-ESM2M	BHS	0.9215798095237292	0.0159463720000346	0.0015630329802127367
2012	rcp85	GFDL-ESM2M	BLZ	0.9215798095237292	0.011527279895063	0.0007125582107458174
2012	rcp85	GFDL-ESM2M	BRB	0.9215798095237292	0.014289798756792538	0.003026418627186531
2012	rcp85	GFDL-ESM2M	CAN	0.9215798095237292	0.0022530699149959487	0.00011251064707721041
2012	rcp85	GFDL-ESM2M	CHN	0.9215798095237292	0.0016804973207433297	0.0007109979717304595
2012	rcp85	GFDL-ESM2M	CUB	0.9215798095237292	0.007406585711688016	0.0015608434564098712
2012	rcp85	GFDL-ESM2M	DOM	0.9215798095237292	0.006974326254649617	0.0005841023899570616
2012	rcp85	GFDL-ESM2M	FJI	0.9215798095237292	0.012434853096721613	0.0009801597694703
2012	rcp85	GFDL-ESM2M	GTM	0.9215798095237292	0.00223508241369911	0.00012121930071118555
2012	rcp85	GFDL-ESM2M	HKG	0.9215798095237292	0.025455550914302575	0.005570061755927528
2012	rcp85	GFDL-ESM2M	HND	0.9215798095237292	0.004449215196353187	0.00067963965682074
2012	rcp85	GFDL-ESM2M	HTI	0.9215798095237292	0.011330845671536726	0.001969253544372859
2012	rcp85	GFDL-ESM2M	IND	0.9215798095237292	0.0018004209015816976	0.00011442820052320012
2012	rcp85	GFDL-ESM2M	JAM	0.9215798095237292	0.01449542876795069	0.002786214705285704
2012	rcp85	GFDL-ESM2M	JPN	0.9215798095237292	0.007606577638252204	0.0029187386431595904
2012	rcp85	GFDL-ESM2M	KHM	0.9215798095237292	0.0010824932246781037	-2.0264691134181604e-05
2012	rcp85	GFDL-ESM2M	KOR	0.9215798095237292	0.006230443452968594	0.002726962517804297
2012	rcp85	GFDL-ESM2M	LAO	0.9215798095237292	0.004358544045361654	4.8955556155718966e-05
2012	rcp85	GFDL-ESM2M	LCA	0.9215798095237292	0.011729684929379196	0.0028456848666615947
2012	rcp85	HadGEM2-ES	AUS	0.9269305714287893	0.0007443212983707616	-2.3515724453161788e-05
2012	rcp85	HadGEM2-ES	BGD	0.9269305714287893	0.005761492251560516	4.441484250427077e-06
2012	rcp85	HadGEM2-ES	BHS	0.9269305714287893	0.012899340844231494	-3.800818386327787e-05
2012	rcp85	HadGEM2-ES	BLZ	0.9269305714287893	0.011134085509737685	0.0001711317044008
2012	rcp85	HadGEM2-ES	BRB	0.9269305714287893	0.0064596536217034935	0.00021702399903527052
2012	rcp85	HadGEM2-ES	CAN	0.9269305714287893	0.0022616642499458384	-0.00015994648222548063
2012	rcp85	HadGEM2-ES	CHN	0.9269305714287893	0.0017601760273978089	-2.647030182895946e-05
2012	rcp85	HadGEM2-ES	CUB	0.9269305714287893	0.00881131139094844	0.0008076515523492637
2012	rcp85	HadGEM2-ES	DOM	0.9269305714287893	0.005024669082275299	-0.00021977783903383155
2012	rcp85	HadGEM2-ES	FJI	0.9269305714287893	0.01535652766874077	-0.001458430051489715
2012	rcp85	HadGEM2-ES	GTM	0.9269305714287893	0.0018490125703762186	-5.2094419213552685e-05
2012	rcp85	HadGEM2-ES	HKG	0.9269305714287893	0.02565320509321082	0.00035871498762228213
2012	rcp85	HadGEM2-ES	HND	0.9269305714287893	0.0038202817890458526	0.000113746993602605
2012	rcp85	HadGEM2-ES	HTI	0.9269305714287893	0.0062815329546029135	0.0004101519965410854
2012	rcp85	HadGEM2-ES	IND	0.9269305714287893	0.0019473247684263	-7.824259211455895e-05
2012	rcp85	HadGEM2-ES	JAM	0.9269305714287893	0.010795747343816678	0.0002246189591376649
2012	rcp85	HadGEM2-ES	JPN	0.9269305714287893	0.010499434437387531	0.00026689841836484126
2012	rcp85	HadGEM2-ES	KHM	0.9269305714287893	0.0011479354061058227	-0.00015309786702856615
2012	rcp85	HadGEM2-ES	KOR	0.9269305714287893	0.00915963393747429	5.507946247578985e-05
2012	rcp85	HadGEM2-ES	LAO	0.9269305714287893	0.005128046189847485	-0.0005017208389845483
2012	rcp85	HadGEM2-ES	LCA	0.9269305714287893	0.005247136320663251	0.00020291159319329424
2012	rcp85	IPSL-CM5A-LR	AUS	1.6192653333334739	0.0007995351637046837	6.496226976737972e-05
2012	rcp85	IPSL-CM5A-LR	BGD	1.6192653333334739	0.004326486188042411	-0.00010438293846976835
2012	rcp85	IPSL-CM5A-LR	BHS	1.6192653333334739	0.017313308540458303	0.00012474868811973312
2012	rcp85	IPSL-CM5A-LR	BLZ	1.6192653333334739	0.0007899645965742056	-6.444038833487814e-05
2012	rcp85	IPSL-CM5A-LR	BRB	1.6192653333334739	0.01395726840681675	-0.0016789854532612723
2012	rcp85	IPSL-CM5A-LR	CAN	1.6192653333334739	0.0021637899893700244	5.856064069319775e-05
2012	rcp85	IPSL-CM5A-LR	CHN	1.6192653333334739	0.0025902058220523038	-7.509417505919354e-05
2012	rcp85	IPSL-CM5A-LR	CUB	1.6192653333334739	0.009475730054415606	-0.0008697222731231971
2012	rcp85	IPSL-CM5A-LR	DOM	1.6192653333334739	0.008558132899177465	-0.0009387625645888673
2012	rcp85	IPSL-CM5A-LR	FJI	1.6192653333334739	0.015167385443374523	-0.00017060427958084717
2012	rcp85	IPSL-CM5A-LR	GTM	1.6192653333334739	0.0	0.0
2012	rcp85	IPSL-CM5A-LR	HKG	1.6192653333334739	0.025811482151780828	-0.0014449897482610658
2012	rcp85	IPSL-CM5A-LR	HND	1.6192653333334739	0.0	0.0
2012	rcp85	IPSL-CM5A-LR	HTI	1.6192653333334739	0.011040020255473033	-0.002155608834902385
2012	rcp85	IPSL-CM5A-LR	IND	1.6192653333334739	0.0022019720617398814	-7.25217017518491e-05
2012	rcp85	IPSL-CM5A-LR	JAM	1.6192653333334739	0.013197662665242612	-0.0005591131093544803
2012	rcp85	IPSL-CM5A-LR	JPN	1.6192653333334739	0.008800841131939286	-0.0002299311537648
2012	rcp85	IPSL-CM5A-LR	KHM	1.6192653333334739	0.0010942496897294698	-0.00017416365963755735
2012	rcp85	IPSL-CM5A-LR	KOR	1.6192653333334739	0.007353604497638938	-0.00014191900269634218
2012	rcp85	IPSL-CM5A-LR	LAO	1.6192653333334739	0.004899542978114945	-0.0007116542915933615
2012	rcp85	IPSL-CM5A-LR	LCA	1.6192653333334739	0.011780595090894993	-0.0015007204575780515
2012	rcp85	MIROC5	AUS	0.9707015238095636	0.000776784483296508	-3.3223284317995176e-06
2012	rcp85	MIROC5	BGD	0.9707015238095636	0.00669288038965926	0.00032681081977831454
2012	rcp85	MIROC5	BHS	0.9707015238095636	0.013289748116435296	-0.0004887749340043751
2012	rcp85	MIROC5	BLZ	0.9707015238095636	0.00993712567498142	0.00036792075847959975
2012	rcp85	MIROC5	BRB	0.9707015238095636	0.013350761433642666	0.00046046656064491947
2012	rcp85	MIROC5	CAN	0.9707015238095636	0.0005984604543268876	-9.727075485685982e-05
2012	rcp85	MIROC5	CHN	0.9707015238095636	0.0016320513827333613	-0.0001156756117672453
2012	rcp85	MIROC5	CUB	0.9707015238095636	0.008402340428177373	0.0007627465358578498
2012	rcp85	MIROC5	DOM	0.9707015238095636	0.008254019752037278	0.0005601732472108518
2012	rcp85	MIROC5	FJI	0.9707015238095636	0.014737919614974653	0.0041994028899220645
2012	rcp85	MIROC5	GTM	0.9707015238095636	0.0014904491800857202	3.338996612113409e-05
2012	rcp85	MIROC5	HKG	0.9707015238095636	0.027737247074639308	0.0015753853074074895
2012	rcp85	MIROC5	HND	0.9707015238095636	0.0033362749020446943	0.0003779129395938799
2012	rcp85	MIROC5	HTI	0.9707015238095636	0.009166150717530179	0.000694442441029904
2012	rcp85	MIROC5	IND	0.9707015238095636	0.0018177073990786573	3.148355629727242e-05
2012	rcp85	MIROC5	JAM	0.9707015238095636	0.010597196172121298	0.001674758585627834
2012	rcp85	MIROC5	JPN	0.9707015238095636	0.010869970929420117	0.00018360892954017317
2012	rcp85	MIROC5	KHM	0.9707015238095636	0.0010238069847716808	-0.00019808774642780423
2012	rcp85	MIROC5	KOR	0.9707015238095636	0.008307275702298363	-0.0005178658191688119
2012	rcp85	MIROC5	LAO	0.9707015238095636	0.00518124645710394	-0.00022302134538060574
2012	rcp85	MIROC5	LCA	0.9707015238095636	0.011120770416580876	0.000440982595701521
2013	rcp26	GFDL-ESM2M	AUS	0.9694845714284896	0.0008585857565482913	2.0008521357926925e-05
2013	rcp26	GFDL-ESM2M	BGD	0.9694845714284896	0.004976872619660105	-0.00016862764969602265
2013	rcp26	GFDL-ESM2M	BHS	0.9694845714284896	0.013123884419906926	0.0027954292472977217
2013	rcp26	GFDL-ESM2M	BLZ	0.9694845714284896	0.011897331391403764	0.0009428241084994886
2013	rcp26	GFDL-ESM2M	BRB	0.9694845714284896	0.015017826087066127	0.0038565447038474998
2013	rcp26	GFDL-ESM2M	CAN	0.9694845714284896	0.002017502887979859	8.204170354381168e-05
2013	rcp26	GFDL-ESM2M	CHN	0.9694845714284896	0.0018431665193036017	0.000583367026190702
2013	rcp26	GFDL-ESM2M	CUB	0.9694845714284896	0.007270169862068752	0.0017850543527889707
2013	rcp26	GFDL-ESM2M	DOM	0.9694845714284896	0.007881219849469902	0.0012714902750934642
2013	rcp26	GFDL-ESM2M	FJI	0.9694845714284896	0.013019914168648259	-0.0022275031131693125
2013	rcp26	GFDL-ESM2M	GTM	0.9694845714284896	0.001991715259177207	0.00017032947770158493
2013	rcp26	GFDL-ESM2M	HKG	0.9694845714284896	0.025937881448228256	0.0051379181739793734
2013	rcp26	GFDL-ESM2M	HND	0.9694845714284896	0.004177307124706651	0.0007918039806477891
2013	rcp26	GFDL-ESM2M	HTI	0.9694845714284896	0.01088391166659547	0.002784036579913812
2013	rcp26	GFDL-ESM2M	IND	0.9694845714284896	0.002190159513259664	-2.52530088425784e-05
2013	rcp26	GFDL-ESM2M	JAM	0.9694845714284896	0.01836106732626351	0.0034731902236709382
2013	rcp26	GFDL-ESM2M	JPN	0.9694845714284896	0.009792619063526041	0.0028374699264189975
2013	rcp26	GFDL-ESM2M	KHM	0.9694845714284896	0.001178031805825289	-0.00018222848269267833
2013	rcp26	GFDL-ESM2M	KOR	0.9694845714284896	0.007031783844108815	0.0016021248990996145
2013	rcp26	GFDL-ESM2M	LAO	0.9694845714284896	0.004116239253394435	-0.0003760715725834847
2013	rcp26	GFDL-ESM2M	LCA	0.9694845714284896	0.010327126514288418	0.003455773113888114
2013	rcp26	HadGEM2-ES	AUS	0.9238353333335513	0.0006249852779278892	0.00010340948436018286
2013	rcp26	HadGEM2-ES	BGD	0.9238353333335513	0.005456321101483043	-0.00018499702321660583
2013	rcp26	HadGEM2-ES	BHS	0.9238353333335513	0.013724001738810084	0.001049962813160347
2013	rcp26	HadGEM2-ES	BLZ	0.9238353333335513	0.015318786307424559	0.001978125064274557
2013	rcp26	HadGEM2-ES	BRB	0.9238353333335513	0.0060065091530971705	0.000540355952520256
2013	rcp26	HadGEM2-ES	CAN	0.9238353333335513	0.0019525373413290192	6.55971133093076e-05
2013	rcp26	HadGEM2-ES	CHN	0.9238353333335513	0.0017118717533031501	-0.0002767108784174854
2013	rcp26	HadGEM2-ES	CUB	0.9238353333335513	0.008407630541051151	0.0005059219109743132
2013	rcp26	HadGEM2-ES	DOM	0.9238353333335513	0.006209134748184477	0.0005292996897475664
2013	rcp26	HadGEM2-ES	FJI	0.9238353333335513	0.019260598737694635	0.001490333559322387
2013	rcp26	HadGEM2-ES	GTM	0.9238353333335513	0.0019621784348084178	0.00011607791991963555
2013	rcp26	HadGEM2-ES	HKG	0.9238353333335513	0.02813484452229444	0.0008723366524613883
2013	rcp26	HadGEM2-ES	HND	0.9238353333335513	0.005412991480026835	0.00026438767774185183
2013	rcp26	HadGEM2-ES	HTI	0.9238353333335513	0.008853116592037339	0.00037303386560822143
2013	rcp26	HadGEM2-ES	IND	0.9238353333335513	0.0019347091974676192	-0.0003560785162349978
2013	rcp26	HadGEM2-ES	JAM	0.9238353333335513	0.014257168118212201	2.9918226703065046e-05
2013	rcp26	HadGEM2-ES	JPN	0.9238353333335513	0.008429575804743475	-0.0015218344865139803
2013	rcp26	HadGEM2-ES	KHM	0.9238353333335513	0.0011044308302689985	0.00024159599653309985
2013	rcp26	HadGEM2-ES	KOR	0.9238353333335513	0.0078078742158968345	0.0003017492375602627
2013	rcp26	HadGEM2-ES	LAO	0.9238353333335513	0.004974846954889886	0.0004102145545830198
2013	rcp26	HadGEM2-ES	LCA	0.9238353333335513	0.006367198026582659	0.0006005147496422954
2013	rcp26	IPSL-CM5A-LR	AUS	1.6532177142858613	0.0005836313320505288	1.6760684331065551e-06
2013	rcp26	IPSL-CM5A-LR	BGD	1.6532177142858613	0.005182143245856477	-0.0009211941815700501
2013	rcp26	IPSL-CM5A-LR	BHS	1.6532177142858613	0.014440870321841524	-0.0017116134600773116
2013	rcp26	IPSL-CM5A-LR	BLZ	1.6532177142858613	0.002671069785685945	-0.0004252567086428753
2013	rcp26	IPSL-CM5A-LR	BRB	1.6532177142858613	0.01596642869589015	-0.002951891103490767
2013	rcp26	IPSL-CM5A-LR	CAN	1.6532177142858613	0.0021947689325175768	-1.0162824616369629e-05
2013	rcp26	IPSL-CM5A-LR	CHN	1.6532177142858613	0.0023623452319961897	3.901949784192106e-06
2013	rcp26	IPSL-CM5A-LR	CUB	1.6532177142858613	0.009640362528423294	0.00021404243253719422
2013	rcp26	IPSL-CM5A-LR	DOM	1.6532177142858613	0.00858252346606344	-0.0010196638992562418
2013	rcp26	IPSL-CM5A-LR	FJI	1.6532177142858613	0.012868843764210321	0.0002968428901569133
2013	rcp26	IPSL-CM5A-LR	GTM	1.6532177142858613	6.066496906836357e-06	-2.1917021099512367e-06
2013	rcp26	IPSL-CM5A-LR	HKG	1.6532177142858613	0.028162866218439102	-0.0009500622400907517
2013	rcp26	IPSL-CM5A-LR	HND	1.6532177142858613	0.00025965957101787743	-0.00012562689196336538
2013	rcp26	IPSL-CM5A-LR	HTI	1.6532177142858613	0.013626754402382903	-0.0009891444715570473
2013	rcp26	IPSL-CM5A-LR	IND	1.6532177142858613	0.002098774458462525	-0.0005235149484454767
2013	rcp26	IPSL-CM5A-LR	JAM	1.6532177142858613	0.0142312856389031	0.000131267791229326
2013	rcp26	IPSL-CM5A-LR	JPN	1.6532177142858613	0.008620980856806836	-0.0008688557876216387
2013	rcp26	IPSL-CM5A-LR	KHM	1.6532177142858613	0.0010852862017250694	0.0001084230800059353
2013	rcp26	IPSL-CM5A-LR	KOR	1.6532177142858613	0.008176916837580546	-0.0009976136082380951
2013	rcp26	IPSL-CM5A-LR	LAO	1.6532177142858613	0.005443778072500292	0.00045140585305262896
2013	rcp26	IPSL-CM5A-LR	LCA	1.6532177142858613	0.013051395546811617	-0.0021232589925226013
2013	rcp26	MIROC5	AUS	0.9962253333333733	0.0006697407819502358	-5.957282645163432e-05
2013	rcp26	MIROC5	BGD	0.9962253333333733	0.004953696589439922	-0.00020443466901648747
2013	rcp26	MIROC5	BHS	0.9962253333333733	0.013589510753625522	0.0008917973367126007
2013	rcp26	MIROC5	BLZ	0.9962253333333733	0.010354795020190745	0.00048190582284796677
2013	rcp26	MIROC5	BRB	0.9962253333333733	0.01495719757733624	0.0018195395048114858
2013	rcp26	MIROC5	CAN	0.9962253333333733	0.0008065530284299888	2.396467680278267e-05
2013	rcp26	MIROC5	CHN	0.9962253333333733	0.0016107438601554644	-0.00032255103434611864
2013	rcp26	MIROC5	CUB	0.9962253333333733	0.009368400444030887	0.0003575830774281059
2013	rcp26	MIROC5	DOM	0.9962253333333733	0.008238625055198488	0.0008611578062818954
2013	rcp26	MIROC5	FJI	0.9962253333333733	0.014356713032235686	0.0018784189860079153
2013	rcp26	MIROC5	GTM	0.9962253333333733	0.0015079850222829622	0.00012163567930239231
2013	rcp26	MIROC5	HKG	0.9962253333333733	0.023280579555356645	-0.0005396597268690906
2013	rcp26	MIROC5	HND	0.9962253333333733	0.003783165422981969	8.516500976387602e-05
2013	rcp26	MIROC5	HTI	0.9962253333333733	0.01035600079703877	0.0002692497669102229
2013	rcp26	MIROC5	IND	0.9962253333333733	0.0016639608139956082	-0.00021101802485606365
2013	rcp26	MIROC5	JAM	0.9962253333333733	0.012727191781042198	0.0010245679798152182
2013	rcp26	MIROC5	JPN	0.9962253333333733	0.009306742585289678	-0.001268347037150242
2013	rcp26	MIROC5	KHM	0.9962253333333733	0.001145266634375656	-0.00015065906790736062
2013	rcp26	MIROC5	KOR	0.9962253333333733	0.008765391594108657	-3.7536197251398715e-05
2013	rcp26	MIROC5	LAO	0.9962253333333733	0.004357343933302041	-0.0005096088471425672
2013	rcp26	MIROC5	LCA	0.9962253333333733	0.013222988806781799	0.0015486471013672555
2013	rcp60	GFDL-ESM2M	AUS	0.9221988571427784	0.0008265630424314434	-9.462551656443428e-05
2013	rcp60	GFDL-ESM2M	BGD	0.9221988571427784	0.0044901860649455404	0.00024461138634869657
2013	rcp60	GFDL-ESM2M	BHS	0.9221988571427784	0.016849051184062862	-0.0009518558617409609
2013	rcp60	GFDL-ESM2M	BLZ	0.9221988571427784	0.01434485987721893	-0.0012840610765078074
2013	rcp60	GFDL-ESM2M	BRB	0.9221988571427784	0.01530478392228642	0.000556974298149777
2013	rcp60	GFDL-ESM2M	CAN	0.9221988571427784	0.001986644545150464	0.0001586839095188737
2013	rcp60	GFDL-ESM2M	CHN	0.9221988571427784	0.0020133858164741677	-8.651608990046145e-05
2013	rcp60	GFDL-ESM2M	CUB	0.9221988571427784	0.008269378159887033	-0.00047470249831279253
2013	rcp60	GFDL-ESM2M	DOM	0.9221988571427784	0.007750099276477105	0.0006528432004160624
2013	rcp60	GFDL-ESM2M	FJI	0.9221988571427784	0.01470100718376647	-0.0006857688729629114
2013	rcp60	GFDL-ESM2M	GTM	0.9221988571427784	0.0022509064753959253	-0.00017092198653484615
2013	rcp60	GFDL-ESM2M	HKG	0.9221988571427784	0.024833139791688122	0.001755311196036352
2013	rcp60	GFDL-ESM2M	HND	0.9221988571427784	0.0046980398409385265	-6.852908749089832e-05
2013	rcp60	GFDL-ESM2M	HTI	0.9221988571427784	0.01160965521856593	0.00048429826220013246
2013	rcp60	GFDL-ESM2M	IND	0.9221988571427784	0.001889243569950034	-0.00020838284692664157
2013	rcp60	GFDL-ESM2M	JAM	0.9221988571427784	0.014992531599457154	-0.0003524207948097176
2013	rcp60	GFDL-ESM2M	JPN	0.9221988571427784	0.010014471515874958	0.0001187194124972063
2013	rcp60	GFDL-ESM2M	KHM	0.9221988571427784	0.0012380827402676557	-1.4168352619043398e-05
2013	rcp60	GFDL-ESM2M	KOR	0.9221988571427784	0.0070614297010138105	-0.00038471826195009945
2013	rcp60	GFDL-ESM2M	LAO	0.9221988571427784	0.004455920541342844	-0.00015351513202393856
2013	rcp60	GFDL-ESM2M	LCA	0.9221988571427784	0.010633809208545444	0.0005235438299455199
2013	rcp60	HadGEM2-ES	AUS	0.903121047619268	0.0008162980206125796	2.768644856420975e-05
2013	rcp60	HadGEM2-ES	BGD	0.903121047619268	0.004825012993523061	-0.00024482024238950254
2013	rcp60	HadGEM2-ES	BHS	0.903121047619268	0.014507825914692189	0.0013173495967685966
2013	rcp60	HadGEM2-ES	BLZ	0.903121047619268	0.012895176367430816	0.0008282454218724138
2013	rcp60	HadGEM2-ES	BRB	0.903121047619268	0.004774163739530311	-0.0002588902842421588
2013	rcp60	HadGEM2-ES	CAN	0.903121047619268	0.0018330094468661812	1.1739795360663375e-06
2013	rcp60	HadGEM2-ES	CHN	0.903121047619268	0.0018055958380914048	-0.00025522417189650806
2013	rcp60	HadGEM2-ES	CUB	0.903121047619268	0.008629163438876665	7.30033186148605e-05
2013	rcp60	HadGEM2-ES	DOM	0.903121047619268	0.004017115252142357	4.6502610652832035e-05
2013	rcp60	HadGEM2-ES	FJI	0.903121047619268	0.017355045872719105	-0.003828026057442193
2013	rcp60	HadGEM2-ES	GTM	0.903121047619268	0.0014752122864202678	-8.728414964610906e-06
2013	rcp60	HadGEM2-ES	HKG	0.903121047619268	0.0275661998022923	-0.0015361291007049997
2013	rcp60	HadGEM2-ES	HND	0.903121047619268	0.004910193135386142	0.00020941308498778686
2013	rcp60	HadGEM2-ES	HTI	0.903121047619268	0.007363494398262105	-0.00031114795547938995
2013	rcp60	HadGEM2-ES	IND	0.903121047619268	0.001947490280683477	-0.00022371709082737314
2013	rcp60	HadGEM2-ES	JAM	0.903121047619268	0.012618928665690404	0.0011435551716101043
2013	rcp60	HadGEM2-ES	JPN	0.903121047619268	0.01122091086316039	-0.001772139420546539
2013	rcp60	HadGEM2-ES	KHM	0.903121047619268	0.0010771088512820186	1.8693118445731432e-05
2013	rcp60	HadGEM2-ES	KOR	0.903121047619268	0.008489557653679976	-0.00017892469168962833
2013	rcp60	HadGEM2-ES	LAO	0.903121047619268	0.0050133732294666816	9.122338861613502e-05
2013	rcp60	HadGEM2-ES	LCA	0.903121047619268	0.003947016404377351	-0.0001996209974584603
2013	rcp60	IPSL-CM5A-LR	AUS	1.6041700952382463	0.000650343804055475	4.0477780760650006e-06
2013	rcp60	IPSL-CM5A-LR	BGD	1.6041700952382463	0.004762401551980228	-0.00011505114141722897
2013	rcp60	IPSL-CM5A-LR	BHS	1.6041700952382463	0.012546735996995444	0.0015271706167082244
2013	rcp60	IPSL-CM5A-LR	BLZ	1.6041700952382463	0.0	0.0
2013	rcp60	IPSL-CM5A-LR	BRB	1.6041700952382463	0.013814319682675089	0.0006823338455807788
2013	rcp60	IPSL-CM5A-LR	CAN	1.6041700952382463	0.0016846415740493724	-0.0002696765593481144
2013	rcp60	IPSL-CM5A-LR	CHN	1.6041700952382463	0.0024574116759087036	-0.00014603266579658544
2013	rcp60	IPSL-CM5A-LR	CUB	1.6041700952382463	0.00844255154822845	-0.00040649141142865713
2013	rcp60	IPSL-CM5A-LR	DOM	1.6041700952382463	0.0073845112098912145	0.0001113464572814974
2013	rcp60	IPSL-CM5A-LR	FJI	1.6041700952382463	0.01665884084464725	0.0023405442529058824
2013	rcp60	IPSL-CM5A-LR	GTM	1.6041700952382463	0.0	0.0
2013	rcp60	IPSL-CM5A-LR	HKG	1.6041700952382463	0.02540253368558115	-0.001075821575270329
2013	rcp60	IPSL-CM5A-LR	HND	1.6041700952382463	0.0	0.0
2013	rcp60	IPSL-CM5A-LR	HTI	1.6041700952382463	0.011136285990681505	-0.0003151354491009494
2013	rcp60	IPSL-CM5A-LR	IND	1.6041700952382463	0.0020950427945747516	-0.00031503370300474057
2013	rcp60	IPSL-CM5A-LR	JAM	1.6041700952382463	0.012419682345392036	-0.0005040235123257037
2013	rcp60	IPSL-CM5A-LR	JPN	1.6041700952382463	0.009874847253044364	-0.0015390171229671566
2013	rcp60	IPSL-CM5A-LR	KHM	1.6041700952382463	0.0012935447230203979	-0.00016771399964020365
2013	rcp60	IPSL-CM5A-LR	KOR	1.6041700952382463	0.007962341283472875	-0.0009764146655224103
2013	rcp60	IPSL-CM5A-LR	LAO	1.6041700952382463	0.004317049626961042	-0.0003019697504686279
2013	rcp60	IPSL-CM5A-LR	LCA	1.6041700952382463	0.011097371931846664	0.0004063794269025486
2013	rcp60	MIROC5	AUS	0.9264158095238488	0.0007595101830280133	5.505964556076244e-05
2013	rcp60	MIROC5	BGD	0.9264158095238488	0.0054627052754189255	1.6075865029876015e-05
2013	rcp60	MIROC5	BHS	0.9264158095238488	0.019199910874849072	0.0006618799627681644
2013	rcp60	MIROC5	BLZ	0.9264158095238488	0.012177708217665263	0.0006320447657583972
2013	rcp60	MIROC5	BRB	0.9264158095238488	0.012697285073270583	0.0004786004782605024
2013	rcp60	MIROC5	CAN	0.9264158095238488	0.0008143194931279796	1.1275399091371105e-06
2013	rcp60	MIROC5	CHN	0.9264158095238488	0.0015039509110954048	9.401621495902025e-06
2013	rcp60	MIROC5	CUB	0.9264158095238488	0.009590234534187773	0.000578229205393866
2013	rcp60	MIROC5	DOM	0.9264158095238488	0.008303162278225636	0.0005908834243307454
2013	rcp60	MIROC5	FJI	0.9264158095238488	0.014440582995801072	0.001006543644594164
2013	rcp60	MIROC5	GTM	0.9264158095238488	0.0016014706918916302	3.2857995161782476e-05
2013	rcp60	MIROC5	HKG	0.9264158095238488	0.0267328217058563	0.002294592470908921
2013	rcp60	MIROC5	HND	0.9264158095238488	0.0041622461574731505	-2.0073515882564107e-05
2013	rcp60	MIROC5	HTI	0.9264158095238488	0.008859960838082454	0.0005020572274844638
2013	rcp60	MIROC5	IND	0.9264158095238488	0.002212379595669472	-0.00036242340023704144
2013	rcp60	MIROC5	JAM	0.9264158095238488	0.012553146750368135	0.0008325870413828174
2013	rcp60	MIROC5	JPN	0.9264158095238488	0.011702363547361296	-0.00022692637339383507
2013	rcp60	MIROC5	KHM	0.9264158095238488	0.0011656408203902062	-0.00012548973476680554
2013	rcp60	MIROC5	KOR	0.9264158095238488	0.00721798732014765	0.0005303557740000018
2013	rcp60	MIROC5	LAO	0.9264158095238488	0.004518791240414861	-0.0005182941497132216
2013	rcp60	MIROC5	LCA	0.9264158095238488	0.010963849320918763	0.0003513833158901216
2013	rcp85	GFDL-ESM2M	AUS	0.9310083809522995	0.0007591948731521255	-0.00017052487820557886
2013	rcp85	GFDL-ESM2M	BGD	0.9310083809522995	0.005120501655230567	6.955254088530753e-05
2013	rcp85	GFDL-ESM2M	BHS	0.9310083809522995	0.01720491446543776	0.0004036130626794343
2013	rcp85	GFDL-ESM2M	BLZ	0.9310083809522995	0.013041060541633981	-0.001098886155266451
2013	rcp85	GFDL-ESM2M	BRB	0.9310083809522995	0.015900897349306414	-0.00044753017400589196
2013	rcp85	GFDL-ESM2M	CAN	0.9310083809522995	0.00198294418739392	0.00026283903199662324
2013	rcp85	GFDL-ESM2M	CHN	0.9310083809522995	0.0017474625235506646	-0.00030149507612403686
2013	rcp85	GFDL-ESM2M	CUB	0.9310083809522995	0.008092295365803278	-0.0005352479998706674
2013	rcp85	GFDL-ESM2M	DOM	0.9310083809522995	0.006846853877068441	-0.0003763383903286487
2013	rcp85	GFDL-ESM2M	FJI	0.9310083809522995	0.013254297689351352	0.0005893002561840163
2013	rcp85	GFDL-ESM2M	GTM	0.9310083809522995	0.002130565297648845	-0.0001349540014972302
2013	rcp85	GFDL-ESM2M	HKG	0.9310083809522995	0.026853573796808722	7.12815582839298e-05
2013	rcp85	GFDL-ESM2M	HND	0.9310083809522995	0.004310612593741277	-0.00023752908174853892
2013	rcp85	GFDL-ESM2M	HTI	0.9310083809522995	0.010396429438160399	-0.0006161533441194369
2013	rcp85	GFDL-ESM2M	IND	0.9310083809522995	0.001882335975166306	0.00024362329042237657
2013	rcp85	GFDL-ESM2M	JAM	0.9310083809522995	0.01627349456337582	-0.0005861277865203802
2013	rcp85	GFDL-ESM2M	JPN	0.9310083809522995	0.009592742477972475	-0.001555600618410777
2013	rcp85	GFDL-ESM2M	KHM	0.9310083809522995	0.0012984214064209808	-3.520013778473164e-05
2013	rcp85	GFDL-ESM2M	KOR	0.9310083809522995	0.006986167958330539	-0.0006180955965050896
2013	rcp85	GFDL-ESM2M	LAO	0.9310083809522995	0.004306366460513275	-0.00041090448784191055
2013	rcp85	GFDL-ESM2M	LCA	0.9310083809522995	0.012985367847717007	-0.0005022468835907913
2013	rcp85	HadGEM2-ES	AUS	0.9636924761906936	0.0007243575947841893	-2.3317488947054415e-05
2013	rcp85	HadGEM2-ES	BGD	0.9636924761906936	0.005849015510082099	-0.0007473705811923746
2013	rcp85	HadGEM2-ES	BHS	0.9636924761906936	0.013218490046289161	-0.0011328185976411673
2013	rcp85	HadGEM2-ES	BLZ	0.9636924761906936	0.012708576853887432	-0.0006256977429677018
2013	rcp85	HadGEM2-ES	BRB	0.9636924761906936	0.0071363337189128805	0.0006337631178543962
2013	rcp85	HadGEM2-ES	CAN	0.9636924761906936	0.0019155204102718152	-9.798614241462501e-05
2013	rcp85	HadGEM2-ES	CHN	0.9636924761906936	0.0019391601542409222	-0.00021624784853297704
2013	rcp85	HadGEM2-ES	CUB	0.9636924761906936	0.00925184899796605	0.00011068735275023738
2013	rcp85	HadGEM2-ES	DOM	0.9636924761906936	0.005306314230218739	-0.00010184991699883797
2013	rcp85	HadGEM2-ES	FJI	0.9636924761906936	0.014413341364473264	1.459323664797273e-05
2013	rcp85	HadGEM2-ES	GTM	0.9636924761906936	0.001712818370349877	-7.019317880448833e-05
2013	rcp85	HadGEM2-ES	HKG	0.9636924761906936	0.027276168606369097	-0.0015060563902253967
2013	rcp85	HadGEM2-ES	HND	0.9636924761906936	0.004146295020704236	-1.4906364047833623e-05
2013	rcp85	HadGEM2-ES	HTI	0.9636924761906936	0.006823626198791193	0.0006012955552692335
2013	rcp85	HadGEM2-ES	IND	0.9636924761906936	0.002033816952971808	-0.0005443927516906826
2013	rcp85	HadGEM2-ES	JAM	0.9636924761906936	0.01128028152828436	0.0008959979348131066
2013	rcp85	HadGEM2-ES	JPN	0.9636924761906936	0.011553738244467565	-0.0008558684482741657
2013	rcp85	HadGEM2-ES	KHM	0.9636924761906936	0.0011079925257296858	-0.00021548689906638653
2013	rcp85	HadGEM2-ES	KOR	0.9636924761906936	0.008475919059081903	0.0008631230912335473
2013	rcp85	HadGEM2-ES	LAO	0.9636924761906936	0.0036604890890356012	-0.0006571461919733075
2013	rcp85	HadGEM2-ES	LCA	0.9636924761906936	0.0061009366714397245	0.0005304842650049519
2013	rcp85	IPSL-CM5A-LR	AUS	1.6450272380953783	0.0007071039012360618	5.8528917377454945e-05
2013	rcp85	IPSL-CM5A-LR	BGD	1.6450272380953783	0.004604565807393972	-0.00021172842066593265
2013	rcp85	IPSL-CM5A-LR	BHS	1.6450272380953783	0.016241966852774917	0.00020311908938533147
2013	rcp85	IPSL-CM5A-LR	BLZ	1.6450272380953783	0.0005966874563303773	-7.696547165265803e-06
2013	rcp85	IPSL-CM5A-LR	BRB	1.6450272380953783	0.015078922354245215	-0.0015809935861905203
2013	rcp85	IPSL-CM5A-LR	CAN	1.6450272380953783	0.0018257422024280203	-2.5732684647303467e-05
2013	rcp85	IPSL-CM5A-LR	CHN	1.6450272380953783	0.0021944888501308412	-0.00015777314937603871
2013	rcp85	IPSL-CM5A-LR	CUB	1.6450272380953783	0.010841603366483186	-0.0009415360784635518
2013	rcp85	IPSL-CM5A-LR	DOM	1.6450272380953783	0.0072474046228356796	-0.0006230844868206397
2013	rcp85	IPSL-CM5A-LR	FJI	1.6450272380953783	0.013800109089833494	-0.00025675490746650265
2013	rcp85	IPSL-CM5A-LR	GTM	1.6450272380953783	0.0	0.0
2013	rcp85	IPSL-CM5A-LR	HKG	1.6450272380953783	0.024085805500531313	-0.0028769927942406577
2013	rcp85	IPSL-CM5A-LR	HND	1.6450272380953783	0.0	0.0
2013	rcp85	IPSL-CM5A-LR	HTI	1.6450272380953783	0.012107680851131966	-0.0010006878300709851
2013	rcp85	IPSL-CM5A-LR	IND	1.6450272380953783	0.0021560977396012674	-6.97193462470293e-05
2013	rcp85	IPSL-CM5A-LR	JAM	1.6450272380953783	0.015979799539676157	-0.0010689793358746378
2013	rcp85	IPSL-CM5A-LR	JPN	1.6450272380953783	0.008756447431811903	-0.0012372576489311183
2013	rcp85	IPSL-CM5A-LR	KHM	1.6450272380953783	0.0011084067660915976	-2.8287696764336002e-05
2013	rcp85	IPSL-CM5A-LR	KOR	1.6450272380953783	0.008419928434273877	-0.00030055151814560935
2013	rcp85	IPSL-CM5A-LR	LAO	1.6450272380953783	0.00418802766577656	-0.0002752763840504288
2013	rcp85	IPSL-CM5A-LR	LCA	1.6450272380953783	0.01191919167162198	-0.001180406974148477
2013	rcp85	MIROC5	AUS	0.9987967619048007	0.0007721573469663635	-2.924746146853183e-05
2013	rcp85	MIROC5	BGD	0.9987967619048007	0.005494226880585537	-0.0009149214485492586
2013	rcp85	MIROC5	BHS	0.9987967619048007	0.014572409310730275	0.0012821057584293553
2013	rcp85	MIROC5	BLZ	0.9987967619048007	0.01024674216547133	-0.0001255756297829226
2013	rcp85	MIROC5	BRB	0.9987967619048007	0.015169777387997792	-0.0012380872802555468
2013	rcp85	MIROC5	CAN	0.9987967619048007	0.0008560030803898746	-5.898045205803546e-05
2013	rcp85	MIROC5	CHN	0.9987967619048007	0.0014641968202445418	-0.00016783129004852742
2013	rcp85	MIROC5	CUB	0.9987967619048007	0.008280438013197963	0.0003205376234007209
2013	rcp85	MIROC5	DOM	0.9987967619048007	0.00863141530873635	0.0007365305603702502
2013	rcp85	MIROC5	FJI	0.9987967619048007	0.01577249260733507	-0.0014875153256695885
2013	rcp85	MIROC5	GTM	0.9987967619048007	0.0015632512543616117	-5.585341701807602e-05
2013	rcp85	MIROC5	HKG	0.9987967619048007	0.027034814223447716	-0.0009383866400484069
2013	rcp85	MIROC5	HND	0.9987967619048007	0.0036731502646721063	-9.161197127097002e-05
2013	rcp85	MIROC5	HTI	0.9987967619048007	0.010609918726421294	0.0008345459885339443
2013	rcp85	MIROC5	IND	0.9987967619048007	0.0023120567048040145	-0.000773549466278505
2013	rcp85	MIROC5	JAM	0.9987967619048007	0.013898281421360615	-0.00030547119753627106
2013	rcp85	MIROC5	JPN	0.9987967619048007	0.012071898176935322	-0.0004890574037322306
2013	rcp85	MIROC5	KHM	0.9987967619048007	0.0011941302825606817	0.00012998460184621372
2013	rcp85	MIROC5	KOR	0.9987967619048007	0.008302854603192175	0.0002103081951738057
2013	rcp85	MIROC5	LAO	0.9987967619048007	0.005402987273814993	0.0007484083151300873
2013	rcp85	MIROC5	LCA	0.9987967619048007	0.012306927778518537	-0.0006415808522740448
2014	rcp26	GFDL-ESM2M	AUS	0.9904369523808706	0.0007162507059660409	-9.852553868531757e-05
2014	rcp26	GFDL-ESM2M	BGD	0.9904369523808706	0.004615960026282401	6.340923703410106e-05
2014	rcp26	GFDL-ESM2M	BHS	0.9904369523808706	0.01571441419794469	0.0002872992249875906
2014	rcp26	GFDL-ESM2M	BLZ	0.9904369523808706	0.011651378598221289	0.0003251481618359469
2014	rcp26	GFDL-ESM2M	BRB	0.9904369523808706	0.015223025037630575	0.00014887585449678293
2014	rcp26	GFDL-ESM2M	CAN	0.9904369523808706	0.0022261838856860814	2.3889036189250084e-05
2014	rcp26	GFDL-ESM2M	CHN	0.9904369523808706	0.0019480227823405437	2.5793660065789002e-05
2014	rcp26	GFDL-ESM2M	CUB	0.9904369523808706	0.0069379114133531865	0.00016756714885935906
2014	rcp26	GFDL-ESM2M	DOM	0.9904369523808706	0.007404902452185135	-0.0001469805320808257
2014	rcp26	GFDL-ESM2M	FJI	0.9904369523808706	0.014507734735448339	0.0010098428859256839
2014	rcp26	GFDL-ESM2M	GTM	0.9904369523808706	0.0023264902249211118	0.00016741749554679435
2014	rcp26	GFDL-ESM2M	HKG	0.9904369523808706	0.02230771037266933	0.0015298687997893912
2014	rcp26	GFDL-ESM2M	HND	0.9904369523808706	0.0043279246099252305	0.0006359782239769919
2014	rcp26	GFDL-ESM2M	HTI	0.9904369523808706	0.01268350611557719	-0.0002745418397370799
2014	rcp26	GFDL-ESM2M	IND	0.9904369523808706	0.0017742960733600354	-0.0002491828206991414
2014	rcp26	GFDL-ESM2M	JAM	0.9904369523808706	0.01777114858174093	0.0005618126957378806
2014	rcp26	GFDL-ESM2M	JPN	0.9904369523808706	0.009491075036216243	-0.000199362698616225
2014	rcp26	GFDL-ESM2M	KHM	0.9904369523808706	0.0012716392934119412	-3.800899078286148e-05
2014	rcp26	GFDL-ESM2M	KOR	0.9904369523808706	0.006983315863364779	0.0007323613115005534
2014	rcp26	GFDL-ESM2M	LAO	0.9904369523808706	0.004097289624029842	-0.00030196991292746347
2014	rcp26	GFDL-ESM2M	LCA	0.9904369523808706	0.010925650684272512	0.00031720445086921584
2014	rcp26	HadGEM2-ES	AUS	0.970454380952601	0.0007224035600478563	8.377420020878789e-05
2014	rcp26	HadGEM2-ES	BGD	0.970454380952601	0.005852670195261688	0.0010700216618475613
2014	rcp26	HadGEM2-ES	BHS	0.970454380952601	0.0109872968252844	-0.0004578533470083403
2014	rcp26	HadGEM2-ES	BLZ	0.970454380952601	0.015233838936741496	-0.00039698861704001373
2014	rcp26	HadGEM2-ES	BRB	0.970454380952601	0.006244029385323849	-0.00013999652382807692
2014	rcp26	HadGEM2-ES	CAN	0.970454380952601	0.0018846453716656747	-0.0002538680564374551
2014	rcp26	HadGEM2-ES	CHN	0.970454380952601	0.0015889448261964026	3.195920042210889e-05
2014	rcp26	HadGEM2-ES	CUB	0.970454380952601	0.00964908649814222	-0.0003515959411960995
2014	rcp26	HadGEM2-ES	DOM	0.970454380952601	0.0070977742835654075	0.0007325135484846442
2014	rcp26	HadGEM2-ES	FJI	0.970454380952601	0.01612735365238083	-0.0012101931719553732
2014	rcp26	HadGEM2-ES	GTM	0.970454380952601	0.0019630856619732213	-0.0001716871156902662
2014	rcp26	HadGEM2-ES	HKG	0.970454380952601	0.024017610677544585	0.004272374024500033
2014	rcp26	HadGEM2-ES	HND	0.970454380952601	0.00496960005647361	-0.000494399698692133
2014	rcp26	HadGEM2-ES	HTI	0.970454380952601	0.010303839588075746	0.0015922114662034108
2014	rcp26	HadGEM2-ES	IND	0.970454380952601	0.0018552041082071748	6.737147962613827e-05
2014	rcp26	HadGEM2-ES	JAM	0.970454380952601	0.01650459806765437	-0.00035747423082470916
2014	rcp26	HadGEM2-ES	JPN	0.970454380952601	0.009365129837774053	-0.0005756158565595202
2014	rcp26	HadGEM2-ES	KHM	0.970454380952601	0.0009149007806809747	-8.347147860743277e-05
2014	rcp26	HadGEM2-ES	KOR	0.970454380952601	0.007702735064545722	0.001513209214341748
2014	rcp26	HadGEM2-ES	LAO	0.970454380952601	0.004803379236483941	-0.0005625120268094091
2014	rcp26	HadGEM2-ES	LCA	0.970454380952601	0.007444722269950564	0.00015342721193238422
2014	rcp26	IPSL-CM5A-LR	AUS	1.6845986666668131	0.0006068201556889375	4.632883646286427e-05
2014	rcp26	IPSL-CM5A-LR	BGD	1.6845986666668131	0.004845396172846059	-0.0009295772713264346
2014	rcp26	IPSL-CM5A-LR	BHS	1.6845986666668131	0.01433292624453426	-0.0016767466103937072
2014	rcp26	IPSL-CM5A-LR	BLZ	1.6845986666668131	0.0029028005298537387	-0.0008097099076810949
2014	rcp26	IPSL-CM5A-LR	BRB	1.6845986666668131	0.015373726982782124	-0.0029949345575084967
2014	rcp26	IPSL-CM5A-LR	CAN	1.6845986666668131	0.002290104560900242	-0.00034910350416201603
2014	rcp26	IPSL-CM5A-LR	CHN	1.6845986666668131	0.0024796208341013874	-0.00039424323313702776
2014	rcp26	IPSL-CM5A-LR	CUB	1.6845986666668131	0.008992284727904115	-0.0003786300826869242
2014	rcp26	IPSL-CM5A-LR	DOM	1.6845986666668131	0.007360076625726837	-0.0003246975571106368
2014	rcp26	IPSL-CM5A-LR	FJI	1.6845986666668131	0.014122283976848237	-0.0012283693896856067
2014	rcp26	IPSL-CM5A-LR	GTM	1.6845986666668131	9.040210871226959e-06	-4.321061758857676e-06
2014	rcp26	IPSL-CM5A-LR	HKG	1.6845986666668131	0.026345767695401843	-0.0021782043245578784
2014	rcp26	IPSL-CM5A-LR	HND	1.6845986666668131	0.00022961777226267248	-7.948589189654296e-05
2014	rcp26	IPSL-CM5A-LR	HTI	1.6845986666668131	0.01218696385828753	-0.000413409247116889
2014	rcp26	IPSL-CM5A-LR	IND	1.6845986666668131	0.0020060453607039165	-0.0006904502727831691
2014	rcp26	IPSL-CM5A-LR	JAM	1.6845986666668131	0.017858360573548344	-0.0020358117164140533
2014	rcp26	IPSL-CM5A-LR	JPN	1.6845986666668131	0.008508455496159558	-0.0015643674569134104
2014	rcp26	IPSL-CM5A-LR	KHM	1.6845986666668131	0.00105710603579008	-2.045702775631779e-05
2014	rcp26	IPSL-CM5A-LR	KOR	1.6845986666668131	0.007127081099313417	-0.0006537351428515768
2014	rcp26	IPSL-CM5A-LR	LAO	1.6845986666668131	0.005320462848376096	-0.0005358163627762051
2014	rcp26	IPSL-CM5A-LR	LCA	1.6845986666668131	0.012581493071068588	-0.0023530224320640904
2014	rcp26	MIROC5	AUS	1.0044158095238507	0.0007145646141074629	-0.0001119615115691411
2014	rcp26	MIROC5	BGD	1.0044158095238507	0.004701274123399126	0.0005635039208499936
2014	rcp26	MIROC5	BHS	1.0044158095238507	0.013293561432441491	-0.0005321524254661247
2014	rcp26	MIROC5	BLZ	1.0044158095238507	0.011181664199810119	0.0005900782958896591
2014	rcp26	MIROC5	BRB	1.0044158095238507	0.016215094870535615	0.00048293491192031137
2014	rcp26	MIROC5	CAN	1.0044158095238507	0.0009647783739584587	0.00012742723161865223
2014	rcp26	MIROC5	CHN	1.0044158095238507	0.0016533402497329298	-0.00013186418870387076
2014	rcp26	MIROC5	CUB	1.0044158095238507	0.009433595209470442	-0.0005613419530664651
2014	rcp26	MIROC5	DOM	1.0044158095238507	0.0076087970291473985	-0.00011210893983732654
2014	rcp26	MIROC5	FJI	1.0044158095238507	0.014158001060767079	0.0034409490986783142
2014	rcp26	MIROC5	GTM	1.0044158095238507	0.0014984647999531282	3.96376941277263e-05
2014	rcp26	MIROC5	HKG	1.0044158095238507	0.02652166759181846	0.00034948210595500944
2014	rcp26	MIROC5	HND	1.0044158095238507	0.0036882704359094895	6.701891335782423e-05
2014	rcp26	MIROC5	HTI	1.0044158095238507	0.011556912610821951	-0.0005343941448542736
2014	rcp26	MIROC5	IND	1.0044158095238507	0.0015278711797710614	-0.00011195303203651079
2014	rcp26	MIROC5	JAM	1.0044158095238507	0.012608963767084338	-0.0002706760074178559
2014	rcp26	MIROC5	JPN	1.0044158095238507	0.010330652476675039	-0.0010673113490802283
2014	rcp26	MIROC5	KHM	1.0044158095238507	0.0012532396232696828	6.837139133238806e-05
2014	rcp26	MIROC5	KOR	1.0044158095238507	0.00871001949191173	-0.00022170314725686747
2014	rcp26	MIROC5	LAO	1.0044158095238507	0.004765946046478406	7.076033257728885e-05
2014	rcp26	MIROC5	LCA	1.0044158095238507	0.012874155372105713	-3.988469226921549e-06
2014	rcp60	GFDL-ESM2M	AUS	0.9502940952380152	0.000723323485197093	2.8168818433149776e-05
2014	rcp60	GFDL-ESM2M	BGD	0.9502940952380152	0.004336283996887208	0.0003126788234289311
2014	rcp60	GFDL-ESM2M	BHS	0.9502940952380152	0.015110849077856892	-0.0005232430904572325
2014	rcp60	GFDL-ESM2M	BLZ	0.9502940952380152	0.011814131391047644	-0.0007692768191266209
2014	rcp60	GFDL-ESM2M	BRB	0.9502940952380152	0.01644987356254918	0.00012015880711174765
2014	rcp60	GFDL-ESM2M	CAN	0.9502940952380152	0.001784832595872025	0.0001417415758961395
2014	rcp60	GFDL-ESM2M	CHN	0.9502940952380152	0.0021221135083758728	-0.0003232131919166894
2014	rcp60	GFDL-ESM2M	CUB	0.9502940952380152	0.007811499483775637	-0.0004173539622034678
2014	rcp60	GFDL-ESM2M	DOM	0.9502940952380152	0.007839128293131688	-0.00012461395455113104
2014	rcp60	GFDL-ESM2M	FJI	0.9502940952380152	0.011643681429057336	-0.0010212848232665885
2014	rcp60	GFDL-ESM2M	GTM	0.9502940952380152	0.0024611412330288445	-4.780206900031512e-05
2014	rcp60	GFDL-ESM2M	HKG	0.9502940952380152	0.02822711685454764	-0.0016798124870459844
2014	rcp60	GFDL-ESM2M	HND	0.9502940952380152	0.004839924690315706	0.00037251762560726624
2014	rcp60	GFDL-ESM2M	HTI	0.9502940952380152	0.01082358928317467	-0.0009900716405405485
2014	rcp60	GFDL-ESM2M	IND	0.9502940952380152	0.0017659248235773741	1.8928526872185074e-05
2014	rcp60	GFDL-ESM2M	JAM	0.9502940952380152	0.014976319272223794	-0.001262861581012228
2014	rcp60	GFDL-ESM2M	JPN	0.9502940952380152	0.009552023930488141	-0.000613847476602369
2014	rcp60	GFDL-ESM2M	KHM	0.9502940952380152	0.001221054560617384	-0.00018120429649211254
2014	rcp60	GFDL-ESM2M	KOR	0.9502940952380152	0.007874550989457017	-0.0008563825067920117
2014	rcp60	GFDL-ESM2M	LAO	0.9502940952380152	0.004718785014870002	-0.0005305488794656205
2014	rcp60	GFDL-ESM2M	LCA	0.9502940952380152	0.011995882286412806	-0.00037548065974205664
2014	rcp60	HadGEM2-ES	AUS	0.9386448571430794	0.0006714321971634653	-4.6247203056277894e-05
2014	rcp60	HadGEM2-ES	BGD	0.9386448571430794	0.005592906211097353	4.4868738019550195e-05
2014	rcp60	HadGEM2-ES	BHS	0.9386448571430794	0.014000724302666894	-0.0007342203061899409
2014	rcp60	HadGEM2-ES	BLZ	0.9386448571430794	0.014236230769111093	3.9653308214074225e-05
2014	rcp60	HadGEM2-ES	BRB	0.9386448571430794	0.0056215758898514115	-0.00031863320312954554
2014	rcp60	HadGEM2-ES	CAN	0.9386448571430794	0.0019676342059073604	-1.943017639597825e-05
2014	rcp60	HadGEM2-ES	CHN	0.9386448571430794	0.0015090129375732743	-0.0002204470657078841
2014	rcp60	HadGEM2-ES	CUB	0.9386448571430794	0.008914918831241259	-0.0007767862457304182
2014	rcp60	HadGEM2-ES	DOM	0.9386448571430794	0.004439652832006015	-0.0002649390053874451
2014	rcp60	HadGEM2-ES	FJI	0.9386448571430794	0.01643216380806807	-0.001416453525202646
2014	rcp60	HadGEM2-ES	GTM	0.9386448571430794	0.001726758210272729	-9.716123559933221e-05
2014	rcp60	HadGEM2-ES	HKG	0.9386448571430794	0.024749607836234883	0.00040452830395286757
2014	rcp60	HadGEM2-ES	HND	0.9386448571430794	0.004969713287272073	-0.00034460803650501206
2014	rcp60	HadGEM2-ES	HTI	0.9386448571430794	0.007425546660380422	-0.00014953550947631152
2014	rcp60	HadGEM2-ES	IND	0.9386448571430794	0.00201448413695099	-1.1183791429269997e-05
2014	rcp60	HadGEM2-ES	JAM	0.9386448571430794	0.011432821269095865	-0.0001553803618010753
2014	rcp60	HadGEM2-ES	JPN	0.9386448571430794	0.009843145703967725	-0.001009929154404783
2014	rcp60	HadGEM2-ES	KHM	0.9386448571430794	0.0010291367423046938	0.00022528574546330682
2014	rcp60	HadGEM2-ES	KOR	0.9386448571430794	0.008576023941467425	4.156439920524439e-06
2014	rcp60	HadGEM2-ES	LAO	0.9386448571430794	0.004625541181383428	0.0006007881921879257
2014	rcp60	HadGEM2-ES	LCA	0.9386448571430794	0.004412342839220816	-0.0002964287032042321
2014	rcp60	IPSL-CM5A-LR	AUS	1.6308367619049131	0.0006280357204323395	2.2105562331230618e-05
2014	rcp60	IPSL-CM5A-LR	BGD	1.6308367619049131	0.004836103662522285	-0.0008950445294197983
2014	rcp60	IPSL-CM5A-LR	BHS	1.6308367619049131	0.013994129993079116	-0.002749767126272007
2014	rcp60	IPSL-CM5A-LR	BLZ	1.6308367619049131	0.0	0.0
2014	rcp60	IPSL-CM5A-LR	BRB	1.6308367619049131	0.01470042575925305	-0.0016919206281208127
2014	rcp60	IPSL-CM5A-LR	CAN	1.6308367619049131	0.002085109442910114	-0.00018738600292852374
2014	rcp60	IPSL-CM5A-LR	CHN	1.6308367619049131	0.0026808711973776355	-0.00020764032133087807
2014	rcp60	IPSL-CM5A-LR	CUB	1.6308367619049131	0.01106027733708096	-0.0008435844587091307
2014	rcp60	IPSL-CM5A-LR	DOM	1.6308367619049131	0.007965023598607684	-0.001389760601282113
2014	rcp60	IPSL-CM5A-LR	FJI	1.6308367619049131	0.011586512403044754	0.001044041713611029
2014	rcp60	IPSL-CM5A-LR	GTM	1.6308367619049131	0.0	0.0
2014	rcp60	IPSL-CM5A-LR	HKG	1.6308367619049131	0.029532714259781205	-0.0012932535022992346
2014	rcp60	IPSL-CM5A-LR	HND	1.6308367619049131	0.0	0.0
2014	rcp60	IPSL-CM5A-LR	HTI	1.6308367619049131	0.01288051491124416	-0.001019379491594833
2014	rcp60	IPSL-CM5A-LR	IND	1.6308367619049131	0.0022470558172146327	-0.0002484070212082522
2014	rcp60	IPSL-CM5A-LR	JAM	1.6308367619049131	0.01484611534265435	-0.0014013582153199824
2014	rcp60	IPSL-CM5A-LR	JPN	1.6308367619049131	0.008742301542859194	-0.0012986716099488496
2014	rcp60	IPSL-CM5A-LR	KHM	1.6308367619049131	0.0011864731838921428	-0.0001616227991630337
2014	rcp60	IPSL-CM5A-LR	KOR	1.6308367619049131	0.008209901405976239	0.0004967888650175714
2014	rcp60	IPSL-CM5A-LR	LAO	1.6308367619049131	0.004722837498699973	-0.0005973179723693529
2014	rcp60	IPSL-CM5A-LR	LCA	1.6308367619049131	0.010683159906341022	-0.0011199220313475745
2014	rcp60	MIROC5	AUS	0.927082476190516	0.0008088390439870588	5.279161882614135e-05
2014	rcp60	MIROC5	BGD	0.927082476190516	0.005081792226866505	-0.0001888820777306635
2014	rcp60	MIROC5	BHS	0.927082476190516	0.015203379963079616	0.0002780033519211001
2014	rcp60	MIROC5	BLZ	0.927082476190516	0.011233913625338782	-0.0003955883063795581
2014	rcp60	MIROC5	BRB	0.927082476190516	0.014654137676400735	8.191688261985916e-05
2014	rcp60	MIROC5	CAN	0.927082476190516	0.0010055069708499505	3.095130258870299e-05
2014	rcp60	MIROC5	CHN	0.927082476190516	0.0017829975670999466	-0.00013181467792459218
2014	rcp60	MIROC5	CUB	0.927082476190516	0.008782049273989359	-0.0003495828061753771
2014	rcp60	MIROC5	DOM	0.927082476190516	0.008266832132755584	0.00030701288481310186
2014	rcp60	MIROC5	FJI	0.927082476190516	0.015241053649699333	0.00012291124648380414
2014	rcp60	MIROC5	GTM	0.927082476190516	0.001675760852938712	-0.00010660003324062026
2014	rcp60	MIROC5	HKG	0.927082476190516	0.025812415595215122	0.0007576446363641194
2014	rcp60	MIROC5	HND	0.927082476190516	0.003810005358582864	-4.840263995436881e-05
2014	rcp60	MIROC5	HTI	0.927082476190516	0.009256070404627809	0.0006403047045933918
2014	rcp60	MIROC5	IND	0.927082476190516	0.0018214331476142404	-0.00012270913940241174
2014	rcp60	MIROC5	JAM	0.927082476190516	0.013489468451464513	-0.00038371195908175554
2014	rcp60	MIROC5	JPN	0.927082476190516	0.011709936456942283	-0.0010651983738159585
2014	rcp60	MIROC5	KHM	0.927082476190516	0.001166393301906406	-6.498739139970759e-05
2014	rcp60	MIROC5	KOR	0.927082476190516	0.007259208415391698	0.0004560456514466401
2014	rcp60	MIROC5	LAO	0.927082476190516	0.004184219646214817	-0.00023991326017469377
2014	rcp60	MIROC5	LCA	0.927082476190516	0.011662421736131842	-0.00013950808464131175
2014	rcp85	GFDL-ESM2M	AUS	0.9517226666665854	0.000681258404784146	4.4280457110765367e-05
2014	rcp85	GFDL-ESM2M	BGD	0.9517226666665854	0.005148991607511902	4.376302096659114e-05
2014	rcp85	GFDL-ESM2M	BHS	0.9517226666665854	0.01641851686702961	-0.0001415977374102078
2014	rcp85	GFDL-ESM2M	BLZ	0.9517226666665854	0.013501793009096826	4.9552244356552803e-05
2014	rcp85	GFDL-ESM2M	BRB	0.9517226666665854	0.01629794433675403	-0.0007002989477029749
2014	rcp85	GFDL-ESM2M	CAN	0.9517226666665854	0.0023940481861971837	0.00028510983153593003
2014	rcp85	GFDL-ESM2M	CHN	0.9517226666665854	0.002022252258521571	-0.00038604784490992814
2014	rcp85	GFDL-ESM2M	CUB	0.9517226666665854	0.007814521510881921	-0.000531277137474232
2014	rcp85	GFDL-ESM2M	DOM	0.9517226666665854	0.007685602352293765	-0.0008438157603717729
2014	rcp85	GFDL-ESM2M	FJI	0.9517226666665854	0.015922068249143693	0.0013992024111622475
2014	rcp85	GFDL-ESM2M	GTM	0.9517226666665854	0.002473341402647519	7.660682041119601e-05
2014	rcp85	GFDL-ESM2M	HKG	0.9517226666665854	0.027735302861584328	-0.000737496142341163
2014	rcp85	GFDL-ESM2M	HND	0.9517226666665854	0.005145044679310231	8.562296656157583e-05
2014	rcp85	GFDL-ESM2M	HTI	0.9517226666665854	0.01020277951575555	-0.0014120644684994452
2014	rcp85	GFDL-ESM2M	IND	0.9517226666665854	0.0019703166073949466	0.00012978541842265107
2014	rcp85	GFDL-ESM2M	JAM	0.9517226666665854	0.01613940310941555	-7.207080274434802e-05
2014	rcp85	GFDL-ESM2M	JPN	0.9517226666665854	0.009744981241089216	-0.0022621559905077523
2014	rcp85	GFDL-ESM2M	KHM	0.9517226666665854	0.0010933074510421346	-5.536835456205618e-05
2014	rcp85	GFDL-ESM2M	KOR	0.9517226666665854	0.009032297303162129	-0.0003184257443233766
2014	rcp85	GFDL-ESM2M	LAO	0.9517226666665854	0.0041374059388588	7.778860271413193e-05
2014	rcp85	GFDL-ESM2M	LCA	0.9517226666665854	0.01290948671581697	-0.0010536169227426998
2014	rcp85	HadGEM2-ES	AUS	1.0087400952383139	0.0006399393174406336	-0.00012976509611921686
2014	rcp85	HadGEM2-ES	BGD	1.0087400952383139	0.005925731573869532	0.00019025589001779824
2014	rcp85	HadGEM2-ES	BHS	1.0087400952383139	0.013399244803594057	0.0005196576479368723
2014	rcp85	HadGEM2-ES	BLZ	1.0087400952383139	0.010943615840510196	0.000788455215239394
2014	rcp85	HadGEM2-ES	BRB	1.0087400952383139	0.00635569205665951	0.0004980783382947938
2014	rcp85	HadGEM2-ES	CAN	1.0087400952383139	0.0018706217351839327	-1.6806505013334876e-05
2014	rcp85	HadGEM2-ES	CHN	1.0087400952383139	0.001865476070890617	8.653803165009177e-06
2014	rcp85	HadGEM2-ES	CUB	1.0087400952383139	0.007971131374503376	0.0007570022895608641
2014	rcp85	HadGEM2-ES	DOM	1.0087400952383139	0.00504023480803021	0.0005791786476185654
2014	rcp85	HadGEM2-ES	FJI	1.0087400952383139	0.01328534278762996	-0.0005146395205825275
2014	rcp85	HadGEM2-ES	GTM	1.0087400952383139	0.001616442282501023	1.4962457659448787e-05
2014	rcp85	HadGEM2-ES	HKG	1.0087400952383139	0.028089909923797975	-0.0005566657280875915
2014	rcp85	HadGEM2-ES	HND	1.0087400952383139	0.0037308449254530108	0.00046545996772896423
2014	rcp85	HadGEM2-ES	HTI	1.0087400952383139	0.006253724748776877	0.001122714282952329
2014	rcp85	HadGEM2-ES	IND	1.0087400952383139	0.0019832179535488456	-0.0001414239568121769
2014	rcp85	HadGEM2-ES	JAM	1.0087400952383139	0.00981757989464482	0.0005466580931893002
2014	rcp85	HadGEM2-ES	JPN	1.0087400952383139	0.008147502719059455	-0.001269841304609634
2014	rcp85	HadGEM2-ES	KHM	1.0087400952383139	0.0009489886454986128	-0.000221384697212104
2014	rcp85	HadGEM2-ES	KOR	1.0087400952383139	0.0089412391696858	0.00046328124807883337
2014	rcp85	HadGEM2-ES	LAO	1.0087400952383139	0.004123550285332244	-0.0005345756095734255
2014	rcp85	HadGEM2-ES	LCA	1.0087400952383139	0.0053227454409858575	0.0004946526580600597
2014	rcp85	IPSL-CM5A-LR	AUS	1.6690272380953795	0.0005875123483048816	-1.9674778344630218e-05
2014	rcp85	IPSL-CM5A-LR	BGD	1.6690272380953795	0.005192448498908821	-0.0006434227872640244
2014	rcp85	IPSL-CM5A-LR	BHS	1.6690272380953795	0.017935198374553388	-0.00024275272598111783
2014	rcp85	IPSL-CM5A-LR	BLZ	1.6690272380953795	0.0006665322332729966	7.079522461593177e-05
2014	rcp85	IPSL-CM5A-LR	BRB	1.6690272380953795	0.01526957739384828	-0.0021585665347872156
2014	rcp85	IPSL-CM5A-LR	CAN	1.6690272380953795	0.0019820139733729507	-9.48763917206811e-05
2014	rcp85	IPSL-CM5A-LR	CHN	1.6690272380953795	0.002162294933804797	2.4364154717775835e-05
2014	rcp85	IPSL-CM5A-LR	CUB	1.6690272380953795	0.00881693270852639	-0.0010281314043932878
2014	rcp85	IPSL-CM5A-LR	DOM	1.6690272380953795	0.0068738101483507286	-0.0009788989075917263
2014	rcp85	IPSL-CM5A-LR	FJI	1.6690272380953795	0.015465128041947822	0.00036264623118284836
2014	rcp85	IPSL-CM5A-LR	GTM	1.6690272380953795	0.0	0.0
2014	rcp85	IPSL-CM5A-LR	HKG	1.6690272380953795	0.024633390067006662	-0.0022549825348333547
2014	rcp85	IPSL-CM5A-LR	HND	1.6690272380953795	0.0	0.0
2014	rcp85	IPSL-CM5A-LR	HTI	1.6690272380953795	0.010503515888676155	-0.0017786058361190667
2014	rcp85	IPSL-CM5A-LR	IND	1.6690272380953795	0.0019184507901581981	-0.00025478405028660537
2014	rcp85	IPSL-CM5A-LR	JAM	1.6690272380953795	0.01219955889224551	-0.0009773777767784586
2014	rcp85	IPSL-CM5A-LR	JPN	1.6690272380953795	0.008594214886277297	-0.0013487535128633124
2014	rcp85	IPSL-CM5A-LR	KHM	1.6690272380953795	0.0010766208643578283	-0.00013401757504635255
2014	rcp85	IPSL-CM5A-LR	KOR	1.6690272380953795	0.009234439135912657	-0.000683454544333125
2014	rcp85	IPSL-CM5A-LR	LAO	1.6690272380953795	0.0047719157817360455	-0.00034505952420037104
2014	rcp85	IPSL-CM5A-LR	LCA	1.6690272380953795	0.012495302121747305	-0.001307877917155185
2014	rcp85	MIROC5	AUS	1.0209396190476594	0.0009523120941196253	4.2191087399158565e-06
2014	rcp85	MIROC5	BGD	1.0209396190476594	0.006056615080906243	-0.00033795061346857916
2014	rcp85	MIROC5	BHS	1.0209396190476594	0.013687124459398122	-0.00036096268153591347
2014	rcp85	MIROC5	BLZ	1.0209396190476594	0.010736635316082477	0.0010659845128210012
2014	rcp85	MIROC5	BRB	1.0209396190476594	0.014017153031201806	-0.00021817340919967057
2014	rcp85	MIROC5	CAN	1.0209396190476594	0.00043224552615475734	-3.424222967040558e-05
2014	rcp85	MIROC5	CHN	1.0209396190476594	0.0014589407248267526	-0.00012090797393445805
2014	rcp85	MIROC5	CUB	1.0209396190476594	0.008404518079956343	-0.00023855265064289715
2014	rcp85	MIROC5	DOM	1.0209396190476594	0.007884958393820753	-0.00014706689240083937
2014	rcp85	MIROC5	FJI	1.0209396190476594	0.01594783732060224	-0.0002832062861194166
2014	rcp85	MIROC5	GTM	1.0209396190476594	0.0013837263411462276	-8.880767768023522e-05
2014	rcp85	MIROC5	HKG	1.0209396190476594	0.02765416246521745	0.001997044829668675
2014	rcp85	MIROC5	HND	1.0209396190476594	0.0036487883884593706	0.0006386953748012151
2014	rcp85	MIROC5	HTI	1.0209396190476594	0.009491991354262833	0.0008361352755003903
2014	rcp85	MIROC5	IND	1.0209396190476594	0.0019736927108444137	-0.00043273698295225304
2014	rcp85	MIROC5	JAM	1.0209396190476594	0.011826959663895407	0.00047351246988374795
2014	rcp85	MIROC5	JPN	1.0209396190476594	0.009706130274295243	-0.0016939416781114993
2014	rcp85	MIROC5	KHM	1.0209396190476594	0.001105649244064149	-0.00020660553660351
2014	rcp85	MIROC5	KOR	1.0209396190476594	0.008098647220005894	-0.0007256227059360279
2014	rcp85	MIROC5	LAO	1.0209396190476594	0.005748832223503432	-0.0003729318565088432
2014	rcp85	MIROC5	LCA	1.0209396190476594	0.011650010575149292	-0.0002494942053239712
2015	rcp26	GFDL-ESM2M	AUS	1.0096750476189655	0.000826169147363483	0.00010715706357457443
2015	rcp26	GFDL-ESM2M	BGD	1.0096750476189655	0.004304744411031311	8.861411314178879e-05
2015	rcp26	GFDL-ESM2M	BHS	1.0096750476189655	0.014396337820421205	-0.001476444222961212
2015	rcp26	GFDL-ESM2M	BLZ	1.0096750476189655	0.013563759911042104	0.0008679283993721478
2015	rcp26	GFDL-ESM2M	BRB	1.0096750476189655	0.014144962124271727	0.0004849874265720885
2015	rcp26	GFDL-ESM2M	CAN	1.0096750476189655	0.002238485637505821	-8.014839219560763e-05
2015	rcp26	GFDL-ESM2M	CHN	1.0096750476189655	0.0019005862408898772	-0.00015615765812442093
2015	rcp26	GFDL-ESM2M	CUB	1.0096750476189655	0.008051137751999646	-0.00042772385250599535
2015	rcp26	GFDL-ESM2M	DOM	1.0096750476189655	0.007520380627291592	-5.324859593693141e-05
2015	rcp26	GFDL-ESM2M	FJI	1.0096750476189655	0.01322293803613549	0.0014595173463902173
2015	rcp26	GFDL-ESM2M	GTM	1.0096750476189655	0.0020439312327892563	2.927597235865393e-05
2015	rcp26	GFDL-ESM2M	HKG	1.0096750476189655	0.026760344720087873	-0.0016679192884587121
2015	rcp26	GFDL-ESM2M	HND	1.0096750476189655	0.004469093887639621	0.00029630658033625223
2015	rcp26	GFDL-ESM2M	HTI	1.0096750476189655	0.011426884710761604	0.0002776439823650844
2015	rcp26	GFDL-ESM2M	IND	1.0096750476189655	0.0019395992170318456	0.00018314974916988278
2015	rcp26	GFDL-ESM2M	JAM	1.0096750476189655	0.018487807940136596	-0.001301737754626618
2015	rcp26	GFDL-ESM2M	JPN	1.0096750476189655	0.008405382914657453	-0.001277388206924465
2015	rcp26	GFDL-ESM2M	KHM	1.0096750476189655	0.001153090213102382	-0.00010248581164402822
2015	rcp26	GFDL-ESM2M	KOR	1.0096750476189655	0.0073104711857895745	0.00023210050815288203
2015	rcp26	GFDL-ESM2M	LAO	1.0096750476189655	0.004685237300506502	-0.0003763204683743587
2015	rcp26	GFDL-ESM2M	LCA	1.0096750476189655	0.009987377615059353	7.792366340845765e-05
2015	rcp26	HadGEM2-ES	AUS	1.0197877142859344	0.0008175974314416735	2.711635155905806e-05
2015	rcp26	HadGEM2-ES	BGD	1.0197877142859344	0.005403897112553474	0.00024117994372966842
2015	rcp26	HadGEM2-ES	BHS	1.0197877142859344	0.013834100679392006	0.0016564763438079058
2015	rcp26	HadGEM2-ES	BLZ	1.0197877142859344	0.013747250159681158	0.0020618094507335047
2015	rcp26	HadGEM2-ES	BRB	1.0197877142859344	0.006018390968027191	0.00016047790334014315
2015	rcp26	HadGEM2-ES	CAN	1.0197877142859344	0.0018477066820913736	0.0003022188383342503
2015	rcp26	HadGEM2-ES	CHN	1.0197877142859344	0.0017010114189748649	-0.0006137463995796715
2015	rcp26	HadGEM2-ES	CUB	1.0197877142859344	0.009741664616597076	0.00016685222117722052
2015	rcp26	HadGEM2-ES	DOM	1.0197877142859344	0.007086471643694433	0.0009894728108124716
2015	rcp26	HadGEM2-ES	FJI	1.0197877142859344	0.017379164502809928	-0.0012152600320380872
2015	rcp26	HadGEM2-ES	GTM	1.0197877142859344	0.001559047095971914	0.000172729530426347
2015	rcp26	HadGEM2-ES	HKG	1.0197877142859344	0.02704153664396699	-0.0028694032377685986
2015	rcp26	HadGEM2-ES	HND	1.0197877142859344	0.0042602863417394825	3.248845729605433e-05
2015	rcp26	HadGEM2-ES	HTI	1.0197877142859344	0.010214499642646898	0.0007249128947904226
2015	rcp26	HadGEM2-ES	IND	1.0197877142859344	0.0022192967657745357	-0.0002479121940970816
2015	rcp26	HadGEM2-ES	JAM	1.0197877142859344	0.014573112686216184	0.0013369618531606751
2015	rcp26	HadGEM2-ES	JPN	1.0197877142859344	0.009058766894693227	-0.0029389441001803442
2015	rcp26	HadGEM2-ES	KHM	1.0197877142859344	0.0011158685952913049	-3.715723945466466e-05
2015	rcp26	HadGEM2-ES	KOR	1.0197877142859344	0.008345820865302932	-0.0009865311356601484
2015	rcp26	HadGEM2-ES	LAO	1.0197877142859344	0.005741121622311639	-0.000657073664444226
2015	rcp26	HadGEM2-ES	LCA	1.0197877142859344	0.006284646535088815	0.0005658233259501644
2015	rcp26	IPSL-CM5A-LR	AUS	1.712360571428717	0.0005906250201261171	3.118698392929378e-05
2015	rcp26	IPSL-CM5A-LR	BGD	1.712360571428717	0.004730731138151205	-0.0004498803973278409
2015	rcp26	IPSL-CM5A-LR	BHS	1.712360571428717	0.0157557382731445	-0.0016962814095058173
2015	rcp26	IPSL-CM5A-LR	BLZ	1.712360571428717	0.0034710445723689243	0.00032673913060824594
2015	rcp26	IPSL-CM5A-LR	BRB	1.712360571428717	0.017193569028121764	-0.0015587672455301504
2015	rcp26	IPSL-CM5A-LR	CAN	1.712360571428717	0.0026557822303205146	0.00010735198580917051
2015	rcp26	IPSL-CM5A-LR	CHN	1.712360571428717	0.0023146080052301263	-0.0002460236691159096
2015	rcp26	IPSL-CM5A-LR	CUB	1.712360571428717	0.009714610818827098	-0.0011211430676068845
2015	rcp26	IPSL-CM5A-LR	DOM	1.712360571428717	0.008277721315657086	-0.000432111728551076
2015	rcp26	IPSL-CM5A-LR	FJI	1.712360571428717	0.013908071677573526	0.0021935102083680924
2015	rcp26	IPSL-CM5A-LR	GTM	1.712360571428717	1.863446833573407e-05	9.317234167867035e-06
2015	rcp26	IPSL-CM5A-LR	HKG	1.712360571428717	0.02546005230373355	1.175401152064652e-06
2015	rcp26	IPSL-CM5A-LR	HND	1.712360571428717	0.00032919599417224893	0.00015840994785947858
2015	rcp26	IPSL-CM5A-LR	HTI	1.712360571428717	0.013093943345448097	-0.0015346082005566193
2015	rcp26	IPSL-CM5A-LR	IND	1.712360571428717	0.00223538612589759	-0.00010819661588624887
2015	rcp26	IPSL-CM5A-LR	JAM	1.712360571428717	0.015006922198216737	-0.0005413783200834961
2015	rcp26	IPSL-CM5A-LR	JPN	1.712360571428717	0.008789064430203096	-0.0003023259336902657
2015	rcp26	IPSL-CM5A-LR	KHM	1.712360571428717	0.001267646634496748	6.271869163700832e-07
2015	rcp26	IPSL-CM5A-LR	KOR	1.712360571428717	0.007784040348449957	-0.0010535809748324733
2015	rcp26	IPSL-CM5A-LR	LAO	1.712360571428717	0.005153827159140453	-0.0004941323163934683
2015	rcp26	IPSL-CM5A-LR	LCA	1.712360571428717	0.013361700980719458	-0.001417265839990316
2015	rcp26	MIROC5	AUS	0.9982253333333747	0.000621398644399944	-4.4917670130960926e-05
2015	rcp26	MIROC5	BGD	0.9982253333333747	0.004928616193467907	-0.0006341687408609063
2015	rcp26	MIROC5	BHS	0.9982253333333747	0.015946509232130555	0.0005886046927799675
2015	rcp26	MIROC5	BLZ	0.9982253333333747	0.011630478580330061	-0.00023054045811057204
2015	rcp26	MIROC5	BRB	0.9982253333333747	0.014235540970888803	0.002598868364609275
2015	rcp26	MIROC5	CAN	0.9982253333333747	0.0007640469968055123	4.843952533210871e-05
2015	rcp26	MIROC5	CHN	0.9982253333333747	0.001862296535842889	-0.00017309268259938122
2015	rcp26	MIROC5	CUB	0.9982253333333747	0.00963817340670221	0.0003900857138193644
2015	rcp26	MIROC5	DOM	0.9982253333333747	0.008108918220359378	0.0006898126139715185
2015	rcp26	MIROC5	FJI	0.9982253333333747	0.013398357987240789	-0.00013603083908655467
2015	rcp26	MIROC5	GTM	0.9982253333333747	0.001498550571586191	1.8430192863089104e-05
2015	rcp26	MIROC5	HKG	0.9982253333333747	0.0308736328895858	0.002320155303360546
2015	rcp26	MIROC5	HND	0.9982253333333747	0.0043226779557851485	8.15646202811369e-05
2015	rcp26	MIROC5	HTI	0.9982253333333747	0.010196962626170623	0.0015149898588068052
2015	rcp26	MIROC5	IND	0.9982253333333747	0.002124820604331974	-0.0008017263760484369
2015	rcp26	MIROC5	JAM	0.9982253333333747	0.01314300022641629	0.0011940705280749568
2015	rcp26	MIROC5	JPN	0.9982253333333747	0.009489529808228085	-0.0014067215549081482
2015	rcp26	MIROC5	KHM	0.9982253333333747	0.0014252837150459403	-0.00032573075097957257
2015	rcp26	MIROC5	KOR	0.9982253333333747	0.008512922523921444	9.960298351682382e-05
2015	rcp26	MIROC5	LAO	0.9982253333333747	0.005141425087183756	-0.0007516680022323541
2015	rcp26	MIROC5	LCA	0.9982253333333747	0.011786823839482062	0.001669930756597
2015	rcp60	GFDL-ESM2M	AUS	0.9685321904761097	0.0007630842365481615	5.877022267216904e-06
2015	rcp60	GFDL-ESM2M	BGD	0.9685321904761097	0.005431721090085393	0.0003978469283209157
2015	rcp60	GFDL-ESM2M	BHS	0.9685321904761097	0.01751644634472174	-0.0018889752582278685
2015	rcp60	GFDL-ESM2M	BLZ	0.9685321904761097	0.01373212561855852	-0.0004542939797944779
2015	rcp60	GFDL-ESM2M	BRB	0.9685321904761097	0.012950504354747702	-0.000769562578967784
2015	rcp60	GFDL-ESM2M	CAN	0.9685321904761097	0.0017454703056414382	-2.395885707431525e-05
2015	rcp60	GFDL-ESM2M	CHN	0.9685321904761097	0.0021633445395343354	-0.0004158799856155937
2015	rcp60	GFDL-ESM2M	CUB	0.9685321904761097	0.0076155962942152395	-0.0008641274660932975
2015	rcp60	GFDL-ESM2M	DOM	0.9685321904761097	0.007861990152533761	-0.0006157786067471039
2015	rcp60	GFDL-ESM2M	FJI	0.9685321904761097	0.01281366790926175	-0.000699855233780054
2015	rcp60	GFDL-ESM2M	GTM	0.9685321904761097	0.002289911284592435	2.104185764681204e-05
2015	rcp60	GFDL-ESM2M	HKG	0.9685321904761097	0.02793973005177302	-0.0032236169875610845
2015	rcp60	GFDL-ESM2M	HND	0.9685321904761097	0.004409524066727569	5.971073573076617e-05
2015	rcp60	GFDL-ESM2M	HTI	0.9685321904761097	0.011980157312569725	-0.0003067166620231887
2015	rcp60	GFDL-ESM2M	IND	0.9685321904761097	0.0015529605829167183	-0.00025719830341856673
2015	rcp60	GFDL-ESM2M	JAM	0.9685321904761097	0.01693059402168185	-0.001514694722117561
2015	rcp60	GFDL-ESM2M	JPN	0.9685321904761097	0.010454412509460533	-0.0013676144990839604
2015	rcp60	GFDL-ESM2M	KHM	0.9685321904761097	0.0011608989744461284	6.542153772097763e-06
2015	rcp60	GFDL-ESM2M	KOR	0.9685321904761097	0.007492396216440832	6.903326686540827e-05
2015	rcp60	GFDL-ESM2M	LAO	0.9685321904761097	0.0046562427350538855	-6.690900843699262e-05
2015	rcp60	GFDL-ESM2M	LCA	0.9685321904761097	0.011297987650841234	-0.0011415099635669265
2015	rcp60	HadGEM2-ES	AUS	0.9779781904764111	0.000779599820300232	2.185807999565209e-05
2015	rcp60	HadGEM2-ES	BGD	0.9779781904764111	0.00584613032765177	-0.0006781779857779867
2015	rcp60	HadGEM2-ES	BHS	0.9779781904764111	0.014282717104261359	-0.00036209617103344013
2015	rcp60	HadGEM2-ES	BLZ	0.9779781904764111	0.012115085289727802	0.00057144927530314
2015	rcp60	HadGEM2-ES	BRB	0.9779781904764111	0.005029649312309044	0.00021520912284471016
2015	rcp60	HadGEM2-ES	CAN	0.9779781904764111	0.001917298657906602	-0.00023696210659016238
2015	rcp60	HadGEM2-ES	CHN	0.9779781904764111	0.0015962336518782095	-0.0003139884684293545
2015	rcp60	HadGEM2-ES	CUB	0.9779781904764111	0.009054059494722835	-0.0002801904823867109
2015	rcp60	HadGEM2-ES	DOM	0.9779781904764111	0.00443010570576489	0.00033577182385146687
2015	rcp60	HadGEM2-ES	FJI	0.9779781904764111	0.01657984694835708	-0.0006103004175189827
2015	rcp60	HadGEM2-ES	GTM	0.9779781904764111	0.0016672669267267276	-8.728137869372154e-05
2015	rcp60	HadGEM2-ES	HKG	0.9779781904764111	0.027720658254561402	-0.002850504731407945
2015	rcp60	HadGEM2-ES	HND	0.9779781904764111	0.004814263129158834	-7.411460263707578e-05
2015	rcp60	HadGEM2-ES	HTI	0.9779781904764111	0.006844983409113535	0.000444428984932455
2015	rcp60	HadGEM2-ES	IND	0.9779781904764111	0.002252892207129448	-0.0006834076196764032
2015	rcp60	HadGEM2-ES	JAM	0.9779781904764111	0.011613889688973403	0.0003976909750528397
2015	rcp60	HadGEM2-ES	JPN	0.9779781904764111	0.009749623046415967	-0.0009013073807496628
2015	rcp60	HadGEM2-ES	KHM	0.9779781904764111	0.0008879876951259069	-0.00010711940262557123
2015	rcp60	HadGEM2-ES	KOR	0.9779781904764111	0.008064278633001187	-0.00017780544451560885
2015	rcp60	HadGEM2-ES	LAO	0.9779781904764111	0.0039969020598739	-0.0006886608814907596
2015	rcp60	HadGEM2-ES	LCA	0.9779781904764111	0.003878667883126766	0.00014840725036815484
2015	rcp60	IPSL-CM5A-LR	AUS	1.6631224761906271	0.0006232637649484033	-7.018814028501505e-05
2015	rcp60	IPSL-CM5A-LR	BGD	1.6631224761906271	0.004587463413878914	-0.0005257889282195628
2015	rcp60	IPSL-CM5A-LR	BHS	1.6631224761906271	0.0146902814580259	3.211546220424112e-05
2015	rcp60	IPSL-CM5A-LR	BLZ	1.6631224761906271	0.0	0.0
2015	rcp60	IPSL-CM5A-LR	BRB	1.6631224761906271	0.014770563850769875	-0.0012026631220997779
2015	rcp60	IPSL-CM5A-LR	CAN	1.6631224761906271	0.0024240527761454985	3.373793981771957e-05
2015	rcp60	IPSL-CM5A-LR	CHN	1.6631224761906271	0.002395515227664069	-0.0002477334902396839
2015	rcp60	IPSL-CM5A-LR	CUB	1.6631224761906271	0.009897988816327672	-0.0006571348988077931
2015	rcp60	IPSL-CM5A-LR	DOM	1.6631224761906271	0.007801967809847067	-0.00024214112066107399
2015	rcp60	IPSL-CM5A-LR	FJI	1.6631224761906271	0.014103846064382551	0.0026085594772564838
2015	rcp60	IPSL-CM5A-LR	GTM	1.6631224761906271	0.0	0.0
2015	rcp60	IPSL-CM5A-LR	HKG	1.6631224761906271	0.025690636372447704	0.00035264045408277093
2015	rcp60	IPSL-CM5A-LR	HND	1.6631224761906271	0.0	0.0
2015	rcp60	IPSL-CM5A-LR	HTI	1.6631224761906271	0.012296501059372923	-0.0003768848046533744
2015	rcp60	IPSL-CM5A-LR	IND	1.6631224761906271	0.0020312025185141693	-0.0002701489285515555
2015	rcp60	IPSL-CM5A-LR	JAM	1.6631224761906271	0.014203405947121826	-0.0015473521134725257
2015	rcp60	IPSL-CM5A-LR	JPN	1.6631224761906271	0.010160673711298591	-0.00034090807980829583
2015	rcp60	IPSL-CM5A-LR	KHM	1.6631224761906271	0.001268988347145316	-1.855119220459773e-05
2015	rcp60	IPSL-CM5A-LR	KOR	1.6631224761906271	0.008117936273804105	-0.00029616758006364876
2015	rcp60	IPSL-CM5A-LR	LAO	1.6631224761906271	0.004421145025404544	-0.0002475474251015218
2015	rcp60	IPSL-CM5A-LR	LCA	1.6631224761906271	0.012058850063487978	-0.0010323432522213686
2015	rcp60	MIROC5	AUS	0.9233205714286109	0.0007868052748333241	-6.670105950641508e-05
2015	rcp60	MIROC5	BGD	0.9233205714286109	0.004689216720118394	-0.0009504969365552205
2015	rcp60	MIROC5	BHS	0.9233205714286109	0.015827054097923836	0.0010917891447789325
2015	rcp60	MIROC5	BLZ	0.9233205714286109	0.011828577835854316	0.0005101908421438419
2015	rcp60	MIROC5	BRB	0.9233205714286109	0.014778698046118987	0.000390617752473905
2015	rcp60	MIROC5	CAN	0.9233205714286109	0.0006879023221756746	2.719032142714937e-05
2015	rcp60	MIROC5	CHN	0.9233205714286109	0.001446776961905392	-0.00018518646090933836
2015	rcp60	MIROC5	CUB	0.9233205714286109	0.009179934374014324	0.000497355422090744
2015	rcp60	MIROC5	DOM	0.9233205714286109	0.007433402771343026	0.00028275354386125893
2015	rcp60	MIROC5	FJI	0.9233205714286109	0.014421645496313223	0.0009674824855176577
2015	rcp60	MIROC5	GTM	0.9233205714286109	0.001593839554168193	4.528632529677786e-05
2015	rcp60	MIROC5	HKG	0.9233205714286109	0.027012235041245638	-0.00016320511749327513
2015	rcp60	MIROC5	HND	0.9233205714286109	0.003367671472474873	1.7708993377199686e-05
2015	rcp60	MIROC5	HTI	0.9233205714286109	0.008293125828023808	0.000955146953082911
2015	rcp60	MIROC5	IND	0.9233205714286109	0.0020022092488347185	-0.0007434140808268317
2015	rcp60	MIROC5	JAM	0.9233205714286109	0.01426657826839552	0.00037772146517464763
2015	rcp60	MIROC5	JPN	0.9233205714286109	0.010863072990115668	-0.0006458186314096223
2015	rcp60	MIROC5	KHM	0.9233205714286109	0.001124775567093567	-0.0002909124903133348
2015	rcp60	MIROC5	KOR	0.9233205714286109	0.007153580005189515	-5.1950553343071276e-05
2015	rcp60	MIROC5	LAO	0.9233205714286109	0.005266972612188017	-0.0011432031588552547
2015	rcp60	MIROC5	LCA	0.9233205714286109	0.011230368992331145	0.00037902767847322084
2015	rcp85	GFDL-ESM2M	AUS	0.9831512380951553	0.0007691664547171872	-6.183510575429309e-05
2015	rcp85	GFDL-ESM2M	BGD	0.9831512380951553	0.005647334958760059	3.2703648146236147e-05
2015	rcp85	GFDL-ESM2M	BHS	0.9831512380951553	0.015748438357962087	5.5352797251982146e-05
2015	rcp85	GFDL-ESM2M	BLZ	0.9831512380951553	0.012293410354273799	-0.0006988200277443981
2015	rcp85	GFDL-ESM2M	BRB	0.9831512380951553	0.01402014182754047	0.0007860639990378824
2015	rcp85	GFDL-ESM2M	CAN	0.9831512380951553	0.0018059168534759027	-0.0001203103728358073
2015	rcp85	GFDL-ESM2M	CHN	0.9831512380951553	0.0019201586579922322	8.688205917731722e-05
2015	rcp85	GFDL-ESM2M	CUB	0.9831512380951553	0.006963427457116129	-9.890625796097653e-05
2015	rcp85	GFDL-ESM2M	DOM	0.9831512380951553	0.00861473542994317	-0.00019555214035884725
2015	rcp85	GFDL-ESM2M	FJI	0.9831512380951553	0.01521861946164109	0.0008648155881289463
2015	rcp85	GFDL-ESM2M	GTM	0.9831512380951553	0.002149708669727333	8.153884759558522e-05
2015	rcp85	GFDL-ESM2M	HKG	0.9831512380951553	0.02668096176325372	0.0030115851912846337
2015	rcp85	GFDL-ESM2M	HND	0.9831512380951553	0.004453312198428494	0.00033914077802779565
2015	rcp85	GFDL-ESM2M	HTI	0.9831512380951553	0.01040519602433697	0.0001814031178440029
2015	rcp85	GFDL-ESM2M	IND	0.9831512380951553	0.0019845895980015347	2.442380048727215e-05
2015	rcp85	GFDL-ESM2M	JAM	0.9831512380951553	0.017938288844452734	0.000558785357108421
2015	rcp85	GFDL-ESM2M	JPN	0.9831512380951553	0.008154523086932305	-7.158912957626806e-05
2015	rcp85	GFDL-ESM2M	KHM	0.9831512380951553	0.0013157611491718356	-5.808694121786466e-06
2015	rcp85	GFDL-ESM2M	KOR	0.9831512380951553	0.007546490523989412	0.001275258634398857
2015	rcp85	GFDL-ESM2M	LAO	0.9831512380951553	0.005006822796389014	-0.0003072651117900552
2015	rcp85	GFDL-ESM2M	LCA	0.9831512380951553	0.010840324895648734	0.001097381404386422
2015	rcp85	HadGEM2-ES	AUS	1.0543115238097422	0.0006228751018233927	1.547291302001684e-05
2015	rcp85	HadGEM2-ES	BGD	1.0543115238097422	0.00633598547085062	-0.00035032472723101234
2015	rcp85	HadGEM2-ES	BHS	1.0543115238097422	0.014974198971859575	-0.0007405015343662441
2015	rcp85	HadGEM2-ES	BLZ	1.0543115238097422	0.012456608915428921	-9.819558518124908e-05
2015	rcp85	HadGEM2-ES	BRB	1.0543115238097422	0.00718551936827974	0.0006353677727014148
2015	rcp85	HadGEM2-ES	CAN	1.0543115238097422	0.002038544840030325	-0.00013416890413550875
2015	rcp85	HadGEM2-ES	CHN	1.0543115238097422	0.001726637954129849	-0.00016920210228257832
2015	rcp85	HadGEM2-ES	CUB	1.0543115238097422	0.009602562009316735	0.0002243711927473989
2015	rcp85	HadGEM2-ES	DOM	1.0543115238097422	0.004842941508171279	-0.00034932777154968067
2015	rcp85	HadGEM2-ES	FJI	1.0543115238097422	0.01687964142685043	-0.0011745963844635174
2015	rcp85	HadGEM2-ES	GTM	1.0543115238097422	0.001953213731165319	-3.619278490554713e-05
2015	rcp85	HadGEM2-ES	HKG	1.0543115238097422	0.022447124032742287	2.9344853398395078e-05
2015	rcp85	HadGEM2-ES	HND	1.0543115238097422	0.00425234880330714	-0.00011826111243533463
2015	rcp85	HadGEM2-ES	HTI	1.0543115238097422	0.006091187203277751	0.0009145408774491183
2015	rcp85	HadGEM2-ES	IND	1.0543115238097422	0.00204150728343961	-0.00010757748303082338
2015	rcp85	HadGEM2-ES	JAM	1.0543115238097422	0.011804844396462542	0.0005117339255012944
2015	rcp85	HadGEM2-ES	JPN	1.0543115238097422	0.011692098186802669	-0.00032345966919459894
2015	rcp85	HadGEM2-ES	KHM	1.0543115238097422	0.0012769103667286171	-0.00024062183164745148
2015	rcp85	HadGEM2-ES	KOR	1.0543115238097422	0.008274672171012815	-6.183466244333953e-05
2015	rcp85	HadGEM2-ES	LAO	1.0543115238097422	0.004576919872023745	-0.0006118027873780451
2015	rcp85	HadGEM2-ES	LCA	1.0543115238097422	0.006104041834908835	0.0005634539530209662
2015	rcp85	IPSL-CM5A-LR	AUS	1.6985510476191892	0.000826598397802552	2.3986828450775765e-05
2015	rcp85	IPSL-CM5A-LR	BGD	1.6985510476191892	0.004282353894360248	-2.626593904712037e-05
2015	rcp85	IPSL-CM5A-LR	BHS	1.6985510476191892	0.018188785422447083	0.0006161965690563058
2015	rcp85	IPSL-CM5A-LR	BLZ	1.6985510476191892	0.0007818129983923815	1.4198064343396051e-05
2015	rcp85	IPSL-CM5A-LR	BRB	1.6985510476191892	0.014338719173953062	-0.0018817899127196855
2015	rcp85	IPSL-CM5A-LR	CAN	1.6985510476191892	0.0021263900056690153	0.00018010588784878528
2015	rcp85	IPSL-CM5A-LR	CHN	1.6985510476191892	0.002550192767438739	-3.545421663551755e-05
2015	rcp85	IPSL-CM5A-LR	CUB	1.6985510476191892	0.009400055642433664	-0.0008429825880220329
2015	rcp85	IPSL-CM5A-LR	DOM	1.6985510476191892	0.008549957759047407	-0.0006224354575237406
2015	rcp85	IPSL-CM5A-LR	FJI	1.6985510476191892	0.012732763305464672	-0.000996640329042665
2015	rcp85	IPSL-CM5A-LR	GTM	1.6985510476191892	0.0	0.0
2015	rcp85	IPSL-CM5A-LR	HKG	1.6985510476191892	0.026140401568557875	-0.004047752710481435
2015	rcp85	IPSL-CM5A-LR	HND	1.6985510476191892	0.0	0.0
2015	rcp85	IPSL-CM5A-LR	HTI	1.6985510476191892	0.01099864156849504	-0.0016602323957736272
2015	rcp85	IPSL-CM5A-LR	IND	1.6985510476191892	0.002166043303383924	-0.00033974533279948363
2015	rcp85	IPSL-CM5A-LR	JAM	1.6985510476191892	0.014264576441677064	-0.00036953433732456794
2015	rcp85	IPSL-CM5A-LR	JPN	1.6985510476191892	0.009061145025066698	-8.319144966084397e-05
2015	rcp85	IPSL-CM5A-LR	KHM	1.6985510476191892	0.0010930079958396807	-2.396533273027777e-05
2015	rcp85	IPSL-CM5A-LR	KOR	1.6985510476191892	0.008113282903643765	0.00030525118340062225
2015	rcp85	IPSL-CM5A-LR	LAO	1.6985510476191892	0.004182230283447276	-8.618120324665134e-05
2015	rcp85	IPSL-CM5A-LR	LCA	1.6985510476191892	0.012412826640453085	-0.001136868210560219
2015	rcp85	MIROC5	AUS	1.0296062857143242	0.0008144995535895132	-1.8791096507147478e-05
2015	rcp85	MIROC5	BGD	1.0296062857143242	0.005689154775863032	-0.0007207685500082812
2015	rcp85	MIROC5	BHS	1.0296062857143242	0.016461167280097444	-0.0014505038442470574
2015	rcp85	MIROC5	BLZ	1.0296062857143242	0.010999489101837755	0.0004906567245227191
2015	rcp85	MIROC5	BRB	1.0296062857143242	0.014996732628707429	0.0007698933205986815
2015	rcp85	MIROC5	CAN	1.0296062857143242	0.0006629677487207638	-8.501268771318838e-05
2015	rcp85	MIROC5	CHN	1.0296062857143242	0.001611934363625979	-8.604022253140613e-05
2015	rcp85	MIROC5	CUB	1.0296062857143242	0.00715222645305557	0.00014240450821402626
2015	rcp85	MIROC5	DOM	1.0296062857143242	0.008225239388580451	-1.3004617922338351e-05
2015	rcp85	MIROC5	FJI	1.0296062857143242	0.017215894032175192	-0.0030585218247596736
2015	rcp85	MIROC5	GTM	1.0296062857143242	0.0015756909988097038	3.8745922778093164e-05
2015	rcp85	MIROC5	HKG	1.0296062857143242	0.02535059380594025	0.0005427564114728551
2015	rcp85	MIROC5	HND	1.0296062857143242	0.0036195513952673774	0.00028157764610054533
2015	rcp85	MIROC5	HTI	1.0296062857143242	0.010122507376115843	0.00030341116043751436
2015	rcp85	MIROC5	IND	1.0296062857143242	0.0018113893417352673	-0.0006334456929484933
2015	rcp85	MIROC5	JAM	1.0296062857143242	0.011709711191797962	0.000942449857380674
2015	rcp85	MIROC5	JPN	1.0296062857143242	0.0098367430705882	-0.0009250315978458425
2015	rcp85	MIROC5	KHM	1.0296062857143242	0.001188212113318991	-2.0752223414248277e-05
2015	rcp85	MIROC5	KOR	1.0296062857143242	0.007753688960973058	0.00045354976750217545
2015	rcp85	MIROC5	LAO	1.0296062857143242	0.005213123695365451	0.0004952956988286748
2015	rcp85	MIROC5	LCA	1.0296062857143242	0.012450051105328262	0.0006909412907460553
2016	rcp26	GFDL-ESM2M	AUS	1.0318179047618241	0.0007198718666565703	-6.398363132026363e-06
2016	rcp26	GFDL-ESM2M	BGD	1.0318179047618241	0.005415455399957187	-4.062159667260999e-05
2016	rcp26	GFDL-ESM2M	BHS	1.0318179047618241	0.015164394975654872	0.0003229499994466074
2016	rcp26	GFDL-ESM2M	BLZ	1.0318179047618241	0.011324048328493406	0.0010151130790357044
2016	rcp26	GFDL-ESM2M	BRB	1.0318179047618241	0.015177018028812689	-0.00017808669490326908
2016	rcp26	GFDL-ESM2M	CAN	1.0318179047618241	0.0022588496297392354	-9.086172105228388e-05
2016	rcp26	GFDL-ESM2M	CHN	1.0318179047618241	0.001971345191618592	0.00012794961319765376
2016	rcp26	GFDL-ESM2M	CUB	1.0318179047618241	0.008220873886053342	0.00018073010273845017
2016	rcp26	GFDL-ESM2M	DOM	1.0318179047618241	0.007550145214962902	-0.00031357044845667327
2016	rcp26	GFDL-ESM2M	FJI	1.0318179047618241	0.01276965045498318	-0.0003182596294701869
2016	rcp26	GFDL-ESM2M	GTM	1.0318179047618241	0.0021635345298527875	-2.0166497184079127e-05
2016	rcp26	GFDL-ESM2M	HKG	1.0318179047618241	0.023514329753155344	0.0036779929319301404
2016	rcp26	GFDL-ESM2M	HND	1.0318179047618241	0.00407510039738973	0.00027672059527422926
2016	rcp26	GFDL-ESM2M	HTI	1.0318179047618241	0.010526809415925382	0.0008964203777952324
2016	rcp26	GFDL-ESM2M	IND	1.0318179047618241	0.002097294541151257	2.1266662397542344e-05
2016	rcp26	GFDL-ESM2M	JAM	1.0318179047618241	0.017188858626391447	-0.00026937679498107835
2016	rcp26	GFDL-ESM2M	JPN	1.0318179047618241	0.009517300035786998	0.0005539643459645531
2016	rcp26	GFDL-ESM2M	KHM	1.0318179047618241	0.001315941344338606	-6.548831734896156e-05
2016	rcp26	GFDL-ESM2M	KOR	1.0318179047618241	0.007185206160794838	0.0006661241245099806
2016	rcp26	GFDL-ESM2M	LAO	1.0318179047618241	0.00442311209595902	1.1340642740012346e-05
2016	rcp26	GFDL-ESM2M	LCA	1.0318179047618241	0.011232929476964925	0.0004423175351310352
2016	rcp26	HadGEM2-ES	AUS	1.053121047619267	0.0006957288787684556	7.588726004989794e-05
2016	rcp26	HadGEM2-ES	BGD	1.053121047619267	0.006118178661950488	0.0001491992656517465
2016	rcp26	HadGEM2-ES	BHS	1.053121047619267	0.012720939889925197	0.00018109963331242387
2016	rcp26	HadGEM2-ES	BLZ	1.053121047619267	0.01339731730193578	0.00042650706299489577
2016	rcp26	HadGEM2-ES	BRB	1.053121047619267	0.006705729681798167	0.000535001776095954
2016	rcp26	HadGEM2-ES	CAN	1.053121047619267	0.002146191064905324	-0.00010539158252615495
2016	rcp26	HadGEM2-ES	CHN	1.053121047619267	0.0017085711307347235	-0.0003788442293647542
2016	rcp26	HadGEM2-ES	CUB	1.053121047619267	0.00893571941418253	0.00040911588424600914
2016	rcp26	HadGEM2-ES	DOM	1.053121047619267	0.007343368851294667	0.0006791954324288957
2016	rcp26	HadGEM2-ES	FJI	1.053121047619267	0.014475695261119937	0.0017594173225970915
2016	rcp26	HadGEM2-ES	GTM	1.053121047619267	0.0018464330902573005	-0.0001145781458990564
2016	rcp26	HadGEM2-ES	HKG	1.053121047619267	0.02686463559059942	0.0019164395778225882
2016	rcp26	HadGEM2-ES	HND	1.053121047619267	0.004701710726715151	-0.00014050896864707695
2016	rcp26	HadGEM2-ES	HTI	1.053121047619267	0.010761715932437955	0.0018555727387459578
2016	rcp26	HadGEM2-ES	IND	1.053121047619267	0.001640290535485205	-0.00033934587619318887
2016	rcp26	HadGEM2-ES	JAM	1.053121047619267	0.015223320364248023	0.0007860854369598461
2016	rcp26	HadGEM2-ES	JPN	1.053121047619267	0.008777645008640481	-0.0024261351533832434
2016	rcp26	HadGEM2-ES	KHM	1.053121047619267	0.000929249839855478	0.00012095835151384822
2016	rcp26	HadGEM2-ES	KOR	1.053121047619267	0.007466746710712711	0.000853845631163478
2016	rcp26	HadGEM2-ES	LAO	1.053121047619267	0.005157659418734785	-0.00017677540163703992
2016	rcp26	HadGEM2-ES	LCA	1.053121047619267	0.007473311729001683	0.00047923136348455115
2016	rcp26	IPSL-CM5A-LR	AUS	1.737217714285859	0.0006554221324988631	3.671189813665978e-05
2016	rcp26	IPSL-CM5A-LR	BGD	1.737217714285859	0.004822449355701336	-0.0005440346218341987
2016	rcp26	IPSL-CM5A-LR	BHS	1.737217714285859	0.01405051807338479	-0.0020964341002407336
2016	rcp26	IPSL-CM5A-LR	BLZ	1.737217714285859	0.003382459131414022	-0.0006698508020497418
2016	rcp26	IPSL-CM5A-LR	BRB	1.737217714285859	0.014541432689217908	-0.003420013048927415
2016	rcp26	IPSL-CM5A-LR	CAN	1.737217714285859	0.0023985651871469577	-0.00029265968960365116
2016	rcp26	IPSL-CM5A-LR	CHN	1.737217714285859	0.0025170135838836595	-0.0002615145345806702
2016	rcp26	IPSL-CM5A-LR	CUB	1.737217714285859	0.008406797304962063	0.0005983858979531165
2016	rcp26	IPSL-CM5A-LR	DOM	1.737217714285859	0.008423462280176215	-0.001813110966837634
2016	rcp26	IPSL-CM5A-LR	FJI	1.737217714285859	0.014880352214809123	4.282170065762585e-05
2016	rcp26	IPSL-CM5A-LR	GTM	1.737217714285859	9.551305539766887e-06	-4.7756527698834435e-06
2016	rcp26	IPSL-CM5A-LR	HKG	1.737217714285859	0.02626721444767857	-0.001373454532061124
2016	rcp26	IPSL-CM5A-LR	HND	1.737217714285859	0.00015181896094915308	6.93120172581278e-05
2016	rcp26	IPSL-CM5A-LR	HTI	1.737217714285859	0.011922571842655983	-0.0012812751002775269
2016	rcp26	IPSL-CM5A-LR	IND	1.737217714285859	0.001844970889749772	-0.0003499130774900096
2016	rcp26	IPSL-CM5A-LR	JAM	1.737217714285859	0.013647399212107034	5.104507881536829e-05
2016	rcp26	IPSL-CM5A-LR	JPN	1.737217714285859	0.00757517012454482	-0.001269461943106167
2016	rcp26	IPSL-CM5A-LR	KHM	1.737217714285859	0.0011688996032562112	4.7638520415014705e-05
2016	rcp26	IPSL-CM5A-LR	KOR	1.737217714285859	0.006844710131975176	-0.0011636710766256516
2016	rcp26	IPSL-CM5A-LR	LAO	1.737217714285859	0.00460216492249943	-0.00013157909545654322
2016	rcp26	IPSL-CM5A-LR	LCA	1.737217714285859	0.01111319000287015	-0.002799445852002836
2016	rcp26	MIROC5	AUS	1.0013205714286126	0.000678918491661704	5.5350464232243105e-05
2016	rcp26	MIROC5	BGD	1.0013205714286126	0.005346114004909895	2.1259129081436547e-05
2016	rcp26	MIROC5	BHS	1.0013205714286126	0.014004399817630157	0.000855671133091246
2016	rcp26	MIROC5	BLZ	1.0013205714286126	0.010835455792326457	0.0009588475173253428
2016	rcp26	MIROC5	BRB	1.0013205714286126	0.01667055215383204	0.0014065446150885778
2016	rcp26	MIROC5	CAN	1.0013205714286126	0.0008432109152672535	-1.0074581874916521e-05
2016	rcp26	MIROC5	CHN	1.0013205714286126	0.0016513826782940792	-0.00037349754894733635
2016	rcp26	MIROC5	CUB	1.0013205714286126	0.009124792345896275	-0.0009551826436484713
2016	rcp26	MIROC5	DOM	1.0013205714286126	0.00861070441984468	0.0007424760814852471
2016	rcp26	MIROC5	FJI	1.0013205714286126	0.014496412519372372	0.0017387719273768126
2016	rcp26	MIROC5	GTM	1.0013205714286126	0.001475185141827857	0.0001493312635091166
2016	rcp26	MIROC5	HKG	1.0013205714286126	0.0287021994859274	-0.0028533452151287128
2016	rcp26	MIROC5	HND	1.0013205714286126	0.0034187441419497758	0.00019820546508748428
2016	rcp26	MIROC5	HTI	1.0013205714286126	0.01152647432965823	-6.553322374767967e-05
2016	rcp26	MIROC5	IND	1.0013205714286126	0.0016793971704720041	-0.00025263041836411424
2016	rcp26	MIROC5	JAM	1.0013205714286126	0.013459093314785725	0.0005019035882620031
2016	rcp26	MIROC5	JPN	1.0013205714286126	0.010311540819051626	-0.0011973622810665698
2016	rcp26	MIROC5	KHM	1.0013205714286126	0.0011536228907491446	-0.00017066511279526352
2016	rcp26	MIROC5	KOR	1.0013205714286126	0.008272610843798631	-0.0002752215102554917
2016	rcp26	MIROC5	LAO	1.0013205714286126	0.004953042891343121	-0.0002823811455385165
2016	rcp26	MIROC5	LCA	1.0013205714286126	0.014155264837926708	0.0010692665732054143
2016	rcp60	GFDL-ESM2M	AUS	0.9856750476189676	0.0006769256866686887	-0.00011176700316881183
2016	rcp60	GFDL-ESM2M	BGD	0.9856750476189676	0.005242424342426202	0.0006406544159816216
2016	rcp60	GFDL-ESM2M	BHS	0.9856750476189676	0.014314985499028626	0.0006592704799431581
2016	rcp60	GFDL-ESM2M	BLZ	0.9856750476189676	0.01226458585860573	-0.0005844139459425389
2016	rcp60	GFDL-ESM2M	BRB	0.9856750476189676	0.01730921644797897	0.0013210202115675916
2016	rcp60	GFDL-ESM2M	CAN	0.9856750476189676	0.0015500535632156916	0.00016836080474686208
2016	rcp60	GFDL-ESM2M	CHN	0.9856750476189676	0.0018763069479533667	0.00023790826246793345
2016	rcp60	GFDL-ESM2M	CUB	0.9856750476189676	0.0071286023276717556	0.00031857601660008903
2016	rcp60	GFDL-ESM2M	DOM	0.9856750476189676	0.007087122596726449	0.0008264443369939084
2016	rcp60	GFDL-ESM2M	FJI	0.9856750476189676	0.013960885890090296	-0.0003970348211247772
2016	rcp60	GFDL-ESM2M	GTM	0.9856750476189676	0.002182463949390501	1.0841082904346406e-05
2016	rcp60	GFDL-ESM2M	HKG	0.9856750476189676	0.027122556768669433	0.0019455813472959707
2016	rcp60	GFDL-ESM2M	HND	0.9856750476189676	0.004254214526680504	0.00048116632924455815
2016	rcp60	GFDL-ESM2M	HTI	0.9856750476189676	0.009964510971324905	0.0011601037384217814
2016	rcp60	GFDL-ESM2M	IND	0.9856750476189676	0.0018709899878333294	9.832121396104464e-05
2016	rcp60	GFDL-ESM2M	JAM	0.9856750476189676	0.015319265000344882	8.84142136918487e-05
2016	rcp60	GFDL-ESM2M	JPN	0.9856750476189676	0.0091378490491154	0.002352395373747333
2016	rcp60	GFDL-ESM2M	KHM	0.9856750476189676	0.0011800662901172464	-8.602374064330435e-05
2016	rcp60	GFDL-ESM2M	KOR	0.9856750476189676	0.007697010538715505	0.0009386870289374209
2016	rcp60	GFDL-ESM2M	LAO	0.9856750476189676	0.004512079729412528	-1.3766047581397715e-05
2016	rcp60	GFDL-ESM2M	LCA	0.9856750476189676	0.012044460485662434	0.0002278681223732296
2016	rcp60	HadGEM2-ES	AUS	1.0109781904764104	0.0007310704992418345	-5.6623781081112064e-05
2016	rcp60	HadGEM2-ES	BGD	1.0109781904764104	0.006233316539345911	0.000230411414375584
2016	rcp60	HadGEM2-ES	BHS	1.0109781904764104	0.015086768271145152	-5.2604567337054004e-05
2016	rcp60	HadGEM2-ES	BLZ	1.0109781904764104	0.01337590804863465	-0.00013832343122197705
2016	rcp60	HadGEM2-ES	BRB	1.0109781904764104	0.00520657710364552	-0.0001422556503847107
2016	rcp60	HadGEM2-ES	CAN	1.0109781904764104	0.002116170648841114	-0.00014624755729065184
2016	rcp60	HadGEM2-ES	CHN	1.0109781904764104	0.0017191624774437683	-0.00013185411881966492
2016	rcp60	HadGEM2-ES	CUB	1.0109781904764104	0.00865781676881489	-0.0004710250327889527
2016	rcp60	HadGEM2-ES	DOM	1.0109781904764104	0.004104680676215138	-0.00014116663863896351
2016	rcp60	HadGEM2-ES	FJI	1.0109781904764104	0.016854018607082914	-0.0008379630559898856
2016	rcp60	HadGEM2-ES	GTM	1.0109781904764104	0.0015589720721505091	-6.987122141155499e-05
2016	rcp60	HadGEM2-ES	HKG	1.0109781904764104	0.027401306439967174	-0.0009456344743463668
2016	rcp60	HadGEM2-ES	HND	1.0109781904764104	0.004191144489739559	-0.00033607517328677937
2016	rcp60	HadGEM2-ES	HTI	1.0109781904764104	0.006128592494468716	-0.000317447013475917
2016	rcp60	HadGEM2-ES	IND	1.0109781904764104	0.002107292511755183	-0.00021790423482036833
2016	rcp60	HadGEM2-ES	JAM	1.0109781904764104	0.011908575397336307	0.0007650330170209971
2016	rcp60	HadGEM2-ES	JPN	1.0109781904764104	0.0111550911380874	-0.0013339954065657664
2016	rcp60	HadGEM2-ES	KHM	1.0109781904764104	0.0010548787229907597	-0.00016518585749029701
2016	rcp60	HadGEM2-ES	KOR	1.0109781904764104	0.008113522055089986	-0.0005056964134505383
2016	rcp60	HadGEM2-ES	LAO	1.0109781904764104	0.005086441441062864	-0.00042229795096445765
2016	rcp60	HadGEM2-ES	LCA	1.0109781904764104	0.0040453223149239815	-0.00012788593624306788
2016	rcp60	IPSL-CM5A-LR	AUS	1.687170095238246	0.0006851418109225205	-1.1255337735835907e-05
2016	rcp60	IPSL-CM5A-LR	BGD	1.687170095238246	0.004638972220609123	-0.0006138589209547754
2016	rcp60	IPSL-CM5A-LR	BHS	1.687170095238246	0.015597029923169126	-0.00036341862794660304
2016	rcp60	IPSL-CM5A-LR	BLZ	1.687170095238246	0.0	0.0
2016	rcp60	IPSL-CM5A-LR	BRB	1.687170095238246	0.01308197233654669	0.00018101985326881252
2016	rcp60	IPSL-CM5A-LR	CAN	1.687170095238246	0.0019205853313246687	-0.00014706442040291932
2016	rcp60	IPSL-CM5A-LR	CHN	1.687170095238246	0.0027302713763663737	-0.00027039156199372806
2016	rcp60	IPSL-CM5A-LR	CUB	1.687170095238246	0.008762167244191314	-0.00019160878282144982
2016	rcp60	IPSL-CM5A-LR	DOM	1.687170095238246	0.007727360855097296	-0.00045116503703319
2016	rcp60	IPSL-CM5A-LR	FJI	1.687170095238246	0.012402238552513888	0.001938572577033261
2016	rcp60	IPSL-CM5A-LR	GTM	1.687170095238246	0.0	0.0
2016	rcp60	IPSL-CM5A-LR	HKG	1.687170095238246	0.02504746297678139	-0.0017777698651982058
2016	rcp60	IPSL-CM5A-LR	HND	1.687170095238246	0.0	0.0
2016	rcp60	IPSL-CM5A-LR	HTI	1.687170095238246	0.010931457488476858	-0.0003548565005713224
2016	rcp60	IPSL-CM5A-LR	IND	1.687170095238246	0.001899037172409298	-0.00035350550322978184
2016	rcp60	IPSL-CM5A-LR	JAM	1.687170095238246	0.013450659270502822	-0.00035059066809880676
2016	rcp60	IPSL-CM5A-LR	JPN	1.687170095238246	0.008588858119071993	-0.00101606545772189
2016	rcp60	IPSL-CM5A-LR	KHM	1.687170095238246	0.001569011400095382	-0.00017867147922080956
2016	rcp60	IPSL-CM5A-LR	KOR	1.687170095238246	0.0077479349887386185	-0.0005422167956667988
2016	rcp60	IPSL-CM5A-LR	LAO	1.687170095238246	0.004644267947171855	-0.0006292044078066131
2016	rcp60	IPSL-CM5A-LR	LCA	1.687170095238246	0.010798782918223782	0.00028607986556763694
2016	rcp60	MIROC5	AUS	0.9230348571428952	0.0008859494902042789	3.404933842074439e-05
2016	rcp60	MIROC5	BGD	0.9230348571428952	0.00536933223640833	-0.0006043383867796218
2016	rcp60	MIROC5	BHS	0.9230348571428952	0.017299559400773882	0.0008945447362609317
2016	rcp60	MIROC5	BLZ	0.9230348571428952	0.012234240427962133	0.00015811422003235345
2016	rcp60	MIROC5	BRB	0.9230348571428952	0.012926160058215069	0.001141270456493709
2016	rcp60	MIROC5	CAN	0.9230348571428952	0.0007358502616973232	3.785614436256282e-05
2016	rcp60	MIROC5	CHN	0.9230348571428952	0.0016301823434617143	-3.4711863305709404e-05
2016	rcp60	MIROC5	CUB	0.9230348571428952	0.009269468632370992	0.0009829421632555173
2016	rcp60	MIROC5	DOM	0.9230348571428952	0.008098182303503877	0.0011828103881809902
2016	rcp60	MIROC5	FJI	0.9230348571428952	0.01851591441650621	-0.0022611352655253405
2016	rcp60	MIROC5	GTM	0.9230348571428952	0.001444725791781808	1.0917530247987544e-05
2016	rcp60	MIROC5	HKG	0.9230348571428952	0.02841205752592421	0.0020290332318336603
2016	rcp60	MIROC5	HND	0.9230348571428952	0.0045824322743560925	0.00018273505448695494
2016	rcp60	MIROC5	HTI	0.9230348571428952	0.009475550782081349	0.0007220770312290417
2016	rcp60	MIROC5	IND	0.9230348571428952	0.0020916420443075033	-0.0005763304004828274
2016	rcp60	MIROC5	JAM	0.9230348571428952	0.013114403594680395	0.0018514980888876052
2016	rcp60	MIROC5	JPN	0.9230348571428952	0.013085426880750758	0.00013246898636398458
2016	rcp60	MIROC5	KHM	0.9230348571428952	0.0012387616176613829	-0.00014377072258604912
2016	rcp60	MIROC5	KOR	0.9230348571428952	0.008281649825748664	0.00025528753018937947
2016	rcp60	MIROC5	LAO	0.9230348571428952	0.004612654578420919	-0.0008178617619101691
2016	rcp60	MIROC5	LCA	0.9230348571428952	0.010817114604118244	0.0009067070446938555
2016	rcp85	GFDL-ESM2M	AUS	1.0070559999999176	0.00073707108898034	-6.444455359796853e-05
2016	rcp85	GFDL-ESM2M	BGD	1.0070559999999176	0.005361538815508347	0.0005001641959387565
2016	rcp85	GFDL-ESM2M	BHS	1.0070559999999176	0.01774510007411981	-0.0009804050991135717
2016	rcp85	GFDL-ESM2M	BLZ	1.0070559999999176	0.01150393312304291	-0.00020257964046955504
2016	rcp85	GFDL-ESM2M	BRB	1.0070559999999176	0.014755243690899604	-0.0006398809221019571
2016	rcp85	GFDL-ESM2M	CAN	1.0070559999999176	0.0022147063866003896	0.00024170742303686695
2016	rcp85	GFDL-ESM2M	CHN	1.0070559999999176	0.0019260491241661318	-0.00037949387890054897
2016	rcp85	GFDL-ESM2M	CUB	1.0070559999999176	0.008568167533632778	-0.0004949710053812268
2016	rcp85	GFDL-ESM2M	DOM	1.0070559999999176	0.007265750233466928	-0.0007113245826508229
2016	rcp85	GFDL-ESM2M	FJI	1.0070559999999176	0.016169482758140917	0.0032513611263541064
2016	rcp85	GFDL-ESM2M	GTM	1.0070559999999176	0.0022355200741440567	6.232184663289547e-05
2016	rcp85	GFDL-ESM2M	HKG	1.0070559999999176	0.028469277061218712	-0.0011287943728993995
2016	rcp85	GFDL-ESM2M	HND	1.0070559999999176	0.004518273572923528	-0.0002773480807285562
2016	rcp85	GFDL-ESM2M	HTI	1.0070559999999176	0.012052179666380195	-0.0009593599706715647
2016	rcp85	GFDL-ESM2M	IND	1.0070559999999176	0.0017776587508586857	0.0004888480958337093
2016	rcp85	GFDL-ESM2M	JAM	1.0070559999999176	0.01593108254713391	-0.00033767001411952324
2016	rcp85	GFDL-ESM2M	JPN	1.0070559999999176	0.009777672914980698	-0.001567719885325962
2016	rcp85	GFDL-ESM2M	KHM	1.0070559999999176	0.001339697058955461	-5.552653955545974e-05
2016	rcp85	GFDL-ESM2M	KOR	1.0070559999999176	0.00768839583508458	-6.403491057221781e-05
2016	rcp85	GFDL-ESM2M	LAO	1.0070559999999176	0.004196157615160564	-3.188208008089006e-05
2016	rcp85	GFDL-ESM2M	LCA	1.0070559999999176	0.012881462287258874	-0.000392118133110575
2016	rcp85	HadGEM2-ES	AUS	1.0938829523811715	0.0008328971093043639	-0.0001119401711821154
2016	rcp85	HadGEM2-ES	BGD	1.0938829523811715	0.005398023328758349	0.00026867866217464764
2016	rcp85	HadGEM2-ES	BHS	1.0938829523811715	0.013885092636307904	-0.0003961200653250685
2016	rcp85	HadGEM2-ES	BLZ	1.0938829523811715	0.011905586819432839	-0.0014848582478992354
2016	rcp85	HadGEM2-ES	BRB	1.0938829523811715	0.006907737885008787	0.00036514891942001173
2016	rcp85	HadGEM2-ES	CAN	1.0938829523811715	0.0020169031706179603	3.139119802368889e-05
2016	rcp85	HadGEM2-ES	CHN	1.0938829523811715	0.0018348198655091551	-0.00017413999024618032
2016	rcp85	HadGEM2-ES	CUB	1.0938829523811715	0.009324014742923846	-8.588737702294172e-05
2016	rcp85	HadGEM2-ES	DOM	1.0938829523811715	0.004664662445887798	0.0002789500992344011
2016	rcp85	HadGEM2-ES	FJI	1.0938829523811715	0.01654632847893724	0.00046478232771019314
2016	rcp85	HadGEM2-ES	GTM	1.0938829523811715	0.0017240629923955366	-0.0001139763290506343
2016	rcp85	HadGEM2-ES	HKG	1.0938829523811715	0.027955075709534673	-0.0018131319782624892
2016	rcp85	HadGEM2-ES	HND	1.0938829523811715	0.0041882225489032286	4.065398337735099e-05
2016	rcp85	HadGEM2-ES	HTI	1.0938829523811715	0.0063666110179452845	0.0007327438817817341
2016	rcp85	HadGEM2-ES	IND	1.0938829523811715	0.001883946184814356	2.3564753141424124e-05
2016	rcp85	HadGEM2-ES	JAM	1.0938829523811715	0.012252523070890238	0.0002884128616509208
2016	rcp85	HadGEM2-ES	JPN	1.0938829523811715	0.011271192215491145	-0.0005915592826707633
2016	rcp85	HadGEM2-ES	KHM	1.0938829523811715	0.0010781853889354528	-0.00020367874384826122
2016	rcp85	HadGEM2-ES	KOR	1.0938829523811715	0.008923122239545691	0.0010150723800628704
2016	rcp85	HadGEM2-ES	LAO	1.0938829523811715	0.004074719995362992	-0.0009451787965702473
2016	rcp85	HadGEM2-ES	LCA	1.0938829523811715	0.005819861469513776	0.00025172088738075393
2016	rcp85	IPSL-CM5A-LR	AUS	1.7275034285715702	0.0006454423882412829	-6.577645340851519e-05
2016	rcp85	IPSL-CM5A-LR	BGD	1.7275034285715702	0.004443299986080071	-0.0005807254967775115
2016	rcp85	IPSL-CM5A-LR	BHS	1.7275034285715702	0.015153222111827225	0.0003193036862053078
2016	rcp85	IPSL-CM5A-LR	BLZ	1.7275034285715702	0.0008261639332719172	-0.0002163065356095595
2016	rcp85	IPSL-CM5A-LR	BRB	1.7275034285715702	0.015007250506727673	-0.0023645397672778655
2016	rcp85	IPSL-CM5A-LR	CAN	1.7275034285715702	0.0018473719478372995	-0.0002391327430793251
2016	rcp85	IPSL-CM5A-LR	CHN	1.7275034285715702	0.002722129061256147	-0.0002581648293914347
2016	rcp85	IPSL-CM5A-LR	CUB	1.7275034285715702	0.010841841335972826	-0.0007480298855711501
2016	rcp85	IPSL-CM5A-LR	DOM	1.7275034285715702	0.0077961926805826705	-0.0006884855840497111
2016	rcp85	IPSL-CM5A-LR	FJI	1.7275034285715702	0.014315972822983976	-0.000272722125255055
2016	rcp85	IPSL-CM5A-LR	GTM	1.7275034285715702	0.0	0.0
2016	rcp85	IPSL-CM5A-LR	HKG	1.7275034285715702	0.02674529634691184	-0.0029277651250703514
2016	rcp85	IPSL-CM5A-LR	HND	1.7275034285715702	0.0	0.0
2016	rcp85	IPSL-CM5A-LR	HTI	1.7275034285715702	0.012587492007351542	-0.0006420717060302869
2016	rcp85	IPSL-CM5A-LR	IND	1.7275034285715702	0.0019918059000395933	-0.0001414934378685804
2016	rcp85	IPSL-CM5A-LR	JAM	1.7275034285715702	0.016051036315292602	-0.001842442469657638
2016	rcp85	IPSL-CM5A-LR	JPN	1.7275034285715702	0.009229862004389251	-0.0012236867676556787
2016	rcp85	IPSL-CM5A-LR	KHM	1.7275034285715702	0.0010957619889074546	-4.940383201278999e-05
2016	rcp85	IPSL-CM5A-LR	KOR	1.7275034285715702	0.008880829745719448	-0.0007872601282283421
2016	rcp85	IPSL-CM5A-LR	LAO	1.7275034285715702	0.004797846628933821	-0.0003877294487407109
2016	rcp85	IPSL-CM5A-LR	LCA	1.7275034285715702	0.012113601807062845	-0.0015616426956217401
2016	rcp85	MIROC5	AUS	1.039130095238133	0.00077457723274275	7.920173739641101e-06
2016	rcp85	MIROC5	BGD	1.039130095238133	0.005506877993220867	-0.000775587651220112
2016	rcp85	MIROC5	BHS	1.039130095238133	0.015864579816805377	0.0004936136301581587
2016	rcp85	MIROC5	BLZ	1.039130095238133	0.010946700265746167	-0.00020782562684444183
2016	rcp85	MIROC5	BRB	1.039130095238133	0.01312652548582139	-0.0009629033740818286
2016	rcp85	MIROC5	CAN	1.039130095238133	0.0006577956218454524	-4.505123443878189e-05
2016	rcp85	MIROC5	CHN	1.039130095238133	0.0015034767189338709	-8.496487244245967e-05
2016	rcp85	MIROC5	CUB	1.039130095238133	0.008067688717667911	0.000746086457757041
2016	rcp85	MIROC5	DOM	1.039130095238133	0.007589944854449117	0.0005155344715114876
2016	rcp85	MIROC5	FJI	1.039130095238133	0.016601611310491392	-0.0029271939127521562
2016	rcp85	MIROC5	GTM	1.039130095238133	0.0015222900704931152	5.282459684508099e-05
2016	rcp85	MIROC5	HKG	1.039130095238133	0.026462474574741535	-0.0007322738463046308
2016	rcp85	MIROC5	HND	1.039130095238133	0.0041211737259479134	-8.471365471510455e-05
2016	rcp85	MIROC5	HTI	1.039130095238133	0.00981776888336266	0.0009652527917387776
2016	rcp85	MIROC5	IND	1.039130095238133	0.002030414066248466	-0.0006756986017959024
2016	rcp85	MIROC5	JAM	1.039130095238133	0.011375576266688246	0.00035944431321188394
2016	rcp85	MIROC5	JPN	1.039130095238133	0.011275855313837124	-0.0013739173040777947
2016	rcp85	MIROC5	KHM	1.039130095238133	0.001135470560913171	-0.00011774962773069306
2016	rcp85	MIROC5	KOR	1.039130095238133	0.008351609078774731	0.0002511253171300961
2016	rcp85	MIROC5	LAO	1.039130095238133	0.00532988198986611	-8.459170269439244e-05
2016	rcp85	MIROC5	LCA	1.039130095238133	0.010354504965902053	-0.0008774458823190513
2017	rcp26	GFDL-ESM2M	AUS	1.0393893333332522	0.0008021700394934158	-7.8200706137617e-05
2017	rcp26	GFDL-ESM2M	BGD	1.0393893333332522	0.00495839479000104	-0.0001952816450541703
2017	rcp26	GFDL-ESM2M	BHS	1.0393893333332522	0.014400959162584926	-0.0012972665084169353
2017	rcp26	GFDL-ESM2M	BLZ	1.0393893333332522	0.010679114746600524	0.0010011162200276326
2017	rcp26	GFDL-ESM2M	BRB	1.0393893333332522	0.012656858880011798	0.0012936635853224672
2017	rcp26	GFDL-ESM2M	CAN	1.0393893333332522	0.002672777582892004	-1.9083423643154337e-05
2017	rcp26	GFDL-ESM2M	CHN	1.0393893333332522	0.0017917263892631209	0.00016728002472607694
2017	rcp26	GFDL-ESM2M	CUB	1.0393893333332522	0.007568475102854563	0.00021217448600886757
2017	rcp26	GFDL-ESM2M	DOM	1.0393893333332522	0.006788114147833266	-3.989274267487074e-05
2017	rcp26	GFDL-ESM2M	FJI	1.0393893333332522	0.015236422951160808	0.00034247657684359067
2017	rcp26	GFDL-ESM2M	GTM	1.0393893333332522	0.0019486223741652497	8.715350064762343e-05
2017	rcp26	GFDL-ESM2M	HKG	1.0393893333332522	0.023904010274577607	0.0024720241783355076
2017	rcp26	GFDL-ESM2M	HND	1.0393893333332522	0.004812553171308834	0.0003595718754834977
2017	rcp26	GFDL-ESM2M	HTI	1.0393893333332522	0.010922009657439492	0.0001960235544340265
2017	rcp26	GFDL-ESM2M	IND	1.0393893333332522	0.0017758153565330752	-0.0004280039664596243
2017	rcp26	GFDL-ESM2M	JAM	1.0393893333332522	0.015677479400717634	-0.0005602843922974977
2017	rcp26	GFDL-ESM2M	JPN	1.0393893333332522	0.008658752869065443	0.00011062003679581864
2017	rcp26	GFDL-ESM2M	KHM	1.0393893333332522	0.0011196589643022803	-0.00012351555294962593
2017	rcp26	GFDL-ESM2M	KOR	1.0393893333332522	0.006964952105750582	0.000863675552726568
2017	rcp26	GFDL-ESM2M	LAO	1.0393893333332522	0.004428360147277045	-0.0007484115968186665
2017	rcp26	GFDL-ESM2M	LCA	1.0393893333332522	0.009919542043302592	0.0008334176500197554
2017	rcp26	HadGEM2-ES	AUS	1.0830734285716488	0.0008744434104354742	5.8451342630952636e-05
2017	rcp26	HadGEM2-ES	BGD	1.0830734285716488	0.005615358949318728	0.00133167788248408
2017	rcp26	HadGEM2-ES	BHS	1.0830734285716488	0.012374890538594332	0.00031521316371980026
2017	rcp26	HadGEM2-ES	BLZ	1.0830734285716488	0.015355618979064452	-0.000796721733186222
2017	rcp26	HadGEM2-ES	BRB	1.0830734285716488	0.00544774149443397	0.00014402827857107835
2017	rcp26	HadGEM2-ES	CAN	1.0830734285716488	0.0020949827094710986	3.941586832307458e-05
2017	rcp26	HadGEM2-ES	CHN	1.0830734285716488	0.0018311800102072348	-0.0006810682284188344
2017	rcp26	HadGEM2-ES	CUB	1.0830734285716488	0.009342031860285274	0.0005003845026973807
2017	rcp26	HadGEM2-ES	DOM	1.0830734285716488	0.007626660453083365	0.000946303146797693
2017	rcp26	HadGEM2-ES	FJI	1.0830734285716488	0.013019576423358391	-0.0014475569015434584
2017	rcp26	HadGEM2-ES	GTM	1.0830734285716488	0.0017525100755202386	-2.3880067950248776e-05
2017	rcp26	HadGEM2-ES	HKG	1.0830734285716488	0.026832301453252796	-0.0042758962131588096
2017	rcp26	HadGEM2-ES	HND	1.0830734285716488	0.004298290700457546	-0.00022800932083921332
2017	rcp26	HadGEM2-ES	HTI	1.0830734285716488	0.011081410306024263	0.0024357176626462066
2017	rcp26	HadGEM2-ES	IND	1.0830734285716488	0.00191795810480352	0.0002541783177343426
2017	rcp26	HadGEM2-ES	JAM	1.0830734285716488	0.017709157013073976	0.0008981444683388842
2017	rcp26	HadGEM2-ES	JPN	1.0830734285716488	0.01029216578435485	-0.0036273492392017615
2017	rcp26	HadGEM2-ES	KHM	1.0830734285716488	0.0010563746528874293	-0.0003199646100781797
2017	rcp26	HadGEM2-ES	KOR	1.0830734285716488	0.009418306664269547	-1.2978916500870283e-05
2017	rcp26	HadGEM2-ES	LAO	1.0830734285716488	0.005074737507170233	-0.0012390348353931357
2017	rcp26	HadGEM2-ES	LCA	1.0830734285716488	0.00664831779616799	0.00021369758968281592
2017	rcp26	IPSL-CM5A-LR	AUS	1.770979619047764	0.0005783112883986154	3.437777014436412e-05
2017	rcp26	IPSL-CM5A-LR	BGD	1.770979619047764	0.004464215539189928	9.849570413141277e-05
2017	rcp26	IPSL-CM5A-LR	BHS	1.770979619047764	0.015407879641497342	0.00013890446238377496
2017	rcp26	IPSL-CM5A-LR	BLZ	1.770979619047764	0.0032830315744945544	-0.0002326449834099229
2017	rcp26	IPSL-CM5A-LR	BRB	1.770979619047764	0.014321494264778956	-0.0009338896266047132
2017	rcp26	IPSL-CM5A-LR	CAN	1.770979619047764	0.0027968238295185905	3.016691860166455e-05
2017	rcp26	IPSL-CM5A-LR	CHN	1.770979619047764	0.00240651051655032	-0.0005154021869341512
2017	rcp26	IPSL-CM5A-LR	CUB	1.770979619047764	0.008236858790812568	-8.874151779429511e-05
2017	rcp26	IPSL-CM5A-LR	DOM	1.770979619047764	0.00725191998495933	0.0002468492835089513
2017	rcp26	IPSL-CM5A-LR	FJI	1.770979619047764	0.013068157442205276	-0.0007163846707431013
2017	rcp26	IPSL-CM5A-LR	GTM	1.770979619047764	2.0981441467570204e-05	4.191038113889692e-06
2017	rcp26	IPSL-CM5A-LR	HKG	1.770979619047764	0.029377689464520393	-0.003955987213587989
2017	rcp26	IPSL-CM5A-LR	HND	1.770979619047764	0.00015305413181114535	7.045037476425078e-05
2017	rcp26	IPSL-CM5A-LR	HTI	1.770979619047764	0.011479280253308534	-1.326915507023161e-05
2017	rcp26	IPSL-CM5A-LR	IND	1.770979619047764	0.0018955837208801552	3.11000612508109e-06
2017	rcp26	IPSL-CM5A-LR	JAM	1.770979619047764	0.014304018976128366	-0.0014103840363013974
2017	rcp26	IPSL-CM5A-LR	JPN	1.770979619047764	0.008813704106473575	-0.0011264807184154504
2017	rcp26	IPSL-CM5A-LR	KHM	1.770979619047764	0.0011093910603430586	-0.0001612815412875034
2017	rcp26	IPSL-CM5A-LR	KOR	1.770979619047764	0.007515720222560413	-0.0010275716521295426
2017	rcp26	IPSL-CM5A-LR	LAO	1.770979619047764	0.005373745757527109	-0.000988451173028378
2017	rcp26	IPSL-CM5A-LR	LCA	1.770979619047764	0.010886925254600808	-0.0007005249710481092
2017	rcp26	MIROC5	AUS	1.0303681904762323	0.0007483342598472945	-0.0002030890531522233
2017	rcp26	MIROC5	BGD	1.0303681904762323	0.00558659704679459	-2.7105231597113373e-05
2017	rcp26	MIROC5	BHS	1.0303681904762323	0.015096826861704136	-0.0002906574406663612
2017	rcp26	MIROC5	BLZ	1.0303681904762323	0.010972081744741253	0.0006912406345900126
2017	rcp26	MIROC5	BRB	1.0303681904762323	0.01590482780055704	0.000772606132185878
2017	rcp26	MIROC5	CAN	1.0303681904762323	0.0008859340318673186	0.00011308120834692845
2017	rcp26	MIROC5	CHN	1.0303681904762323	0.0017177814202981164	-0.00019919703724016958
2017	rcp26	MIROC5	CUB	1.0303681904762323	0.010648512017906942	-0.0003712521005208736
2017	rcp26	MIROC5	DOM	1.0303681904762323	0.007150578490042437	0.0003740482374983377
2017	rcp26	MIROC5	FJI	1.0303681904762323	0.01462964753087189	0.002691214659689379
2017	rcp26	MIROC5	GTM	1.0303681904762323	0.0016177809067246867	9.031106713791029e-05
2017	rcp26	MIROC5	HKG	1.0303681904762323	0.027538234161178024	-0.0002136564908625689
2017	rcp26	MIROC5	HND	1.0303681904762323	0.003886638806539275	1.0455828915437193e-05
2017	rcp26	MIROC5	HTI	1.0303681904762323	0.011049009173986345	-0.00039427856563485847
2017	rcp26	MIROC5	IND	1.0303681904762323	0.0017770514613456466	-0.000277177420946407
2017	rcp26	MIROC5	JAM	1.0303681904762323	0.013377973976671686	0.000314284649680066
2017	rcp26	MIROC5	JPN	1.0303681904762323	0.009146331673630602	-0.001201160823072556
2017	rcp26	MIROC5	KHM	1.0303681904762323	0.0011935925087577094	-4.860736345942444e-05
2017	rcp26	MIROC5	KOR	1.0303681904762323	0.00802518916363879	-0.00026115655458721515
2017	rcp26	MIROC5	LAO	1.0303681904762323	0.005370243079194592	8.239241180969391e-05
2017	rcp26	MIROC5	LCA	1.0303681904762323	0.013053324685322337	1.7066224681307023e-05
2017	rcp60	GFDL-ESM2M	AUS	1.0044845714284931	0.0006656912109637429	2.298035198544757e-05
2017	rcp60	GFDL-ESM2M	BGD	1.0044845714284931	0.0048367962873982675	0.0003062096370875177
2017	rcp60	GFDL-ESM2M	BHS	1.0044845714284931	0.013903617278894657	-0.0009998230684559839
2017	rcp60	GFDL-ESM2M	BLZ	1.0044845714284931	0.013126830534646843	-0.0011232375977118713
2017	rcp60	GFDL-ESM2M	BRB	1.0044845714284931	0.016024831944336952	-0.0004264148409003467
2017	rcp60	GFDL-ESM2M	CAN	1.0044845714284931	0.0015261772736604917	-4.095741646146318e-05
2017	rcp60	GFDL-ESM2M	CHN	1.0044845714284931	0.0019346363439865246	-0.0004346480815828199
2017	rcp60	GFDL-ESM2M	CUB	1.0044845714284931	0.007654988211410111	-0.0007583688985962347
2017	rcp60	GFDL-ESM2M	DOM	1.0044845714284931	0.008048404943794288	-0.0006643416460787774
2017	rcp60	GFDL-ESM2M	FJI	1.0044845714284931	0.014692773207894118	-0.0005216767524923948
2017	rcp60	GFDL-ESM2M	GTM	1.0044845714284931	0.0020992177444267963	8.603539448669666e-05
2017	rcp60	GFDL-ESM2M	HKG	1.0044845714284931	0.026599563449186785	-0.003773051612789278
2017	rcp60	GFDL-ESM2M	HND	1.0044845714284931	0.004141935142489678	0.00037514936504245034
2017	rcp60	GFDL-ESM2M	HTI	1.0044845714284931	0.011227100361097322	-0.0012861518973489904
2017	rcp60	GFDL-ESM2M	IND	1.0044845714284931	0.0017430757736500851	4.032421803895533e-05
2017	rcp60	GFDL-ESM2M	JAM	1.0044845714284931	0.01712258066252092	-0.0016613301446654445
2017	rcp60	GFDL-ESM2M	JPN	1.0044845714284931	0.008351429840407073	-0.0014701370759542794
2017	rcp60	GFDL-ESM2M	KHM	1.0044845714284931	0.0011405075986685035	-0.00012746801923994337
2017	rcp60	GFDL-ESM2M	KOR	1.0044845714284931	0.007674007456311969	-0.00034579926253986456
2017	rcp60	GFDL-ESM2M	LAO	1.0044845714284931	0.004643309466706886	-0.00036514877196372085
2017	rcp60	GFDL-ESM2M	LCA	1.0044845714284931	0.014113398922707382	-0.0009967346107641957
2017	rcp60	HadGEM2-ES	AUS	1.0495496190478364	0.0006331141336694888	-3.1508142220568707e-05
2017	rcp60	HadGEM2-ES	BGD	1.0495496190478364	0.006571984683173909	0.0005480159593313663
2017	rcp60	HadGEM2-ES	BHS	1.0495496190478364	0.016266424161419952	-0.0005167253217391709
2017	rcp60	HadGEM2-ES	BLZ	1.0495496190478364	0.014082779845302668	-0.0006543174878941844
2017	rcp60	HadGEM2-ES	BRB	1.0495496190478364	0.005157230900081848	-0.00020835039796825053
2017	rcp60	HadGEM2-ES	CAN	1.0495496190478364	0.0019044800031048517	-0.0002471327698128409
2017	rcp60	HadGEM2-ES	CHN	1.0495496190478364	0.0016028771796130798	-8.122762875199005e-05
2017	rcp60	HadGEM2-ES	CUB	1.0495496190478364	0.008853264891522938	-0.0010083063590413531
2017	rcp60	HadGEM2-ES	DOM	1.0495496190478364	0.0041738388346907185	-0.00017270072498553712
2017	rcp60	HadGEM2-ES	FJI	1.0495496190478364	0.014248618067273058	-0.00015036434336418263
2017	rcp60	HadGEM2-ES	GTM	1.0495496190478364	0.001763331131828539	-0.00023256424378905399
2017	rcp60	HadGEM2-ES	HKG	1.0495496190478364	0.029355062780291083	0.001992481706318457
2017	rcp60	HadGEM2-ES	HND	1.0495496190478364	0.004646737978890194	-0.000622094882251296
2017	rcp60	HadGEM2-ES	HTI	1.0495496190478364	0.007580272569319693	0.00031009638971061485
2017	rcp60	HadGEM2-ES	IND	1.0495496190478364	0.0020490859205738697	1.5121083980330712e-05
2017	rcp60	HadGEM2-ES	JAM	1.0495496190478364	0.012991625145244287	4.672038659958057e-05
2017	rcp60	HadGEM2-ES	JPN	1.0495496190478364	0.009339968616513324	-0.0007590213961146653
2017	rcp60	HadGEM2-ES	KHM	1.0495496190478364	0.0010327480800404565	0.00022069711047369083
2017	rcp60	HadGEM2-ES	KOR	1.0495496190478364	0.007926906450683247	-8.435402370521317e-05
2017	rcp60	HadGEM2-ES	LAO	1.0495496190478364	0.004209560278555648	0.0008185885511181633
2017	rcp60	HadGEM2-ES	LCA	1.0495496190478364	0.0040512898050548704	-0.00012369369081264767
2017	rcp60	IPSL-CM5A-LR	AUS	1.7118367619049113	0.0005187940614749557	-3.422619924660185e-06
2017	rcp60	IPSL-CM5A-LR	BGD	1.7118367619049113	0.004754630296021876	-0.0010791893257568706
2017	rcp60	IPSL-CM5A-LR	BHS	1.7118367619049113	0.01563678054969568	-0.00143755679273841
2017	rcp60	IPSL-CM5A-LR	BLZ	1.7118367619049113	0.0	0.0
2017	rcp60	IPSL-CM5A-LR	BRB	1.7118367619049113	0.0153195930594744	-0.0015526016507746662
2017	rcp60	IPSL-CM5A-LR	CAN	1.7118367619049113	0.0021875744712949135	-4.683241615171391e-05
2017	rcp60	IPSL-CM5A-LR	CHN	1.7118367619049113	0.0022276979332001433	-0.00034964846561684964
2017	rcp60	IPSL-CM5A-LR	CUB	1.7118367619049113	0.009774986302480759	-0.0011856576621580757
2017	rcp60	IPSL-CM5A-LR	DOM	1.7118367619049113	0.007340760891029148	-0.0007628205717738238
2017	rcp60	IPSL-CM5A-LR	FJI	1.7118367619049113	0.014804028683088487	0.00106931448648031
2017	rcp60	IPSL-CM5A-LR	GTM	1.7118367619049113	0.0	0.0
2017	rcp60	IPSL-CM5A-LR	HKG	1.7118367619049113	0.02547985558526976	-0.00030962985054886014
2017	rcp60	IPSL-CM5A-LR	HND	1.7118367619049113	0.0	0.0
2017	rcp60	IPSL-CM5A-LR	HTI	1.7118367619049113	0.01252414247819596	-0.0011596868511780296
2017	rcp60	IPSL-CM5A-LR	IND	1.7118367619049113	0.0020227460059825445	-0.0001971007895347309
2017	rcp60	IPSL-CM5A-LR	JAM	1.7118367619049113	0.014738107083199517	-0.0012761284974676414
2017	rcp60	IPSL-CM5A-LR	JPN	1.7118367619049113	0.0085386394662968	-0.0011456685427300218
2017	rcp60	IPSL-CM5A-LR	KHM	1.7118367619049113	0.001640774011754402	2.0579001120506635e-05
2017	rcp60	IPSL-CM5A-LR	KOR	1.7118367619049113	0.008179895564665515	0.00022376002807221506
2017	rcp60	IPSL-CM5A-LR	LAO	1.7118367619049113	0.005890725269788358	-0.0004718182077616841
2017	rcp60	IPSL-CM5A-LR	LCA	1.7118367619049113	0.012426822882912804	-0.0012343217036292486
2017	rcp60	MIROC5	AUS	0.9467491428571806	0.000769700147044367	-0.0001343755032838514
2017	rcp60	MIROC5	BGD	0.9467491428571806	0.0050903443528986505	-0.0007078412180380613
2017	rcp60	MIROC5	BHS	0.9467491428571806	0.014326382662658836	0.00014951451514056075
2017	rcp60	MIROC5	BLZ	0.9467491428571806	0.010756350920573029	-0.00025283591612575975
2017	rcp60	MIROC5	BRB	0.9467491428571806	0.01635869633525367	9.753175644761341e-05
2017	rcp60	MIROC5	CAN	0.9467491428571806	0.0007625746860798412	1.980357625934806e-05
2017	rcp60	MIROC5	CHN	0.9467491428571806	0.0016673775638126483	-9.206493299680432e-05
2017	rcp60	MIROC5	CUB	0.9467491428571806	0.007971679422533873	0.00010167991455180812
2017	rcp60	MIROC5	DOM	0.9467491428571806	0.008899673131913853	0.00044491182962146537
2017	rcp60	MIROC5	FJI	0.9467491428571806	0.0179607148750525	-0.004021940859078534
2017	rcp60	MIROC5	GTM	0.9467491428571806	0.0015637175555256882	-4.326708900542894e-05
2017	rcp60	MIROC5	HKG	0.9467491428571806	0.023189513549730548	0.0014637248826829072
2017	rcp60	MIROC5	HND	0.9467491428571806	0.0036962465684723476	-7.654295394838662e-05
2017	rcp60	MIROC5	HTI	0.9467491428571806	0.009436412363116093	0.0003609546749781022
2017	rcp60	MIROC5	IND	0.9467491428571806	0.0018970147654851846	-0.0005319110886340328
2017	rcp60	MIROC5	JAM	0.9467491428571806	0.01278153499775837	0.0004841928398464407
2017	rcp60	MIROC5	JPN	0.9467491428571806	0.008517505455875186	-0.0016328726311969246
2017	rcp60	MIROC5	KHM	0.9467491428571806	0.001128966966599349	-0.0001595007405278478
2017	rcp60	MIROC5	KOR	0.9467491428571806	0.007434422648459388	-0.0002565449989653235
2017	rcp60	MIROC5	LAO	0.9467491428571806	0.004607887968963286	-0.0003660835561644846
2017	rcp60	MIROC5	LCA	0.9467491428571806	0.013306047475128282	-0.0005432681089148884
2017	rcp85	GFDL-ESM2M	AUS	1.0135798095237272	0.0007796056574222801	0.00010503690071342884
2017	rcp85	GFDL-ESM2M	BGD	1.0135798095237272	0.00546164258864331	-0.0005700267276601558
2017	rcp85	GFDL-ESM2M	BHS	1.0135798095237272	0.01580683925953629	-4.330715888797073e-05
2017	rcp85	GFDL-ESM2M	BLZ	1.0135798095237272	0.01382902794884543	-0.00046058229520644714
2017	rcp85	GFDL-ESM2M	BRB	1.0135798095237272	0.016810579586443088	-0.0012296908306311896
2017	rcp85	GFDL-ESM2M	CAN	1.0135798095237272	0.0017943704476963728	2.498561262899619e-05
2017	rcp85	GFDL-ESM2M	CHN	1.0135798095237272	0.0018971328672594925	-8.704587833539758e-05
2017	rcp85	GFDL-ESM2M	CUB	1.0135798095237272	0.008217849172799586	-0.0007542806204510696
2017	rcp85	GFDL-ESM2M	DOM	1.0135798095237272	0.008469450210197349	-0.0009097585943011685
2017	rcp85	GFDL-ESM2M	FJI	1.0135798095237272	0.014232425322597445	-0.0006574246421328202
2017	rcp85	GFDL-ESM2M	GTM	1.0135798095237272	0.0022627417256261603	5.725933022518123e-05
2017	rcp85	GFDL-ESM2M	HKG	1.0135798095237272	0.0260036077906736	0.0012573227888129012
2017	rcp85	GFDL-ESM2M	HND	1.0135798095237272	0.004746744942446532	3.4707645804859383e-06
2017	rcp85	GFDL-ESM2M	HTI	1.0135798095237272	0.0116337250551843	-0.0010907594808995686
2017	rcp85	GFDL-ESM2M	IND	1.0135798095237272	0.0016162905008990092	-0.0002543176204800743
2017	rcp85	GFDL-ESM2M	JAM	1.0135798095237272	0.017637427994122244	0.00012216614315035262
2017	rcp85	GFDL-ESM2M	JPN	1.0135798095237272	0.010339345501985654	-0.0008555894175964317
2017	rcp85	GFDL-ESM2M	KHM	1.0135798095237272	0.0011794007634539434	7.076333163771702e-07
2017	rcp85	GFDL-ESM2M	KOR	1.0135798095237272	0.00797278049759226	0.00032864766565814346
2017	rcp85	GFDL-ESM2M	LAO	1.0135798095237272	0.0042543376170879315	0.0003580254703620041
2017	rcp85	GFDL-ESM2M	LCA	1.0135798095237272	0.013707309196943372	-2.4075235643175683e-05
2017	rcp85	HadGEM2-ES	AUS	1.1395496190478385	0.0007486556624868568	-7.415198724549011e-05
2017	rcp85	HadGEM2-ES	BGD	1.1395496190478385	0.006271232481513156	0.0005174459807889332
2017	rcp85	HadGEM2-ES	BHS	1.1395496190478385	0.013614857572840675	0.0011301685847738521
2017	rcp85	HadGEM2-ES	BLZ	1.1395496190478385	0.010257206400575637	0.00038228516045886235
2017	rcp85	HadGEM2-ES	BRB	1.1395496190478385	0.006433058312600019	0.00028721832672486667
2017	rcp85	HadGEM2-ES	CAN	1.1395496190478385	0.0021620733557726497	-7.431198254858403e-06
2017	rcp85	HadGEM2-ES	CHN	1.1395496190478385	0.001790162355229904	-0.00024340970941756775
2017	rcp85	HadGEM2-ES	CUB	1.1395496190478385	0.008099759878435938	0.00046502665783361885
2017	rcp85	HadGEM2-ES	DOM	1.1395496190478385	0.0048814152205628476	0.000255998139835947
2017	rcp85	HadGEM2-ES	FJI	1.1395496190478385	0.014872476902405583	-0.0013316113268706138
2017	rcp85	HadGEM2-ES	GTM	1.1395496190478385	0.0015296253034439715	-5.576462415214504e-05
2017	rcp85	HadGEM2-ES	HKG	1.1395496190478385	0.027280224169679214	-0.001491066830420701
2017	rcp85	HadGEM2-ES	HND	1.1395496190478385	0.003996622234724916	0.00036182540959970927
2017	rcp85	HadGEM2-ES	HTI	1.1395496190478385	0.0069233593683170405	0.0009800491333721015
2017	rcp85	HadGEM2-ES	IND	1.1395496190478385	0.0022571682000933286	-0.0001376109794075372
2017	rcp85	HadGEM2-ES	JAM	1.1395496190478385	0.009337120865067775	0.00044877332860839654
2017	rcp85	HadGEM2-ES	JPN	1.1395496190478385	0.01058403360005553	-0.0007495385177496805
2017	rcp85	HadGEM2-ES	KHM	1.1395496190478385	0.001094315317551952	-0.00012677581228612105
2017	rcp85	HadGEM2-ES	KOR	1.1395496190478385	0.00799765790012242	-5.9719879029826103e-05
2017	rcp85	HadGEM2-ES	LAO	1.1395496190478385	0.004429299443126245	-2.5798557898199913e-05
2017	rcp85	HadGEM2-ES	LCA	1.1395496190478385	0.005338282995405251	0.000212592973633596
2017	rcp85	IPSL-CM5A-LR	AUS	1.762027238095381	0.0006165944236152016	-2.882995204467819e-05
2017	rcp85	IPSL-CM5A-LR	BGD	1.762027238095381	0.004611978717681042	-0.00034005561914618324
2017	rcp85	IPSL-CM5A-LR	BHS	1.762027238095381	0.017038440697321626	-0.00134424306055399
2017	rcp85	IPSL-CM5A-LR	BLZ	1.762027238095381	0.0009326392236501939	0.0002983745398512425
2017	rcp85	IPSL-CM5A-LR	BRB	1.762027238095381	0.014715165017259148	-0.0025510293522471483
2017	rcp85	IPSL-CM5A-LR	CAN	1.762027238095381	0.0018778602568626827	-0.0001259598800797229
2017	rcp85	IPSL-CM5A-LR	CHN	1.762027238095381	0.002430700128936823	-0.0002622112687421508
2017	rcp85	IPSL-CM5A-LR	CUB	1.762027238095381	0.011661658847894454	-0.0010944361244432676
2017	rcp85	IPSL-CM5A-LR	DOM	1.762027238095381	0.00784344579846433	-0.0006184634815273892
2017	rcp85	IPSL-CM5A-LR	FJI	1.762027238095381	0.01607526924984013	0.0006765857613351455
2017	rcp85	IPSL-CM5A-LR	GTM	1.762027238095381	0.0	0.0
2017	rcp85	IPSL-CM5A-LR	HKG	1.762027238095381	0.02443080040752414	-0.005577669123377914
2017	rcp85	IPSL-CM5A-LR	HND	1.762027238095381	0.0	0.0
2017	rcp85	IPSL-CM5A-LR	HTI	1.762027238095381	0.011872707816174655	-0.0018812957966080593
2017	rcp85	IPSL-CM5A-LR	IND	1.762027238095381	0.0017905789741897097	-0.00030455026996493593
2017	rcp85	IPSL-CM5A-LR	JAM	1.762027238095381	0.014981221936235651	-0.0016008407977834357
2017	rcp85	IPSL-CM5A-LR	JPN	1.762027238095381	0.009022855258541582	-0.002218661983443746
2017	rcp85	IPSL-CM5A-LR	KHM	1.762027238095381	0.0011805459270431778	-9.842397755580024e-05
2017	rcp85	IPSL-CM5A-LR	KOR	1.762027238095381	0.009197401221691055	-0.00044990276376984063
2017	rcp85	IPSL-CM5A-LR	LAO	1.762027238095381	0.004114115907217636	-0.0003355756536882144
2017	rcp85	IPSL-CM5A-LR	LCA	1.762027238095381	0.012391596050092515	-0.001738351571234371
2017	rcp85	MIROC5	AUS	1.06770152380956	0.0007692512837587914	-8.639547755491284e-05
2017	rcp85	MIROC5	BGD	1.06770152380956	0.005980202641758423	-4.0290263963189965e-05
2017	rcp85	MIROC5	BHS	1.06770152380956	0.014134019833555181	-0.0007365168870139484
2017	rcp85	MIROC5	BLZ	1.06770152380956	0.01151777404484024	0.00017059476576714288
2017	rcp85	MIROC5	BRB	1.06770152380956	0.01571116648625707	-8.9671141774883e-05
2017	rcp85	MIROC5	CAN	1.06770152380956	0.000411964649511736	1.0407296983688412e-05
2017	rcp85	MIROC5	CHN	1.06770152380956	0.0015758871223170278	-8.34944587976948e-05
2017	rcp85	MIROC5	CUB	1.06770152380956	0.008644897778866296	-0.00034553166934631323
2017	rcp85	MIROC5	DOM	1.06770152380956	0.008685471895490248	-0.0003166798444248775
2017	rcp85	MIROC5	FJI	1.06770152380956	0.018027258805275975	-0.004853619253222709
2017	rcp85	MIROC5	GTM	1.06770152380956	0.0016065096608257417	-4.8993915268149624e-05
2017	rcp85	MIROC5	HKG	1.06770152380956	0.02621112637228178	0.0020134218759992606
2017	rcp85	MIROC5	HND	1.06770152380956	0.004121662510341375	0.00014949073254567858
2017	rcp85	MIROC5	HTI	1.06770152380956	0.009723088566574665	0.00022033008777599516
2017	rcp85	MIROC5	IND	1.06770152380956	0.0018520014145140043	-0.0003778164801834196
2017	rcp85	MIROC5	JAM	1.06770152380956	0.011942417846793013	9.526150014338777e-06
2017	rcp85	MIROC5	JPN	1.06770152380956	0.009284536298716574	-0.0019360916332819566
2017	rcp85	MIROC5	KHM	1.06770152380956	0.0011305645521239437	-0.00017767198710773584
2017	rcp85	MIROC5	KOR	1.06770152380956	0.008138857539139583	-5.960237019342991e-05
2017	rcp85	MIROC5	LAO	1.06770152380956	0.00515406022772175	-0.00033397774704177095
2017	rcp85	MIROC5	LCA	1.06770152380956	0.013587326708752531	-0.00028485133912500415
2018	rcp26	GFDL-ESM2M	AUS	1.051389333333253	0.0006796793212973285	4.0420951091117615e-05
2018	rcp26	GFDL-ESM2M	BGD	1.051389333333253	0.005334928607079051	0.00027496406506477837
2018	rcp26	GFDL-ESM2M	BHS	1.051389333333253	0.015828929834357484	-0.002148213048058011
2018	rcp26	GFDL-ESM2M	BLZ	1.051389333333253	0.014572795997231058	0.0003430963238114193
2018	rcp26	GFDL-ESM2M	BRB	1.051389333333253	0.0135834792198263	-0.001850275357766805
2018	rcp26	GFDL-ESM2M	CAN	1.051389333333253	0.0023699598178400522	-0.00016209006599357816
2018	rcp26	GFDL-ESM2M	CHN	1.051389333333253	0.0018612043341633315	-0.00044345787483702744
2018	rcp26	GFDL-ESM2M	CUB	1.051389333333253	0.008468061038050662	-0.0014560544049083352
2018	rcp26	GFDL-ESM2M	DOM	1.051389333333253	0.007503127495981416	-0.0013925143448930456
2018	rcp26	GFDL-ESM2M	FJI	1.051389333333253	0.015503959616740004	0.0017586632837341457
2018	rcp26	GFDL-ESM2M	GTM	1.051389333333253	0.0020625590181252043	7.214735365920739e-05
2018	rcp26	GFDL-ESM2M	HKG	1.051389333333253	0.02772928062685619	-0.0011298350704582374
2018	rcp26	GFDL-ESM2M	HND	1.051389333333253	0.004775991419723844	-2.5046491649162277e-06
2018	rcp26	GFDL-ESM2M	HTI	1.051389333333253	0.010757880169993392	-0.001457895366531689
2018	rcp26	GFDL-ESM2M	IND	1.051389333333253	0.0016042999894802076	6.910265269040208e-05
2018	rcp26	GFDL-ESM2M	JAM	1.051389333333253	0.01878424962004261	-0.003373266860788489
2018	rcp26	GFDL-ESM2M	JPN	1.051389333333253	0.009449559721879091	-0.002068843905804014
2018	rcp26	GFDL-ESM2M	KHM	1.051389333333253	0.0011557930900315805	-3.260204849664004e-05
2018	rcp26	GFDL-ESM2M	KOR	1.051389333333253	0.008509074218586186	-0.0009270100254471286
2018	rcp26	GFDL-ESM2M	LAO	1.051389333333253	0.004445897541498768	-0.0001877898436237319
2018	rcp26	GFDL-ESM2M	LCA	1.051389333333253	0.012219235014635167	-0.0018977341985183653
2018	rcp26	HadGEM2-ES	AUS	1.1138829523811722	0.000770918036701655	6.207267481892379e-05
2018	rcp26	HadGEM2-ES	BGD	1.1138829523811722	0.006097662830760101	0.000734611942049916
2018	rcp26	HadGEM2-ES	BHS	1.1138829523811722	0.013390912467220288	0.0017958022737089973
2018	rcp26	HadGEM2-ES	BLZ	1.1138829523811722	0.011725534745857882	0.0019063344911057628
2018	rcp26	HadGEM2-ES	BRB	1.1138829523811722	0.006294123621567169	0.0004292961151592229
2018	rcp26	HadGEM2-ES	CAN	1.1138829523811722	0.0023692617368258535	0.00034572133050401365
2018	rcp26	HadGEM2-ES	CHN	1.1138829523811722	0.0017719845902770027	-0.0010924180955919852
2018	rcp26	HadGEM2-ES	CUB	1.1138829523811722	0.00986160896468057	0.0012568011406954404
2018	rcp26	HadGEM2-ES	DOM	1.1138829523811722	0.007500504081332857	0.0008741516295062094
2018	rcp26	HadGEM2-ES	FJI	1.1138829523811722	0.015087319081973583	0.001181752603277996
2018	rcp26	HadGEM2-ES	GTM	1.1138829523811722	0.0013273907774432245	0.0002304014572666421
2018	rcp26	HadGEM2-ES	HKG	1.1138829523811722	0.02887347452025766	-0.006848174970789658
2018	rcp26	HadGEM2-ES	HND	1.1138829523811722	0.0046906274348766566	0.0006536253613098887
2018	rcp26	HadGEM2-ES	HTI	1.1138829523811722	0.011279065825006058	0.0010105237212952776
2018	rcp26	HadGEM2-ES	IND	1.1138829523811722	0.0018646131017952669	-0.00012813454434533076
2018	rcp26	HadGEM2-ES	JAM	1.1138829523811722	0.015259295695229796	0.0028934391177227858
2018	rcp26	HadGEM2-ES	JPN	1.1138829523811722	0.008625266777373797	-0.004844910824957612
2018	rcp26	HadGEM2-ES	KHM	1.1138829523811722	0.0011378901347938537	-0.00011885729198686043
2018	rcp26	HadGEM2-ES	KOR	1.1138829523811722	0.008251007381192011	-0.0016369781127860874
2018	rcp26	HadGEM2-ES	LAO	1.1138829523811722	0.004670113228027861	-0.0006649396540369588
2018	rcp26	HadGEM2-ES	LCA	1.1138829523811722	0.007223513390097019	0.0004988266236831541
2018	rcp26	IPSL-CM5A-LR	AUS	1.7996462857144322	0.0005248925579115218	2.9792107886938914e-05
2018	rcp26	IPSL-CM5A-LR	BGD	1.7996462857144322	0.004915392208973131	-0.0005026149124430714
2018	rcp26	IPSL-CM5A-LR	BHS	1.7996462857144322	0.015146497468746259	-0.0017890779748590247
2018	rcp26	IPSL-CM5A-LR	BLZ	1.7996462857144322	0.0029901235282804835	7.097764508178677e-05
2018	rcp26	IPSL-CM5A-LR	BRB	1.7996462857144322	0.01590875202223665	-0.002728614719705699
2018	rcp26	IPSL-CM5A-LR	CAN	1.7996462857144322	0.002598064228533005	-0.00011517633227065135
2018	rcp26	IPSL-CM5A-LR	CHN	1.7996462857144322	0.002480208779618457	-0.00043054040942412403
2018	rcp26	IPSL-CM5A-LR	CUB	1.7996462857144322	0.009701333154080753	-0.00025577303619164684
2018	rcp26	IPSL-CM5A-LR	DOM	1.7996462857144322	0.00885059053653868	-0.0014270548700157156
2018	rcp26	IPSL-CM5A-LR	FJI	1.7996462857144322	0.012233274367560762	0.00177444470735969
2018	rcp26	IPSL-CM5A-LR	GTM	1.7996462857144322	1.0063713321467191e-05	1.1269573227731153e-06
2018	rcp26	IPSL-CM5A-LR	HKG	1.7996462857144322	0.026838933147827836	-0.00435687452201921
2018	rcp26	IPSL-CM5A-LR	HND	1.7996462857144322	0.0003128259783321674	0.00015202331132527805
2018	rcp26	IPSL-CM5A-LR	HTI	1.7996462857144322	0.011979003621083353	-0.0019694661979061715
2018	rcp26	IPSL-CM5A-LR	IND	1.7996462857144322	0.002291594672802138	-0.0002651288357275924
2018	rcp26	IPSL-CM5A-LR	JAM	1.7996462857144322	0.015485889761129778	-0.0002219295643972859
2018	rcp26	IPSL-CM5A-LR	JPN	1.7996462857144322	0.00906314826892039	-0.0013108908957051545
2018	rcp26	IPSL-CM5A-LR	KHM	1.7996462857144322	0.0011455751116291287	-0.00015049664462432749
2018	rcp26	IPSL-CM5A-LR	KOR	1.7996462857144322	0.00862109726796469	-0.001674223730727981
2018	rcp26	IPSL-CM5A-LR	LAO	1.7996462857144322	0.004123455378161712	-0.0005941928521693681
2018	rcp26	IPSL-CM5A-LR	LCA	1.7996462857144322	0.01302585160232167	-0.0021343525092921843
2018	rcp26	MIROC5	AUS	1.0685586666667095	0.0006413984745909279	1.2398497873168256e-05
2018	rcp26	MIROC5	BGD	1.0685586666667095	0.006336852534852573	-0.0001963861504574345
2018	rcp26	MIROC5	BHS	1.0685586666667095	0.01493748110641176	0.0012034415352485252
2018	rcp26	MIROC5	BLZ	1.0685586666667095	0.010587622072414142	6.449979949844312e-05
2018	rcp26	MIROC5	BRB	1.0685586666667095	0.016089341449180256	0.0012007367235522303
2018	rcp26	MIROC5	CAN	1.0685586666667095	0.0009151252423176888	-2.6460655823921253e-05
2018	rcp26	MIROC5	CHN	1.0685586666667095	0.0017285308809042556	-0.00023804282558130725
2018	rcp26	MIROC5	CUB	1.0685586666667095	0.008475441231640813	-1.3985666514851336e-05
2018	rcp26	MIROC5	DOM	1.0685586666667095	0.0069588979950474085	0.00017914883678314718
2018	rcp26	MIROC5	FJI	1.0685586666667095	0.013863658473666506	0.0012835956780696592
2018	rcp26	MIROC5	GTM	1.0685586666667095	0.0017711432242857252	-4.854782092606326e-05
2018	rcp26	MIROC5	HKG	1.0685586666667095	0.0309133241246079	-0.00026223354137281264
2018	rcp26	MIROC5	HND	1.0685586666667095	0.004265954566347912	-1.8918046448338595e-05
2018	rcp26	MIROC5	HTI	1.0685586666667095	0.011120344992143105	0.0010998620461395393
2018	rcp26	MIROC5	IND	1.0685586666667095	0.0020807471594190127	-0.0006632862929183912
2018	rcp26	MIROC5	JAM	1.0685586666667095	0.011876687438580974	0.00012156971324746866
2018	rcp26	MIROC5	JPN	1.0685586666667095	0.009332258291678885	-0.0013889383338792026
2018	rcp26	MIROC5	KHM	1.0685586666667095	0.0011593212786534836	-0.00020255217107121264
2018	rcp26	MIROC5	KOR	1.0685586666667095	0.008030495343370511	-0.0003764516574214791
2018	rcp26	MIROC5	LAO	1.0685586666667095	0.005083363626167382	-0.00047681938123714587
2018	rcp26	MIROC5	LCA	1.0685586666667095	0.011832185016809655	0.0004022857358077841
2018	rcp60	GFDL-ESM2M	AUS	1.0196750476189675	0.0007729835012068207	-8.81704829383932e-05
2018	rcp60	GFDL-ESM2M	BGD	1.0196750476189675	0.0052974587559787255	0.0001382871327296534
2018	rcp60	GFDL-ESM2M	BHS	1.0196750476189675	0.014819951515450472	-0.0005229952253879744
2018	rcp60	GFDL-ESM2M	BLZ	1.0196750476189675	0.014430844268674168	-0.0008051748674705941
2018	rcp60	GFDL-ESM2M	BRB	1.0196750476189675	0.01504174310023093	0.0010394668912277584
2018	rcp60	GFDL-ESM2M	CAN	1.0196750476189675	0.0015126135935998996	0.00019041974619764853
2018	rcp60	GFDL-ESM2M	CHN	1.0196750476189675	0.001968369199375113	-0.00010192730843730535
2018	rcp60	GFDL-ESM2M	CUB	1.0196750476189675	0.00641450139607598	5.442573975279492e-05
2018	rcp60	GFDL-ESM2M	DOM	1.0196750476189675	0.008348071903210807	0.00020063100845415464
2018	rcp60	GFDL-ESM2M	FJI	1.0196750476189675	0.0158713420779659	0.0004842236858865366
2018	rcp60	GFDL-ESM2M	GTM	1.0196750476189675	0.002102987967366636	0.0001954353140135169
2018	rcp60	GFDL-ESM2M	HKG	1.0196750476189675	0.025985897904223336	-0.0015103439497211957
2018	rcp60	GFDL-ESM2M	HND	1.0196750476189675	0.004042255343904688	0.0004948815554029381
2018	rcp60	GFDL-ESM2M	HTI	1.0196750476189675	0.013050199958110287	0.0010031265930892726
2018	rcp60	GFDL-ESM2M	IND	1.0196750476189675	0.0018543264987449723	3.985439300870905e-05
2018	rcp60	GFDL-ESM2M	JAM	1.0196750476189675	0.015406784335985593	-0.0011368631505879138
2018	rcp60	GFDL-ESM2M	JPN	1.0196750476189675	0.008912995072818772	0.00024664132533198024
2018	rcp60	GFDL-ESM2M	KHM	1.0196750476189675	0.0010501624028951915	-9.162827749942867e-07
2018	rcp60	GFDL-ESM2M	KOR	1.0196750476189675	0.007331620262022251	0.0009622178292450121
2018	rcp60	GFDL-ESM2M	LAO	1.0196750476189675	0.004356012513583753	-2.4161184413422224e-05
2018	rcp60	GFDL-ESM2M	LCA	1.0196750476189675	0.012328058237858562	0.0003087705641696384
2018	rcp60	HadGEM2-ES	AUS	1.0805972380954547	0.0007112479702788821	-4.7273575103141615e-05
2018	rcp60	HadGEM2-ES	BGD	1.0805972380954547	0.0067289988767545075	-0.00024352372878430509
2018	rcp60	HadGEM2-ES	BHS	1.0805972380954547	0.01404704303931599	-0.0014635800387469283
2018	rcp60	HadGEM2-ES	BLZ	1.0805972380954547	0.01095649028446346	0.0006963188080783295
2018	rcp60	HadGEM2-ES	BRB	1.0805972380954547	0.0050486689336986055	0.00023017951681006247
2018	rcp60	HadGEM2-ES	CAN	1.0805972380954547	0.0023076974024240264	-0.0002446846520396863
2018	rcp60	HadGEM2-ES	CHN	1.0805972380954547	0.0017749295362248455	-0.0002021725900428121
2018	rcp60	HadGEM2-ES	CUB	1.0805972380954547	0.007833181897191214	-0.0012372863159556304
2018	rcp60	HadGEM2-ES	DOM	1.0805972380954547	0.004596067947878691	0.0002025552655852208
2018	rcp60	HadGEM2-ES	FJI	1.0805972380954547	0.015961371724913152	0.0010143573548091847
2018	rcp60	HadGEM2-ES	GTM	1.0805972380954547	0.0015349159097637927	-7.611373156100952e-05
2018	rcp60	HadGEM2-ES	HKG	1.0805972380954547	0.029246257495610516	-0.0013128985684066783
2018	rcp60	HadGEM2-ES	HND	1.0805972380954547	0.005060032098400511	-0.0005907081564986382
2018	rcp60	HadGEM2-ES	HTI	1.0805972380954547	0.006622973448872626	0.00016677339078277034
2018	rcp60	HadGEM2-ES	IND	1.0805972380954547	0.0022344040215566455	-0.000608919362330591
2018	rcp60	HadGEM2-ES	JAM	1.0805972380954547	0.013487275704963286	0.00029313256548866304
2018	rcp60	HadGEM2-ES	JPN	1.0805972380954547	0.0089392682386085	-0.001288361254392894
2018	rcp60	HadGEM2-ES	KHM	1.0805972380954547	0.0009704050031868515	-0.00016637958999969884
2018	rcp60	HadGEM2-ES	KOR	1.0805972380954547	0.008517653742494597	-0.0005056459875949697
2018	rcp60	HadGEM2-ES	LAO	1.0805972380954547	0.004648138586433463	-0.0010655072211991621
2018	rcp60	HadGEM2-ES	LCA	1.0805972380954547	0.0036832256132833113	0.00023529961956322615
2018	rcp60	IPSL-CM5A-LR	AUS	1.7400272380953867	0.0006887727595810692	-5.082280180526114e-05
2018	rcp60	IPSL-CM5A-LR	BGD	1.7400272380953867	0.004498719701044708	-0.0008695683022766797
2018	rcp60	IPSL-CM5A-LR	BHS	1.7400272380953867	0.015666083067938257	-0.0012100097428150189
2018	rcp60	IPSL-CM5A-LR	BLZ	1.7400272380953867	0.0	0.0
2018	rcp60	IPSL-CM5A-LR	BRB	1.7400272380953867	0.013382685218991483	-0.0011794151813290994
2018	rcp60	IPSL-CM5A-LR	CAN	1.7400272380953867	0.0021013637228322313	0.0001380690333971976
2018	rcp60	IPSL-CM5A-LR	CHN	1.7400272380953867	0.0026415285512961977	-0.0003171122205911835
2018	rcp60	IPSL-CM5A-LR	CUB	1.7400272380953867	0.008092203317254616	-0.0009484551676177263
2018	rcp60	IPSL-CM5A-LR	DOM	1.7400272380953867	0.0074801880761428165	-0.00044222454640435987
2018	rcp60	IPSL-CM5A-LR	FJI	1.7400272380953867	0.014012932942182345	0.003191740874596553
2018	rcp60	IPSL-CM5A-LR	GTM	1.7400272380953867	0.0	0.0
2018	rcp60	IPSL-CM5A-LR	HKG	1.7400272380953867	0.024119031289536026	-0.001735244709435247
2018	rcp60	IPSL-CM5A-LR	HND	1.7400272380953867	0.0	0.0
2018	rcp60	IPSL-CM5A-LR	HTI	1.7400272380953867	0.010978217662244352	4.0917090319510675e-05
2018	rcp60	IPSL-CM5A-LR	IND	1.7400272380953867	0.0018119107340326263	-0.0003225693627501136
2018	rcp60	IPSL-CM5A-LR	JAM	1.7400272380953867	0.012802821803308136	-0.0017188981630662402
2018	rcp60	IPSL-CM5A-LR	JPN	1.7400272380953867	0.009327540830226272	-0.00021891454483873377
2018	rcp60	IPSL-CM5A-LR	KHM	1.7400272380953867	0.0011779492451906696	0.00010081898261796323
2018	rcp60	IPSL-CM5A-LR	KOR	1.7400272380953867	0.00811445426989471	-0.0003188286657095404
2018	rcp60	IPSL-CM5A-LR	LAO	1.7400272380953867	0.004781791879815648	2.572722250891225e-05
2018	rcp60	IPSL-CM5A-LR	LCA	1.7400272380953867	0.01173263007103209	-0.0005426191129220053
2018	rcp60	MIROC5	AUS	0.9810824761905141	0.0008739768773421623	-2.4420173623237464e-05
2018	rcp60	MIROC5	BGD	0.9810824761905141	0.004240813636632984	-0.0009583891192435983
2018	rcp60	MIROC5	BHS	0.9810824761905141	0.014381087954694852	0.0009347894637481637
2018	rcp60	MIROC5	BLZ	0.9810824761905141	0.011453811853631677	0.00020653470174837726
2018	rcp60	MIROC5	BRB	0.9810824761905141	0.017907155054337084	0.0008745872209789847
2018	rcp60	MIROC5	CAN	0.9810824761905141	0.0006830998727560419	9.83283632350494e-05
2018	rcp60	MIROC5	CHN	0.9810824761905141	0.0016023337503475732	-0.00022053410845219177
2018	rcp60	MIROC5	CUB	0.9810824761905141	0.008440070882418143	0.0008956510596850428
2018	rcp60	MIROC5	DOM	0.9810824761905141	0.009307020839303685	0.0007169790230069674
2018	rcp60	MIROC5	FJI	0.9810824761905141	0.014870551261694684	-0.003464592589136342
2018	rcp60	MIROC5	GTM	0.9810824761905141	0.0014930147132042727	-9.008483935163555e-06
2018	rcp60	MIROC5	HKG	0.9810824761905141	0.027916647473731876	-0.0016383040084402565
2018	rcp60	MIROC5	HND	0.9810824761905141	0.003933461202417051	1.9162382895610594e-05
2018	rcp60	MIROC5	HTI	0.9810824761905141	0.008515192409854693	0.001477976371070246
2018	rcp60	MIROC5	IND	0.9810824761905141	0.0016356624687844008	-0.000828457574638111
2018	rcp60	MIROC5	JAM	0.9810824761905141	0.01422809040265546	0.00193478062146556
2018	rcp60	MIROC5	JPN	0.9810824761905141	0.010527258195955718	-0.0008836240900100046
2018	rcp60	MIROC5	KHM	0.9810824761905141	0.0011838630886743954	-0.0003465399491660477
2018	rcp60	MIROC5	KOR	0.9810824761905141	0.007828803779613322	-0.00038909270086467853
2018	rcp60	MIROC5	LAO	0.9810824761905141	0.005292258961412011	-0.0014723934862842483
2018	rcp60	MIROC5	LCA	0.9810824761905141	0.01429134546259201	0.0004792974059148248
2018	rcp85	GFDL-ESM2M	AUS	1.021675047618966	0.0008965886783481566	6.240909504457798e-05
2018	rcp85	GFDL-ESM2M	BGD	1.021675047618966	0.006016506849899425	0.0004706566344744047
2018	rcp85	GFDL-ESM2M	BHS	1.021675047618966	0.016512164414453377	-0.0021247783493212125
2018	rcp85	GFDL-ESM2M	BLZ	1.021675047618966	0.012398662962489327	-0.0005004390585884571
2018	rcp85	GFDL-ESM2M	BRB	1.021675047618966	0.016787101550209748	-0.000831017350333117
2018	rcp85	GFDL-ESM2M	CAN	1.021675047618966	0.0022529467501064254	-1.631684640915549e-05
2018	rcp85	GFDL-ESM2M	CHN	1.021675047618966	0.002030508020496414	-0.00038671962329581096
2018	rcp85	GFDL-ESM2M	CUB	1.021675047618966	0.008181784356850446	-0.0009867244313680823
2018	rcp85	GFDL-ESM2M	DOM	1.021675047618966	0.007988625135769648	-0.0008938246156521452
2018	rcp85	GFDL-ESM2M	FJI	1.021675047618966	0.01665852568838797	0.002341859632568733
2018	rcp85	GFDL-ESM2M	GTM	1.021675047618966	0.0021869432182555016	9.978557922639484e-05
2018	rcp85	GFDL-ESM2M	HKG	1.021675047618966	0.023194557841300888	0.0011414221870021711
2018	rcp85	GFDL-ESM2M	HND	1.021675047618966	0.004695494000128735	0.00021135766330874204
2018	rcp85	GFDL-ESM2M	HTI	1.021675047618966	0.010727977193826892	-0.000702975734606333
2018	rcp85	GFDL-ESM2M	IND	1.021675047618966	0.0020159437906628985	0.00038727986255578567
2018	rcp85	GFDL-ESM2M	JAM	1.021675047618966	0.0170832239156219	-0.0009341910930689471
2018	rcp85	GFDL-ESM2M	JPN	1.021675047618966	0.009536784270626094	-0.00215415861091665
2018	rcp85	GFDL-ESM2M	KHM	1.021675047618966	0.00110133870995997	-0.00018352582661374455
2018	rcp85	GFDL-ESM2M	KOR	1.021675047618966	0.008033847155091096	0.0006496189439932957
2018	rcp85	GFDL-ESM2M	LAO	1.021675047618966	0.00443733479922385	-0.0006510350142687639
2018	rcp85	GFDL-ESM2M	LCA	1.021675047618966	0.014008883731603104	-0.0005873531026495764
2018	rcp85	HadGEM2-ES	AUS	1.1724067619049814	0.0007466783566330837	-3.711052830447038e-05
2018	rcp85	HadGEM2-ES	BGD	1.1724067619049814	0.005345518907689756	-0.00010777910002806495
2018	rcp85	HadGEM2-ES	BHS	1.1724067619049814	0.01489552725886724	-0.001460317857807176
2018	rcp85	HadGEM2-ES	BLZ	1.1724067619049814	0.01139040298191776	-0.00016733756458408309
2018	rcp85	HadGEM2-ES	BRB	1.1724067619049814	0.006610515244532196	1.9853086358541426e-05
2018	rcp85	HadGEM2-ES	CAN	1.1724067619049814	0.002257841989448417	-0.00010390100806210935
2018	rcp85	HadGEM2-ES	CHN	1.1724067619049814	0.001459675725203952	-0.0002261944901470822
2018	rcp85	HadGEM2-ES	CUB	1.1724067619049814	0.009189625115396114	-0.0003295550670064599
2018	rcp85	HadGEM2-ES	DOM	1.1724067619049814	0.004516199831593391	-6.663461211184676e-05
2018	rcp85	HadGEM2-ES	FJI	1.1724067619049814	0.014465568461027093	-0.001344677927516462
2018	rcp85	HadGEM2-ES	GTM	1.1724067619049814	0.0017116632123500206	-8.116964825053558e-05
2018	rcp85	HadGEM2-ES	HKG	1.1724067619049814	0.02750683465180921	-0.002214086881112483
2018	rcp85	HadGEM2-ES	HND	1.1724067619049814	0.004208940168408675	-0.0002907276378498408
2018	rcp85	HadGEM2-ES	HTI	1.1724067619049814	0.005875871163571139	0.0002117900896081062
2018	rcp85	HadGEM2-ES	IND	1.1724067619049814	0.0021262657451454297	-0.0002777122377943095
2018	rcp85	HadGEM2-ES	JAM	1.1724067619049814	0.012871066086350446	-0.00018973775283346195
2018	rcp85	HadGEM2-ES	JPN	1.1724067619049814	0.010541309389928028	-0.0006131564696881158
2018	rcp85	HadGEM2-ES	KHM	1.1724067619049814	0.0010548021901806938	-7.836062649498735e-05
2018	rcp85	HadGEM2-ES	KOR	1.1724067619049814	0.009159115177188863	-0.0007369205344753544
2018	rcp85	HadGEM2-ES	LAO	1.1724067619049814	0.004655730665599497	-0.00017007755621242272
2018	rcp85	HadGEM2-ES	LCA	1.1724067619049814	0.005339377844893767	-9.363329667704456e-06
2018	rcp85	IPSL-CM5A-LR	AUS	1.796503428571571	0.0006624697172425149	-5.434421051637311e-06
2018	rcp85	IPSL-CM5A-LR	BGD	1.796503428571571	0.004654034245406532	-0.00010500388447818362
2018	rcp85	IPSL-CM5A-LR	BHS	1.796503428571571	0.016030321491899962	-0.0014687288848686184
2018	rcp85	IPSL-CM5A-LR	BLZ	1.796503428571571	0.0013957055292757028	-0.0003738727466809338
2018	rcp85	IPSL-CM5A-LR	BRB	1.796503428571571	0.01451009826462072	-0.001101287587316061
2018	rcp85	IPSL-CM5A-LR	CAN	1.796503428571571	0.0020301165497650818	-8.186258575462317e-05
2018	rcp85	IPSL-CM5A-LR	CHN	1.796503428571571	0.0030854981862726977	-0.0002422115705799883
2018	rcp85	IPSL-CM5A-LR	CUB	1.796503428571571	0.012628044111144945	-0.00022634189788204055
2018	rcp85	IPSL-CM5A-LR	DOM	1.796503428571571	0.00808283560770413	-0.0003662663497207895
2018	rcp85	IPSL-CM5A-LR	FJI	1.796503428571571	0.014271242727086391	-0.0016337171363259434
2018	rcp85	IPSL-CM5A-LR	GTM	1.796503428571571	0.0	0.0
2018	rcp85	IPSL-CM5A-LR	HKG	1.796503428571571	0.030891647106343956	-0.003023433337948794
2018	rcp85	IPSL-CM5A-LR	HND	1.796503428571571	0.0	0.0
2018	rcp85	IPSL-CM5A-LR	HTI	1.796503428571571	0.013480741908061313	-0.0003891508165705113
2018	rcp85	IPSL-CM5A-LR	IND	1.796503428571571	0.0018994637791866237	-0.0002920750522947232
2018	rcp85	IPSL-CM5A-LR	JAM	1.796503428571571	0.016850416842490654	8.722935090678657e-05
2018	rcp85	IPSL-CM5A-LR	JPN	1.796503428571571	0.009148772827370326	-0.0004607719106368268
2018	rcp85	IPSL-CM5A-LR	KHM	1.796503428571571	0.0010781824709707544	-0.00013491987744397861
2018	rcp85	IPSL-CM5A-LR	KOR	1.796503428571571	0.007854621997981237	-0.00021236624415454258
2018	rcp85	IPSL-CM5A-LR	LAO	1.796503428571571	0.003961699117056687	-0.0006592957321074973
2018	rcp85	IPSL-CM5A-LR	LCA	1.796503428571571	0.012472546804516824	-0.0006592037791088518
2018	rcp85	MIROC5	AUS	1.1082253333333696	0.0007135974504962435	1.4908496355214444e-05
2018	rcp85	MIROC5	BGD	1.1082253333333696	0.0052040394966970435	-0.00024952892235722006
2018	rcp85	MIROC5	BHS	1.1082253333333696	0.018064662942929386	-0.0010240184901055271
2018	rcp85	MIROC5	BLZ	1.1082253333333696	0.010470386001969565	7.82131713668718e-05
[truncated: 20,681 more rows]
