# Supplementary material for: The social costs of tropical cyclones
Source: Nat Commun. 2023 Nov 23;14:7294. doi: 10.1038/s41467-023-43114-4 (PMC10667268; doi:10.1038/s41467-023-43114-4)
Supplement: Supplementary file 4 — Source Data [file 41467_2023_43114_MOESM4_ESM.zip › figs15_lines.csv]

ISO	rcp	gmt	50	17	83
LKA	__all__	0.8080808080808082	0.0001774911260610171	-7.658846867139484e-05	0.0005710081242354797
LKA	__all__	0.888888888888889	9.59105676609387e-05	-0.0001505013051971826	0.00046211213667313357
LKA	__all__	0.9696969696969697	1.4038728276816528e-05	-0.00022905474808840662	0.0003545145966921787
LKA	__all__	1.0505050505050506	-6.0622871372082864e-05	-0.00030644368721970643	0.0002483181365951617
LKA	__all__	1.1313131313131315	-0.00013000625893765263	-0.00038417810933738446	0.00014348873336930256
LKA	__all__	1.2121212121212122	-0.00020393641841622896	-0.00046457070429771426	4.282457986136701e-05
LKA	__all__	1.292929292929293	-0.0002805390027635022	-0.0005480367931585634	-4.7544491347481735e-05
LKA	__all__	1.373737373737374	-0.0003599764178379642	-0.0006328975697524611	-0.00012891825477784685
LKA	__all__	1.4545454545454546	-0.00044136493347326827	-0.000718956351821746	-0.00021109654454179493
LKA	__all__	1.5353535353535355	-0.0005241038169183239	-0.0008065667202133645	-0.00028948498765531686
LKA	__all__	1.6161616161616164	-0.0006079327051043508	-0.0008966114256225288	-0.0003718563505904325
LKA	__all__	1.696969696969697	-0.0006925624199943803	-0.0009905057090359313	-0.00045626408873114044
LKA	__all__	1.777777777777778	-0.0007787771184387113	-0.0010871838245089186	-0.0005355261504653203
LKA	__all__	1.8585858585858588	-0.0008663359764789497	-0.0011857305092043229	-0.000610945831229358
LKA	__all__	1.9393939393939394	-0.0009543857387216183	-0.001286694292402832	-0.0006830039601967823
LKA	__all__	2.0202020202020203	-0.0010424270222763117	-0.0013893532764314963	-0.000752865734512869
LKA	__all__	2.101010101010101	-0.001129740544134956	-0.001492846504117717	-0.0008198959627893728
LKA	__all__	2.181818181818182	-0.0012158795322714869	-0.0015987866206257028	-0.000885328380555902
LKA	__all__	2.262626262626263	-0.0013020704351168076	-0.0017056843270756921	-0.0009496830666682728
LKA	__all__	2.3434343434343434	-0.001387727345649303	-0.0018134986083121981	-0.0010130941909563382
LKA	__all__	2.4242424242424243	-0.0014728450214609925	-0.0019233021973662071	-0.0010753490740253804
LKA	__all__	2.505050505050505	-0.0015571280109857551	-0.0020335983042881712	-0.0011365508927341584
LKA	__all__	2.585858585858586	-0.0016414436780797037	-0.002143996783604819	-0.0011973602915704982
LKA	__all__	2.666666666666667	-0.00172520593106445	-0.002255643076558074	-0.0012574597931635891
LKA	__all__	2.747474747474748	-0.0018087283863751434	-0.002367164081123225	-0.0013172224708872587
LKA	__all__	2.8282828282828287	-0.0018923430685185874	-0.0024799313276084004	-0.0013765754898869512
LKA	__all__	2.909090909090909	-0.0019756088134101086	-0.0025924805703786097	-0.0014356294268596708
LKA	__all__	2.98989898989899	-0.002059174368689984	-0.0027049903494172625	-0.001494124952804952
LKA	__all__	3.070707070707071	-0.002142368729802179	-0.002818841210052563	-0.0015526646266883443
LKA	__all__	3.151515151515152	-0.0022255012923899594	-0.0029322735989657173	-0.0016110805975373997
LKA	__all__	3.2323232323232327	-0.0023090921447373562	-0.0030452051431535993	-0.001668880753176607
LKA	__all__	3.3131313131313136	-0.002391687924677718	-0.0031598682365614876	-0.0017271955388944063
LKA	__all__	3.393939393939394	-0.0024750563719069547	-0.0032742849791018327	-0.001784354195946302
LKA	__all__	3.474747474747475	-0.0025578133992067865	-0.003389238788412361	-0.0018418516632598097
LKA	__all__	3.555555555555556	-0.002640842860431645	-0.0035029395371432024	-0.001899323139519043
LKA	__all__	3.6363636363636367	-0.0027234637782299134	-0.0036184040914408913	-0.001956640004117808
LKA	__all__	3.7171717171717176	-0.002806639508917417	-0.003733215467870335	-0.0020129504953843177
LKA	__all__	3.7979797979797985	-0.0028894943394180087	-0.0038479460745465296	-0.002069445618256798
LKA	__all__	3.878787878787879	-0.002972314104729308	-0.0039626901795891	-0.00212647956167095
LKA	__all__	3.95959595959596	-0.003054668351820347	-0.004076699271792749	-0.0021835637963319976
LKA	__all__	4.040404040404041	-0.003137655680083862	-0.004191055209879557	-0.0022401292803150997
LKA	__all__	4.121212121212122	-0.0032209660953482874	-0.004305666492379614	-0.002297298359712765
LKA	__all__	4.202020202020202	-0.003303568100549244	-0.004420512337458983	-0.002353567195226039
LKA	__all__	4.282828282828283	-0.0033862973215077388	-0.004535965939326166	-0.002409589811335785
LKA	__all__	4.363636363636364	-0.0034690533493633457	-0.004650147703898476	-0.002466145388421586
LKA	__all__	4.444444444444445	-0.003552082945939495	-0.004764788108732046	-0.0025229200628644035
LKA	__all__	4.525252525252526	-0.0036348904944876843	-0.00487937599818967	-0.002579344936880121
LKA	__all__	4.606060606060606	-0.003718088505187121	-0.004993988218248136	-0.0026357654741101873
LKA	__all__	4.686868686868687	-0.0038004695756365956	-0.005109786807258521	-0.0026914510835923697
LKA	__all__	4.767676767676768	-0.0038830004208581454	-0.005225664592262957	-0.0027477652131899567
LKA	__all__	4.848484848484849	-0.003966152448423346	-0.005339754389270565	-0.0028036614823594105
LKA	rcp26	0.8080808080808082	0.00024078766931187313	-0.00018124087584378418	0.0008274069872123041
LKA	rcp26	0.888888888888889	0.000154259979824539	-0.00023408581953027145	0.000691192787584046
LKA	rcp26	0.9696969696969697	7.663729149110911e-05	-0.00028973412778574134	0.0005558570474856012
LKA	rcp26	1.0505050505050506	7.476512965905492e-06	-0.0003514044853076619	0.0004205511150411131
LKA	rcp26	1.1313131313131315	-6.845933906186364e-05	-0.0004164791751520165	0.0002886658295654182
LKA	rcp26	1.2121212121212122	-0.00015088373311678628	-0.00048056865198956055	0.00017372303746049958
LKA	rcp26	1.292929292929293	-0.0002307869423038892	-0.0005470970598511375	6.791148959865568e-05
LKA	rcp26	1.373737373737374	-0.0003138572925136669	-0.0006180677493576467	-3.2221190788122675e-05
LKA	rcp26	1.4545454545454546	-0.0003988117564526156	-0.0006954252046622882	-0.00013019624937366412
LKA	rcp26	1.5353535353535355	-0.0004881434319991603	-0.0007787775815304832	-0.00021626361464213681
LKA	rcp26	1.6161616161616164	-0.0005791776380566508	-0.0008701500850269588	-0.0002911419226843995
LKA	rcp26	1.696969696969697	-0.0006658623475720511	-0.0009697343349433296	-0.00036022381324388023
LKA	rcp26	1.777777777777778	-0.0007483478371062526	-0.0010799732346271139	-0.0004360117682697662
LKA	rcp26	1.8585858585858588	-0.0008322303395057117	-0.001193008676244253	-0.0005082529653603096
LKA	rcp26	1.9393939393939394	-0.0009168501522822813	-0.0013088563529631753	-0.0005763897442408623
LKA	rcp26	2.0202020202020203	-0.0010019681457056492	-0.0014281927681326547	-0.0006420754391718797
LKA	rcp26	2.101010101010101	-0.001088571372305704	-0.0015504801759967262	-0.0007011183123241285
LKA	rcp26	2.181818181818182	-0.0011761076954663538	-0.001673844892761307	-0.0007549076863774339
LKA	rcp26	2.262626262626263	-0.001264477309182707	-0.0017985950766224914	-0.0008048834391601965
LKA	rcp26	2.3434343434343434	-0.0013525951952758001	-0.001923933727459678	-0.0008514584159733975
LKA	rcp26	2.4242424242424243	-0.0014402188588490544	-0.0020512873070080225	-0.0008974643547197838
LKA	rcp26	2.505050505050505	-0.0015275978639072631	-0.0021812844981396297	-0.0009434508769104651
LKA	rcp26	2.585858585858586	-0.0016139033914431737	-0.0023115774770171194	-0.000989205980949394
LKA	rcp26	2.666666666666667	-0.0016995030254569501	-0.0024434964803437824	-0.001036376932524213
LKA	rcp26	2.747474747474748	-0.0017849663451232963	-0.0025768325560045014	-0.001083310642307207
LKA	rcp26	2.8282828282828287	-0.0018702440891412392	-0.0027104959674745382	-0.0011302016968677273
LKA	rcp26	2.909090909090909	-0.001954480362207664	-0.0028467814295554004	-0.0011754217443222061
LKA	rcp26	2.98989898989899	-0.0020393773775573706	-0.002982120558956395	-0.0012192384827588523
LKA	rcp26	3.070707070707071	-0.00212349686831592	-0.0031167653963092173	-0.0012634929728023902
LKA	rcp26	3.151515151515152	-0.0022081113691663668	-0.0032534678097208393	-0.001307748970285161
LKA	rcp26	3.2323232323232327	-0.0022920296938940756	-0.0033907480236344883	-0.0013521934128721956
LKA	rcp26	3.3131313131313136	-0.0023766717978035683	-0.0035275679852441056	-0.0013962265507158937
LKA	rcp26	3.393939393939394	-0.0024611078981461683	-0.0036632749815182033	-0.0014400510420470997
LKA	rcp26	3.474747474747475	-0.0025455181483184635	-0.0038013625421534905	-0.0014830367387126656
LKA	rcp26	3.555555555555556	-0.0026290217648211817	-0.0039377983823986095	-0.0015256649906637784
LKA	rcp26	3.6363636363636367	-0.0027132274507960675	-0.004073826554103884	-0.0015677044236616176
LKA	rcp26	3.7171717171717176	-0.0027980347550051426	-0.004210787398709466	-0.001608395497175313
LKA	rcp26	3.7979797979797985	-0.0028823627722491876	-0.004346062316065628	-0.001649396886783897
LKA	rcp26	3.878787878787879	-0.0029670685008061164	-0.00448300349268083	-0.0016912883516023152
LKA	rcp26	3.95959595959596	-0.0030512117730946203	-0.004620114590850874	-0.0017318789873698682
LKA	rcp26	4.040404040404041	-0.0031354835073632526	-0.0047584861139828485	-0.0017727918693967917
LKA	rcp26	4.121212121212122	-0.003220480743593183	-0.004895131784754401	-0.001813635325812224
LKA	rcp26	4.202020202020202	-0.003304659924745784	-0.005032587397262056	-0.0018554597790501378
LKA	rcp26	4.282828282828283	-0.0033881888773863254	-0.005169156747117556	-0.0018960527512280403
LKA	rcp26	4.363636363636364	-0.0034723392588425265	-0.005305557904981121	-0.001935821825665188
LKA	rcp26	4.444444444444445	-0.0035565025964310088	-0.005443779335455247	-0.0019768464591053774
LKA	rcp26	4.525252525252526	-0.003640929610895293	-0.005580272444238293	-0.0020178813909912216
LKA	rcp26	4.606060606060606	-0.003725503079608666	-0.005718985581641022	-0.002057743494324842
LKA	rcp26	4.686868686868687	-0.0038093859584014834	-0.005856083222024491	-0.0020974861646979024
LKA	rcp26	4.767676767676768	-0.0038931946105978587	-0.005992699659001711	-0.002137171278081656
LKA	rcp26	4.848484848484849	-0.003976664416527545	-0.006131403047970853	-0.002177665307308756
LKA	rcp60	0.8080808080808082	0.0001730716273452888	-0.0003067242424955719	0.0006608541955379633
LKA	rcp60	0.888888888888889	0.00010505465669575556	-0.0003658657712093766	0.0005621925397495883
LKA	rcp60	0.9696969696969697	3.124749098224292e-05	-0.00042620352441747646	0.00046211213117572874
LKA	rcp60	1.0505050505050506	-4.198998478653851e-05	-0.00048725256490870887	0.00035925808237562276
LKA	rcp60	1.1313131313131315	-0.00011097522462465826	-0.0005480656903029907	0.0002510995327260256
LKA	rcp60	1.2121212121212122	-0.00019910045312283067	-0.0006082954788196792	0.00015535848846676476
LKA	rcp60	1.292929292929293	-0.0002827004684455665	-0.0006695673943706079	6.437807491770476e-05
LKA	rcp60	1.373737373737374	-0.00036559104971438394	-0.0007336374981178586	-3.3242159375252604e-05
LKA	rcp60	1.4545454545454546	-0.00044361677174398645	-0.0008034993737864893	-0.00013257740048909977
LKA	rcp60	1.5353535353535355	-0.0005180971269590281	-0.0008801061680824002	-0.00021826705472119154
LKA	rcp60	1.6161616161616164	-0.0005916924219458179	-0.0009620556060785098	-0.0003009305823694685
LKA	rcp60	1.696969696969697	-0.0006678947183713295	-0.0010449263530418029	-0.0003831433811525555
LKA	rcp60	1.777777777777778	-0.0007474060338054167	-0.0011287131153051972	-0.0004556259937929752
LKA	rcp60	1.8585858585858588	-0.000828384822569704	-0.001214937643461981	-0.0005206440776982816
LKA	rcp60	1.9393939393939394	-0.0009096345651949632	-0.0013038352369593089	-0.0005829897329018872
LKA	rcp60	2.0202020202020203	-0.0009888694460784492	-0.0013955849881429798	-0.000641902784413104
LKA	rcp60	2.101010101010101	-0.0010670139969305996	-0.0014928971218910463	-0.0007004246278499434
LKA	rcp60	2.181818181818182	-0.0011446799169984954	-0.001592171156441733	-0.0007599143925158278
LKA	rcp60	2.262626262626263	-0.00122094421694775	-0.0016930529975555913	-0.00081788642846146
LKA	rcp60	2.3434343434343434	-0.0012967136614588158	-0.0017972494550084132	-0.0008747220259174848
LKA	rcp60	2.4242424242424243	-0.0013719874356447042	-0.0019008413294800837	-0.0009302627911381775
LKA	rcp60	2.505050505050505	-0.0014463948518452087	-0.0020057941777804757	-0.0009845885560828076
LKA	rcp60	2.585858585858586	-0.0015216735224555873	-0.002110391502612515	-0.0010381879515176827
LKA	rcp60	2.666666666666667	-0.0015968529294411794	-0.0022139861084482554	-0.0010903802761020234
LKA	rcp60	2.747474747474748	-0.0016730595050032703	-0.0023192268902804316	-0.0011418597118703828
LKA	rcp60	2.8282828282828287	-0.0017474555825078364	-0.0024255605801109855	-0.0011921504657880987
LKA	rcp60	2.909090909090909	-0.0018238930259043547	-0.0025300979708476664	-0.001242443129100381
LKA	rcp60	2.98989898989899	-0.0018993840880734954	-0.0026357962989876373	-0.0012923544762571215
LKA	rcp60	3.070707070707071	-0.0019743575320949466	-0.0027436557952221848	-0.0013419117541029531
LKA	rcp60	3.151515151515152	-0.00204906491195205	-0.0028507279619120816	-0.0013903750671615898
LKA	rcp60	3.2323232323232327	-0.0021245244854754515	-0.0029588939764985936	-0.001438627292180056
LKA	rcp60	3.3131313131313136	-0.0021999012720773014	-0.003066362775388458	-0.0014876881054856253
LKA	rcp60	3.393939393939394	-0.0022750705597822662	-0.0031742650739391373	-0.0015366867350996697
LKA	rcp60	3.474747474747475	-0.0023501319687617346	-0.003282051539493887	-0.001584836914978689
LKA	rcp60	3.555555555555556	-0.002425340413386037	-0.0033909693175083193	-0.0016340976514936142
LKA	rcp60	3.6363636363636367	-0.0025006919502600176	-0.0034999179948761168	-0.0016834589672391845
LKA	rcp60	3.7171717171717176	-0.0025756774002148267	-0.0036090805387804085	-0.0017315727800561675
LKA	rcp60	3.7979797979797985	-0.0026506766787041626	-0.0037180151581986047	-0.0017800215334129446
LKA	rcp60	3.878787878787879	-0.002725369395830556	-0.0038276925318462217	-0.0018288023215613394
LKA	rcp60	3.95959595959596	-0.002800031331133117	-0.003937484273385664	-0.001876303721126792
LKA	rcp60	4.040404040404041	-0.0028744141287888082	-0.0040473411484876634	-0.0019254204881473894
LKA	rcp60	4.121212121212122	-0.002949024806247789	-0.004156096622596446	-0.0019737103074055538
LKA	rcp60	4.202020202020202	-0.003023687163685843	-0.004265896566519852	-0.002021349679155135
LKA	rcp60	4.282828282828283	-0.003098978799676844	-0.00437627654489441	-0.00206897072401591
LKA	rcp60	4.363636363636364	-0.003173087787360406	-0.00448615293361631	-0.002116490323475455
LKA	rcp60	4.444444444444445	-0.003247972216554545	-0.004597753438262656	-0.002164925190883711
LKA	rcp60	4.525252525252526	-0.0033227578581711313	-0.004707480444354473	-0.002211715237617387
LKA	rcp60	4.606060606060606	-0.0033972488667708125	-0.004817490523293926	-0.0022589885570138872
LKA	rcp60	4.686868686868687	-0.003472774006700346	-0.004927997915346046	-0.0023054121701238323
LKA	rcp60	4.767676767676768	-0.0035473876390075196	-0.0050372465988399425	-0.0023527787827078497
LKA	rcp60	4.848484848484849	-0.0036204427092017943	-0.005147392408692561	-0.002399719499856826
LKA	rcp85	0.8080808080808082	0.00017433670529024467	-0.0003352166327500525	0.0007130508807996829
LKA	rcp85	0.888888888888889	8.85729397752937e-05	-0.0004035180980922812	0.0006081221589020246
LKA	rcp85	0.9696969696969697	-9.379412131369714e-07	-0.000473468839047751	0.0005052036564628199
LKA	rcp85	1.0505050505050506	-6.811073046609787e-05	-0.0005464760655838177	0.00040487432334988365
LKA	rcp85	1.1313131313131315	-0.00014332298176173265	-0.000622829816546917	0.00030445519627828727
LKA	rcp85	1.2121212121212122	-0.00022450136480340656	-0.0007016173491862961	0.00020513160414458917
LKA	rcp85	1.292929292929293	-0.00030873913372854965	-0.0007829686573436591	0.00010663529564556376
LKA	rcp85	1.373737373737374	-0.00039568624597542896	-0.0008652777442464402	1.1010524419156068e-05
LKA	rcp85	1.4545454545454546	-0.0004825101925956592	-0.0009481451153240914	-7.886199732480778e-05
LKA	rcp85	1.5353535353535355	-0.0005687148783957233	-0.0010344706733900703	-0.00018106156193111773
LKA	rcp85	1.6161616161616164	-0.0006526596585598255	-0.0011224743175498352	-0.00028244118819367644
LKA	rcp85	1.696969696969697	-0.0007364358851888205	-0.0012115095763404744	-0.0003766462003072889
LKA	rcp85	1.777777777777778	-0.0008217276234636036	-0.0013022961694133769	-0.0004651440381206168
LKA	rcp85	1.8585858585858588	-0.0009105664354387899	-0.0013950423338832385	-0.0005519195139880576
LKA	rcp85	1.9393939393939394	-0.0010003900818051138	-0.0014892817608011736	-0.0006364901961122486
LKA	rcp85	2.0202020202020203	-0.0010919438264268364	-0.0015871216031401912	-0.0007197343189383632
LKA	rcp85	2.101010101010101	-0.0011836271557767362	-0.001684919445236051	-0.0008003130229370831
LKA	rcp85	2.181818181818182	-0.0012756578081137937	-0.0017849296991497995	-0.0008793334904624901
LKA	rcp85	2.262626262626263	-0.0013684307106677407	-0.0018872181440550632	-0.000957065454612849
LKA	rcp85	2.3434343434343434	-0.0014602431544093514	-0.0019924525657220946	-0.001033223867020581
LKA	rcp85	2.4242424242424243	-0.0015523313186175047	-0.0020984810904725692	-0.0011073101380374474
LKA	rcp85	2.505050505050505	-0.001645189082622144	-0.002206883125271725	-0.00117965913137872
LKA	rcp85	2.585858585858586	-0.0017362202339503315	-0.0023166425297304672	-0.0012506285754138094
LKA	rcp85	2.666666666666667	-0.00182815391739998	-0.002427414989885403	-0.0013214298533830722
LKA	rcp85	2.747474747474748	-0.0019185249948861917	-0.002539412528679372	-0.0013898373430732787
LKA	rcp85	2.8282828282828287	-0.0020084002651150406	-0.002650711607687498	-0.001457924395481318
LKA	rcp85	2.909090909090909	-0.002098747358134905	-0.002764391670642026	-0.001525442996138405
LKA	rcp85	2.98989898989899	-0.0021893737832353625	-0.0028782847224628435	-0.001591531902996966
LKA	rcp85	3.070707070707071	-0.0022791024159992384	-0.0029943886669132826	-0.0016573417850487616
LKA	rcp85	3.151515151515152	-0.0023684725529867076	-0.003109646302503113	-0.0017235627831068245
LKA	rcp85	3.2323232323232327	-0.0024576581390613984	-0.003226049606259905	-0.001788388557801772
LKA	rcp85	3.3131313131313136	-0.0025464930083167843	-0.0033419272816266566	-0.0018536565748016776
LKA	rcp85	3.393939393939394	-0.002635160206476155	-0.003458783408436697	-0.0019174922449389834
LKA	rcp85	3.474747474747475	-0.0027229275994883817	-0.0035756904738571604	-0.001981962054734223
LKA	rcp85	3.555555555555556	-0.0028114540703105977	-0.003693072753563228	-0.0020449018040984658
LKA	rcp85	3.6363636363636367	-0.002899870680507319	-0.0038105911830325174	-0.002108402518392516
LKA	rcp85	3.7171717171717176	-0.0029884530913186855	-0.003928376188253236	-0.0021707207732541657
LKA	rcp85	3.7979797979797985	-0.0030774591789924314	-0.004047342979548044	-0.002233381677539813
LKA	rcp85	3.878787878787879	-0.0031663008695039263	-0.004164919993702659	-0.0022966539696441597
LKA	rcp85	3.95959595959596	-0.0032549771553298515	-0.00428218628169631	-0.0023601399424028587
LKA	rcp85	4.040404040404041	-0.003342916762954454	-0.004399350392019829	-0.00242326504793579
LKA	rcp85	4.121212121212122	-0.003431535181587716	-0.004518530071959243	-0.0024859066833151627
LKA	rcp85	4.202020202020202	-0.0035196149405824755	-0.004636217197329931	-0.00254752119012234
LKA	rcp85	4.282828282828283	-0.0036081077711526193	-0.0047532876193094485	-0.0026096052996951212
LKA	rcp85	4.363636363636364	-0.0036966997667734983	-0.0048721923740493575	-0.0026711769719338133
LKA	rcp85	4.444444444444445	-0.003784172248464705	-0.004992271156146286	-0.0027329194688196514
LKA	rcp85	4.525252525252526	-0.0038716283807537265	-0.005111031726362215	-0.002794514099741106
LKA	rcp85	4.606060606060606	-0.003958885846269922	-0.005230792829427652	-0.002856609557196248
LKA	rcp85	4.686868686868687	-0.004047409788228535	-0.005349771606321464	-0.002917958733721675
LKA	rcp85	4.767676767676768	-0.00413518002723781	-0.0054679323723120545	-0.0029805751392912045
LKA	rcp85	4.848484848484849	-0.004222076279140953	-0.005587270543847206	-0.0030420002849280217
MDG	__all__	0.8080808080808082	0.00022996449204930135	-9.90276399442354e-05	0.000581657533166193
MDG	__all__	0.888888888888889	9.520954864472206e-05	-0.00020291809378065185	0.00041398036803368
MDG	__all__	0.9696969696969697	-1.4362938208612331e-05	-0.00033485924968572133	0.0002624622821693547
MDG	__all__	1.0505050505050506	-0.000163797237562007	-0.0004782982808636019	0.0001121875912766589
MDG	__all__	1.1313131313131315	-0.00031069192863763964	-0.0006332188306720851	-3.529222693776471e-05
MDG	__all__	1.2121212121212122	-0.0004505510876791469	-0.0007905059353290406	-0.00016978536451978509
MDG	__all__	1.292929292929293	-0.0005890761034725415	-0.0009517925397643066	-0.00029572914861603186
MDG	__all__	1.373737373737374	-0.0007308118539470222	-0.00111762332376994	-0.000430900401542211
MDG	__all__	1.4545454545454546	-0.0008757613323586908	-0.0012867978392994044	-0.0005576567248927244
MDG	__all__	1.5353535353535355	-0.0010222066271526643	-0.001459415793299309	-0.000676469356082159
MDG	__all__	1.6161616161616164	-0.0011698392313227233	-0.001634799467371622	-0.0007907308819432981
MDG	__all__	1.696969696969697	-0.0013164157913399866	-0.0018147150360285753	-0.0009008012937919442
MDG	__all__	1.777777777777778	-0.001462669979115228	-0.0019994237038483114	-0.0010081251837814995
MDG	__all__	1.8585858585858588	-0.0016077353736823508	-0.002186517915928807	-0.0011141009622370644
MDG	__all__	1.9393939393939394	-0.0017522085795424955	-0.0023745838223156544	-0.0012192999526081066
MDG	__all__	2.0202020202020203	-0.0018960938114357176	-0.002564358880474966	-0.0013220744456725539
MDG	__all__	2.101010101010101	-0.002040240645939492	-0.0027547815817114433	-0.0014243859640944848
MDG	__all__	2.181818181818182	-0.0021839833116649187	-0.0029459153841352205	-0.001525993916753869
MDG	__all__	2.262626262626263	-0.0023278652092895953	-0.0031384467886574952	-0.00162633490521859
MDG	__all__	2.3434343434343434	-0.002471260525905335	-0.0033310616117271713	-0.0017258271004132247
MDG	__all__	2.4242424242424243	-0.0026137827183084425	-0.0035239681271181105	-0.0018253401580050766
MDG	__all__	2.505050505050505	-0.0027568636499353052	-0.0037185149927431165	-0.001924032381063872
MDG	__all__	2.585858585858586	-0.0028996232368704473	-0.0039143445605852025	-0.0020225090788079723
MDG	__all__	2.666666666666667	-0.0030426987115949175	-0.004108857828377642	-0.0021201308566159913
MDG	__all__	2.747474747474748	-0.0031855158236590237	-0.004304087407400342	-0.0022179987873216104
MDG	__all__	2.8282828282828287	-0.0033278010082806965	-0.004499438617009206	-0.002317043948974004
MDG	__all__	2.909090909090909	-0.003471125103025791	-0.004694124660742676	-0.002415947970717206
MDG	__all__	2.98989898989899	-0.003614320907302881	-0.0048880484350259734	-0.0025131514109102307
MDG	__all__	3.070707070707071	-0.0037577472679002	-0.005082269596203273	-0.002610011067172482
MDG	__all__	3.151515151515152	-0.003901008786825584	-0.005277211186623056	-0.0027063702837401274
MDG	__all__	3.2323232323232327	-0.0040440351565963015	-0.005473937298752096	-0.0028032938993178985
MDG	__all__	3.3131313131313136	-0.004186250534275494	-0.005668288065587373	-0.002900870071687756
MDG	__all__	3.393939393939394	-0.0043298319090326835	-0.005862863756209596	-0.0029980977133212084
MDG	__all__	3.474747474747475	-0.004472998445575762	-0.006057764279127176	-0.003095066984382416
MDG	__all__	3.555555555555556	-0.004615669850850384	-0.006252251664515323	-0.003191383330185496
MDG	__all__	3.6363636363636367	-0.004758255279353928	-0.006448789152871818	-0.00328779311651549
MDG	__all__	3.7171717171717176	-0.004901112981346513	-0.0066438584044535955	-0.0033846461738391556
MDG	__all__	3.7979797979797985	-0.00504432790431904	-0.00683835435315441	-0.0034803040375626084
MDG	__all__	3.878787878787879	-0.005187276564506593	-0.007033834204974541	-0.003575757801893252
MDG	__all__	3.95959595959596	-0.005330099027864459	-0.007228502358023094	-0.0036714150827013552
MDG	__all__	4.040404040404041	-0.005473023967953497	-0.007424018077257987	-0.0037685279401267324
MDG	__all__	4.121212121212122	-0.005616198076464135	-0.007618602315754548	-0.0038652118977113206
MDG	__all__	4.202020202020202	-0.005758843911178197	-0.007814410585546749	-0.003962010176165763
MDG	__all__	4.282828282828283	-0.0059017911359784	-0.008009989116663561	-0.004058442785428927
MDG	__all__	4.363636363636364	-0.006045405845496546	-0.00820465425910049	-0.0041539126429281
MDG	__all__	4.444444444444445	-0.006187965804940267	-0.008400689945613297	-0.004249371445518778
MDG	__all__	4.525252525252526	-0.006331090657242677	-0.00859764589558831	-0.0043461679205990655
MDG	__all__	4.606060606060606	-0.006473859687862366	-0.008792780693601418	-0.004441739887031835
MDG	__all__	4.686868686868687	-0.006616717287367025	-0.008988812892908668	-0.004537813274505703
MDG	__all__	4.767676767676768	-0.006759553504584471	-0.009184035562962545	-0.004633534856760206
MDG	__all__	4.848484848484849	-0.006901646066492607	-0.009380066969110477	-0.004729831502712178
MDG	rcp26	0.8080808080808082	-0.0001954837405040617	-0.0008673568846305576	0.0003530285819315154
MDG	rcp26	0.888888888888889	-0.00033509114306992237	-0.0009788887009204137	0.00018842134149867903
MDG	rcp26	0.9696969696969697	-0.0004757043890858091	-0.0010956111486102081	2.1512491105510137e-05
MDG	rcp26	1.0505050505050506	-0.0006181331329386512	-0.0012131194904186641	-0.00013770465275880417
MDG	rcp26	1.1313131313131315	-0.0007580029225480263	-0.0013357963442421502	-0.00027703182586723
MDG	rcp26	1.2121212121212122	-0.0008975446720102676	-0.0014651963805571986	-0.0004126881995709905
MDG	rcp26	1.292929292929293	-0.0010343523847376277	-0.001603786149586432	-0.000555145889692939
MDG	rcp26	1.373737373737374	-0.0011706084992871063	-0.0017461780857728477	-0.0006860416108230551
MDG	rcp26	1.4545454545454546	-0.0013106438051119344	-0.00189423281443788	-0.0008062345280964753
MDG	rcp26	1.5353535353535355	-0.0014499674412083718	-0.0020487699402447056	-0.0009187742506583805
MDG	rcp26	1.6161616161616164	-0.0015848547062754196	-0.002209364945814845	-0.0010254769481736477
MDG	rcp26	1.696969696969697	-0.0017194761657305518	-0.0023774694640603306	-0.0011288762127515566
MDG	rcp26	1.777777777777778	-0.001851392983473099	-0.0025520891765208496	-0.0012259653937861602
MDG	rcp26	1.8585858585858588	-0.0019826818227308557	-0.0027327043690103994	-0.0013186515436287667
MDG	rcp26	1.9393939393939394	-0.002111505711721904	-0.0029185480182578444	-0.0014091574066843163
MDG	rcp26	2.0202020202020203	-0.00224021730327003	-0.003107095617326141	-0.0014955960674837255
MDG	rcp26	2.101010101010101	-0.002369608885155544	-0.003298888373029476	-0.0015776004429652079
MDG	rcp26	2.181818181818182	-0.0024986103158506504	-0.003492354966475773	-0.0016562571915012395
MDG	rcp26	2.262626262626263	-0.0026282802959806885	-0.003687153161477814	-0.0017338466924709261
MDG	rcp26	2.3434343434343434	-0.0027592562414342644	-0.003883526554143149	-0.0018075834934119998
MDG	rcp26	2.4242424242424243	-0.0028890518699751016	-0.004081294096290872	-0.0018807143255562633
MDG	rcp26	2.505050505050505	-0.003018671104050791	-0.004281433374101919	-0.0019513028971701798
MDG	rcp26	2.585858585858586	-0.003149003593613587	-0.0044808547691477145	-0.0020220531574727404
MDG	rcp26	2.666666666666667	-0.003279415562838775	-0.004680298538451651	-0.0020933962870417384
MDG	rcp26	2.747474747474748	-0.0034096115866083347	-0.004883216003484947	-0.0021644569558920404
MDG	rcp26	2.8282828282828287	-0.003539471663281492	-0.00508504165389788	-0.002236745918549099
MDG	rcp26	2.909090909090909	-0.003668494118998146	-0.005287229066885358	-0.002308873343838453
MDG	rcp26	2.98989898989899	-0.0037981415195083466	-0.005490222955511792	-0.002379307937856747
MDG	rcp26	3.070707070707071	-0.003928070253806839	-0.005695304779518253	-0.0024475521578593887
MDG	rcp26	3.151515151515152	-0.004055925492608817	-0.005900798133841718	-0.002518362842451852
MDG	rcp26	3.2323232323232327	-0.004185284506559065	-0.006103558436690773	-0.0025885509248113787
MDG	rcp26	3.3131313131313136	-0.004314076643852813	-0.006308805510690346	-0.0026571522970001912
MDG	rcp26	3.393939393939394	-0.004442633187655796	-0.006512921851346343	-0.0027284415261405646
MDG	rcp26	3.474747474747475	-0.004572907606281927	-0.006717096722491879	-0.002797260727640931
MDG	rcp26	3.555555555555556	-0.00470277812240495	-0.0069240457784007755	-0.002866983952129096
MDG	rcp26	3.6363636363636367	-0.004831601071500337	-0.007131444392506852	-0.002938115509481933
MDG	rcp26	3.7171717171717176	-0.004960703839832786	-0.0073374793965791845	-0.0030081820981961885
MDG	rcp26	3.7979797979797985	-0.005090087904511476	-0.007544134576622856	-0.0030785758487916932
MDG	rcp26	3.878787878787879	-0.0052199635174777015	-0.0077487868294039445	-0.003148321100217303
MDG	rcp26	3.95959595959596	-0.005350051410755001	-0.007953863497478075	-0.003217230617471234
MDG	rcp26	4.040404040404041	-0.005479332339542912	-0.008161762376264346	-0.003287992614672511
MDG	rcp26	4.121212121212122	-0.005607809263461728	-0.00836844971229473	-0.0033565598030036604
MDG	rcp26	4.202020202020202	-0.005739132587456201	-0.008574677427743824	-0.0034262799060520693
MDG	rcp26	4.282828282828283	-0.005868619528614163	-0.008780409523989325	-0.003495659048360368
MDG	rcp26	4.363636363636364	-0.0059986975529370025	-0.008987819096548982	-0.003565028949985303
MDG	rcp26	4.444444444444445	-0.006129296842129532	-0.009192915413430267	-0.0036336403385140636
MDG	rcp26	4.525252525252526	-0.006259609274658271	-0.009398842908130983	-0.0037021064574480097
MDG	rcp26	4.606060606060606	-0.006390330875606346	-0.009605996673327875	-0.003770440000470534
MDG	rcp26	4.686868686868687	-0.006520101765222352	-0.009813585378713303	-0.0038398169718190504
MDG	rcp26	4.767676767676768	-0.006650226949149977	-0.010021869933065156	-0.003908463842836439
MDG	rcp26	4.848484848484849	-0.006780572562910725	-0.010230553759989979	-0.003978549096305246
MDG	rcp60	0.8080808080808082	0.00030169605418138904	-0.0002810008408638167	0.0007641500650336846
MDG	rcp60	0.888888888888889	0.00015209852173767152	-0.00039712127120461845	0.0005807915664627533
MDG	rcp60	0.9696969696969697	4.7114394399622726e-06	-0.0005355378579409215	0.00041129231430580654
MDG	rcp60	1.0505050505050506	-0.0001624164464410466	-0.0006733927046290267	0.00024476298233308135
MDG	rcp60	1.1313131313131315	-0.0003240808440263628	-0.0008104547273620175	7.69188432812096e-05
MDG	rcp60	1.2121212121212122	-0.0004783349274275418	-0.0009599735752611529	-6.523543239551068e-05
MDG	rcp60	1.292929292929293	-0.0006337995650924934	-0.001122728718387176	-0.00021350040035705622
MDG	rcp60	1.373737373737374	-0.0007876892915360649	-0.00129273892064664	-0.00036251949999520713
MDG	rcp60	1.4545454545454546	-0.0009399782073936591	-0.0014694204469513498	-0.0004951149776602025
MDG	rcp60	1.5353535353535355	-0.0010959716951814216	-0.0016489694214680175	-0.0006366655695132555
MDG	rcp60	1.6161616161616164	-0.0012533698975611919	-0.0018338949571055174	-0.0007724833729357023
MDG	rcp60	1.696969696969697	-0.0014127786183065196	-0.002022658230640367	-0.0009008333905908447
MDG	rcp60	1.777777777777778	-0.0015724285257723068	-0.002213327371513513	-0.0010233695869208176
MDG	rcp60	1.8585858585858588	-0.0017325849389506131	-0.002408920976127278	-0.001142022890089702
MDG	rcp60	1.9393939393939394	-0.0018906323667151398	-0.0026096264514343013	-0.0012573522540970604
MDG	rcp60	2.0202020202020203	-0.0020482343688429452	-0.002813698496528614	-0.0013690697144283863
MDG	rcp60	2.101010101010101	-0.002204351037398713	-0.0030184490163555574	-0.0014793627804279212
MDG	rcp60	2.181818181818182	-0.002360544851327172	-0.003225209492793868	-0.0015876092021471558
MDG	rcp60	2.262626262626263	-0.002516692071025864	-0.003434980980122225	-0.0016948595103451303
MDG	rcp60	2.3434343434343434	-0.0026726210119891285	-0.003647023702271335	-0.0018009990103262602
MDG	rcp60	2.4242424242424243	-0.0028271703793291865	-0.0038601131539101013	-0.001905825877067995
MDG	rcp60	2.505050505050505	-0.002981424935222493	-0.00407406383226823	-0.002009822984956124
MDG	rcp60	2.585858585858586	-0.00313624354495861	-0.004290189137630569	-0.0021132487840020437
MDG	rcp60	2.666666666666667	-0.003289617450235642	-0.004504198921841318	-0.0022151501334108092
MDG	rcp60	2.747474747474748	-0.003442518873575037	-0.004719482605657662	-0.0023175739637957106
MDG	rcp60	2.8282828282828287	-0.0035956130655214833	-0.00493466623824398	-0.002418613879761551
MDG	rcp60	2.909090909090909	-0.003748124963792264	-0.005151396706964233	-0.0025195088887872254
MDG	rcp60	2.98989898989899	-0.003901060939547974	-0.005368193513812472	-0.002619397456748767
MDG	rcp60	3.070707070707071	-0.004054303637910357	-0.0055855936443128685	-0.002719938734766743
MDG	rcp60	3.151515151515152	-0.004206348298853267	-0.005801835411824304	-0.0028202695934813776
MDG	rcp60	3.2323232323232327	-0.004357846886279892	-0.006022393307461144	-0.0029195492657777882
MDG	rcp60	3.3131313131313136	-0.0045114534266053104	-0.006239505979691033	-0.0030187188473270294
MDG	rcp60	3.393939393939394	-0.004664554415265819	-0.006456856672924982	-0.0031168414237287894
MDG	rcp60	3.474747474747475	-0.0048185058817638605	-0.006672937897880129	-0.0032148755666280403
MDG	rcp60	3.555555555555556	-0.0049710135118745235	-0.006892637656041563	-0.003313913780420376
MDG	rcp60	3.6363636363636367	-0.005123653076948667	-0.0071106692546539065	-0.0034126257279545854
MDG	rcp60	3.7171717171717176	-0.00527742282074125	-0.00732970833531903	-0.003510889859664256
MDG	rcp60	3.7979797979797985	-0.00543035105227177	-0.007547099288120563	-0.0036093431619356802
MDG	rcp60	3.878787878787879	-0.005583470107133913	-0.007766792663243031	-0.0037087865075422504
MDG	rcp60	3.95959595959596	-0.0057371225032993465	-0.00798422616928794	-0.003805269741843268
MDG	rcp60	4.040404040404041	-0.005890158828908311	-0.0082033738942122	-0.0039026286972740935
MDG	rcp60	4.121212121212122	-0.006042768276353922	-0.008420977352572292	-0.003999821600227408
MDG	rcp60	4.202020202020202	-0.0061959363356232835	-0.00864197609753891	-0.004096681059370843
MDG	rcp60	4.282828282828283	-0.006348738909358963	-0.008861611611541587	-0.004192913949520824
MDG	rcp60	4.363636363636364	-0.006501259248681545	-0.009081668037980552	-0.004290339875118278
MDG	rcp60	4.444444444444445	-0.006654116328330913	-0.009300470279208542	-0.004388301856506822
MDG	rcp60	4.525252525252526	-0.006808022008350776	-0.009519762681880269	-0.004484645098452152
MDG	rcp60	4.606060606060606	-0.006960331057629401	-0.009739503888384297	-0.004580959970103236
MDG	rcp60	4.686868686868687	-0.0071129527678435115	-0.009957405034792682	-0.0046783215451791545
MDG	rcp60	4.767676767676768	-0.0072654529785582435	-0.010176369931388903	-0.0047764086413944265
MDG	rcp60	4.848484848484849	-0.0074184760187717205	-0.010396262219320834	-0.004872720059574225
MDG	rcp85	0.8080808080808082	0.0006460843958398846	3.77104752769509e-05	0.0015007776437633254
MDG	rcp85	0.888888888888889	0.0005137675711232444	-8.281637701165459e-05	0.0013331608020954342
MDG	rcp85	0.9696969696969697	0.0003780866917256758	-0.0001979936543214973	0.0011656049854591125
MDG	rcp85	1.0505050505050506	0.0002370074979274313	-0.00030386052753815724	0.000996956425038015
MDG	rcp85	1.1313131313131315	8.598598298658201e-05	-0.0004236315210030156	0.0008306349852712524
MDG	rcp85	1.2121212121212122	-5.8382118510180576e-05	-0.0005570094858191779	0.0006684410860447646
MDG	rcp85	1.292929292929293	-0.00017764489005744682	-0.0006942681199797628	0.0005103603164781656
MDG	rcp85	1.373737373737374	-0.00029784440778144556	-0.0008328655050968038	0.00035521505282263085
MDG	rcp85	1.4545454545454546	-0.00041899890108638516	-0.0009751163470995742	0.00019948774841993872
MDG	rcp85	1.5353535353535355	-0.0005339959591709468	-0.0011211290206314117	5.5127407657820873e-05
MDG	rcp85	1.6161616161616164	-0.0006535029673181514	-0.0012719130323482887	-7.716696018160576e-05
MDG	rcp85	1.696969696969697	-0.0007808374451837134	-0.001424058832813129	-0.0002230867805558083
MDG	rcp85	1.777777777777778	-0.0009139868516825092	-0.0015749681037819847	-0.0003755027990033632
MDG	rcp85	1.8585858585858588	-0.001052289441072518	-0.0017287129707182249	-0.0005190374283103794
MDG	rcp85	1.9393939393939394	-0.0011915845591962274	-0.0018843601948145378	-0.0006540617484213489
MDG	rcp85	2.0202020202020203	-0.0013345620047531992	-0.00204284131535943	-0.0007838902792771515
MDG	rcp85	2.101010101010101	-0.001477939944721788	-0.0022026640829439508	-0.0009130354804573461
MDG	rcp85	2.181818181818182	-0.0016211275158359707	-0.0023652436514048102	-0.0010386872257995207
MDG	rcp85	2.262626262626263	-0.0017652360657990276	-0.002531396149522098	-0.0011606185461169845
MDG	rcp85	2.3434343434343434	-0.001909788525984354	-0.0026987457446100006	-0.0012798381801720602
MDG	rcp85	2.4242424242424243	-0.0020542722476499607	-0.00286923871431453	-0.0013946949170094104
MDG	rcp85	2.505050505050505	-0.0021986724026380913	-0.003041894536371906	-0.0015095833567545733
MDG	rcp85	2.585858585858586	-0.0023430550512513067	-0.003215407023529825	-0.0016213888379379524
MDG	rcp85	2.666666666666667	-0.002487369326528702	-0.003389525732139015	-0.0017330830791965064
MDG	rcp85	2.747474747474748	-0.002630792505258278	-0.003566807541251048	-0.001843347851797647
MDG	rcp85	2.8282828282828287	-0.0027750143596904295	-0.003742211827983836	-0.0019516292753498478
MDG	rcp85	2.909090909090909	-0.002919090562024368	-0.003922202181869581	-0.0020607059262623744
MDG	rcp85	2.98989898989899	-0.003061683627171204	-0.004102645170957846	-0.0021672164621169567
MDG	rcp85	3.070707070707071	-0.003204981105053858	-0.004281982479485677	-0.0022733156730160987
MDG	rcp85	3.151515151515152	-0.0033469404594570857	-0.004461907581637561	-0.0023794017607154296
MDG	rcp85	3.2323232323232327	-0.003490485305652804	-0.004643036690180226	-0.0024831823257235115
MDG	rcp85	3.3131313131313136	-0.003633354990692491	-0.004823994858429836	-0.002587840028973114
MDG	rcp85	3.393939393939394	-0.0037751880441393147	-0.005006845631570453	-0.0026914382433302743
MDG	rcp85	3.474747474747475	-0.003917137253484012	-0.0051902876362822665	-0.0027935765913167606
MDG	rcp85	3.555555555555556	-0.0040593749118838784	-0.005373603452102627	-0.0028966290746222415
MDG	rcp85	3.6363636363636367	-0.004200693142743454	-0.005557695871196977	-0.0030002096276325677
MDG	rcp85	3.7171717171717176	-0.004340595361833135	-0.0057438220554474105	-0.0031018631002764367
MDG	rcp85	3.7979797979797985	-0.004482025802660846	-0.005927600250015885	-0.0032037314088750575
MDG	rcp85	3.878787878787879	-0.004623886348009743	-0.006110465841851985	-0.003304645853381676
MDG	rcp85	3.95959595959596	-0.004764733603173057	-0.006295284227786367	-0.003404957967428283
MDG	rcp85	4.040404040404041	-0.0049062799405559885	-0.006480691184454138	-0.0035060054424892986
MDG	rcp85	4.121212121212122	-0.005046420198184926	-0.006665805067428886	-0.0036065581550261535
MDG	rcp85	4.202020202020202	-0.0051869334434202705	-0.006849943198031057	-0.0037062570485840375
MDG	rcp85	4.282828282828283	-0.005327742832189501	-0.007036728298727071	-0.003805932623169221
MDG	rcp85	4.363636363636364	-0.0054683029784560215	-0.007222064026769269	-0.003906038017352179
MDG	rcp85	4.444444444444445	-0.0056086139399509	-0.007408620168924968	-0.0040066629625886115
MDG	rcp85	4.525252525252526	-0.005749177354822735	-0.00759474784229718	-0.004105752683120974
MDG	rcp85	4.606060606060606	-0.0058888159825862185	-0.00778198044008536	-0.00420478349392732
MDG	rcp85	4.686868686868687	-0.006029821055740463	-0.007965940216538547	-0.004304394233068195
MDG	rcp85	4.767676767676768	-0.006171014395184033	-0.008151602465033039	-0.004403532558727223
MDG	rcp85	4.848484848484849	-0.006312578078783283	-0.008339293155267413	-0.004503168149960172
MEX	__all__	0.8080808080808082	-8.98519100876945e-05	-0.0002588829988264202	4.899119906759195e-05
MEX	__all__	0.888888888888889	-0.00013484073830566113	-0.0002962427702744259	-1.9096802959326518e-06
MEX	__all__	0.9696969696969697	-0.00018176342739726367	-0.00033427472383187033	-5.479872572746555e-05
MEX	__all__	1.0505050505050506	-0.00022855941383771318	-0.00037418571063242456	-0.0001051935585747923
MEX	__all__	1.1313131313131315	-0.00027443255064747485	-0.0004168312982493267	-0.0001516085565303744
MEX	__all__	1.2121212121212122	-0.000320703984084432	-0.00046237386431866056	-0.00019623861730736584
MEX	__all__	1.292929292929293	-0.00036710093271902027	-0.0005099601884340101	-0.000240196619515661
MEX	__all__	1.373737373737374	-0.0004137263443652236	-0.0005595059257575329	-0.0002830615886326053
MEX	__all__	1.4545454545454546	-0.00046025639599161366	-0.0006109049402810821	-0.00032486814276630206
MEX	__all__	1.5353535353535355	-0.0005064591779127142	-0.0006643680263868689	-0.00036565887679220057
MEX	__all__	1.6161616161616164	-0.0005527178947660879	-0.0007188762565169445	-0.00040478008437965375
MEX	__all__	1.696969696969697	-0.0005990445937220752	-0.0007745862357690593	-0.000442049485966562
MEX	__all__	1.777777777777778	-0.0006453016529827863	-0.0008316711264553258	-0.0004781012716103971
MEX	__all__	1.8585858585858588	-0.0006918923791551482	-0.0008895327482267081	-0.0005132115883629516
MEX	__all__	1.9393939393939394	-0.0007380170154151344	-0.0009481941970807903	-0.0005473112940325635
MEX	__all__	2.0202020202020203	-0.0007839692144927162	-0.0010072382560887484	-0.0005807008154720874
MEX	__all__	2.101010101010101	-0.00083002309608766	-0.0010671820842906624	-0.000613442866256033
MEX	__all__	2.181818181818182	-0.000875503349683282	-0.0011272487923298957	-0.0006459873682954867
MEX	__all__	2.262626262626263	-0.0009214307731796957	-0.0011874555233679853	-0.0006779618810104277
MEX	__all__	2.3434343434343434	-0.0009669394988391515	-0.001248432524836022	-0.0007097446820790093
MEX	__all__	2.4242424242424243	-0.0010123912555350199	-0.0013093758344522358	-0.0007413480309053351
MEX	__all__	2.505050505050505	-0.001058011705372656	-0.0013710083460066048	-0.0007726427893869696
MEX	__all__	2.585858585858586	-0.0011032724047045357	-0.001432838987014452	-0.0008039693032566664
MEX	__all__	2.666666666666667	-0.001148562743018655	-0.0014946138482530413	-0.0008347546250268769
MEX	__all__	2.747474747474748	-0.001193729128398776	-0.0015567513661788768	-0.0008657726656258802
MEX	__all__	2.8282828282828287	-0.0012388703976736715	-0.0016187097727234998	-0.0008965390873484335
MEX	__all__	2.909090909090909	-0.0012840356889036821	-0.001680764276451849	-0.0009271556199910753
MEX	__all__	2.98989898989899	-0.0013290047458822496	-0.0017429875039486392	-0.0009576449598274553
MEX	__all__	3.070707070707071	-0.0013737027207064794	-0.0018051128898647416	-0.0009881189422042615
MEX	__all__	3.151515151515152	-0.0014188232499356365	-0.0018676038283776833	-0.0010182506151089337
MEX	__all__	3.2323232323232327	-0.0014638608340118515	-0.0019303639845436019	-0.001048481659920409
MEX	__all__	3.3131313131313136	-0.0015089763611704173	-0.0019931237622350093	-0.0010785085927630454
MEX	__all__	3.393939393939394	-0.0015537077365166425	-0.0020560660258056975	-0.001108615311448956
MEX	__all__	3.474747474747475	-0.0015984274361470238	-0.0021193302751034517	-0.0011387637986548236
MEX	__all__	3.555555555555556	-0.0016433500383499942	-0.002182427226544907	-0.00116892325484391
MEX	__all__	3.6363636363636367	-0.0016881697437770822	-0.0022449058000493446	-0.0011988985321628128
MEX	__all__	3.7171717171717176	-0.001732871822172548	-0.002307977506572734	-0.0012291360198810742
MEX	__all__	3.7979797979797985	-0.0017776343573233377	-0.0023704916221961064	-0.0012586352513535037
MEX	__all__	3.878787878787879	-0.0018224152239803878	-0.002433462898539922	-0.001288773164743784
MEX	__all__	3.95959595959596	-0.0018672143851604628	-0.0024966059594204054	-0.001318532008370143
MEX	__all__	4.040404040404041	-0.0019116942308246379	-0.002559904963673112	-0.0013486029635525038
MEX	__all__	4.121212121212122	-0.0019560332751494794	-0.002622784859227758	-0.0013786507903051862
MEX	__all__	4.202020202020202	-0.0020010276951515716	-0.0026859383735031005	-0.001408716691996386
MEX	__all__	4.282828282828283	-0.0020457898957000624	-0.002749156844789525	-0.0014386810433737348
MEX	__all__	4.363636363636364	-0.0020907078695493225	-0.002811951892645373	-0.0014682020061749098
MEX	__all__	4.444444444444445	-0.0021352798126730386	-0.0028745779148949446	-0.001498071150727518
MEX	__all__	4.525252525252526	-0.0021800337341079117	-0.0029378638927939947	-0.0015277982289559136
MEX	__all__	4.606060606060606	-0.0022248020773133516	-0.0030009946459428984	-0.0015572968288106689
MEX	__all__	4.686868686868687	-0.0022692759411568862	-0.0030640606670910998	-0.0015867706779315784
MEX	__all__	4.767676767676768	-0.0023141983682783817	-0.003127774156089315	-0.0016163072015167549
MEX	__all__	4.848484848484849	-0.002358711712542506	-0.0031910270272451175	-0.0016462319388998452
MEX	rcp26	0.8080808080808082	-0.0002471617929200162	-0.0006958337427182285	9.763661233249732e-06
MEX	rcp26	0.888888888888889	-0.0002818170444874025	-0.0006924313447863051	-3.8508006063423016e-05
MEX	rcp26	0.9696969696969697	-0.00031885682920225976	-0.0006897020232775616	-8.584280494189022e-05
MEX	rcp26	1.0505050505050506	-0.0003567274591159494	-0.0006896773907466297	-0.00013505699031472973
MEX	rcp26	1.1313131313131315	-0.00039467484510752435	-0.0006913805735439356	-0.00018827332348214293
MEX	rcp26	1.2121212121212122	-0.00043144729466403943	-0.0006941227832969078	-0.0002373235855864578
MEX	rcp26	1.292929292929293	-0.00046456329514693443	-0.0007032512364375696	-0.0002809882473556128
MEX	rcp26	1.373737373737374	-0.0004966483032440664	-0.0007191628015689127	-0.0003192112705436656
MEX	rcp26	1.4545454545454546	-0.0005277318716884302	-0.000741969092036896	-0.00035249150405500864
MEX	rcp26	1.5353535353535355	-0.0005583502835354931	-0.0007692700114087768	-0.0003797123185800654
MEX	rcp26	1.6161616161616164	-0.0005874492793202788	-0.0008024448357234283	-0.0004039259285289788
MEX	rcp26	1.696969696969697	-0.00061537860710906	-0.0008416893309158663	-0.0004227143360965339
MEX	rcp26	1.777777777777778	-0.0006428784462829169	-0.0008852291280225036	-0.0004373537914710472
MEX	rcp26	1.8585858585858588	-0.0006699544933764785	-0.0009333047161776274	-0.0004469165535393707
MEX	rcp26	1.9393939393939394	-0.0006969792768565092	-0.0009846652980424165	-0.0004536396789937161
MEX	rcp26	2.0202020202020203	-0.0007238581086638946	-0.0010380121776752446	-0.0004577619014104582
MEX	rcp26	2.101010101010101	-0.0007512915091595236	-0.001093282126642566	-0.0004592471509272638
MEX	rcp26	2.181818181818182	-0.0007785042380861087	-0.001149734021724112	-0.0004591593589364289
MEX	rcp26	2.262626262626263	-0.0008058530912896897	-0.0012071870652311685	-0.00045829570111330587
MEX	rcp26	2.3434343434343434	-0.0008336438171350848	-0.00126576225401747	-0.0004574777964752678
MEX	rcp26	2.4242424242424243	-0.0008621056943310809	-0.0013253317534025206	-0.0004560325285724707
MEX	rcp26	2.505050505050505	-0.0008903130703098649	-0.0013841557754305633	-0.00045383030571728933
MEX	rcp26	2.585858585858586	-0.0009197347675455839	-0.0014438653619955925	-0.00045035653950510905
MEX	rcp26	2.666666666666667	-0.0009492519066266171	-0.0015037757513347147	-0.00044648447342767665
MEX	rcp26	2.747474747474748	-0.0009787143857854074	-0.0015649628755422158	-0.00044152477576285586
MEX	rcp26	2.8282828282828287	-0.001008589488197022	-0.0016252715825283114	-0.00043510139663530063
MEX	rcp26	2.909090909090909	-0.0010388633717634775	-0.0016856429516864046	-0.0004280574788875102
MEX	rcp26	2.98989898989899	-0.0010695258098087751	-0.0017463633160243758	-0.0004203952857889916
MEX	rcp26	3.070707070707071	-0.001099859997180634	-0.0018069177076982035	-0.0004125553445756924
MEX	rcp26	3.151515151515152	-0.0011304547504310015	-0.001867432100791605	-0.00040444970663989534
MEX	rcp26	3.2323232323232327	-0.0011609175506520782	-0.0019284293519629576	-0.0003961275015823565
MEX	rcp26	3.3131313131313136	-0.0011908562005172485	-0.001990088336232722	-0.0003879342208280333
MEX	rcp26	3.393939393939394	-0.0012210841506471498	-0.0020510379209822704	-0.00037939647934003115
MEX	rcp26	3.474747474747475	-0.0012510818367394534	-0.0021131329325242624	-0.00037072367694237525
MEX	rcp26	3.555555555555556	-0.0012819773085312944	-0.002174344148224531	-0.0003613040369146683
MEX	rcp26	3.6363636363636367	-0.001311543358344473	-0.0022353979771732335	-0.00035272932901566034
MEX	rcp26	3.7171717171717176	-0.0013422348971645131	-0.0022964932169558974	-0.0003437802467516167
MEX	rcp26	3.7979797979797985	-0.0013734514716329076	-0.0023578981905046184	-0.00033544398408885944
MEX	rcp26	3.878787878787879	-0.0014039523977710368	-0.0024194341011309485	-0.00032708676210139423
MEX	rcp26	3.95959595959596	-0.0014340450919052285	-0.0024807843459819868	-0.0003187081108271392
MEX	rcp26	4.040404040404041	-0.0014643451946194294	-0.002541881515182495	-0.0003103518276617272
MEX	rcp26	4.121212121212122	-0.001494768881589943	-0.00260351640208945	-0.00030189055632398116
MEX	rcp26	4.202020202020202	-0.0015254768567232037	-0.0026649769734956056	-0.00029326893121249916
MEX	rcp26	4.282828282828283	-0.0015556426523141557	-0.002726797837586262	-0.0002843490853879213
MEX	rcp26	4.363636363636364	-0.0015864246909816824	-0.002788254978638603	-0.00027592316506297394
MEX	rcp26	4.444444444444445	-0.0016162169757795893	-0.0028496643164392537	-0.0002671485297732074
MEX	rcp26	4.525252525252526	-0.0016464272414085316	-0.0029115066720232187	-0.0002588067374386156
MEX	rcp26	4.606060606060606	-0.001676907018879523	-0.0029730342459145694	-0.00025015553657404497
MEX	rcp26	4.686868686868687	-0.0017074701453726041	-0.0030347454750262945	-0.00024226055555380617
MEX	rcp26	4.767676767676768	-0.0017389674616633142	-0.003096185069252965	-0.00023414011513989434
MEX	rcp26	4.848484848484849	-0.0017694294823582333	-0.0031578534997620733	-0.00022541585747906152
MEX	rcp60	0.8080808080808082	-2.1562191987728884e-05	-0.0002065068473623519	0.00019469609304264082
MEX	rcp60	0.888888888888889	-7.208715821406438e-05	-0.0002519565228309478	0.00012415035166292858
MEX	rcp60	0.9696969696969697	-0.00012327018652467939	-0.0003003151803801888	5.328392314890532e-05
MEX	rcp60	1.0505050505050506	-0.0001754419152540844	-0.0003515582078633541	-1.3810825909000922e-05
MEX	rcp60	1.1313131313131315	-0.0002283360011213904	-0.0004062945155162519	-7.477770265069789e-05
MEX	rcp60	1.2121212121212122	-0.0002822375795854809	-0.00046379115517373304	-0.00013433521549049534
MEX	rcp60	1.292929292929293	-0.0003382142795189247	-0.0005235290750835742	-0.00019329278047558468
MEX	rcp60	1.373737373737374	-0.0003972297956601967	-0.0005842920114808722	-0.00024904493495343463
MEX	rcp60	1.4545454545454546	-0.000456944850590746	-0.0006472677052613723	-0.0003017959608317187
MEX	rcp60	1.5353535353535355	-0.0005166808808698778	-0.0007127500009831097	-0.00035424347675360677
MEX	rcp60	1.6161616161616164	-0.0005761070097285283	-0.0007805862107941005	-0.0004055753786283862
MEX	rcp60	1.696969696969697	-0.0006357353762831068	-0.0008509301584337778	-0.0004545443150675744
MEX	rcp60	1.777777777777778	-0.0006946711044407724	-0.0009220762031234122	-0.0005021281759888359
MEX	rcp60	1.8585858585858588	-0.0007537789188540272	-0.0009940729417449998	-0.0005484526708122961
MEX	rcp60	1.9393939393939394	-0.0008126243552974533	-0.0010667079406932913	-0.0005932380242758855
MEX	rcp60	2.0202020202020203	-0.0008708951337492119	-0.0011404000874818564	-0.0006372024018547618
MEX	rcp60	2.101010101010101	-0.0009290909300300689	-0.0012146289792021087	-0.0006803494841471699
MEX	rcp60	2.181818181818182	-0.000986706486148222	-0.0012889567996444162	-0.0007231937936919368
MEX	rcp60	2.262626262626263	-0.0010446203558257914	-0.0013640910720665088	-0.0007650972045234508
MEX	rcp60	2.3434343434343434	-0.00110164610748768	-0.0014394091897025254	-0.0008068009421915417
MEX	rcp60	2.4242424242424243	-0.0011592277670790577	-0.0015148364260846466	-0.0008478680353059317
MEX	rcp60	2.505050505050505	-0.001216317527122614	-0.001590260077517875	-0.0008884348679558856
MEX	rcp60	2.585858585858586	-0.0012729350170164494	-0.0016657844855307894	-0.00092910603135213
MEX	rcp60	2.666666666666667	-0.0013300586067518444	-0.0017417671612256387	-0.0009696887716188179
MEX	rcp60	2.747474747474748	-0.0013869894409860187	-0.001817679208214809	-0.001009976698328073
MEX	rcp60	2.8282828282828287	-0.001443811165710762	-0.0018937392800291596	-0.0010498921334318927
MEX	rcp60	2.909090909090909	-0.001500168722338361	-0.0019700594148213623	-0.0010895542348153561
MEX	rcp60	2.98989898989899	-0.001556364133765502	-0.0020469061839706727	-0.0011290895803028334
MEX	rcp60	3.070707070707071	-0.0016128137319541282	-0.002123282449249776	-0.0011685002805352043
MEX	rcp60	3.151515151515152	-0.0016689737365737883	-0.0021999298919488258	-0.0012077063210266025
MEX	rcp60	3.2323232323232327	-0.0017253611306883626	-0.0022774699836048285	-0.0012469547232582046
MEX	rcp60	3.3131313131313136	-0.0017815426229452094	-0.0023548526934637076	-0.0012861097467874818
MEX	rcp60	3.393939393939394	-0.001838033280983395	-0.002431890177735073	-0.0013253562507323088
MEX	rcp60	3.474747474747475	-0.0018943146973304425	-0.00250924182089962	-0.0013638238419486633
MEX	rcp60	3.555555555555556	-0.0019503838218374067	-0.0025863219361793683	-0.0014026953000687368
MEX	rcp60	3.6363636363636367	-0.0020067047595858298	-0.002663993232592064	-0.0014415356368401096
MEX	rcp60	3.7171717171717176	-0.0020632120161887405	-0.0027414874903002487	-0.0014797889499494844
MEX	rcp60	3.7979797979797985	-0.0021199551584680375	-0.0028191937845519566	-0.001518405505494434
MEX	rcp60	3.878787878787879	-0.0021761395734237274	-0.002896975961673406	-0.0015571377066345485
MEX	rcp60	3.95959595959596	-0.0022320304161269414	-0.0029745188232884958	-0.0015957015773560073
MEX	rcp60	4.040404040404041	-0.0022879543611235044	-0.0030524212121970083	-0.0016338383070257948
MEX	rcp60	4.121212121212122	-0.0023438765742920388	-0.0031303213941225897	-0.001671931390711631
MEX	rcp60	4.202020202020202	-0.0024003080965157375	-0.0032083648835065245	-0.0017098052795587657
MEX	rcp60	4.282828282828283	-0.0024568409343111103	-0.003286431594133037	-0.001747993221558092
MEX	rcp60	4.363636363636364	-0.0025128003063409326	-0.0033637280898120977	-0.0017856841560127605
MEX	rcp60	4.444444444444445	-0.002568783232142543	-0.003441440710897586	-0.0018238361577450765
MEX	rcp60	4.525252525252526	-0.0026250200068972896	-0.0035190658235023167	-0.001861558349662998
MEX	rcp60	4.606060606060606	-0.0026813219039057527	-0.0035966484210202465	-0.0018994412872622944
MEX	rcp60	4.686868686868687	-0.0027377276320208373	-0.00367442045562312	-0.0019370569942245204
MEX	rcp60	4.767676767676768	-0.0027938406421326454	-0.0037523571917951084	-0.0019755142637236825
MEX	rcp60	4.848484848484849	-0.0028499211323346485	-0.0038306372836647384	-0.0020136483711229625
MEX	rcp85	0.8080808080808082	6.616621786937733e-06	-0.0001684191023113052	0.0002809574911052648
MEX	rcp85	0.888888888888889	-3.967577659006743e-05	-0.00021661093153191516	0.0002210694251546177
MEX	rcp85	0.9696969696969697	-8.986887582100226e-05	-0.00026611910004141985	0.00016152720772212014
MEX	rcp85	1.0505050505050506	-0.00013997228594381914	-0.00031555877316645573	0.00010149739021037006
MEX	rcp85	1.1313131313131315	-0.0001887099500754009	-0.0003651750848103996	4.178615665214842e-05
MEX	rcp85	1.2121212121212122	-0.0002366248268588782	-0.00041521776490752605	-1.8640503018073027e-05
MEX	rcp85	1.292929292929293	-0.0002854506275733052	-0.00046594596465312626	-7.457208301852499e-05
MEX	rcp85	1.373737373737374	-0.00033424195271434566	-0.0005180361124908778	-0.00012584504322692367
MEX	rcp85	1.4545454545454546	-0.00038247275771240673	-0.0005709362591354067	-0.00017563032924899997
MEX	rcp85	1.5353535353535355	-0.00043134974356986533	-0.0006249440984344082	-0.00022532100736242106
MEX	rcp85	1.6161616161616164	-0.0004804678993218773	-0.0006797857124561555	-0.00027509872081081494
MEX	rcp85	1.696969696969697	-0.0005304792479072206	-0.0007359138415015836	-0.00032549749674917435
MEX	rcp85	1.777777777777778	-0.0005809076996534389	-0.0007927388859651984	-0.00037600286035745006
MEX	rcp85	1.8585858585858588	-0.0006320140651335227	-0.000850486715958253	-0.0004250346615036592
MEX	rcp85	1.9393939393939394	-0.0006831401154148304	-0.0009090762125349377	-0.00047264499962973195
MEX	rcp85	2.0202020202020203	-0.0007351975977861097	-0.0009685989520512697	-0.0005186705520595995
MEX	rcp85	2.101010101010101	-0.0007871345412779966	-0.001029071828980227	-0.000563954868337317
MEX	rcp85	2.181818181818182	-0.0008392752260397126	-0.0010900758910289952	-0.0006086677269456223
MEX	rcp85	2.262626262626263	-0.0008914335336600418	-0.001151366851555661	-0.0006530224608720439
MEX	rcp85	2.3434343434343434	-0.000943429218650306	-0.0012135934821394154	-0.0006961279399762109
MEX	rcp85	2.4242424242424243	-0.0009957347338859035	-0.0012765209385834108	-0.0007387745302135458
MEX	rcp85	2.505050505050505	-0.0010481422625160195	-0.0013397947575163381	-0.000780919081607919
MEX	rcp85	2.585858585858586	-0.0011003077212488697	-0.001403298985772456	-0.0008227526230139944
MEX	rcp85	2.666666666666667	-0.0011522467934473386	-0.001467268549720643	-0.0008637280718566735
MEX	rcp85	2.747474747474748	-0.0012043334500770496	-0.001531523214262923	-0.0009042094226097009
MEX	rcp85	2.8282828282828287	-0.0012563299661247803	-0.0015963586158746104	-0.0009446189325180647
MEX	rcp85	2.909090909090909	-0.0013083259367283686	-0.0016609139466538265	-0.0009851454224781453
MEX	rcp85	2.98989898989899	-0.001360155836041984	-0.001725878331101004	-0.0010246060271942225
MEX	rcp85	3.070707070707071	-0.0014121874599982683	-0.001791079592805477	-0.0010641923400613999
MEX	rcp85	3.151515151515152	-0.001464190749556967	-0.0018564393970316262	-0.0011038471990567186
MEX	rcp85	3.2323232323232327	-0.0015164436860081473	-0.0019223085305244462	-0.0011430026555510036
MEX	rcp85	3.3131313131313136	-0.0015681449469902428	-0.0019883623677503974	-0.0011818959735101786
MEX	rcp85	3.393939393939394	-0.001619460778750637	-0.0020541057262758993	-0.0012204632094313713
MEX	rcp85	3.474747474747475	-0.0016716664187282208	-0.00211989111056586	-0.0012588356163657042
MEX	rcp85	3.555555555555556	-0.0017235238311641694	-0.002186438325887024	-0.0012972000888609343
MEX	rcp85	3.6363636363636367	-0.0017749791791045657	-0.002252862545992701	-0.001335353607839339
MEX	rcp85	3.7171717171717176	-0.0018264423638099782	-0.002319701022920631	-0.0013736974174566108
MEX	rcp85	3.7979797979797985	-0.001877928279788342	-0.0023859473403943714	-0.001412175043349988
MEX	rcp85	3.878787878787879	-0.0019296967229197309	-0.0024525318544066305	-0.0014503601258422571
MEX	rcp85	3.95959595959596	-0.0019810796380296068	-0.0025194556181266955	-0.0014884416373847707
MEX	rcp85	4.040404040404041	-0.0020328309149810274	-0.0025865511474619787	-0.0015265642444501114
MEX	rcp85	4.121212121212122	-0.0020845828107927296	-0.0026534922264150763	-0.0015645523882951745
MEX	rcp85	4.202020202020202	-0.0021360098536881422	-0.002720520682909916	-0.00160218171008429
MEX	rcp85	4.282828282828283	-0.0021874583227307334	-0.002786989745824987	-0.0016397014215322728
MEX	rcp85	4.363636363636364	-0.0022395288307293587	-0.002854227264304259	-0.0016778255417400228
MEX	rcp85	4.444444444444445	-0.0022909867953812947	-0.002920784414687001	-0.0017150464985146757
MEX	rcp85	4.525252525252526	-0.002342554523969924	-0.00298764355533821	-0.0017527014164602046
MEX	rcp85	4.606060606060606	-0.002393793453791343	-0.003054320962112118	-0.0017900349804173274
MEX	rcp85	4.686868686868687	-0.0024451099696563023	-0.0031216558740046457	-0.0018279069596641379
MEX	rcp85	4.767676767676768	-0.00249634989809705	-0.003188688313369385	-0.0018653051101095051
MEX	rcp85	4.848484848484849	-0.0025477107163541786	-0.0032556253907584237	-0.0019025837762329265
MMR	__all__	0.8080808080808082	-0.0002603658514551061	-0.0005191385739679798	-7.119284029567407e-05
MMR	__all__	0.888888888888889	-0.0003175023144060779	-0.0005703366014121242	-0.00012349510433682807
MMR	__all__	0.9696969696969697	-0.0003752644508575849	-0.0006229443497774935	-0.00017180919685518816
MMR	__all__	1.0505050505050506	-0.00043378700463014554	-0.0006774536654578669	-0.000223380112390524
MMR	__all__	1.1313131313131315	-0.0004919292360530925	-0.0007336561713539527	-0.0002762898617048855
MMR	__all__	1.2121212121212122	-0.0005500259040631167	-0.0007923674645498404	-0.00033111339949886884
MMR	__all__	1.292929292929293	-0.0006075687832367799	-0.0008528267099365851	-0.0003857830756867679
MMR	__all__	1.373737373737374	-0.0006646127406630183	-0.0009152118046492945	-0.0004414365446557268
MMR	__all__	1.4545454545454546	-0.0007221451217249319	-0.0009781892231275672	-0.0004968405762377437
MMR	__all__	1.5353535353535355	-0.0007801129499481522	-0.0010422617024251407	-0.0005518543583855616
MMR	__all__	1.6161616161616164	-0.0008390517555713951	-0.001107895363774323	-0.0006048445581091514
MMR	__all__	1.696969696969697	-0.0008988864354463334	-0.0011751744833464481	-0.0006560893376910585
MMR	__all__	1.777777777777778	-0.000957840804436689	-0.0012436361337449942	-0.0007059129429915955
MMR	__all__	1.8585858585858588	-0.0010168013734648614	-0.001313583530149329	-0.0007537301625528053
MMR	__all__	1.9393939393939394	-0.001076047820351856	-0.0013849322958831253	-0.0008002067940311392
MMR	__all__	2.0202020202020203	-0.0011352161215996775	-0.001457719027045733	-0.0008451497563091216
MMR	__all__	2.101010101010101	-0.0011931595212923175	-0.0015318267799158097	-0.0008893945627187612
MMR	__all__	2.181818181818182	-0.0012511328401934151	-0.0016062989517606255	-0.0009326895322053761
MMR	__all__	2.262626262626263	-0.0013093910863008619	-0.001681443717093723	-0.0009748270801529301
MMR	__all__	2.3434343434343434	-0.0013670243427849479	-0.0017565743838864804	-0.0010165050087921278
MMR	__all__	2.4242424242424243	-0.00142487306229645	-0.0018324145992958674	-0.001058247767041122
MMR	__all__	2.505050505050505	-0.0014822579704809732	-0.0019087612983403003	-0.0010990139582302697
MMR	__all__	2.585858585858586	-0.001540232067374098	-0.0019855806817582885	-0.0011393326211076003
MMR	__all__	2.666666666666667	-0.0015975826233522502	-0.0020623488864166427	-0.0011791212676641885
MMR	__all__	2.747474747474748	-0.0016549969011998155	-0.002139660410021085	-0.0012186979073959704
MMR	__all__	2.8282828282828287	-0.0017121247424357244	-0.0022175947649278093	-0.0012582181531150187
MMR	__all__	2.909090909090909	-0.0017691380949493637	-0.002294993529804641	-0.0012974203178313065
MMR	__all__	2.98989898989899	-0.0018268452708679068	-0.0023727265360966292	-0.0013372079034663718
MMR	__all__	3.070707070707071	-0.0018841861020291069	-0.002451648054167251	-0.0013759236193981305
MMR	__all__	3.151515151515152	-0.0019411805266850942	-0.0025301789949413243	-0.0014147231904960583
MMR	__all__	3.2323232323232327	-0.0019979383207442258	-0.0026081204524738004	-0.0014531902732121654
MMR	__all__	3.3131313131313136	-0.0020548913401086293	-0.002686817098088253	-0.0014917281385338475
MMR	__all__	3.393939393939394	-0.0021117486415661467	-0.002765153604403253	-0.0015299466902234829
MMR	__all__	3.474747474747475	-0.0021691006146999457	-0.002844346172682181	-0.0015681880966072165
MMR	__all__	3.555555555555556	-0.0022260297745077115	-0.0029228030590971584	-0.0016065977518683416
MMR	__all__	3.6363636363636367	-0.0022830419816021914	-0.0030013689313600008	-0.0016442790687340694
MMR	__all__	3.7171717171717176	-0.002340072423323611	-0.003079810067776969	-0.001681575243681958
MMR	__all__	3.7979797979797985	-0.0023969666764328944	-0.003158322467641175	-0.001719668003624079
MMR	__all__	3.878787878787879	-0.002453503992339081	-0.0032374599492282097	-0.0017574438351971571
MMR	__all__	3.95959595959596	-0.0025107792945590485	-0.003316704676187753	-0.0017954974803096099
MMR	__all__	4.040404040404041	-0.0025672831808668953	-0.0033959211014472587	-0.0018337005559046907
MMR	__all__	4.121212121212122	-0.0026242002837325055	-0.0034748784402505667	-0.0018715800824160558
MMR	__all__	4.202020202020202	-0.002681259200845063	-0.0035536819105235983	-0.0019091874350413217
MMR	__all__	4.282828282828283	-0.0027378278349945067	-0.0036326601408737977	-0.0019469941316651994
MMR	__all__	4.363636363636364	-0.0027946452999941017	-0.0037115916689725212	-0.0019845965641507837
MMR	__all__	4.444444444444445	-0.0028510581199356778	-0.0037904263843403277	-0.002022501945646881
MMR	__all__	4.525252525252526	-0.00290774313677622	-0.00386974259890423	-0.002060268754049235
MMR	__all__	4.606060606060606	-0.0029645093396427746	-0.0039496830541401315	-0.002098149765190296
MMR	__all__	4.686868686868687	-0.003021641450168639	-0.004028466408679089	-0.002135932116072382
MMR	__all__	4.767676767676768	-0.0030787347664668436	-0.004107135641938687	-0.002173412057411635
MMR	__all__	4.848484848484849	-0.0031351195252660507	-0.004186272331745817	-0.0022106223127287376
MMR	rcp26	0.8080808080808082	-0.0003561109853882812	-0.0007815202822957089	-7.130708492082427e-05
MMR	rcp26	0.888888888888889	-0.0004026625371864024	-0.0007991349614101494	-0.00012516831839130878
MMR	rcp26	0.9696969696969697	-0.0004483847273901363	-0.0008183913714228827	-0.00017806249552180544
MMR	rcp26	1.0505050505050506	-0.0004942051903899129	-0.0008426827094075559	-0.0002333858317425865
MMR	rcp26	1.1313131313131315	-0.0005393061358510379	-0.0008697942549184305	-0.0002866859783207077
MMR	rcp26	1.2121212121212122	-0.0005839971722500939	-0.0008994843539601292	-0.00033742713303393967
MMR	rcp26	1.292929292929293	-0.0006284643826038846	-0.000931844266980489	-0.00038941666511056446
MMR	rcp26	1.373737373737374	-0.0006729411873286101	-0.0009676598146611036	-0.0004401005600231345
MMR	rcp26	1.4545454545454546	-0.000717518453717017	-0.001007797083401797	-0.0004852040471969735
MMR	rcp26	1.5353535353535355	-0.0007613049983842583	-0.0010524335672770098	-0.0005249134563486742
MMR	rcp26	1.6161616161616164	-0.0008043413097486052	-0.0011037927366500688	-0.0005601212988703914
MMR	rcp26	1.696969696969697	-0.000846832734871972	-0.0011579288040830258	-0.0005899207473510227
MMR	rcp26	1.777777777777778	-0.0008892144205506083	-0.0012161154995603558	-0.0006149475302815923
MMR	rcp26	1.8585858585858588	-0.0009322384326396725	-0.001276378360577214	-0.0006365447857937427
MMR	rcp26	1.9393939393939394	-0.0009740702787694826	-0.001339232086075894	-0.0006575313728766436
MMR	rcp26	2.0202020202020203	-0.00101448986265663	-0.001403877345471239	-0.0006788203984968572
MMR	rcp26	2.101010101010101	-0.0010543064710363122	-0.0014702684797808735	-0.0006990652280420527
MMR	rcp26	2.181818181818182	-0.0010936277377892865	-0.001539532161814444	-0.0007176983594988697
MMR	rcp26	2.262626262626263	-0.0011319685839284981	-0.0016108049057854225	-0.0007347205691338208
MMR	rcp26	2.3434343434343434	-0.0011708737202015713	-0.0016820677455825154	-0.0007504758223106993
MMR	rcp26	2.4242424242424243	-0.0012093966313576922	-0.0017550873520602052	-0.000765765259345553
MMR	rcp26	2.505050505050505	-0.0012490121140263273	-0.0018288826836404548	-0.0007796105000978604
MMR	rcp26	2.585858585858586	-0.0012880347744450218	-0.0019025037206430067	-0.0007923687401445663
MMR	rcp26	2.666666666666667	-0.0013273879700281058	-0.0019769094769934237	-0.0008037656309961422
MMR	rcp26	2.747474747474748	-0.001367776732750297	-0.002050857719229821	-0.0008134913570857118
MMR	rcp26	2.8282828282828287	-0.001408748738213263	-0.0021256917969580897	-0.0008228239774408359
MMR	rcp26	2.909090909090909	-0.0014501356489796994	-0.0021995443927729534	-0.0008313655417093712
MMR	rcp26	2.98989898989899	-0.00149082236094354	-0.002275362431773918	-0.0008396014450635486
MMR	rcp26	3.070707070707071	-0.001531871734391053	-0.0023505249004624335	-0.0008484266216678733
MMR	rcp26	3.151515151515152	-0.0015744441795443442	-0.0024252056517201446	-0.0008563519292095006
MMR	rcp26	3.2323232323232327	-0.0016166399197828137	-0.0025003594344278485	-0.0008650529671228395
MMR	rcp26	3.3131313131313136	-0.0016586391949663967	-0.002575973956337038	-0.0008733591904303972
MMR	rcp26	3.393939393939394	-0.001701127411795678	-0.002651422031358826	-0.0008826586494983509
MMR	rcp26	3.474747474747475	-0.0017431523557245342	-0.002726367224559509	-0.0008915449049475255
MMR	rcp26	3.555555555555556	-0.0017857065770082057	-0.0028016324236244216	-0.0009004656804979682
MMR	rcp26	3.6363636363636367	-0.001828062736339946	-0.0028761068388536448	-0.0009079739027969709
MMR	rcp26	3.7171717171717176	-0.001870534349438696	-0.002951463838171541	-0.0009168605980078148
MMR	rcp26	3.7979797979797985	-0.0019133733666760978	-0.0030262128362285685	-0.0009256006315850402
MMR	rcp26	3.878787878787879	-0.0019563653970532226	-0.0031007501175513625	-0.0009329249222218806
MMR	rcp26	3.95959595959596	-0.0019989133383191155	-0.0031754264905102143	-0.0009400906529507159
MMR	rcp26	4.040404040404041	-0.0020420765067316856	-0.00325063649483101	-0.0009474984437400877
MMR	rcp26	4.121212121212122	-0.0020844881024037233	-0.0033260603747690696	-0.0009543947480365803
MMR	rcp26	4.202020202020202	-0.002127505610985514	-0.003401966545887675	-0.0009612546038717927
MMR	rcp26	4.282828282828283	-0.002170587823498759	-0.003477599310866682	-0.0009681706134206977
MMR	rcp26	4.363636363636364	-0.002214165223969436	-0.0035530545185766178	-0.0009736504662333549
MMR	rcp26	4.444444444444445	-0.002257468961205648	-0.0036291986631235558	-0.0009803465059587022
MMR	rcp26	4.525252525252526	-0.0023002338116754834	-0.0037035540997181443	-0.0009865004606920272
MMR	rcp26	4.606060606060606	-0.002343698528737068	-0.003779344063641202	-0.0009925428529379181
MMR	rcp26	4.686868686868687	-0.0023867757740930378	-0.0038550028827573817	-0.000998076439284304
MMR	rcp26	4.767676767676768	-0.002430394686597514	-0.003929894074461007	-0.0010045721599608265
MMR	rcp26	4.848484848484849	-0.0024733234490057513	-0.004005324774461221	-0.0010110615916706183
MMR	rcp60	0.8080808080808082	-0.00018031237872261768	-0.0005667969399485603	0.00016617015879921888
MMR	rcp60	0.888888888888889	-0.0002436527410841409	-0.000615833522177395	8.994456973270922e-05
MMR	rcp60	0.9696969696969697	-0.00030738989427744233	-0.0006656966629933468	1.1096460385244345e-05
MMR	rcp60	1.0505050505050506	-0.00037162908576339275	-0.0007156316359152392	-6.132833227747402e-05
MMR	rcp60	1.1313131313131315	-0.00043565144114296467	-0.0007655868176106878	-0.00013161694189924012
MMR	rcp60	1.2121212121212122	-0.0004982673329105684	-0.0008176280487580199	-0.0001992324868198617
MMR	rcp60	1.292929292929293	-0.0005601198711044965	-0.0008715954695125114	-0.00026547145039340446
MMR	rcp60	1.373737373737374	-0.0006209290008401846	-0.0009273699476244117	-0.00033080386572937546
MMR	rcp60	1.4545454545454546	-0.0006807277775856631	-0.00098638247798509	-0.00039796432999372527
MMR	rcp60	1.5353535353535355	-0.0007402161254054864	-0.0010497337484932313	-0.00046619928917194603
MMR	rcp60	1.6161616161616164	-0.0008012547008896446	-0.0011136206954256312	-0.0005299760612023562
MMR	rcp60	1.696969696969697	-0.000863567992702859	-0.0011794144227210113	-0.0005912156073604245
MMR	rcp60	1.777777777777778	-0.0009263816514268771	-0.0012481209373058789	-0.0006486258160226662
MMR	rcp60	1.8585858585858588	-0.0009893355484125628	-0.0013181528424524688	-0.0007027522120229822
MMR	rcp60	1.9393939393939394	-0.0010524391057368885	-0.001391127389312909	-0.000754487889649022
MMR	rcp60	2.0202020202020203	-0.0011152533248519894	-0.0014660036070650207	-0.0008042064522115671
MMR	rcp60	2.101010101010101	-0.0011784621245959992	-0.0015423758737824116	-0.000852403632041375
MMR	rcp60	2.181818181818182	-0.001240931162809322	-0.0016212081124670336	-0.0008988917652165429
MMR	rcp60	2.262626262626263	-0.001303107236456371	-0.0017014166329549429	-0.0009450090611338626
MMR	rcp60	2.3434343434343434	-0.0013650191737943707	-0.0017816983776520528	-0.000990010712814139
MMR	rcp60	2.4242424242424243	-0.0014264829951349271	-0.001863928602557276	-0.0010346936153601371
MMR	rcp60	2.505050505050505	-0.0014879024143502149	-0.0019456264939482115	-0.0010789171509744415
MMR	rcp60	2.585858585858586	-0.0015490847395165232	-0.002028422829638324	-0.0011221811319952167
MMR	rcp60	2.666666666666667	-0.0016103313071756465	-0.0021122673793745263	-0.0011642844014072467
MMR	rcp60	2.747474747474748	-0.0016707410462900975	-0.002197380332574868	-0.0012061042378607267
MMR	rcp60	2.8282828282828287	-0.0017314477026420048	-0.0022811923485291504	-0.001247618506490286
MMR	rcp60	2.909090909090909	-0.0017926699535748616	-0.002366378155969031	-0.0012879154401326468
MMR	rcp60	2.98989898989899	-0.0018538436823521058	-0.002451171447749583	-0.0013279149406955685
MMR	rcp60	3.070707070707071	-0.0019147578964754971	-0.002536633125273659	-0.0013676136953091587
MMR	rcp60	3.151515151515152	-0.001974945477192906	-0.002622248384090942	-0.0014074089085155945
MMR	rcp60	3.2323232323232327	-0.0020362570401862164	-0.0027070380733312093	-0.001446560186791771
MMR	rcp60	3.3131313131313136	-0.002097626231933493	-0.0027925212638002885	-0.001485035182902248
MMR	rcp60	3.393939393939394	-0.00215886767607842	-0.00287924863164002	-0.0015241027648754662
MMR	rcp60	3.474747474747475	-0.0022194550773960028	-0.0029649690649487157	-0.0015624429643617066
MMR	rcp60	3.555555555555556	-0.0022800760752415892	-0.003051211779353984	-0.0016009187613551894
MMR	rcp60	3.6363636363636367	-0.002340654974323268	-0.00313766173796223	-0.0016390788347714982
MMR	rcp60	3.7171717171717176	-0.00240116009548961	-0.0032232726388212772	-0.0016769631241403953
MMR	rcp60	3.7979797979797985	-0.002462226272006933	-0.0033093903445380007	-0.0017136934053956353
MMR	rcp60	3.878787878787879	-0.002523093342910528	-0.0033964833109082094	-0.0017510997790663708
MMR	rcp60	3.95959595959596	-0.0025837772624158397	-0.003482709998255787	-0.001788671720403224
MMR	rcp60	4.040404040404041	-0.002644300608316872	-0.003568560054593127	-0.0018257623938804067
MMR	rcp60	4.121212121212122	-0.002704992980762087	-0.0036547059797861067	-0.0018633714722017687
MMR	rcp60	4.202020202020202	-0.002766574500413006	-0.0037411701104118687	-0.001900157465615922
MMR	rcp60	4.282828282828283	-0.002827345088661478	-0.003827650136663786	-0.001937284997661911
MMR	rcp60	4.363636363636364	-0.0028882306134253785	-0.0039151818485977236	-0.0019741770973257964
MMR	rcp60	4.444444444444445	-0.002949038426572111	-0.004002600063252797	-0.0020107536621231763
MMR	rcp60	4.525252525252526	-0.003010388074713221	-0.004090939859423967	-0.0020476982778051085
MMR	rcp60	4.606060606060606	-0.0030713904276030955	-0.004178163270575275	-0.0020834551137665896
MMR	rcp60	4.686868686868687	-0.0031331064427760308	-0.004265165467713236	-0.0021199599530998766
MMR	rcp60	4.767676767676768	-0.003193932193735513	-0.004352642234405052	-0.00215717297935304
MMR	rcp60	4.848484848484849	-0.0032547158047633515	-0.004438109003513766	-0.0021932993697367105
MMR	rcp85	0.8080808080808082	-0.0001973763271083535	-0.0005235271603526878	0.00014747922617177567
MMR	rcp85	0.888888888888889	-0.00025852893961740575	-0.000591773132457523	6.256596580286435e-05
MMR	rcp85	0.9696969696969697	-0.0003207573032829753	-0.0006620515592193989	-1.6746994663860427e-05
MMR	rcp85	1.0505050505050506	-0.0003830425558058921	-0.0007346861340095389	-9.04242738854938e-05
MMR	rcp85	1.1313131313131315	-0.0004460826125592344	-0.0008074695337024204	-0.0001604657996042642
MMR	rcp85	1.2121212121212122	-0.0005106646300050424	-0.0008811414907218268	-0.0002299687448664806
MMR	rcp85	1.292929292929293	-0.0005782404888746728	-0.000955490761771232	-0.00029774641702909885
MMR	rcp85	1.373737373737374	-0.0006481106561771917	-0.001030244068097963	-0.00036536293027496274
MMR	rcp85	1.4545454545454546	-0.0007190597545170363	-0.0011060502766776876	-0.0004339493324345468
MMR	rcp85	1.5353535353535355	-0.0007909004209071672	-0.0011821605708562848	-0.0005019869682413412
MMR	rcp85	1.6161616161616164	-0.0008629301740295963	-0.001258501559603458	-0.000569810658086783
MMR	rcp85	1.696969696969697	-0.0009362635622294924	-0.0013373460619777724	-0.0006361117621672845
MMR	rcp85	1.777777777777778	-0.0010097730882013254	-0.001416201739980419	-0.0007014839075261427
MMR	rcp85	1.8585858585858588	-0.0010829304064447023	-0.00149612412282196	-0.0007644640263229718
MMR	rcp85	1.9393939393939394	-0.0011561047118604062	-0.0015773361964994497	-0.0008268912601778479
MMR	rcp85	2.0202020202020203	-0.0012299899476254646	-0.0016602226526034895	-0.0008876488154230943
MMR	rcp85	2.101010101010101	-0.0013033839377677159	-0.001743886177478019	-0.0009477219150875179
MMR	rcp85	2.181818181818182	-0.0013773234638736996	-0.00182831661551024	-0.0010068010224894937
MMR	rcp85	2.262626262626263	-0.0014504984469159454	-0.0019131848747399804	-0.0010650852119125972
MMR	rcp85	2.3434343434343434	-0.0015236641409867736	-0.001999937815592593	-0.0011225544961137412
MMR	rcp85	2.4242424242424243	-0.0015965417147068518	-0.002086971339408185	-0.0011789377726013977
MMR	rcp85	2.505050505050505	-0.001668771061755369	-0.002174703701935871	-0.001234489592266503
MMR	rcp85	2.585858585858586	-0.001741834163210255	-0.002262333113229615	-0.0012908383870892351
MMR	rcp85	2.666666666666667	-0.0018146445723709603	-0.002351559453946095	-0.0013454645587362294
MMR	rcp85	2.747474747474748	-0.0018868130197741565	-0.0024395441308182036	-0.0013997237982225083
MMR	rcp85	2.8282828282828287	-0.0019591238047247045	-0.002529577690701899	-0.0014537014686736656
MMR	rcp85	2.909090909090909	-0.0020308531283796923	-0.002620600943139355	-0.0015079031874718988
MMR	rcp85	2.98989898989899	-0.002102026397449868	-0.002710929673951828	-0.001561652128482184
MMR	rcp85	3.070707070707071	-0.0021736458145449294	-0.0028019719248205295	-0.001614856885480647
MMR	rcp85	3.151515151515152	-0.0022452922947321366	-0.002892789770563424	-0.0016678311908324011
MMR	rcp85	3.2323232323232327	-0.0023168592450918783	-0.0029840017353406716	-0.0017202751932600478
MMR	rcp85	3.3131313131313136	-0.002387849633086913	-0.003075724219394574	-0.001772712721719607
MMR	rcp85	3.393939393939394	-0.002459217511603771	-0.003167046994072108	-0.0018253034855759869
MMR	rcp85	3.474747474747475	-0.0025300385469033252	-0.0032594327748796275	-0.001877680607675945
MMR	rcp85	3.555555555555556	-0.0026008171344773876	-0.00335140551349986	-0.001928857479607795
MMR	rcp85	3.6363636363636367	-0.002672354856640605	-0.0034427439870793946	-0.0019810605564773297
MMR	rcp85	3.7171717171717176	-0.0027426548207872894	-0.0035355959314206575	-0.0020330415648908227
MMR	rcp85	3.7979797979797985	-0.0028134964475901546	-0.0036271589701555064	-0.0020850698204461096
MMR	rcp85	3.878787878787879	-0.0028846127648249156	-0.0037180677003265912	-0.00213629574316411
MMR	rcp85	3.95959595959596	-0.0029558053077303062	-0.0038110302321590394	-0.0021868855715984656
MMR	rcp85	4.040404040404041	-0.0030266781757460797	-0.003902197413825755	-0.002238133432211526
MMR	rcp85	4.121212121212122	-0.0030973928907963473	-0.003995039923534697	-0.002288844852326835
MMR	rcp85	4.202020202020202	-0.0031679927935312257	-0.004088503129439497	-0.0023404932956168946
MMR	rcp85	4.282828282828283	-0.0032389113570468115	-0.0041804413939539485	-0.0023915060520920918
MMR	rcp85	4.363636363636364	-0.0033098038011799675	-0.004273085143262113	-0.002441742466564583
MMR	rcp85	4.444444444444445	-0.003380385764646222	-0.004365407549657327	-0.002492363928376762
MMR	rcp85	4.525252525252526	-0.0034509332597820784	-0.00445862513394413	-0.002544326242333041
MMR	rcp85	4.606060606060606	-0.0035206824375128808	-0.004551595697457792	-0.0025948038275695564
MMR	rcp85	4.686868686868687	-0.0035911426322192425	-0.0046449465293801236	-0.0026454674594738005
MMR	rcp85	4.767676767676768	-0.003661266188670665	-0.004738410394706785	-0.002696119321494128
MMR	rcp85	4.848484848484849	-0.003731597952755803	-0.004831733953988781	-0.002746361982368438
MOZ	__all__	0.8080808080808082	0.00028255881195900093	6.763442665199623e-05	0.0005143130720509379
MOZ	__all__	0.888888888888889	0.00022123130495079997	1.7732219974740076e-05	0.0004312359609331738
MOZ	__all__	0.9696969696969697	0.00015871741216358186	-4.0496754413671554e-05	0.00035005044129520835
MOZ	__all__	1.0505050505050506	9.432883976148737e-05	-9.280383140860094e-05	0.0002699413598584035
MOZ	__all__	1.1313131313131315	2.900223239131098e-05	-0.00014756876713637918	0.0001940605057760262
MOZ	__all__	1.2121212121212122	-2.6790683646562164e-05	-0.00020490543898301041	0.0001255777612682827
MOZ	__all__	1.292929292929293	-9.193663757402025e-05	-0.00026794167481791786	5.7469273170894184e-05
MOZ	__all__	1.373737373737374	-0.0001594340939630546	-0.0003344742173471313	-1.151311159438798e-05
MOZ	__all__	1.4545454545454546	-0.00022488385088798648	-0.00040433106478284414	-8.064546438181143e-05
MOZ	__all__	1.5353535353535355	-0.00028800343163036415	-0.0004782089085265907	-0.00014517171621386476
MOZ	__all__	1.6161616161616164	-0.00035274427797460427	-0.0005538963766219254	-0.00020277833683823068
MOZ	__all__	1.696969696969697	-0.0004204844392412106	-0.000631967604749662	-0.0002566422497274216
MOZ	__all__	1.777777777777778	-0.00048790462000950575	-0.0007123745483632041	-0.0003099601302688399
MOZ	__all__	1.8585858585858588	-0.0005548373313072862	-0.0007954003891793033	-0.00036237055863728816
MOZ	__all__	1.9393939393939394	-0.0006214760634224879	-0.0008792362029795698	-0.0004136056397873641
MOZ	__all__	2.0202020202020203	-0.0006877577069124799	-0.0009640486812658329	-0.000463619823457309
MOZ	__all__	2.101010101010101	-0.0007533390911171437	-0.0010500541282239034	-0.0005125912684270173
MOZ	__all__	2.181818181818182	-0.0008189247886895639	-0.001136013774162389	-0.000560788352067542
MOZ	__all__	2.262626262626263	-0.0008847546600852361	-0.0012225553825284184	-0.0006085820700444457
MOZ	__all__	2.3434343434343434	-0.0009505727368544071	-0.0013093675845606751	-0.0006562790932128562
MOZ	__all__	2.4242424242424243	-0.0010165814209160272	-0.0013966919928015192	-0.0007032925886106096
MOZ	__all__	2.505050505050505	-0.001082110508723508	-0.0014846065741440431	-0.000749592195172121
MOZ	__all__	2.585858585858586	-0.0011477440594275835	-0.001572109221640176	-0.0007958770266384739
MOZ	__all__	2.666666666666667	-0.0012135592957291338	-0.0016598620160874378	-0.0008419717746279894
MOZ	__all__	2.747474747474748	-0.0012795410078954212	-0.00174697073794979	-0.0008881223459836127
MOZ	__all__	2.8282828282828287	-0.0013454074286423227	-0.0018351625586333178	-0.0009336580912778438
MOZ	__all__	2.909090909090909	-0.0014110534093683047	-0.0019237327558781947	-0.0009788944163177439
MOZ	__all__	2.98989898989899	-0.0014769192098848451	-0.0020115385103996546	-0.0010242864320905449
MOZ	__all__	3.070707070707071	-0.0015428297053238548	-0.0020998150486734035	-0.0010698917251532212
MOZ	__all__	3.151515151515152	-0.0016081829080727868	-0.00218837739229125	-0.0011152937027993357
MOZ	__all__	3.2323232323232327	-0.001674024730775816	-0.0022772618190048935	-0.0011603884899686256
MOZ	__all__	3.3131313131313136	-0.0017392877106352982	-0.002365324696946719	-0.0012056207823361652
MOZ	__all__	3.393939393939394	-0.001804858115981899	-0.0024531650054430264	-0.0012506502498134961
MOZ	__all__	3.474747474747475	-0.001870566392756333	-0.002541838142542633	-0.0012956796422815878
MOZ	__all__	3.555555555555556	-0.0019362234350671	-0.0026306172960700244	-0.001340434020906503
MOZ	__all__	3.6363636363636367	-0.002001267213234682	-0.0027194430819410865	-0.0013856431537072223
MOZ	__all__	3.7171717171717176	-0.0020667898358193507	-0.002807844158175992	-0.001430302505139675
MOZ	__all__	3.7979797979797985	-0.0021324042014360684	-0.0028964992600537106	-0.001475236592365716
MOZ	__all__	3.878787878787879	-0.0021983294908187244	-0.002985143987431201	-0.0015202323217477127
MOZ	__all__	3.95959595959596	-0.002263435595217538	-0.0030742288456830007	-0.0015655963241742487
MOZ	__all__	4.040404040404041	-0.002328821038064402	-0.0031634478960231006	-0.0016099891427221818
MOZ	__all__	4.121212121212122	-0.0023937642943977887	-0.0032525332652942724	-0.0016543043978464677
MOZ	__all__	4.202020202020202	-0.0024589338817184335	-0.0033412620379644473	-0.0016988581711204018
MOZ	__all__	4.282828282828283	-0.0025239418468646284	-0.0034306871006834216	-0.0017435151392805638
MOZ	__all__	4.363636363636364	-0.002589416648856687	-0.0035190790472357323	-0.0017883205593170572
MOZ	__all__	4.444444444444445	-0.0026544542578550447	-0.003607577137040102	-0.0018324958840274586
MOZ	__all__	4.525252525252526	-0.002719448145992805	-0.00369671521381687	-0.001877342818566159
MOZ	__all__	4.606060606060606	-0.0027849003184419567	-0.0037854594452628033	-0.001922185203619128
MOZ	__all__	4.686868686868687	-0.002849765465111453	-0.003874501431681233	-0.0019671654371371913
MOZ	__all__	4.767676767676768	-0.002914910468313707	-0.003964227428546849	-0.0020118536074648103
MOZ	__all__	4.848484848484849	-0.0029805696642666987	-0.004053005210052347	-0.00205621126928667
MOZ	rcp26	0.8080808080808082	0.00013146170993798273	-0.0001647906230751913	0.000529645149102334
MOZ	rcp26	0.888888888888889	6.77827785710889e-05	-0.0002271047081992379	0.0004378594485140888
MOZ	rcp26	0.9696969696969697	6.352213029481455e-06	-0.00029149955678161004	0.00034665869875024664
MOZ	rcp26	1.0505050505050506	-5.228377505298813e-05	-0.000352857436533057	0.00025514850948541823
MOZ	rcp26	1.1313131313131315	-0.00010918662953231061	-0.00041003925128434686	0.00015993552625109236
MOZ	rcp26	1.2121212121212122	-0.00016989655122033053	-0.00046741484176621547	5.9577229263428075e-05
MOZ	rcp26	1.292929292929293	-0.00023775172932653896	-0.0005285670402169962	-2.202328515395055e-05
MOZ	rcp26	1.373737373737374	-0.0003066395304809064	-0.0005938514601916089	-9.632650303904713e-05
MOZ	rcp26	1.4545454545454546	-0.0003746727240855876	-0.0006678869002826962	-0.00014722679264879938
MOZ	rcp26	1.5353535353535355	-0.00044575829633598747	-0.0007447233623627836	-0.0002037060930918455
MOZ	rcp26	1.6161616161616164	-0.0005155024928964902	-0.000822180783827098	-0.0002682452933740074
MOZ	rcp26	1.696969696969697	-0.0005871772594976587	-0.0009030243537890484	-0.00033164103921411403
MOZ	rcp26	1.777777777777778	-0.0006570557789364112	-0.000987380173077382	-0.0003885956436963122
MOZ	rcp26	1.8585858585858588	-0.0007264871372661137	-0.001076414240405734	-0.0004389486935250687
MOZ	rcp26	1.9393939393939394	-0.0007957854262423652	-0.001167045785181794	-0.0004853401232833831
MOZ	rcp26	2.0202020202020203	-0.0008635431271427642	-0.0012611215268354039	-0.0005281725129087016
MOZ	rcp26	2.101010101010101	-0.0009307311311064822	-0.0013568377099652006	-0.0005689393378027614
MOZ	rcp26	2.181818181818182	-0.0009968347323906115	-0.001455179928253761	-0.0006086264996441911
MOZ	rcp26	2.262626262626263	-0.0010626055140102219	-0.0015537220199922036	-0.0006474452770470965
MOZ	rcp26	2.3434343434343434	-0.0011279216537853423	-0.0016546219285702977	-0.0006859473039356179
MOZ	rcp26	2.4242424242424243	-0.0011929387062659805	-0.0017557297074687794	-0.0007240810471381406
MOZ	rcp26	2.505050505050505	-0.0012581658374973622	-0.0018584498192049151	-0.0007600003293020949
MOZ	rcp26	2.585858585858586	-0.0013234199052475212	-0.001959406043621296	-0.000796322121404367
MOZ	rcp26	2.666666666666667	-0.001388187792207899	-0.002061246484717709	-0.0008319399052809712
MOZ	rcp26	2.747474747474748	-0.001452862499179519	-0.002163603405080609	-0.0008674568267868147
MOZ	rcp26	2.8282828282828287	-0.0015174479061213669	-0.0022665067629897137	-0.0009025043375647977
MOZ	rcp26	2.909090909090909	-0.0015816484510714124	-0.002371193294676689	-0.0009371102697369678
MOZ	rcp26	2.98989898989899	-0.0016462149371765065	-0.0024748765135334597	-0.0009710612540903353
MOZ	rcp26	3.070707070707071	-0.0017110933749239937	-0.0025789533803172748	-0.0010049915332701882
MOZ	rcp26	3.151515151515152	-0.0017758229052216288	-0.0026839721008736933	-0.0010386902182521402
MOZ	rcp26	3.2323232323232327	-0.0018403955857734648	-0.002789234508201906	-0.0010723289659821068
MOZ	rcp26	3.3131313131313136	-0.0019051992511168467	-0.002894005563506249	-0.0011062702042116386
MOZ	rcp26	3.393939393939394	-0.001969618194777716	-0.0029992603124969525	-0.0011408343134727064
MOZ	rcp26	3.474747474747475	-0.002033862673943675	-0.0031045787994429227	-0.0011749508701381572
MOZ	rcp26	3.555555555555556	-0.002098250420077691	-0.0032097493957005795	-0.0012092872434399525
MOZ	rcp26	3.6363636363636367	-0.002162481167722423	-0.003316558157498742	-0.0012435158767896463
MOZ	rcp26	3.7171717171717176	-0.0022267287712533636	-0.0034218931081296325	-0.0012782266107830692
MOZ	rcp26	3.7979797979797985	-0.0022909407475605104	-0.0035265309278109808	-0.0013127751476240009
MOZ	rcp26	3.878787878787879	-0.0023553812844577565	-0.0036318749601738673	-0.0013471780736393124
MOZ	rcp26	3.95959595959596	-0.0024197621874111203	-0.0037380371776032546	-0.0013824291793043497
MOZ	rcp26	4.040404040404041	-0.0024840072503292824	-0.0038443671226574172	-0.001417835868823537
MOZ	rcp26	4.121212121212122	-0.002548410125865138	-0.003950266849619928	-0.0014534583865724847
MOZ	rcp26	4.202020202020202	-0.0026126260754708768	-0.004056150404345746	-0.0014885972594640428
MOZ	rcp26	4.282828282828283	-0.0026759590856137777	-0.004162597306397452	-0.0015237024574007037
MOZ	rcp26	4.363636363636364	-0.00274006906841331	-0.004268598477540919	-0.0015588394061514192
MOZ	rcp26	4.444444444444445	-0.002803161735433406	-0.004374341466347556	-0.001593993958974406
MOZ	rcp26	4.525252525252526	-0.0028676841491629282	-0.004479963467232156	-0.0016282133972136262
MOZ	rcp26	4.606060606060606	-0.0029314491534289926	-0.004585145703601635	-0.0016633142474238127
MOZ	rcp26	4.686868686868687	-0.002995741128555449	-0.00469077666517353	-0.0016986794311795396
MOZ	rcp26	4.767676767676768	-0.003058968789337293	-0.004796759238740336	-0.0017344498965077924
MOZ	rcp26	4.848484848484849	-0.0031231379707387192	-0.004902179364211125	-0.0017694284080075544
MOZ	rcp60	0.8080808080808082	0.00026995045982466676	-9.025544318483613e-05	0.0006704547808219515
MOZ	rcp60	0.888888888888889	0.00021115279740497694	-0.00012542031533607813	0.0005773642404522521
MOZ	rcp60	0.9696969696969697	0.00015499637508037682	-0.00016913043070540992	0.0004865554339449286
MOZ	rcp60	1.0505050505050506	9.921727188050538e-05	-0.00022061491471902324	0.0003965872546224372
MOZ	rcp60	1.1313131313131315	4.156029275022971e-05	-0.000273999466513674	0.0003081980257070898
MOZ	rcp60	1.2121212121212122	-1.5523853646715836e-05	-0.00032779249222026605	0.00021882166113387216
MOZ	rcp60	1.292929292929293	-8.540384424860871e-05	-0.0003827879860079586	0.0001300843459087535
MOZ	rcp60	1.373737373737374	-0.00015664484500448164	-0.00043881561820131567	5.21559080173924e-05
MOZ	rcp60	1.4545454545454546	-0.00022203123730665374	-0.0004961123451339173	-2.197568602379613e-05
MOZ	rcp60	1.5353535353535355	-0.00029102277434479113	-0.0005555474908261845	-8.3296472488602e-05
MOZ	rcp60	1.6161616161616164	-0.0003573511882417789	-0.0006225540343452072	-0.00013868866432384708
MOZ	rcp60	1.696969696969697	-0.00042154342635544436	-0.0006964079756425185	-0.00019681246177537958
MOZ	rcp60	1.777777777777778	-0.0004855263902159507	-0.0007751214951110902	-0.0002552867913905276
MOZ	rcp60	1.8585858585858588	-0.0005499624338232835	-0.0008561412871106969	-0.00031281970409547907
MOZ	rcp60	1.9393939393939394	-0.0006155488218575282	-0.0009375797060254527	-0.00036714526296723553
MOZ	rcp60	2.0202020202020203	-0.0006826616824078911	-0.001020540267304682	-0.0004169589702809438
MOZ	rcp60	2.101010101010101	-0.0007508889627859731	-0.001103299268327364	-0.0004632222379965544
MOZ	rcp60	2.181818181818182	-0.0008194130280778685	-0.001188429929321049	-0.000508678209657975
MOZ	rcp60	2.262626262626263	-0.0008874505389829817	-0.0012747132115331684	-0.0005521422256278363
MOZ	rcp60	2.3434343434343434	-0.0009552346289624829	-0.001361328689182565	-0.0005939571742915847
MOZ	rcp60	2.4242424242424243	-0.0010223380981851573	-0.0014502668920795662	-0.0006362186147808059
MOZ	rcp60	2.505050505050505	-0.0010883581707882358	-0.0015389829769026986	-0.000678083389977472
MOZ	rcp60	2.585858585858586	-0.0011541538628493469	-0.0016292076658095316	-0.0007190762236563508
MOZ	rcp60	2.666666666666667	-0.0012198921220035503	-0.0017205251938885893	-0.000760219441875942
MOZ	rcp60	2.747474747474748	-0.0012856934509249123	-0.0018122662491338374	-0.0008004661748853142
MOZ	rcp60	2.8282828282828287	-0.0013511462202686736	-0.0019050286339152643	-0.0008404882461069343
MOZ	rcp60	2.909090909090909	-0.0014157315714194917	-0.0019975006344489644	-0.0008792454434742339
MOZ	rcp60	2.98989898989899	-0.0014812590800562602	-0.0020906472546526576	-0.0009186155168213767
MOZ	rcp60	3.070707070707071	-0.001545990767654928	-0.0021841794308804317	-0.0009568359606741832
MOZ	rcp60	3.151515151515152	-0.001610900555456516	-0.0022779640582472212	-0.0009945469117846086
MOZ	rcp60	3.2323232323232327	-0.0016755528076690374	-0.002372330117096346	-0.001031817639644786
MOZ	rcp60	3.3131313131313136	-0.001740691492991898	-0.002466835289272091	-0.0010701779390017328
MOZ	rcp60	3.393939393939394	-0.001805208557717333	-0.0025612957330918684	-0.0011069176406052043
MOZ	rcp60	3.474747474747475	-0.0018697146260149805	-0.002656029448669945	-0.001143664097308109
MOZ	rcp60	3.555555555555556	-0.001933794773843049	-0.002751451036798007	-0.0011807566592780137
MOZ	rcp60	3.6363636363636367	-0.001998247767876448	-0.002846967738357524	-0.0012178365129736151
MOZ	rcp60	3.7171717171717176	-0.0020620967939673864	-0.0029419982970834615	-0.001255118003272978
MOZ	rcp60	3.7979797979797985	-0.002126177183401987	-0.003036719409712194	-0.0012915950363679071
MOZ	rcp60	3.878787878787879	-0.002190742803713224	-0.003132333909692305	-0.0013279754435809668
MOZ	rcp60	3.95959595959596	-0.0022551331026737344	-0.0032272076134883996	-0.0013650138054355058
MOZ	rcp60	4.040404040404041	-0.0023196025513629263	-0.003322950502814927	-0.0014015069594270151
MOZ	rcp60	4.121212121212122	-0.0023838059526259036	-0.0034193041716840352	-0.0014385718898519487
MOZ	rcp60	4.202020202020202	-0.00244752591993795	-0.0035152816072874732	-0.0014748985349492985
MOZ	rcp60	4.282828282828283	-0.0025116202853079223	-0.003610979828642621	-0.0015110984326665064
MOZ	rcp60	4.363636363636364	-0.002575530417781754	-0.003707221315027913	-0.0015474658132227784
MOZ	rcp60	4.444444444444445	-0.002638555881270839	-0.0038021333703241763	-0.001584090634119699
MOZ	rcp60	4.525252525252526	-0.0027023769075574175	-0.0038971217910040365	-0.0016203567924469677
MOZ	rcp60	4.606060606060606	-0.0027662792771633556	-0.003993589427307204	-0.0016573440660285594
MOZ	rcp60	4.686868686868687	-0.0028302962645605505	-0.004089777280249225	-0.001694933380054382
MOZ	rcp60	4.767676767676768	-0.0028945843562338206	-0.004186236917434716	-0.0017309657950507714
MOZ	rcp60	4.848484848484849	-0.0029583671963207985	-0.004282894773805131	-0.0017677544192439376
MOZ	rcp85	0.8080808080808082	0.0003912284197857401	6.584977320793186e-05	0.0008403686414743262
MOZ	rcp85	0.888888888888889	0.00032439291393584997	1.8584113566629242e-05	0.0007675998776501204
MOZ	rcp85	0.9696969696969697	0.00025778664390305086	-2.40690675376651e-05	0.0006956794477187839
MOZ	rcp85	1.0505050505050506	0.0001930545165541921	-6.515649936927293e-05	0.0006249192399899162
MOZ	rcp85	1.1313131313131315	0.00012981526032951733	-0.00010692821638152972	0.0005540690269376429
MOZ	rcp85	1.2121212121212122	6.573106857532521e-05	-0.00015649758075178704	0.0004828240792399817
MOZ	rcp85	1.292929292929293	3.0989565652216213e-06	-0.00020995644304758142	0.0004114705759048218
MOZ	rcp85	1.373737373737374	-5.9724443886278265e-05	-0.0002700618145259706	0.00033968704865109783
MOZ	rcp85	1.4545454545454546	-0.00012027064605800667	-0.00033161293141143985	0.00026718011571411537
MOZ	rcp85	1.5353535353535355	-0.0001793057919859195	-0.000394306898500287	0.00019559199748232526
MOZ	rcp85	1.6161616161616164	-0.00023779330353666415	-0.000459267407012454	0.00012428457790263222
MOZ	rcp85	1.696969696969697	-0.0002948542738701542	-0.0005271247189189308	5.1855842361209856e-05
MOZ	rcp85	1.777777777777778	-0.0003493638645722376	-0.0005969829360272854	-1.7288625333299114e-05
MOZ	rcp85	1.8585858585858588	-0.00040196906569476133	-0.000668874324149654	-8.386216663538772e-05
MOZ	rcp85	1.9393939393939394	-0.00045423791410354825	-0.0007424865875470452	-0.00014593714439806814
MOZ	rcp85	2.0202020202020203	-0.0005079404462638127	-0.0008163667042234422	-0.00020807131044611805
MOZ	rcp85	2.101010101010101	-0.0005643072863989089	-0.0008909893832267623	-0.00027021819198066896
MOZ	rcp85	2.181818181818182	-0.0006222197985863967	-0.0009658204236466595	-0.000329353926066561
MOZ	rcp85	2.262626262626263	-0.0006823647225005699	-0.0010417349307203039	-0.0003863871217843047
MOZ	rcp85	2.3434343434343434	-0.0007436033504726208	-0.0011181336928691291	-0.00044102536327037103
MOZ	rcp85	2.4242424242424243	-0.0008061403734470498	-0.001195290385208035	-0.0004939708675988427
MOZ	rcp85	2.505050505050505	-0.000868601506109899	-0.0012731902493698388	-0.0005451789512467497
MOZ	rcp85	2.585858585858586	-0.0009324240249411214	-0.0013519548873521614	-0.0005955693946646628
MOZ	rcp85	2.666666666666667	-0.0009959280078331006	-0.0014310465428740203	-0.0006454606599516632
MOZ	rcp85	2.747474747474748	-0.0010593501554147337	-0.0015115009221399575	-0.00069491796663538
MOZ	rcp85	2.8282828282828287	-0.0011233441124476355	-0.0015924042468175902	-0.0007433519462897604
MOZ	rcp85	2.909090909090909	-0.0011873763595781862	-0.0016731284104697913	-0.0007915286564054046
MOZ	rcp85	2.98989898989899	-0.0012518686944338522	-0.0017549005613443464	-0.0008391581274304971
MOZ	rcp85	3.070707070707071	-0.0013156926732193854	-0.0018372791067471537	-0.00088611485841839
MOZ	rcp85	3.151515151515152	-0.0013803542378862032	-0.0019201108379802766	-0.0009324337937684487
MOZ	rcp85	3.2323232323232327	-0.0014444014102678693	-0.0020027089492534946	-0.000978426293713963
MOZ	rcp85	3.3131313131313136	-0.00150885375108044	-0.0020852446121973002	-0.0010245453744551665
MOZ	rcp85	3.393939393939394	-0.00157257287138518	-0.0021689178262749493	-0.0010702793405811817
MOZ	rcp85	3.474747474747475	-0.0016366681643628293	-0.002252452894419659	-0.0011153032351065497
MOZ	rcp85	3.555555555555556	-0.001701251469985008	-0.0023366212865037522	-0.0011610927714863477
MOZ	rcp85	3.6363636363636367	-0.0017651082867350073	-0.0024202322292434138	-0.001205903971718641
MOZ	rcp85	3.7171717171717176	-0.001829599119747588	-0.002505420215049621	-0.0012507045164934973
MOZ	rcp85	3.7979797979797985	-0.0018929116678906713	-0.002589807223455274	-0.0012954141689294984
MOZ	rcp85	3.878787878787879	-0.0019568213509982167	-0.002674866036961133	-0.001339412684613099
MOZ	rcp85	3.95959595959596	-0.0020207302597926033	-0.0027590590582507227	-0.0013832405708904991
MOZ	rcp85	4.040404040404041	-0.002084853571725853	-0.0028432060060691287	-0.0014268261689829244
MOZ	rcp85	4.121212121212122	-0.0021483740186519	-0.0029279195017935106	-0.0014710330997187097
MOZ	rcp85	4.202020202020202	-0.002212273151756379	-0.0030121525051779877	-0.001514750641488041
MOZ	rcp85	4.282828282828283	-0.0022754506949576882	-0.0030966310882244107	-0.0015581818258685145
MOZ	rcp85	4.363636363636364	-0.0023395056403074585	-0.0031824660881525683	-0.0016020103781669588
MOZ	rcp85	4.444444444444445	-0.0024030916253798065	-0.0032677872790880143	-0.00164531091006231
MOZ	rcp85	4.525252525252526	-0.0024672137344224866	-0.0033523511080121283	-0.0016891578528214445
MOZ	rcp85	4.606060606060606	-0.002530772323333798	-0.0034372013164715954	-0.0017326104895835374
MOZ	rcp85	4.686868686868687	-0.002594726756487859	-0.0035225096792070487	-0.001775865224614788
MOZ	rcp85	4.767676767676768	-0.0026585847599029143	-0.0036079581343450152	-0.0018192191107101203
MOZ	rcp85	4.848484848484849	-0.002722344207477303	-0.0036930608948956565	-0.001862017265753315
MUS	__all__	0.8080808080808082	0.001550512398411968	2.3341092230619323e-05	0.0031892657683802524
MUS	__all__	0.888888888888889	0.001217352169094516	-0.00018448168850072042	0.0027310274724778446
MUS	__all__	0.9696969696969697	0.0008806164581507893	-0.0004474298174563082	0.002279539313376773
MUS	__all__	1.0505050505050506	0.0005396921963910788	-0.0007107828909586884	0.0018317372725085014
MUS	__all__	1.1313131313131315	0.00021356933250527227	-0.0009803901139312035	0.0013986364422013046
MUS	__all__	1.2121212121212122	-0.00010952886504596695	-0.0012557650668946461	0.0009694560519121489
MUS	__all__	1.292929292929293	-0.00045439778377768776	-0.0015413361704771967	0.0005241215341624863
MUS	__all__	1.373737373737374	-0.0007990733131889049	-0.0018462253629076349	9.58711065347745e-05
MUS	__all__	1.4545454545454546	-0.001139205996589409	-0.002170767647720874	-0.0003446355853375341
MUS	__all__	1.5353535353535355	-0.0014881923548175635	-0.0025194648847637444	-0.000696041951707546
MUS	__all__	1.6161616161616164	-0.001844050189730718	-0.0028945565001803736	-0.0010076501772945455
MUS	__all__	1.696969696969697	-0.002203807879789558	-0.0033019934227332035	-0.001304098792749897
MUS	__all__	1.777777777777778	-0.002555544026596456	-0.003733450708399453	-0.0015910757711035067
MUS	__all__	1.8585858585858588	-0.002904572199488959	-0.0041800887353473605	-0.0018616095310026546
MUS	__all__	1.9393939393939394	-0.0032499941847562628	-0.004638217560981475	-0.002117534555535509
MUS	__all__	2.0202020202020203	-0.0035973359496596995	-0.0051023503988391365	-0.0023649463985399633
MUS	__all__	2.101010101010101	-0.0039470880736470915	-0.005577403312246007	-0.0026063992752498244
MUS	__all__	2.181818181818182	-0.004295864489238023	-0.006054908517753935	-0.002841521491408904
MUS	__all__	2.262626262626263	-0.004640268524969698	-0.006532995098989342	-0.0030755524958530982
MUS	__all__	2.3434343434343434	-0.00498762539823377	-0.007013671989655825	-0.0033030645327919513
MUS	__all__	2.4242424242424243	-0.005331676845593142	-0.007497749548807254	-0.0035269813343348083
MUS	__all__	2.505050505050505	-0.00567389368509209	-0.007985600665251133	-0.003749581961507066
MUS	__all__	2.585858585858586	-0.006018005198019217	-0.008474475960073	-0.003973250383241749
MUS	__all__	2.666666666666667	-0.006362111282435318	-0.008961281251532402	-0.004193769473378091
MUS	__all__	2.747474747474748	-0.006705477295338425	-0.009454438995505418	-0.004413391621184795
MUS	__all__	2.8282828282828287	-0.007048053843810263	-0.009941677948264945	-0.004633899065922423
MUS	__all__	2.909090909090909	-0.007389682517532751	-0.01042858381441992	-0.004852658610689362
MUS	__all__	2.98989898989899	-0.007732821465510551	-0.010920030643579505	-0.005071975773177617
MUS	__all__	3.070707070707071	-0.008075096493640879	-0.011417303788864831	-0.005291530040936563
MUS	__all__	3.151515151515152	-0.008417671486578265	-0.011909456482339906	-0.005509142029162124
MUS	__all__	3.2323232323232327	-0.008757763185507863	-0.012400011021988242	-0.005727503358530692
MUS	__all__	3.3131313131313136	-0.009099899789892053	-0.01289399414706671	-0.0059423037190438595
MUS	__all__	3.393939393939394	-0.009442998873633741	-0.013387544193255222	-0.006159695327368869
MUS	__all__	3.474747474747475	-0.009786250312136606	-0.013877409368257859	-0.006375465358883292
MUS	__all__	3.555555555555556	-0.010127180860875372	-0.01436833540392773	-0.006588238265071342
MUS	__all__	3.6363636363636367	-0.010468524720701797	-0.014858332029220057	-0.006804030240594088
MUS	__all__	3.7171717171717176	-0.01081138521565635	-0.015354658056667464	-0.007017312764013053
MUS	__all__	3.7979797979797985	-0.011153104984493949	-0.015849637810981684	-0.007231737824840946
MUS	__all__	3.878787878787879	-0.011498548757491324	-0.016346085091507444	-0.007441895871426607
MUS	__all__	3.95959595959596	-0.011842099002445663	-0.01684014160622554	-0.007656475909613121
MUS	__all__	4.040404040404041	-0.012186477520774624	-0.017333009155797312	-0.007871269497874662
MUS	__all__	4.121212121212122	-0.012529287428747347	-0.017828493861685953	-0.00808532125385679
MUS	__all__	4.202020202020202	-0.012870743054205078	-0.01832549983751957	-0.008296530686458657
MUS	__all__	4.282828282828283	-0.013211850305767025	-0.018819699104401868	-0.008508911354414788
MUS	__all__	4.363636363636364	-0.01355488488649902	-0.01931768904375458	-0.008722430976391226
MUS	__all__	4.444444444444445	-0.013898145918848241	-0.01981176661402784	-0.00893331380811773
MUS	__all__	4.525252525252526	-0.014239774287655802	-0.020306743465019966	-0.009145566085080254
MUS	__all__	4.606060606060606	-0.014583180267395333	-0.020803979924179546	-0.009357333281908227
MUS	__all__	4.686868686868687	-0.014925210581105689	-0.021301694739242982	-0.009571689084152544
MUS	__all__	4.767676767676768	-0.015269738385356979	-0.02179479953819899	-0.009783058547216268
MUS	__all__	4.848484848484849	-0.015611632092038183	-0.02229293149026912	-0.009992459944031066
MUS	rcp26	0.8080808080808082	0.0003720978384582665	-0.0020246395044188526	0.0028883315048044327
MUS	rcp26	0.888888888888889	3.747019837305617e-05	-0.002201976530003639	0.0023214171078442462
MUS	rcp26	0.9696969696969697	-0.00019698861835846355	-0.002386274220763824	0.0017803048847404733
MUS	rcp26	1.0505050505050506	-0.0005038166254537986	-0.002545523461458993	0.001244088939689023
MUS	rcp26	1.1313131313131315	-0.0008490772579856835	-0.002730830427857154	0.0006971004617805325
MUS	rcp26	1.2121212121212122	-0.0011797734058179277	-0.002952400523154923	0.00022646113317018358
MUS	rcp26	1.292929292929293	-0.0015424860334438614	-0.003218364195224717	-0.00013744006619872812
MUS	rcp26	1.373737373737374	-0.0018547725268023953	-0.003545139946147924	-0.000455497864646733
MUS	rcp26	1.4545454545454546	-0.002151476126793692	-0.003902900167744115	-0.0008138913423510797
MUS	rcp26	1.5353535353535355	-0.002467742626753088	-0.00426168306212714	-0.0011037345497597586
MUS	rcp26	1.6161616161616164	-0.0028136223838391462	-0.004621547391635648	-0.0014056130087311863
MUS	rcp26	1.696969696969697	-0.0031741321604048627	-0.004993533050134898	-0.0016521050390099301
MUS	rcp26	1.777777777777778	-0.0035292281105622197	-0.0054005317423555955	-0.0018732237912192258
MUS	rcp26	1.8585858585858588	-0.0038659731120400886	-0.005854489106042962	-0.002091432670315648
MUS	rcp26	1.9393939393939394	-0.0041960654295156	-0.006344640719204678	-0.0023230027453512415
MUS	rcp26	2.0202020202020203	-0.004514793706639232	-0.006859844498084272	-0.0025387204439024486
MUS	rcp26	2.101010101010101	-0.004827604620167495	-0.00739442270289249	-0.0027252759268281924
MUS	rcp26	2.181818181818182	-0.005137803317954629	-0.007942241166742758	-0.00290238447342269
MUS	rcp26	2.262626262626263	-0.005448833790698046	-0.008496233626952213	-0.0030705132006049254
MUS	rcp26	2.3434343434343434	-0.005764605132493775	-0.009055988940692919	-0.003230571753647943
MUS	rcp26	2.4242424242424243	-0.0060840042313179965	-0.009614333060930326	-0.003375851697799813
MUS	rcp26	2.505050505050505	-0.006401346708899077	-0.01017393064637858	-0.0035126645212335906
MUS	rcp26	2.585858585858586	-0.006723259861309451	-0.010735612984485027	-0.0036367138995672703
MUS	rcp26	2.666666666666667	-0.007047234365993468	-0.011303166356404527	-0.003752612806900615
MUS	rcp26	2.747474747474748	-0.007372053916090744	-0.011867548331805314	-0.003869525744262425
MUS	rcp26	2.8282828282828287	-0.007695502521479722	-0.012435764284637963	-0.00397855060354051
MUS	rcp26	2.909090909090909	-0.008019795570997905	-0.013007341902781504	-0.004087685164122629
MUS	rcp26	2.98989898989899	-0.008343870090171627	-0.01358379578811154	-0.004195662553925194
MUS	rcp26	3.070707070707071	-0.00867113622280129	-0.014152512841920727	-0.0043036625869062525
MUS	rcp26	3.151515151515152	-0.008999109576557208	-0.014721126206562853	-0.00440817967652714
MUS	rcp26	3.2323232323232327	-0.009324522921691138	-0.015291079436425398	-0.004518813520959914
MUS	rcp26	3.3131313131313136	-0.009654890884346234	-0.015863049849193154	-0.004633019941948486
MUS	rcp26	3.393939393939394	-0.009980603861552284	-0.01643844061721084	-0.004746635545483188
MUS	rcp26	3.474747474747475	-0.010312002689144234	-0.017012611104833517	-0.0048607912825599136
MUS	rcp26	3.555555555555556	-0.010643081594642561	-0.01759036525218277	-0.004976015074055213
MUS	rcp26	3.6363636363636367	-0.010976118397977831	-0.018165923895965563	-0.005082601045639025
MUS	rcp26	3.7171717171717176	-0.011304842513044843	-0.01873786255427694	-0.005196325809047911
MUS	rcp26	3.7979797979797985	-0.011635425827752156	-0.019312832555865904	-0.0053035220282271695
MUS	rcp26	3.878787878787879	-0.011963884080365368	-0.01988869877531168	-0.005411501123367753
MUS	rcp26	3.95959595959596	-0.012288675751415224	-0.020468937383386586	-0.005516111793458523
MUS	rcp26	4.040404040404041	-0.012619069719532942	-0.02104467064540302	-0.005625270717049113
MUS	rcp26	4.121212121212122	-0.012944648566916303	-0.02162101315534826	-0.005735510611197256
MUS	rcp26	4.202020202020202	-0.013279018817467673	-0.02219345491030011	-0.005846009161356721
MUS	rcp26	4.282828282828283	-0.01361288502105044	-0.022769873841398693	-0.005950581782078652
MUS	rcp26	4.363636363636364	-0.013945688680198933	-0.023349896713475104	-0.006057578646470388
MUS	rcp26	4.444444444444445	-0.014276095217343335	-0.0239314684707277	-0.006157363112841276
MUS	rcp26	4.525252525252526	-0.01461079994999763	-0.024514024240254496	-0.006262608272075375
MUS	rcp26	4.606060606060606	-0.014943186621434046	-0.025080619132166217	-0.006364994524230095
MUS	rcp26	4.686868686868687	-0.015275696149238285	-0.025656472725654453	-0.006477246045452224
MUS	rcp26	4.767676767676768	-0.015609862523365136	-0.026233789586591363	-0.0065825501108956064
MUS	rcp26	4.848484848484849	-0.015942095005946226	-0.026812762523062344	-0.0066900350831056036
MUS	rcp60	0.8080808080808082	0.0012360473187414058	-0.0009824383281411735	0.004247313714263035
MUS	rcp60	0.888888888888889	0.0009081492848244967	-0.0012220635688616394	0.0037247985748821103
MUS	rcp60	0.9696969696969697	0.000592809424508714	-0.0014480019370214207	0.003206959272448972
MUS	rcp60	1.0505050505050506	0.0002458451953137402	-0.001689500129202066	0.002685476272900965
MUS	rcp60	1.1313131313131315	-0.00014487542150022203	-0.0019405172927786005	0.0021635533114183186
MUS	rcp60	1.2121212121212122	-0.0004868828982083729	-0.0022105382898988603	0.0016425724262199856
MUS	rcp60	1.292929292929293	-0.0008255464517904755	-0.0024942066197894902	0.0011357543513660635
MUS	rcp60	1.373737373737374	-0.0011194783517530522	-0.0027896171950973895	0.0006598893018212959
MUS	rcp60	1.4545454545454546	-0.001412104493002605	-0.003107064949215269	0.00024004269941645204
MUS	rcp60	1.5353535353535355	-0.0017392675543513232	-0.0034498051399316147	-0.0001859996586029563
MUS	rcp60	1.6161616161616164	-0.002079515434607867	-0.0038051463765093533	-0.0006846866017786812
MUS	rcp60	1.696969696969697	-0.0024527830517904504	-0.004163540257284016	-0.0010921788766245504
MUS	rcp60	1.777777777777778	-0.002830374805188645	-0.004540884214951767	-0.0014650391814007237
MUS	rcp60	1.8585858585858588	-0.003217359884698837	-0.004933822699125581	-0.001803899551179413
MUS	rcp60	1.9393939393939394	-0.003603448544810644	-0.005349325658809155	-0.0021261641473253705
MUS	rcp60	2.0202020202020203	-0.003992108826163757	-0.005786612775873406	-0.0024184749859160557
MUS	rcp60	2.101010101010101	-0.0043742293493562205	-0.006250293145261403	-0.0027009470865676914
MUS	rcp60	2.181818181818182	-0.0047497511090125715	-0.006731016227372308	-0.002983379402420523
MUS	rcp60	2.262626262626263	-0.005126201663066869	-0.007221949046314347	-0.0032612059297498306
MUS	rcp60	2.3434343434343434	-0.005500532998214447	-0.007721452213344194	-0.0035194571255717684
MUS	rcp60	2.4242424242424243	-0.005880199922830197	-0.008228396087029993	-0.0037641164491254504
MUS	rcp60	2.505050505050505	-0.006263041496994745	-0.008747856328591003	-0.004001003565181266
MUS	rcp60	2.585858585858586	-0.006638713002981858	-0.009273141009368577	-0.004225804937229076
MUS	rcp60	2.666666666666667	-0.007015504787689085	-0.00979853041569933	-0.004451804215653228
MUS	rcp60	2.747474747474748	-0.007390068915377295	-0.010333744202140439	-0.00467086186833718
MUS	rcp60	2.8282828282828287	-0.007761352320611889	-0.010869859720029521	-0.004883760889343273
MUS	rcp60	2.909090909090909	-0.008133935874205214	-0.011409701440065294	-0.005094536305758523
MUS	rcp60	2.98989898989899	-0.008503221643995367	-0.011953333148355541	-0.005303645704768265
MUS	rcp60	3.070707070707071	-0.008871714638639703	-0.012499108734030756	-0.005507730070828768
MUS	rcp60	3.151515151515152	-0.009243572927821922	-0.01304619133894155	-0.005715201748550299
MUS	rcp60	3.2323232323232327	-0.009609492182401596	-0.013595382573853822	-0.005919048022348095
MUS	rcp60	3.3131313131313136	-0.009976821532772576	-0.014149652618839879	-0.006121856272879775
MUS	rcp60	3.393939393939394	-0.010345577907599515	-0.014694820102465072	-0.006326026234369593
MUS	rcp60	3.474747474747475	-0.010712462953224335	-0.01525068945795153	-0.006526958508932201
MUS	rcp60	3.555555555555556	-0.01108155145403112	-0.015808885690445494	-0.0067251280720486434
MUS	rcp60	3.6363636363636367	-0.011445189394967779	-0.016369445858698015	-0.00693178646387082
MUS	rcp60	3.7171717171717176	-0.011810047485162728	-0.01691811055707348	-0.0071354337888387505
MUS	rcp60	3.7979797979797985	-0.012173093979180656	-0.017473229238400934	-0.007335052023331638
MUS	rcp60	3.878787878787879	-0.012537523917625379	-0.018033276409443785	-0.007536592239952342
MUS	rcp60	3.95959595959596	-0.012902630009500565	-0.01858782967191319	-0.007731429632094687
MUS	rcp60	4.040404040404041	-0.013267110008879302	-0.01914654473746392	-0.007930530191288214
MUS	rcp60	4.121212121212122	-0.013627061357396608	-0.01970584043713439	-0.008128762745370747
MUS	rcp60	4.202020202020202	-0.01398873585568923	-0.020266071412804183	-0.0083299639102434
MUS	rcp60	4.282828282828283	-0.014349335094392951	-0.0208264917636595	-0.008527513520600686
MUS	rcp60	4.363636363636364	-0.014715080013453952	-0.021387555186601022	-0.008723124685850816
MUS	rcp60	4.444444444444445	-0.015078372357820845	-0.021953387726247744	-0.00891982870085254
MUS	rcp60	4.525252525252526	-0.015437992435453511	-0.022519091867315693	-0.009119028573770706
MUS	rcp60	4.606060606060606	-0.01580088585352494	-0.023077722540457882	-0.009319212164135888
MUS	rcp60	4.686868686868687	-0.01616704624281863	-0.023637005686306004	-0.009512060502114355
MUS	rcp60	4.767676767676768	-0.016528864848775533	-0.024202986597123402	-0.009705445690240216
MUS	rcp60	4.848484848484849	-0.01688620851974642	-0.024767412213211337	-0.009907379499600742
MUS	rcp85	0.8080808080808082	0.0026133639307524947	0.0005600077735013595	0.005095487251033337
MUS	rcp85	0.888888888888889	0.002293896047911628	0.0003360456733621427	0.00463842323840917
MUS	rcp85	0.9696969696969697	0.0019744931856038005	0.00012768949834677883	0.004184621518440241
MUS	rcp85	1.0505050505050506	0.001656660035321863	-0.00010080452242518848	0.0037365538404051726
MUS	rcp85	1.1313131313131315	0.00134234047722729	-0.00033374480399397347	0.0032899384285368575
MUS	rcp85	1.2121212121212122	0.0010308680857221463	-0.0005814021848248253	0.0028474446050140182
MUS	rcp85	1.292929292929293	0.0006982817699327228	-0.0008520459657175531	0.0024081179981802273
MUS	rcp85	1.373737373737374	0.0003696235963283677	-0.0011429026343741772	0.001972193101790488
MUS	rcp85	1.4545454545454546	8.334299545459574e-05	-0.0014458034505089856	0.001559461057220098
MUS	rcp85	1.5353535353535355	-0.00021265972130493096	-0.0017633516870843371	0.0011621326852046465
MUS	rcp85	1.6161616161616164	-0.0005660462727017227	-0.002099556797617762	0.0007671251060521461
MUS	rcp85	1.696969696969697	-0.0009206002369701041	-0.0024428879911688114	0.0003831580930867048
MUS	rcp85	1.777777777777778	-0.001281110118664918	-0.002783272493413733	-4.265239037554229e-06
MUS	rcp85	1.8585858585858588	-0.0016291270578701258	-0.003126443273578075	-0.00033051155986993987
MUS	rcp85	1.9393939393939394	-0.0019756221573668407	-0.003477333085404915	-0.0006596889203196043
MUS	rcp85	2.0202020202020203	-0.0023147714531695125	-0.003852744984747244	-0.000981196740984631
MUS	rcp85	2.101010101010101	-0.0026513463650005608	-0.004240662841288098	-0.0012858348263547134
MUS	rcp85	2.181818181818182	-0.0029876762468511774	-0.004644790415695343	-0.0015695731361920428
MUS	rcp85	2.262626262626263	-0.0033255362960260154	-0.005059767688342083	-0.0018348903972355017
MUS	rcp85	2.3434343434343434	-0.0036647609458466046	-0.005473777463502258	-0.0020863268002578143
MUS	rcp85	2.4242424242424243	-0.004006174258522066	-0.005891075236646249	-0.0023362518906555876
MUS	rcp85	2.505050505050505	-0.004352057780802181	-0.006318945191402969	-0.002583736143856778
MUS	rcp85	2.585858585858586	-0.004690008810840553	-0.006746862815729357	-0.002831545090867643
MUS	rcp85	2.666666666666667	-0.005028382615154918	-0.007185082286598312	-0.00307713884180831
MUS	rcp85	2.747474747474748	-0.0053623975058875815	-0.00761831078318541	-0.0033217584925191454
MUS	rcp85	2.8282828282828287	-0.005697060855059472	-0.008058300168704988	-0.0035670442327151155
MUS	rcp85	2.909090909090909	-0.006028278782023391	-0.00850463209327698	-0.003809748930021152
MUS	rcp85	2.98989898989899	-0.006360011142217027	-0.008950068688471834	-0.0040524869575407204
MUS	rcp85	3.070707070707071	-0.006690529342830197	-0.009396369106285314	-0.004289764772428272
MUS	rcp85	3.151515151515152	-0.007022131510280064	-0.009848583734104358	-0.0045297352882539554
MUS	rcp85	3.2323232323232327	-0.00735472655816511	-0.010301798176126226	-0.004768940964091735
MUS	rcp85	3.3131313131313136	-0.0076867672359386685	-0.010753575469058653	-0.005005872289321478
MUS	rcp85	3.393939393939394	-0.008019122665534355	-0.011205836220143855	-0.005239077911717288
MUS	rcp85	3.474747474747475	-0.008350604169038364	-0.011656862322192305	-0.005470781868931902
MUS	rcp85	3.555555555555556	-0.008682902305477518	-0.012113035242056674	-0.005703071404909342
MUS	rcp85	3.6363636363636367	-0.009017674963874008	-0.01256680210674062	-0.005932401808455582
MUS	rcp85	3.7171717171717176	-0.009350798272739068	-0.013026648844346112	-0.006164742583513263
MUS	rcp85	3.7979797979797985	-0.009686145875272771	-0.013486952341635404	-0.006395462654334955
MUS	rcp85	3.878787878787879	-0.010018736608244226	-0.013950152108164013	-0.006622015075888958
MUS	rcp85	3.95959595959596	-0.010354778002542267	-0.014409518381210741	-0.0068485194314525525
MUS	rcp85	4.040404040404041	-0.010691828818034304	-0.014866732085668173	-0.007072928966891004
MUS	rcp85	4.121212121212122	-0.011026262482159592	-0.015333300086381669	-0.0072979494455379145
MUS	rcp85	4.202020202020202	-0.011360114878579047	-0.015798922657287013	-0.007522761666886854
MUS	rcp85	4.282828282828283	-0.011696621726581802	-0.016257995769359233	-0.007743286412204069
MUS	rcp85	4.363636363636364	-0.012032782511742614	-0.016725921399863997	-0.007965925714544254
MUS	rcp85	4.444444444444445	-0.012366302568588795	-0.01719268022154519	-0.008188626963180914
MUS	rcp85	4.525252525252526	-0.012698871401860604	-0.017656671325190974	-0.008411675625350138
MUS	rcp85	4.606060606060606	-0.013037429237754144	-0.018125343291310766	-0.008635609574576637
MUS	rcp85	4.686868686868687	-0.013371477857314754	-0.018593040666194636	-0.008852306838764494
MUS	rcp85	4.767676767676768	-0.013710626972235856	-0.019053677085303006	-0.009075373607298041
MUS	rcp85	4.848484848484849	-0.014044541547462404	-0.01952237653787523	-0.009292878639918766
NCL	__all__	0.8080808080808082	0.00037229424378044116	-0.0005680650011379249	0.0013017629381524617
NCL	__all__	0.888888888888889	0.0002898024520267166	-0.0005793335297759397	0.0011664002850562004
NCL	__all__	0.9696969696969697	0.00020110953992996816	-0.0005849573703278428	0.0010373055174258104
NCL	__all__	1.0505050505050506	0.00010887900154332405	-0.0005925513936078102	0.0009116959973521292
NCL	__all__	1.1313131313131315	3.2661667146416986e-05	-0.0006105770789374047	0.0007905618761956084
NCL	__all__	1.2121212121212122	-3.055349795194852e-05	-0.0006381772036371215	0.0006783695245742704
NCL	__all__	1.292929292929293	-0.00011351616102109872	-0.0006825443260733645	0.0005800797201247569
NCL	__all__	1.373737373737374	-0.00015998286096449292	-0.0007348847443692393	0.0004725563890905478
NCL	__all__	1.4545454545454546	-0.00017006159467309549	-0.0008004253505684596	0.000343617358218681
NCL	__all__	1.5353535353535355	-0.0002400914891976093	-0.0008785595211561767	0.000243842123506141
NCL	__all__	1.6161616161616164	-0.000339351867336031	-0.0009598996226526439	0.00014706374373961377
NCL	__all__	1.696969696969697	-0.00042787359620502285	-0.0010434100184277349	9.594197671872484e-05
NCL	__all__	1.777777777777778	-0.0005075144693219992	-0.0011362544503971503	7.794835011136893e-05
NCL	__all__	1.8585858585858588	-0.0005857976050863645	-0.001238249665819443	3.441371655633488e-05
NCL	__all__	1.9393939393939394	-0.0006605546799875062	-0.0013536219358673423	2.999714944551813e-06
NCL	__all__	2.0202020202020203	-0.0007370248063205887	-0.0014763613183953763	-4.427425089965781e-05
NCL	__all__	2.101010101010101	-0.0008158612444213427	-0.0015954772587169154	-7.566380784633308e-05
NCL	__all__	2.181818181818182	-0.0008958417750758187	-0.0017139572061034471	-0.00011564194642738523
NCL	__all__	2.262626262626263	-0.0009762613499594357	-0.0018350021708581905	-0.00013298027502857586
NCL	__all__	2.3434343434343434	-0.001054340986342911	-0.0019524150610392404	-0.00017101644605094937
NCL	__all__	2.4242424242424243	-0.0011311728948397216	-0.0020716604009602658	-0.00020693049290719133
NCL	__all__	2.505050505050505	-0.0012083639971124784	-0.002191266464065096	-0.00023439527858676342
NCL	__all__	2.585858585858586	-0.0012871783244908647	-0.00231319640326284	-0.00025486604636674196
NCL	__all__	2.666666666666667	-0.0013672180378746504	-0.00243737800745675	-0.00027109944760423884
NCL	__all__	2.747474747474748	-0.0014455035680263593	-0.0025617043715932706	-0.0002833336113351527
NCL	__all__	2.8282828282828287	-0.0015236505750589689	-0.00268694693664578	-0.00029156544575876153
NCL	__all__	2.909090909090909	-0.0015992398745920543	-0.0028149391033700493	-0.0002957893910734018
NCL	__all__	2.98989898989899	-0.0016756417587762674	-0.0029404238512603597	-0.00029601831059508074
NCL	__all__	3.070707070707071	-0.001750021669064622	-0.0030710256255326164	-0.00029217598958707053
NCL	__all__	3.151515151515152	-0.0018259790013365397	-0.003201207750935697	-0.00028892737297403585
NCL	__all__	3.2323232323232327	-0.0019008874284764047	-0.0033315242760202377	-0.00028408313722215554
NCL	__all__	3.3131313131313136	-0.0019764778296503514	-0.0034624548258942937	-0.0002785849340604234
NCL	__all__	3.393939393939394	-0.002050938431890735	-0.003595553165881526	-0.0002761732364786439
NCL	__all__	3.474747474747475	-0.0021243172052460403	-0.0037298700728073324	-0.00027680224982133374
NCL	__all__	3.555555555555556	-0.0021964576575641444	-0.003866789024279302	-0.000278776916712141
NCL	__all__	3.6363636363636367	-0.0022683856607582874	-0.004006171779722905	-0.0002802011621886191
NCL	__all__	3.7171717171717176	-0.0023399910843138446	-0.00414108568577455	-0.00028171103998085356
NCL	__all__	3.7979797979797985	-0.0024107389228683993	-0.004278719035704656	-0.0002825986677159443
NCL	__all__	3.878787878787879	-0.0024804506530865474	-0.0044187401323312345	-0.0002850314857547797
NCL	__all__	3.95959595959596	-0.0025520798337888484	-0.004558976082207692	-0.00028721939973749464
NCL	__all__	4.040404040404041	-0.002621609418181326	-0.0047011337211285645	-0.00029044420338346084
NCL	__all__	4.121212121212122	-0.0026915891464167007	-0.004840594449459443	-0.0002963296578409214
NCL	__all__	4.202020202020202	-0.0027621138256671627	-0.004980945353933148	-0.0003035278904081938
NCL	__all__	4.282828282828283	-0.0028319694099121	-0.005122563810882761	-0.00031320763217027183
NCL	__all__	4.363636363636364	-0.0028999975159945046	-0.005264933121890911	-0.0003260957332472963
NCL	__all__	4.444444444444445	-0.002967416523168089	-0.0054042809392159784	-0.0003359078425019267
NCL	__all__	4.525252525252526	-0.003035869373301544	-0.005548545986197686	-0.00034830802937968377
NCL	__all__	4.606060606060606	-0.003105134809072782	-0.005690368589110965	-0.00036008784458250537
NCL	__all__	4.686868686868687	-0.0031740898559906383	-0.005835772452126356	-0.0003714555761795736
NCL	__all__	4.767676767676768	-0.0032423277243750987	-0.005980621155479347	-0.000383354562484901
NCL	__all__	4.848484848484849	-0.0033120777086820714	-0.00612361093876391	-0.00039521108668785706
NCL	rcp26	0.8080808080808082	0.000278429860559459	-0.0013229398768291984	0.001957437853860731
NCL	rcp26	0.888888888888889	0.00018821252507448635	-0.0012699236558771523	0.0017403610841393248
NCL	rcp26	0.9696969696969697	0.00010772514263062869	-0.0012144202495181623	0.0015466340264432678
NCL	rcp26	1.0505050505050506	3.1721084091519436e-05	-0.0011676822120579003	0.0013585739163888661
NCL	rcp26	1.1313131313131315	-4.619070310699067e-05	-0.0011390107316882746	0.0011547222519959466
NCL	rcp26	1.2121212121212122	-0.00011776381807900309	-0.0011181316504025396	0.0009506673586920231
NCL	rcp26	1.292929292929293	-0.00015243311432910564	-0.0011396580482513474	0.000781785870573973
NCL	rcp26	1.373737373737374	-0.00021282232991238565	-0.0012285629758775642	0.0006385519174950556
NCL	rcp26	1.4545454545454546	-0.0002628409458790988	-0.0013014029052668145	0.00047753642818504594
NCL	rcp26	1.5353535353535355	-0.0003316903094983774	-0.0013781591205655709	0.0004196248297727389
NCL	rcp26	1.6161616161616164	-0.00044456709102693804	-0.0014832205949288136	0.0003840454454838673
NCL	rcp26	1.696969696969697	-0.0005549302777490468	-0.0015896415193989428	0.0002917428876333856
NCL	rcp26	1.777777777777778	-0.0006344323471822171	-0.0017207927796660616	0.0002557833873383733
NCL	rcp26	1.8585858585858588	-0.0007199529795776335	-0.0018765471684079812	0.00023491933148505375
NCL	rcp26	1.9393939393939394	-0.0007968748562497272	-0.002040252563467367	0.0002663373170366738
NCL	rcp26	2.0202020202020203	-0.0008847189606793243	-0.0022180977461860553	0.00036319284348387295
NCL	rcp26	2.101010101010101	-0.0009937002269065967	-0.0024157257222419902	0.00041426562320382446
NCL	rcp26	2.181818181818182	-0.0010961329797427284	-0.0026339168014527553	0.0004569947375621437
NCL	rcp26	2.262626262626263	-0.0011880254987715166	-0.002862124695320156	0.0005314292733762214
NCL	rcp26	2.3434343434343434	-0.0012707339210813661	-0.003096627020968445	0.0005792683292858442
NCL	rcp26	2.4242424242424243	-0.0013456322575642033	-0.003338386723835914	0.0006136900491562313
NCL	rcp26	2.505050505050505	-0.0014165331103598777	-0.0035812118513572477	0.0006563286092625228
NCL	rcp26	2.585858585858586	-0.0014861954743534242	-0.0038293558243068897	0.000708215035354592
NCL	rcp26	2.666666666666667	-0.0015490905249250554	-0.004081162795768233	0.0007483644820871898
NCL	rcp26	2.747474747474748	-0.0016130428310440481	-0.004338021568270093	0.0007763567662803979
NCL	rcp26	2.8282828282828287	-0.0016743677318434716	-0.004592279128612173	0.0008027955733779467
NCL	rcp26	2.909090909090909	-0.0017362941401714682	-0.0048462746241180864	0.0008308515541946899
NCL	rcp26	2.98989898989899	-0.001795361254714066	-0.005097463080098747	0.0008673371292655871
NCL	rcp26	3.070707070707071	-0.0018599574951583867	-0.005352796144233042	0.0009040266352035016
NCL	rcp26	3.151515151515152	-0.0019244175722291576	-0.005603693571655955	0.0009436387387396473
NCL	rcp26	3.2323232323232327	-0.0019916877015455524	-0.0058590601634065115	0.0009838936208340884
NCL	rcp26	3.3131313131313136	-0.0020594153173001464	-0.006105335620403916	0.00102345229950545
NCL	rcp26	3.393939393939394	-0.002127119745892885	-0.0063597830159107015	0.001064153026837362
NCL	rcp26	3.474747474747475	-0.0021943000333444007	-0.006615510348942449	0.0011030464799136853
NCL	rcp26	3.555555555555556	-0.002261138097695206	-0.00686870168856573	0.0011448178851406641
NCL	rcp26	3.6363636363636367	-0.0023287670117820396	-0.007121257796136154	0.0011844754209788414
NCL	rcp26	3.7171717171717176	-0.0023965797861248165	-0.007371567373524632	0.0012243639233005146
NCL	rcp26	3.7979797979797985	-0.002468053013027806	-0.007622697244551373	0.0012656778358354902
NCL	rcp26	3.878787878787879	-0.002540983527992263	-0.007869330578729673	0.001307343384971202
NCL	rcp26	3.95959595959596	-0.0026132482918897453	-0.008120239889506706	0.0013492085147817493
NCL	rcp26	4.040404040404041	-0.002685921097363403	-0.008369690206075706	0.0013934432086280138
NCL	rcp26	4.121212121212122	-0.0027575628914154617	-0.00861820157221991	0.0014367440783931984
NCL	rcp26	4.202020202020202	-0.0028280654262906255	-0.008870941575358338	0.0014811479500336613
NCL	rcp26	4.282828282828283	-0.002900743872937348	-0.009119769682693507	0.0015273857138662593
NCL	rcp26	4.363636363636364	-0.0029780495619275	-0.009370186903308634	0.0015729665517279663
NCL	rcp26	4.444444444444445	-0.003052282863991798	-0.00961696003306504	0.001618100878441451
NCL	rcp26	4.525252525252526	-0.003127203336280436	-0.009869561419992904	0.0016654513429634513
NCL	rcp26	4.606060606060606	-0.0032045970123261705	-0.010124398483371908	0.0017126469170493667
NCL	rcp26	4.686868686868687	-0.0032829281806717758	-0.010373794945035876	0.001761049072020278
NCL	rcp26	4.767676767676768	-0.003358449218702854	-0.010624534422229678	0.0018092726303091426
NCL	rcp26	4.848484848484849	-0.0034358237204911175	-0.010875771631629052	0.001857175510755635
NCL	rcp60	0.8080808080808082	0.0003918802249056412	-0.0007343246760438021	0.002115412864261278
NCL	rcp60	0.888888888888889	0.0003116808357453611	-0.0007562963807287553	0.0019403573513837233
NCL	rcp60	0.9696969696969697	0.00023830054454515614	-0.0007795589706845983	0.0017634601968368286
NCL	rcp60	1.0505050505050506	0.0001684812882203425	-0.0008042352691376184	0.0015864434313873706
NCL	rcp60	1.1313131313131315	8.763460886727334e-05	-0.0008292947484863319	0.0014110241374676114
NCL	rcp60	1.2121212121212122	1.0770711336845472e-05	-0.000860590329391853	0.001242808447065857
NCL	rcp60	1.292929292929293	-6.848144242550133e-05	-0.0008989893088064843	0.00107255686634127
NCL	rcp60	1.373737373737374	-0.00014902229867456984	-0.0009540210552828103	0.0009062332531934235
NCL	rcp60	1.4545454545454546	-0.0002503193263472639	-0.0010319213955736518	0.0007424805214843287
NCL	rcp60	1.5353535353535355	-0.00033077021390956745	-0.0011171094034216887	0.0005953345988604904
NCL	rcp60	1.6161616161616164	-0.0003930219944927902	-0.0012022861664273434	0.00048034797985679157
NCL	rcp60	1.696969696969697	-0.0004512772639827064	-0.0012840052226802054	0.0003742194472407955
NCL	rcp60	1.777777777777778	-0.0005367750396203029	-0.0013673194301123948	0.0002749034040761584
NCL	rcp60	1.8585858585858588	-0.0006228811078554029	-0.0014486259037216722	0.0002112361868749359
NCL	rcp60	1.9393939393939394	-0.0007126850436951955	-0.0015469568562319588	0.00014350311616716046
NCL	rcp60	2.0202020202020203	-0.000804344862939235	-0.0016621798338707153	9.977804629127601e-05
NCL	rcp60	2.101010101010101	-0.0008861237630090099	-0.0017814496923135724	1.1258239022446532e-05
NCL	rcp60	2.181818181818182	-0.0009595562407930568	-0.0019040538785039865	-1.8920320390746524e-05
NCL	rcp60	2.262626262626263	-0.0010325676360368402	-0.002030694048642937	-6.333225570159778e-05
NCL	rcp60	2.3434343434343434	-0.0011126808865913897	-0.00216009354050756	-0.00015806440428163892
NCL	rcp60	2.4242424242424243	-0.0011956619300539965	-0.002296738560520046	-0.00022111302702058422
NCL	rcp60	2.505050505050505	-0.0012760073653166908	-0.0024405500462869726	-0.0002955614868959408
NCL	rcp60	2.585858585858586	-0.001349717035296132	-0.0025925403297908317	-0.00036020447201739943
NCL	rcp60	2.666666666666667	-0.0014270902180454335	-0.002751419837023274	-0.0003787572169443526
NCL	rcp60	2.747474747474748	-0.0015106937138559008	-0.002912400162564309	-0.00038515370453555994
NCL	rcp60	2.8282828282828287	-0.0016014916611614945	-0.0030800751065557298	-0.0003851245568922301
NCL	rcp60	2.909090909090909	-0.0016904472570247087	-0.0032480044265028353	-0.00039722999885815366
NCL	rcp60	2.98989898989899	-0.0017791667144174046	-0.0034166026566141935	-0.0004228522626850095
NCL	rcp60	3.070707070707071	-0.0018695725181712849	-0.0035898303002562483	-0.00044282735338192265
NCL	rcp60	3.151515151515152	-0.0019577465399664073	-0.0037615398210452096	-0.00046039306375673033
NCL	rcp60	3.2323232323232327	-0.0020472104173926415	-0.003937006307389126	-0.0004703968638522829
NCL	rcp60	3.3131313131313136	-0.0021342459004229063	-0.004117430650613686	-0.0004733727960412276
NCL	rcp60	3.393939393939394	-0.002220805227400197	-0.004294859817949965	-0.0004678030050176354
NCL	rcp60	3.474747474747475	-0.0023083514104667202	-0.004470357965823186	-0.0004592582633636147
NCL	rcp60	3.555555555555556	-0.002393056800416048	-0.004651699587221044	-0.0004509442250568495
NCL	rcp60	3.6363636363636367	-0.0024780975389305415	-0.004835687406281313	-0.00045088511790232374
NCL	rcp60	3.7171717171717176	-0.002562852352536998	-0.00502169448458924	-0.0004579124798114291
NCL	rcp60	3.7979797979797985	-0.0026468294086106786	-0.005204200521940779	-0.000464981447460518
NCL	rcp60	3.878787878787879	-0.002730437152544232	-0.00538805111935524	-0.0004708946394782292
NCL	rcp60	3.95959595959596	-0.0028118641611902754	-0.005571741290071595	-0.00047334311608651576
NCL	rcp60	4.040404040404041	-0.002893140785213707	-0.005757020028832513	-0.0004719299534872689
NCL	rcp60	4.121212121212122	-0.0029761109489261097	-0.005940192064592189	-0.0004701257692620663
NCL	rcp60	4.202020202020202	-0.003057340500699707	-0.0061255629865811035	-0.0004674739711178669
NCL	rcp60	4.282828282828283	-0.0031387541776903335	-0.006313297483066666	-0.0004657086231172712
NCL	rcp60	4.363636363636364	-0.0032187938770627273	-0.006504093008905811	-0.000462962315781252
NCL	rcp60	4.444444444444445	-0.003300169128596226	-0.006694496986747366	-0.00046082370996888714
NCL	rcp60	4.525252525252526	-0.003381731989561109	-0.006884802968687438	-0.0004599654751868096
NCL	rcp60	4.606060606060606	-0.003464857526994349	-0.007075706777612264	-0.0004585594177445108
NCL	rcp60	4.686868686868687	-0.0035458671682510458	-0.0072631914277700126	-0.0004564940386175915
NCL	rcp60	4.767676767676768	-0.0036283861104591053	-0.00745415188542119	-0.0004552794711752872
NCL	rcp60	4.848484848484849	-0.0037104790953179237	-0.007646112953521238	-0.0004504521460356728
NCL	rcp85	0.8080808080808082	0.00011753451796465134	-0.0012116027838209088	0.0015996660307144447
NCL	rcp85	0.888888888888889	7.834732962846664e-05	-0.0012174778012642921	0.001509699585927177
NCL	rcp85	0.9696969696969697	4.3272006741782874e-05	-0.0012220625167933398	0.0014171460019274066
NCL	rcp85	1.0505050505050506	7.796671892343105e-06	-0.001231198191689319	0.0013294880811915402
NCL	rcp85	1.1313131313131315	-3.461330171312416e-05	-0.0012413895972443556	0.0012437502968223344
NCL	rcp85	1.2121212121212122	-7.938356255170758e-05	-0.0012527715294477781	0.0011611472970400924
NCL	rcp85	1.292929292929293	-0.00012638024752462094	-0.0012667197163603674	0.0010797274512267512
NCL	rcp85	1.373737373737374	-0.00018606517541491904	-0.0012809779352652149	0.0010024418308997916
NCL	rcp85	1.4545454545454546	-0.0002507453286285001	-0.0013018542144452672	0.0009295045584649328
NCL	rcp85	1.5353535353535355	-0.0003132985323868202	-0.0013258699883639564	0.000856168595322003
NCL	rcp85	1.6161616161616164	-0.0003678333706337555	-0.0013525649268445671	0.0007791128422220533
NCL	rcp85	1.696969696969697	-0.00041004172767746244	-0.0013813678919195442	0.0007032654466691404
NCL	rcp85	1.777777777777778	-0.0004425857717105722	-0.0014126683599824173	0.0006237510218835876
NCL	rcp85	1.8585858585858588	-0.00048680410053890757	-0.0014432496243166515	0.0005437365211156843
NCL	rcp85	1.9393939393939394	-0.000539236434194535	-0.0014771012242129117	0.0004716223897664476
NCL	rcp85	2.0202020202020203	-0.0005909224524569749	-0.001514090716998833	0.00041174329136894975
NCL	rcp85	2.101010101010101	-0.0006397011400435565	-0.0015499871618224422	0.000356227732247525
NCL	rcp85	2.181818181818182	-0.0006806669390210276	-0.0015913421383062084	0.0002952530697907901
NCL	rcp85	2.262626262626263	-0.0007188966872254106	-0.001633107040738141	0.00022767230517131435
NCL	rcp85	2.3434343434343434	-0.0007617754540572613	-0.0016773064779515127	0.00013260658899830936
NCL	rcp85	2.4242424242424243	-0.0008143100597775455	-0.0017234309359876658	4.1931736760905406e-05
NCL	rcp85	2.505050505050505	-0.0008719351262104563	-0.001776027527312422	-3.497532687743103e-05
NCL	rcp85	2.585858585858586	-0.0009262314977067532	-0.0018306512607142934	-0.00010287504031270158
NCL	rcp85	2.666666666666667	-0.0009776346879830002	-0.001888616102281288	-0.00014654321606938275
NCL	rcp85	2.747474747474748	-0.0010275668876549952	-0.001950436918784063	-0.0001861205440305922
NCL	rcp85	2.8282828282828287	-0.0010775577286120785	-0.002012745363956539	-0.00021761483837468855
NCL	rcp85	2.909090909090909	-0.0011309315888229001	-0.002079130553093042	-0.0002396335283451052
NCL	rcp85	2.98989898989899	-0.0011859470458208086	-0.002146615661775097	-0.0002604829948809603
NCL	rcp85	3.070707070707071	-0.001240119750268243	-0.0022183366113456477	-0.00029358684420895527
NCL	rcp85	3.151515151515152	-0.0012944441452208467	-0.0022952131630576845	-0.00032604825288531784
NCL	rcp85	3.2323232323232327	-0.001349421794028334	-0.002374566031061108	-0.00036152069009991487
NCL	rcp85	3.3131313131313136	-0.0014050882397407638	-0.0024567460796357183	-0.0003838459743948865
NCL	rcp85	3.393939393939394	-0.001458773316950941	-0.0025423643551556294	-0.00038197939949809136
NCL	rcp85	3.474747474747475	-0.00151164047553498	-0.00263182473864495	-0.00036082913537965146
NCL	rcp85	3.555555555555556	-0.0015636478606361392	-0.002723876056000066	-0.000340402022526009
NCL	rcp85	3.6363636363636367	-0.0016173002576483088	-0.0028146971686542005	-0.00034493110985224593
NCL	rcp85	3.7171717171717176	-0.001673370315800393	-0.0029046200845185737	-0.00036309253627871574
NCL	rcp85	3.7979797979797985	-0.0017268272041919405	-0.0029968927533994584	-0.00039212573852063164
NCL	rcp85	3.878787878787879	-0.001779454209985399	-0.003089829089313637	-0.0004247349838138114
NCL	rcp85	3.95959595959596	-0.001830199559265344	-0.003182713144855845	-0.00045253375245273334
NCL	rcp85	4.040404040404041	-0.0018828199865991969	-0.0032759333624385813	-0.00047672917668611144
NCL	rcp85	4.121212121212122	-0.0019351977252439815	-0.003371832293408597	-0.000496191662283808
NCL	rcp85	4.202020202020202	-0.0019873187153261816	-0.003469085865192775	-0.0005107177139298236
NCL	rcp85	4.282828282828283	-0.0020375411078943405	-0.0035671206380454104	-0.0005209598341292423
NCL	rcp85	4.363636363636364	-0.0020871424567525687	-0.003665926462941715	-0.0005254013783058167
NCL	rcp85	4.444444444444445	-0.002136396174991345	-0.0037678103181923673	-0.0005319380043744549
NCL	rcp85	4.525252525252526	-0.00218309253393325	-0.0038694236485706	-0.0005369111921052212
NCL	rcp85	4.606060606060606	-0.002229900356066428	-0.003972781853772649	-0.0005496937710705607
NCL	rcp85	4.686868686868687	-0.002274820761982105	-0.004077080056459379	-0.0005603520485428983
NCL	rcp85	4.767676767676768	-0.002318731623581545	-0.004183908437240878	-0.0005660272502745182
NCL	rcp85	4.848484848484849	-0.002362774069769056	-0.004288260824572618	-0.0005654804496949732
NIC	__all__	0.8080808080808082	-8.575537229915209e-06	-0.0004271496310928267	0.0003824273245559211
NIC	__all__	0.888888888888889	-4.208804653444448e-05	-0.0004507968765039729	0.0003151609662715047
NIC	__all__	0.9696969696969697	-7.357197906979093e-05	-0.0004755507640414792	0.0002498675533691213
NIC	__all__	1.0505050505050506	-0.00010434782553061177	-0.0005020198099299538	0.00019315899901405266
NIC	__all__	1.1313131313131315	-0.00014229760001209876	-0.000530893802053972	0.00014421506965720652
NIC	__all__	1.2121212121212122	-0.00018037783536948334	-0.0005597400923084975	0.000100730331282606
NIC	__all__	1.292929292929293	-0.0002189242357381936	-0.0005888433820954478	5.8697169814140604e-05
NIC	__all__	1.373737373737374	-0.0002627741058547047	-0.0006172540749027215	1.1306367845999098e-05
NIC	__all__	1.4545454545454546	-0.00030759910478676605	-0.0006459064493801473	-2.9516816170855153e-05
NIC	__all__	1.5353535353535355	-0.00035196671671421944	-0.0006744906597892273	-7.641969937221738e-05
NIC	__all__	1.6161616161616164	-0.00039595516205293246	-0.0007055936858443688	-0.0001237254371965607
NIC	__all__	1.696969696969697	-0.0004373577363911091	-0.0007395238913971794	-0.00017429082838786792
NIC	__all__	1.777777777777778	-0.00047726283028485557	-0.0007771345751801655	-0.00022520499880548616
NIC	__all__	1.8585858585858588	-0.0005168326748481278	-0.0008187266923383183	-0.00027086124866529035
NIC	__all__	1.9393939393939394	-0.0005558519315029606	-0.0008631349045290007	-0.00031034276866933464
NIC	__all__	2.0202020202020203	-0.0005957104487153413	-0.0009095899223657977	-0.0003452968691932483
NIC	__all__	2.101010101010101	-0.0006357714532016658	-0.0009578228977080588	-0.0003784703392596458
NIC	__all__	2.181818181818182	-0.0006762060151710712	-0.0010069003674029685	-0.00041249941068501614
NIC	__all__	2.262626262626263	-0.0007167278806488682	-0.0010569562733505034	-0.0004457521608650893
NIC	__all__	2.3434343434343434	-0.0007568997986899232	-0.0011087453841638756	-0.0004766413032017717
NIC	__all__	2.4242424242424243	-0.0007977199801328274	-0.0011623218127321535	-0.0005052072118010755
NIC	__all__	2.505050505050505	-0.0008382642104286817	-0.0012177183889273892	-0.0005317423622284602
NIC	__all__	2.585858585858586	-0.0008800000042886945	-0.0012732979196451563	-0.0005567425770829621
NIC	__all__	2.666666666666667	-0.0009217291119276835	-0.001331056652171816	-0.0005814983126229811
NIC	__all__	2.747474747474748	-0.0009630634784394089	-0.0013890621440268201	-0.0006046134367491224
NIC	__all__	2.8282828282828287	-0.0010041307993996261	-0.0014479622120764082	-0.0006273093155177444
NIC	__all__	2.909090909090909	-0.0010439882779868502	-0.0015060029957855384	-0.0006494494137758632
NIC	__all__	2.98989898989899	-0.0010843478964162353	-0.0015654952524723387	-0.0006703208659596021
NIC	__all__	3.070707070707071	-0.0011237998546729674	-0.0016261407660719913	-0.0006907303171175683
NIC	__all__	3.151515151515152	-0.0011633638108208967	-0.0016861175398686988	-0.0007117778630581067
NIC	__all__	3.2323232323232327	-0.0012032776440604725	-0.00174700743054606	-0.0007330037949448354
NIC	__all__	3.3131313131313136	-0.0012418637416903387	-0.001809568078346844	-0.0007533262095773928
NIC	__all__	3.393939393939394	-0.001281426030872638	-0.0018721460427224268	-0.000773572326411881
NIC	__all__	3.474747474747475	-0.0013207214216867324	-0.001934866376913095	-0.00079428191320877
NIC	__all__	3.555555555555556	-0.0013596963488022112	-0.0019982811956878186	-0.0008149923541533747
NIC	__all__	3.6363636363636367	-0.0013987042949164864	-0.002062707584002435	-0.0008355758231458727
NIC	__all__	3.7171717171717176	-0.001437570222513858	-0.0021268258098998336	-0.0008561086893530361
NIC	__all__	3.7979797979797985	-0.0014764339321094054	-0.002191005640680858	-0.0008769753782929688
NIC	__all__	3.878787878787879	-0.001515100380598803	-0.0022560415669703572	-0.000897360852259729
NIC	__all__	3.95959595959596	-0.0015539322729489398	-0.0023213932351042912	-0.0009168278267523131
NIC	__all__	4.040404040404041	-0.001592293324093671	-0.002386200800671202	-0.0009362530673955577
NIC	__all__	4.121212121212122	-0.0016307072136502046	-0.0024508152150058277	-0.0009561174196033043
NIC	__all__	4.202020202020202	-0.0016697878078216258	-0.002515369963457628	-0.0009754044855276367
NIC	__all__	4.282828282828283	-0.0017083810642769676	-0.002581009958086345	-0.0009952168078907265
NIC	__all__	4.363636363636364	-0.0017473475493981414	-0.002646734239586703	-0.0010145070093910108
NIC	__all__	4.444444444444445	-0.001785667762045766	-0.002711474407948368	-0.0010331491741364766
NIC	__all__	4.525252525252526	-0.0018249660566471608	-0.002777442172150099	-0.0010516056053986131
NIC	__all__	4.606060606060606	-0.001863947376298302	-0.002843035999080875	-0.0010707588017666967
NIC	__all__	4.686868686868687	-0.0019023715164824824	-0.002908402101912051	-0.0010890071640016748
NIC	__all__	4.767676767676768	-0.0019405568539480943	-0.0029738656508291354	-0.0011074436991329012
NIC	__all__	4.848484848484849	-0.0019790985102416713	-0.003040404431396395	-0.0011257323649310888
NIC	rcp26	0.8080808080808082	-0.0001432906509021027	-0.0009691980992907967	0.0006700616917745603
NIC	rcp26	0.888888888888889	-0.00016389863408665373	-0.0009457527033920426	0.0006034206497954995
NIC	rcp26	0.9696969696969697	-0.00018414441494691756	-0.0009229814234436776	0.0005368323988395749
NIC	rcp26	1.0505050505050506	-0.00020342742190294886	-0.0008995275496435713	0.0004678172236147646
NIC	rcp26	1.1313131313131315	-0.0002290959548518739	-0.0008771428322576258	0.00039695190053381043
NIC	rcp26	1.2121212121212122	-0.0002529760032080701	-0.0008526574373425224	0.00032233129155435697
NIC	rcp26	1.292929292929293	-0.0002754017997710224	-0.0008263594549026034	0.00024679956756190055
NIC	rcp26	1.373737373737374	-0.00029731398491410026	-0.0008026761178451246	0.00017506959490903447
NIC	rcp26	1.4545454545454546	-0.0003184665315269998	-0.0007821543696020979	0.00011080015184759333
NIC	rcp26	1.5353535353535355	-0.00033969710910624186	-0.0007685143713448237	7.116705101876666e-05
NIC	rcp26	1.6161616161616164	-0.000373008552089256	-0.0007590073090310038	2.3627208119847293e-05
NIC	rcp26	1.696969696969697	-0.00040911354263014813	-0.0007547106990308717	-3.653944720473495e-05
NIC	rcp26	1.777777777777778	-0.0004378458493292167	-0.0007642802436963775	-7.229600598300597e-05
NIC	rcp26	1.8585858585858588	-0.0004625007513778567	-0.0007867785647001134	-0.00012188103468586275
NIC	rcp26	1.9393939393939394	-0.0004819814922047817	-0.0008183571515600172	-0.00014865764509559918
NIC	rcp26	2.0202020202020203	-0.0005026494574194848	-0.0008565793611935247	-0.00015688593983651336
NIC	rcp26	2.101010101010101	-0.0005225010497284534	-0.0008993924354416686	-0.00016514522420428635
NIC	rcp26	2.181818181818182	-0.0005403174717875363	-0.0009458714719092438	-0.00016495577291287557
NIC	rcp26	2.262626262626263	-0.000560835355937295	-0.0009970520659009377	-0.00016782734596551958
NIC	rcp26	2.3434343434343434	-0.0005805629420902272	-0.0010537099174431814	-0.00014698823415361037
NIC	rcp26	2.4242424242424243	-0.0005988324667707363	-0.001111485289465241	-0.00012292693317171306
NIC	rcp26	2.505050505050505	-0.00061731441936108	-0.0011715700948523224	-0.00010195664461573289
NIC	rcp26	2.585858585858586	-0.0006355220948050144	-0.0012315338201998526	-9.19052971589942e-05
NIC	rcp26	2.666666666666667	-0.0006564871331956003	-0.0012911818310767092	-7.176375020803789e-05
NIC	rcp26	2.747474747474748	-0.0006794950053874886	-0.0013511990365147452	-4.326715818995641e-05
NIC	rcp26	2.8282828282828287	-0.000703227985812076	-0.0014104288270789219	-2.3349510991130468e-05
NIC	rcp26	2.909090909090909	-0.0007275009306093626	-0.001469511029387577	-1.9396579548706174e-05
NIC	rcp26	2.98989898989899	-0.0007548681517762334	-0.0015282521257113711	-8.05883530326246e-06
NIC	rcp26	3.070707070707071	-0.0007819297411433524	-0.001588502879937626	8.01579017921255e-06
NIC	rcp26	3.151515151515152	-0.0008088787938095623	-0.0016512170115404825	2.735074371280199e-05
NIC	rcp26	3.2323232323232327	-0.0008363284242005246	-0.0017140092225321876	5.417419404143238e-05
NIC	rcp26	3.3131313131313136	-0.0008624743738848687	-0.0017786285237842265	8.06531808145313e-05
NIC	rcp26	3.393939393939394	-0.0008887340567910803	-0.0018450302018622408	0.00010362365285892544
NIC	rcp26	3.474747474747475	-0.0009145282466534002	-0.0019116221163024934	0.00012198770887618033
NIC	rcp26	3.555555555555556	-0.0009401505626230992	-0.0019766563557826874	0.00014060710888362648
NIC	rcp26	3.6363636363636367	-0.0009647757688340233	-0.0020444159526632364	0.00016023088789924371
NIC	rcp26	3.7171717171717176	-0.000989004593989539	-0.0021107636789887267	0.00018110531635471432
NIC	rcp26	3.7979797979797985	-0.001011589100782176	-0.002177491745999796	0.0002047500541476543
NIC	rcp26	3.878787878787879	-0.001034931194198774	-0.0022429919952628684	0.0002310859658162216
NIC	rcp26	3.95959595959596	-0.0010566581533815332	-0.0023116351792082995	0.00025868151059014295
NIC	rcp26	4.040404040404041	-0.001079630130242163	-0.002379904703166144	0.0002868852185547488
NIC	rcp26	4.121212121212122	-0.0011027735086035213	-0.002446408090007574	0.00031585600248820993
NIC	rcp26	4.202020202020202	-0.0011263850188936476	-0.0025150158905768	0.00034548704046777947
NIC	rcp26	4.282828282828283	-0.0011496379391071898	-0.002583010967104456	0.00037481969546155133
NIC	rcp26	4.363636363636364	-0.0011722210902832498	-0.0026515992530249033	0.0004030155669224042
NIC	rcp26	4.444444444444445	-0.0011952548913755055	-0.0027198119131002195	0.0004321960559972459
NIC	rcp26	4.525252525252526	-0.0012180497130049807	-0.002790412708780706	0.00046242716404399373
NIC	rcp26	4.606060606060606	-0.0012409977378205395	-0.002859657313365875	0.0004902950966885596
NIC	rcp26	4.686868686868687	-0.0012634077062814526	-0.0029289351897910246	0.0005192111011853718
NIC	rcp26	4.767676767676768	-0.0012860295316032351	-0.00299941550627251	0.0005478029769130186
NIC	rcp26	4.848484848484849	-0.0013080953591082668	-0.003069008231758498	0.0005761024773837543
NIC	rcp60	0.8080808080808082	6.826814754654995e-05	-0.00044461299342385033	0.0008258771232062954
NIC	rcp60	0.888888888888889	2.9237534058824336e-05	-0.00046390947280102715	0.0007447190277053485
NIC	rcp60	0.9696969696969697	-4.831603998808889e-06	-0.00048545939251725897	0.0006640090354148139
NIC	rcp60	1.0505050505050506	-5.1744548737119814e-05	-0.0005130818145426909	0.000584176926569859
NIC	rcp60	1.1313131313131315	-0.00010619534636727108	-0.000543574533075909	0.000505453322278317
NIC	rcp60	1.2121212121212122	-0.00015359445726496668	-0.0005772106931750099	0.00042535087952092464
NIC	rcp60	1.292929292929293	-0.00019655172086611606	-0.0006142039486744529	0.0003468535361841491
NIC	rcp60	1.373737373737374	-0.00023641241179251022	-0.0006537645901240958	0.00027432498041885363
NIC	rcp60	1.4545454545454546	-0.0002753282167240799	-0.0006940652760422039	0.00020564642918898915
NIC	rcp60	1.5353535353535355	-0.00031413375991968086	-0.0007354290715874271	0.00013427880047256214
NIC	rcp60	1.6161616161616164	-0.0003573875834325064	-0.0007762169698801881	5.9086498507204324e-05
NIC	rcp60	1.696969696969697	-0.0004071028325993791	-0.0008180678528886717	-1.1976729202030747e-06
NIC	rcp60	1.777777777777778	-0.000457037613017139	-0.0008597672059370709	-7.697717362915648e-05
NIC	rcp60	1.8585858585858588	-0.0005064889444877731	-0.0009035895327729673	-0.00012278849615435922
NIC	rcp60	1.9393939393939394	-0.0005572390555701572	-0.0009484798675307155	-0.00015103455554427462
NIC	rcp60	2.0202020202020203	-0.0006089055509030138	-0.0009971089131667929	-0.00019787842746966903
NIC	rcp60	2.101010101010101	-0.00066065999149024	-0.0010500568317695677	-0.0002559809828428844
NIC	rcp60	2.181818181818182	-0.0007130123583076521	-0.0011067857042934193	-0.00031119329691699254
NIC	rcp60	2.262626262626263	-0.0007632753048720127	-0.001167866135669623	-0.00036249889422675433
NIC	rcp60	2.3434343434343434	-0.0008136548043342793	-0.0012329375228019928	-0.00040685229432233617
NIC	rcp60	2.4242424242424243	-0.0008632470432626922	-0.0012996376928402667	-0.00044976286110239537
NIC	rcp60	2.505050505050505	-0.0009121151238121851	-0.0013697312432277016	-0.0004912363304076107
NIC	rcp60	2.585858585858586	-0.00096159797540812	-0.001440533311801331	-0.0005274843110707744
NIC	rcp60	2.666666666666667	-0.0010117643636368759	-0.0015129149840357912	-0.0005611005170408931
NIC	rcp60	2.747474747474748	-0.0010645096699955369	-0.0015855372479977663	-0.000591589808295495
NIC	rcp60	2.8282828282828287	-0.0011156631364915106	-0.0016591942665238502	-0.0006195437528568571
NIC	rcp60	2.909090909090909	-0.0011669287585162457	-0.0017358819647051488	-0.0006469868794829197
NIC	rcp60	2.98989898989899	-0.0012185756223021555	-0.0018122923766804167	-0.0006703297855805213
NIC	rcp60	3.070707070707071	-0.0012702066080304449	-0.0018894410829757482	-0.0006950071585848668
NIC	rcp60	3.151515151515152	-0.0013214067229682914	-0.0019682734850405992	-0.0007190545858529337
NIC	rcp60	3.2323232323232327	-0.001372484393252718	-0.002047900520041948	-0.0007442244765486444
NIC	rcp60	3.3131313131313136	-0.001423786526422712	-0.002128299330302189	-0.0007683263968856091
NIC	rcp60	3.393939393939394	-0.00147441821424017	-0.0022094789389234264	-0.0007924304808374583
NIC	rcp60	3.474747474747475	-0.0015248980047118492	-0.0022907994531237764	-0.0008159522230850931
NIC	rcp60	3.555555555555556	-0.0015750426033705974	-0.0023734953964236485	-0.0008401050529982542
NIC	rcp60	3.6363636363636367	-0.0016253478141645822	-0.0024552888249800755	-0.0008637500281364262
NIC	rcp60	3.7171717171717176	-0.0016755792553544051	-0.0025371441965705457	-0.0008876676414799092
NIC	rcp60	3.7979797979797985	-0.0017259711539141108	-0.0026200868154758897	-0.0009106501229192779
NIC	rcp60	3.878787878787879	-0.0017766048614420214	-0.0027037005488551574	-0.0009342593472120219
NIC	rcp60	3.95959595959596	-0.0018267352400291232	-0.002786459262213814	-0.0009573646968674685
NIC	rcp60	4.040404040404041	-0.0018768599115604068	-0.0028696915361071398	-0.000980777505220198
NIC	rcp60	4.121212121212122	-0.0019275249574475608	-0.002952314384649636	-0.001004138768812262
NIC	rcp60	4.202020202020202	-0.00197697524027935	-0.0030359801008386944	-0.0010269601692296827
NIC	rcp60	4.282828282828283	-0.002027034502794251	-0.0031188836122430785	-0.0010493849466635767
NIC	rcp60	4.363636363636364	-0.0020773868950562926	-0.0032020155943956554	-0.001071550029165357
NIC	rcp60	4.444444444444445	-0.0021279250469125725	-0.0032847326674716156	-0.0010940952967251143
NIC	rcp60	4.525252525252526	-0.002178112247873453	-0.0033688725530347237	-0.0011160882516102028
NIC	rcp60	4.606060606060606	-0.0022281661885882867	-0.0034541552007573907	-0.0011376794216886293
NIC	rcp60	4.686868686868687	-0.0022780032106295874	-0.003538115574639092	-0.001160020178279726
NIC	rcp60	4.767676767676768	-0.0023267693609583624	-0.003622495213500642	-0.0011819035050911757
NIC	rcp60	4.848484848484849	-0.0023774139889127413	-0.003707378578808046	-0.0012042606623372538
NIC	rcp85	0.8080808080808082	-4.093263968183642e-05	-0.0005948798550570591	0.0005068911223735312
NIC	rcp85	0.888888888888889	-8.83496656980622e-05	-0.0006268952122031076	0.0004516204853362363
NIC	rcp85	0.9696969696969697	-0.00013115572599799072	-0.000660486029023548	0.00039502912994936933
NIC	rcp85	1.0505050505050506	-0.00017469780398785047	-0.0006941903895734754	0.000338076067886879
NIC	rcp85	1.1313131313131315	-0.00021741133032675595	-0.0007311777669355535	0.00028011648971433604
NIC	rcp85	1.2121212121212122	-0.00026083099513749897	-0.0007685385139726275	0.00022087572141177623
NIC	rcp85	1.292929292929293	-0.0003073793638951708	-0.0008080604780469207	0.00015916834732504004
NIC	rcp85	1.373737373737374	-0.0003556542299532851	-0.0008478167857283329	9.772611877677519e-05
NIC	rcp85	1.4545454545454546	-0.000403489424552865	-0.0008884986454437147	4.0063098444653714e-05
NIC	rcp85	1.5353535353535355	-0.00045010880029766696	-0.0009298856314623069	-1.4786079771195045e-05
NIC	rcp85	1.6161616161616164	-0.0004946699727476652	-0.0009717699114315092	-6.530383148765466e-05
NIC	rcp85	1.696969696969697	-0.0005387426186574196	-0.0010147932784664536	-0.00010861993678409241
NIC	rcp85	1.777777777777778	-0.0005819452682068746	-0.0010575989951846678	-0.0001469639154600812
NIC	rcp85	1.8585858585858588	-0.0006256356341139376	-0.0011016619569962332	-0.00018794118683973044
NIC	rcp85	1.9393939393939394	-0.0006694798475895488	-0.0011466695421612882	-0.00023484039561350576
NIC	rcp85	2.0202020202020203	-0.0007141381065363819	-0.0011929722819174913	-0.0002831951111545522
NIC	rcp85	2.101010101010101	-0.0007593431644883652	-0.0012404144677131035	-0.0003295932903844694
NIC	rcp85	2.181818181818182	-0.0008046747712172559	-0.0012877722246033615	-0.0003737962227016571
NIC	rcp85	2.262626262626263	-0.0008500810106482522	-0.0013353534168024344	-0.00042051947167553875
NIC	rcp85	2.3434343434343434	-0.0008950648855675624	-0.0013846875167686677	-0.0004693668352864118
NIC	rcp85	2.4242424242424243	-0.0009409925797807135	-0.001434513072735664	-0.0005167297010501235
NIC	rcp85	2.505050505050505	-0.0009868924977540108	-0.001484655335063762	-0.000562333485435246
NIC	rcp85	2.585858585858586	-0.0010334786587291658	-0.0015351010950153934	-0.0006045688093081582
NIC	rcp85	2.666666666666667	-0.0010813242575845147	-0.0015862151317081402	-0.0006453151817686917
NIC	rcp85	2.747474747474748	-0.0011301931975044412	-0.0016394573048074438	-0.0006849426843875413
NIC	rcp85	2.8282828282828287	-0.0011786003361502586	-0.0016928038557021006	-0.0007240568473446065
NIC	rcp85	2.909090909090909	-0.0012275851883054942	-0.0017485587177540128	-0.0007620531186507542
NIC	rcp85	2.98989898989899	-0.0012756149607829018	-0.001804357368982518	-0.0008006487117973685
NIC	rcp85	3.070707070707071	-0.0013241508215243573	-0.0018606138785744913	-0.0008387616835827873
NIC	rcp85	3.151515151515152	-0.0013713887139798246	-0.0019186235646983386	-0.0008774892932698415
NIC	rcp85	3.2323232323232327	-0.0014189834969941416	-0.0019767441627786594	-0.0009150123916732956
NIC	rcp85	3.3131313131313136	-0.0014660857637137995	-0.002036398310908707	-0.000951765448154538
NIC	rcp85	3.393939393939394	-0.0015128565077359222	-0.0020946932129162267	-0.00098748352643223
NIC	rcp85	3.474747474747475	-0.0015589362638933776	-0.0021545088939906747	-0.001022447858217146
NIC	rcp85	3.555555555555556	-0.0016052840266417034	-0.0022150329962165294	-0.0010574892237665866
NIC	rcp85	3.6363636363636367	-0.0016504654864419547	-0.002274877627689548	-0.0010919474925147634
NIC	rcp85	3.7171717171717176	-0.001696755705597903	-0.0023360316831866237	-0.0011253609596137202
NIC	rcp85	3.7979797979797985	-0.0017422262534622975	-0.0023976106524654698	-0.0011588071199280158
NIC	rcp85	3.878787878787879	-0.0017890375568405139	-0.0024600880621183045	-0.001191285789729488
NIC	rcp85	3.95959595959596	-0.0018349334259150705	-0.0025227040315952457	-0.0012236819643637242
NIC	rcp85	4.040404040404041	-0.001880129443040105	-0.0025849957356517835	-0.001255166668347483
NIC	rcp85	4.121212121212122	-0.0019251588962299379	-0.0026479332151445618	-0.001287274872665642
NIC	rcp85	4.202020202020202	-0.001970344574135726	-0.0027117216646172044	-0.0013182173572828932
NIC	rcp85	4.282828282828283	-0.0020158673554894965	-0.0027751142056960444	-0.001349331572241305
NIC	rcp85	4.363636363636364	-0.002060739928733027	-0.0028389856876828968	-0.0013791864362262566
NIC	rcp85	4.444444444444445	-0.0021053251879026335	-0.002902021496763905	-0.0014097688683822733
NIC	rcp85	4.525252525252526	-0.0021500216270435085	-0.0029658212441269678	-0.001439578127155692
NIC	rcp85	4.606060606060606	-0.002195754596763458	-0.003031141392609573	-0.0014686363374261696
NIC	rcp85	4.686868686868687	-0.0022402951050333776	-0.0030956334372719196	-0.0014979472197140663
NIC	rcp85	4.767676767676768	-0.0022845385368507136	-0.0031610257836111725	-0.0015274136801456733
NIC	rcp85	4.848484848484849	-0.002328731623624767	-0.003226780131002352	-0.0015558319875073154
PHL	__all__	0.8080808080808082	-0.000981447607487623	-0.002198532067104887	0.00026730818015303383
PHL	__all__	0.888888888888889	-0.0012845945324771503	-0.0024655137370900152	-4.519320880906631e-05
PHL	__all__	0.9696969696969697	-0.0015908913630541303	-0.002741774976098494	-0.00041770782206439417
PHL	__all__	1.0505050505050506	-0.001895392621492228	-0.0030331231803886615	-0.0007971024726827203
PHL	__all__	1.1313131313131315	-0.0021999493411287846	-0.003335906791454956	-0.0011390722739265235
PHL	__all__	1.2121212121212122	-0.0025081552360891653	-0.003654569384095782	-0.001455397490379963
PHL	__all__	1.292929292929293	-0.002818592571043682	-0.0039817836539130045	-0.001755673264598277
PHL	__all__	1.373737373737374	-0.003131958750937937	-0.004323683242093809	-0.0020521311021926432
PHL	__all__	1.4545454545454546	-0.0034493186161716543	-0.004668963424729867	-0.0023457143282420616
PHL	__all__	1.5353535353535355	-0.003764375849522609	-0.005022743644731598	-0.0026316469303384483
PHL	__all__	1.6161616161616164	-0.0040803955562662975	-0.005384840560495668	-0.0029096615861323324
PHL	__all__	1.696969696969697	-0.004395881968611358	-0.00575455763111392	-0.003178862400648023
PHL	__all__	1.777777777777778	-0.004713641917813801	-0.0061326659284369365	-0.0034387645751791326
PHL	__all__	1.8585858585858588	-0.005032049148080885	-0.006513802389965577	-0.0036932684847638137
PHL	__all__	1.9393939393939394	-0.005349750147157386	-0.0068996610486181005	-0.003941719554510231
PHL	__all__	2.0202020202020203	-0.005663824909009904	-0.007286269892327608	-0.004186696376203862
PHL	__all__	2.101010101010101	-0.005978768158798924	-0.0076781366611204365	-0.00442731872791184
PHL	__all__	2.181818181818182	-0.006290240426629024	-0.0080661827144462	-0.004665324069108166
PHL	__all__	2.262626262626263	-0.006601603224469097	-0.008459162527883961	-0.004898373153412553
PHL	__all__	2.3434343434343434	-0.00691059785112474	-0.00885172717265923	-0.005129128033626501
PHL	__all__	2.4242424242424243	-0.007220419419000295	-0.009247739136737206	-0.005360564281894276
PHL	__all__	2.505050505050505	-0.007529799572482476	-0.009647923627248338	-0.005589380455112107
PHL	__all__	2.585858585858586	-0.007837871950123795	-0.010046838670924103	-0.005815922959879474
PHL	__all__	2.666666666666667	-0.008146196619057803	-0.010446520979548606	-0.006041411624977046
PHL	__all__	2.747474747474748	-0.00845036301752465	-0.010848616470756453	-0.006262846303333983
PHL	__all__	2.8282828282828287	-0.008758013518628361	-0.011255204856691898	-0.006487041420148375
PHL	__all__	2.909090909090909	-0.00906443356730002	-0.011659800154270454	-0.006707675209222788
PHL	__all__	2.98989898989899	-0.00937137633287343	-0.012064887811888459	-0.006928002199906702
PHL	__all__	3.070707070707071	-0.009674646546566124	-0.012473640394257197	-0.007150222023379801
PHL	__all__	3.151515151515152	-0.009981421824214184	-0.012881930253634004	-0.007367722198558108
PHL	__all__	3.2323232323232327	-0.010287908631451766	-0.013291379231655812	-0.00758660360860936
PHL	__all__	3.3131313131313136	-0.010590112585581256	-0.013701274955233702	-0.0078047646468244235
PHL	__all__	3.393939393939394	-0.01089623493058491	-0.014110738481511188	-0.008022061440965369
PHL	__all__	3.474747474747475	-0.011201401421917657	-0.014523144309344257	-0.008237884208619903
PHL	__all__	3.555555555555556	-0.011504530181680413	-0.014936453173506888	-0.008453711061465133
PHL	__all__	3.6363636363636367	-0.01181023080148223	-0.015344894715269812	-0.008669940148503483
PHL	__all__	3.7171717171717176	-0.012113228152437604	-0.01575238367509035	-0.008884608170227919
PHL	__all__	3.7979797979797985	-0.01241732927509661	-0.016168895741540474	-0.009099478494284535
PHL	__all__	3.878787878787879	-0.012721268315942601	-0.01657947805811687	-0.009313095194266853
PHL	__all__	3.95959595959596	-0.0130224497921127	-0.0169913944184233	-0.009528915679782842
PHL	__all__	4.040404040404041	-0.013324673038175597	-0.0174041928892417	-0.009741706904033476
PHL	__all__	4.121212121212122	-0.013628217636294475	-0.017816937836564024	-0.009954723147386177
PHL	__all__	4.202020202020202	-0.013929581667842748	-0.01822889589293442	-0.01016485539289792
PHL	__all__	4.282828282828283	-0.014232947974768099	-0.018643716517257863	-0.010379426128205034
PHL	__all__	4.363636363636364	-0.014536635633388233	-0.019055771974762718	-0.010592318901124192
PHL	__all__	4.444444444444445	-0.014840587777749307	-0.019467855994256957	-0.010803578389519546
PHL	__all__	4.525252525252526	-0.015144053481127009	-0.0198847171809651	-0.011016410646010675
PHL	__all__	4.606060606060606	-0.015449515398973386	-0.020298509846735948	-0.011228223836633074
PHL	__all__	4.686868686868687	-0.015753561296865913	-0.0207081764184739	-0.011439762671363053
PHL	__all__	4.767676767676768	-0.01605551655321809	-0.021120619086273894	-0.011653953615485817
PHL	__all__	4.848484848484849	-0.016360174639758	-0.021534048666712585	-0.011868599913706972
PHL	rcp26	0.8080808080808082	-0.0014486998651819449	-0.003836064887217729	0.0006518000657622645
PHL	rcp26	0.888888888888889	-0.0017493362592530723	-0.004050910176388844	0.0001460936859105907
PHL	rcp26	0.9696969696969697	-0.002058239380927936	-0.0042775099928280234	-0.0002904777177163118
PHL	rcp26	1.0505050505050506	-0.0023766567357520535	-0.004507930650090529	-0.0007175178702613688
PHL	rcp26	1.1313131313131315	-0.0027150343998865478	-0.004751255195557571	-0.0011202845567192168
PHL	rcp26	1.2121212121212122	-0.003060094444089893	-0.005001508627409806	-0.0015048038749292069
PHL	rcp26	1.292929292929293	-0.0034025038625134854	-0.0052719948064699484	-0.0018688189443252091
PHL	rcp26	1.373737373737374	-0.0037475081206383423	-0.005567627738163337	-0.0022399397747974404
PHL	rcp26	1.4545454545454546	-0.004089844217756481	-0.005894712435518127	-0.002582336801744373
PHL	rcp26	1.5353535353535355	-0.004434446492750682	-0.006245948325880619	-0.0028970798868639064
PHL	rcp26	1.6161616161616164	-0.004773202318430012	-0.006625591641634338	-0.0031819931763897792
PHL	rcp26	1.696969696969697	-0.005110929131900705	-0.007032802908766484	-0.0034525379107517335
PHL	rcp26	1.777777777777778	-0.00544466513977045	-0.007457205763665853	-0.0037067851977472623
PHL	rcp26	1.8585858585858588	-0.00577157811737641	-0.007897540077941901	-0.003944816736392825
PHL	rcp26	1.9393939393939394	-0.006094604762341899	-0.008345632756694532	-0.004173085540568422
PHL	rcp26	2.0202020202020203	-0.0064187125612395445	-0.008803906133065822	-0.0043938202640647255
PHL	rcp26	2.101010101010101	-0.006739056958351811	-0.009264761015481857	-0.004607715503778719
PHL	rcp26	2.181818181818182	-0.007056066336234235	-0.009734457708414766	-0.004808978303369253
PHL	rcp26	2.262626262626263	-0.007375258847070033	-0.01020474264008051	-0.0050037708605835925
PHL	rcp26	2.3434343434343434	-0.007694739081114052	-0.010684940420984643	-0.005191895018579512
PHL	rcp26	2.4242424242424243	-0.00801390025668021	-0.011168124910842068	-0.005369304679022229
PHL	rcp26	2.505050505050505	-0.008332311444050059	-0.011655261176632703	-0.0055501355912235435
PHL	rcp26	2.585858585858586	-0.00864753568688846	-0.012153697117166278	-0.0057207554223309
PHL	rcp26	2.666666666666667	-0.008962078128742133	-0.012644399393109261	-0.005888843396336088
PHL	rcp26	2.747474747474748	-0.009278396385956147	-0.013150714229355886	-0.006053505640710774
PHL	rcp26	2.8282828282828287	-0.009593026688201639	-0.013651239014041642	-0.0062141509226999085
PHL	rcp26	2.909090909090909	-0.009904246287787776	-0.014151455143749242	-0.0063756724981363306
PHL	rcp26	2.98989898989899	-0.010221695648375047	-0.014654954561387788	-0.006534751628683576
PHL	rcp26	3.070707070707071	-0.010534127281856839	-0.015161972050376985	-0.006699418505978729
PHL	rcp26	3.151515151515152	-0.010851065145213444	-0.015673435931164683	-0.00686518845747221
PHL	rcp26	3.2323232323232327	-0.011168445972675908	-0.016185972497479193	-0.007033896425117267
PHL	rcp26	3.3131313131313136	-0.011478724077935432	-0.016700443943877704	-0.007203443071690743
PHL	rcp26	3.393939393939394	-0.01179678492420952	-0.01721400446105796	-0.00736589958824927
PHL	rcp26	3.474747474747475	-0.012108134511733296	-0.017721163562390552	-0.0075322302512748785
PHL	rcp26	3.555555555555556	-0.012426092952810778	-0.018234663077748816	-0.007694360708598278
PHL	rcp26	3.6363636363636367	-0.012740112931680833	-0.018755282660336943	-0.007858619027044366
PHL	rcp26	3.7171717171717176	-0.013050894720260551	-0.019273077875083502	-0.008022997211110341
PHL	rcp26	3.7979797979797985	-0.01336723542768252	-0.019785140946739114	-0.008186150488856677
PHL	rcp26	3.878787878787879	-0.013685848941038505	-0.0203036716615023	-0.008345766503192046
PHL	rcp26	3.95959595959596	-0.013999338902077092	-0.020816813876679573	-0.008503460987633526
PHL	rcp26	4.040404040404041	-0.01431187987341857	-0.021335670896137502	-0.008663476898333562
PHL	rcp26	4.121212121212122	-0.01462774986858699	-0.021853011448611615	-0.008823953446828818
PHL	rcp26	4.202020202020202	-0.014943641554506785	-0.022363852530344168	-0.008980680577488659
PHL	rcp26	4.282828282828283	-0.015257692615308233	-0.022882744149254213	-0.009140914599605652
PHL	rcp26	4.363636363636364	-0.01557263118848657	-0.023399593285049952	-0.009303803352026392
PHL	rcp26	4.444444444444445	-0.015890453720054386	-0.023916285945339753	-0.009461588816294709
PHL	rcp26	4.525252525252526	-0.01620826665955063	-0.02444036821182496	-0.009619047361754783
PHL	rcp26	4.606060606060606	-0.016526664376014567	-0.024959479836515967	-0.009779895262906544
PHL	rcp26	4.686868686868687	-0.016842971785501655	-0.025478801092224748	-0.009937677114778054
PHL	rcp26	4.767676767676768	-0.017160102637539705	-0.026003144570248948	-0.010095515373099957
PHL	rcp26	4.848484848484849	-0.01747663717477673	-0.026524882792577104	-0.010259368139383412
PHL	rcp60	0.8080808080808082	-0.0007462617668090099	-0.002888325981436593	0.00041806008689661365
PHL	rcp60	0.888888888888889	-0.0010760178338598	-0.0031115037633539827	7.827235920493508e-05
PHL	rcp60	0.9696969696969697	-0.0014026499666204752	-0.003345252955639506	-0.00022237438830101226
PHL	rcp60	1.0505050505050506	-0.0017170998693878678	-0.0035863850362573063	-0.0004889688104998197
PHL	rcp60	1.1313131313131315	-0.0020316131308792604	-0.003832964612248003	-0.00076201009513592
PHL	rcp60	1.2121212121212122	-0.002349631071926495	-0.0040878596998767626	-0.0010449156464301913
PHL	rcp60	1.292929292929293	-0.002663627700048146	-0.0043502056026648115	-0.001330979322126886
PHL	rcp60	1.373737373737374	-0.0029661227233621513	-0.004627058931811751	-0.0016201104931069339
PHL	rcp60	1.4545454545454546	-0.003264063850407474	-0.0049170050046541585	-0.0019166153046773038
PHL	rcp60	1.5353535353535355	-0.003561905229225613	-0.005223144213884034	-0.0022083365461544177
PHL	rcp60	1.6161616161616164	-0.0038549948884887605	-0.005541964318560746	-0.0024934949379236803
PHL	rcp60	1.696969696969697	-0.004152016440371062	-0.0058657207592369915	-0.002768435982603437
PHL	rcp60	1.777777777777778	-0.004446255759096189	-0.006198156047328597	-0.0030333485308488128
PHL	rcp60	1.8585858585858588	-0.004741773073739395	-0.0065409054107144135	-0.00328574048148053
PHL	rcp60	1.9393939393939394	-0.005039110690917198	-0.006890097190333443	-0.0035275439764465553
PHL	rcp60	2.0202020202020203	-0.005335365604324816	-0.007248686797067088	-0.003759281801943863
PHL	rcp60	2.101010101010101	-0.005634038294005538	-0.007613392534776608	-0.003985307173313811
PHL	rcp60	2.181818181818182	-0.005931999218014864	-0.007980424199491194	-0.004202629865071892
PHL	rcp60	2.262626262626263	-0.00622740405884748	-0.008354342741549274	-0.004413491261883125
PHL	rcp60	2.3434343434343434	-0.006522820786374445	-0.00873269866212387	-0.004620553679604028
PHL	rcp60	2.4242424242424243	-0.006817319141751626	-0.009115753755174497	-0.0048222866112032645
PHL	rcp60	2.505050505050505	-0.007112140611657157	-0.009500389282014703	-0.0050198049891014345
PHL	rcp60	2.585858585858586	-0.007406223964800902	-0.009887563156792544	-0.005212477772031102
PHL	rcp60	2.666666666666667	-0.007700580028860701	-0.01027093502543021	-0.005404722676523447
PHL	rcp60	2.747474747474748	-0.007994250769301312	-0.010659196106682612	-0.00559437488763245
PHL	rcp60	2.8282828282828287	-0.008288612061917954	-0.011051299652775157	-0.005779966834609699
PHL	rcp60	2.909090909090909	-0.008580126748340182	-0.011441296385844124	-0.005963073406562223
PHL	rcp60	2.98989898989899	-0.008868316960760531	-0.011838989284099212	-0.006149614871824902
PHL	rcp60	3.070707070707071	-0.009161965600590622	-0.012237809205257468	-0.00633161291442004
PHL	rcp60	3.151515151515152	-0.009449827479849406	-0.012639442470568455	-0.006514948168964479
PHL	rcp60	3.2323232323232327	-0.009738351619325705	-0.013036037841310091	-0.0067010350337342655
PHL	rcp60	3.3131313131313136	-0.010026982098847961	-0.013438253338887108	-0.006884553862759456
PHL	rcp60	3.393939393939394	-0.010317391926464942	-0.01383991669870593	-0.007067413983482618
PHL	rcp60	3.474747474747475	-0.010606655589934072	-0.014247908789273275	-0.007249706728944974
PHL	rcp60	3.555555555555556	-0.010893949697266155	-0.014654645760284666	-0.007430489927166592
PHL	rcp60	3.6363636363636367	-0.011182961061067833	-0.015057287926366326	-0.007609899474049959
PHL	rcp60	3.7171717171717176	-0.01147373917385899	-0.015462754339834043	-0.007791410624011766
PHL	rcp60	3.7979797979797985	-0.011763252400589336	-0.015869232604836157	-0.007971972240063872
PHL	rcp60	3.878787878787879	-0.012052064328252909	-0.0162785212629721	-0.008153842273612141
PHL	rcp60	3.95959595959596	-0.012338704469640912	-0.016690036308898367	-0.00833431923739202
PHL	rcp60	4.040404040404041	-0.01262847245849362	-0.017100796261123288	-0.008509916613611886
PHL	rcp60	4.121212121212122	-0.012910048240837482	-0.0175102453040393	-0.008691140779539077
PHL	rcp60	4.202020202020202	-0.013196135531925626	-0.017918161444352015	-0.00887154319301405
PHL	rcp60	4.282828282828283	-0.013482984417570044	-0.018334193330249538	-0.009050192473255277
PHL	rcp60	4.363636363636364	-0.013770093017549112	-0.01874245013968901	-0.009228240797242522
PHL	rcp60	4.444444444444445	-0.014058126585549547	-0.019156399552736358	-0.009404060661103913
PHL	rcp60	4.525252525252526	-0.014345024795897918	-0.019570564853722494	-0.009584575639347469
PHL	rcp60	4.606060606060606	-0.014630660801482981	-0.019984241603391805	-0.00976237012929756
PHL	rcp60	4.686868686868687	-0.014916322036024467	-0.020397852452309524	-0.00993786342205381
PHL	rcp60	4.767676767676768	-0.01520343518003403	-0.020808771727918177	-0.010114178677744973
PHL	rcp60	4.848484848484849	-0.015490155023367638	-0.02121899150489955	-0.010292219449054112
PHL	rcp85	0.8080808080808082	-0.0003661765767677019	-0.0019024658078313028	0.0012204646493643393
PHL	rcp85	0.888888888888889	-0.0006448439705928113	-0.002162871782247328	0.0008551121698127365
PHL	rcp85	0.9696969696969697	-0.0009344623864854151	-0.0024357277600257758	0.0005006285851661187
PHL	rcp85	1.0505050505050506	-0.0012296093665525479	-0.0027215692203191714	0.00018016684653187826
PHL	rcp85	1.1313131313131315	-0.0015271984558332006	-0.003016950237337601	-0.00013762387886165478
PHL	rcp85	1.2121212121212122	-0.0018352848660516678	-0.003322170442528513	-0.0004803169981987409
PHL	rcp85	1.292929292929293	-0.002149005762761953	-0.0036384161903759977	-0.0008109957580207043
PHL	rcp85	1.373737373737374	-0.0024633417566891367	-0.003954835632313882	-0.0011149805604725562
PHL	rcp85	1.4545454545454546	-0.002774937133290691	-0.004277835747902776	-0.001410434616067465
PHL	rcp85	1.5353535353535355	-0.00308700892463823	-0.004606329516568082	-0.0017013474172270012
PHL	rcp85	1.6161616161616164	-0.003402331012162741	-0.004940731812715196	-0.001991519803669971
PHL	rcp85	1.696969696969697	-0.0037139092005515776	-0.0052757078492137515	-0.002276482253138951
PHL	rcp85	1.777777777777778	-0.004025591961212634	-0.005623632814111774	-0.0025675508150742785
PHL	rcp85	1.8585858585858588	-0.0043353234254646066	-0.0059760023420757005	-0.0028538284941152557
PHL	rcp85	1.9393939393939394	-0.004647440121468429	-0.006333625617063864	-0.003133898554012956
PHL	rcp85	2.0202020202020203	-0.004957515340134182	-0.006694746396034659	-0.0034103195637079195
PHL	rcp85	2.101010101010101	-0.005269538619151033	-0.007057643156307714	-0.0036804685905399127
PHL	rcp85	2.181818181818182	-0.005582417401269155	-0.007427782988856542	-0.003944536502982159
PHL	rcp85	2.262626262626263	-0.005892679996895363	-0.007799708748433356	-0.004203202959244321
PHL	rcp85	2.3434343434343434	-0.006205670109318348	-0.008175237215673176	-0.004458905437108155
PHL	rcp85	2.4242424242424243	-0.006517650775007324	-0.008553761038134369	-0.004707499859733875
PHL	rcp85	2.505050505050505	-0.006829727986828902	-0.008933531120557689	-0.004953547496270308
PHL	rcp85	2.585858585858586	-0.007142088651635079	-0.009316293385986354	-0.005196741605670776
PHL	rcp85	2.666666666666667	-0.007453950186157985	-0.009699542440750226	-0.005440451438289019
PHL	rcp85	2.747474747474748	-0.007763389216562939	-0.01008721912194513	-0.005680965890191739
PHL	rcp85	2.8282828282828287	-0.008071876575770246	-0.01047576313551739	-0.00591807018157899
PHL	rcp85	2.909090909090909	-0.008384717377972905	-0.010867910252192366	-0.006157492658879708
PHL	rcp85	2.98989898989899	-0.008694680293506783	-0.01126276609933767	-0.006391781509008944
PHL	rcp85	3.070707070707071	-0.009004325218394834	-0.011659969875583745	-0.006623376941926974
PHL	rcp85	3.151515151515152	-0.009314488309252031	-0.012059913134997156	-0.006850961809569166
PHL	rcp85	3.2323232323232327	-0.009622539228570837	-0.012456626918457352	-0.007077645890091598
PHL	rcp85	3.3131313131313136	-0.009930748473752186	-0.012855950299168382	-0.00730584836845892
PHL	rcp85	3.393939393939394	-0.010240708356916022	-0.01325736401635642	-0.007530861593488689
PHL	rcp85	3.474747474747475	-0.010549347738420638	-0.013662649441293313	-0.007753449446013656
PHL	rcp85	3.555555555555556	-0.010861482440285508	-0.014065331393841874	-0.007976031783309034
PHL	rcp85	3.6363636363636367	-0.011168894416990992	-0.014469676404063813	-0.008196022137817532
PHL	rcp85	3.7171717171717176	-0.011477200376533409	-0.014873431931357732	-0.008419200238350388
PHL	rcp85	3.7979797979797985	-0.011784637742594186	-0.015277730154325122	-0.008638022801957903
PHL	rcp85	3.878787878787879	-0.012094271013014506	-0.01568488007740805	-0.008857160216474223
PHL	rcp85	3.95959595959596	-0.012403220818357227	-0.01608800344118836	-0.00907737141801185
PHL	rcp85	4.040404040404041	-0.012708885709719585	-0.016495672326531256	-0.009299140534194957
PHL	rcp85	4.121212121212122	-0.013019682665450324	-0.016905080309143113	-0.009517944706618424
PHL	rcp85	4.202020202020202	-0.013326205480192081	-0.01731473864447743	-0.00973303975261196
PHL	rcp85	4.282828282828283	-0.013630498123811965	-0.017725503774434593	-0.009951627794561626
PHL	rcp85	4.363636363636364	-0.013938882137947337	-0.018136254104640565	-0.010166135393749665
PHL	rcp85	4.444444444444445	-0.014246226527526742	-0.018546745592713805	-0.010380661860010368
PHL	rcp85	4.525252525252526	-0.014553818680251466	-0.01895887411604888	-0.010595313615952924
PHL	rcp85	4.606060606060606	-0.014861329322244718	-0.019367192155078646	-0.010812796086363635
PHL	rcp85	4.686868686868687	-0.01516714888232145	-0.01977705988526117	-0.011030328094057183
PHL	rcp85	4.767676767676768	-0.015475249970384622	-0.02019107475340952	-0.011245112331438432
PHL	rcp85	4.848484848484849	-0.015782067909976737	-0.020604226253463618	-0.011460441642233107
PNG	__all__	0.8080808080808082	-6.30370761123867e-06	-6.655006252281373e-05	3.4372584772263316e-05
PNG	__all__	0.888888888888889	-8.09430243839863e-06	-6.56768642006835e-05	3.058413954838433e-05
PNG	__all__	0.9696969696969697	-9.193130064050133e-06	-6.492624881138158e-05	2.6740907365789948e-05
PNG	__all__	1.0505050505050506	-1.0265974577585372e-05	-6.44558394935686e-05	2.301714190107602e-05
PNG	__all__	1.1313131313131315	-1.1858640535765945e-05	-6.397482167482706e-05	1.9604633494262463e-05
PNG	__all__	1.2121212121212122	-1.377198120159809e-05	-6.339356493907522e-05	1.6507794958593622e-05
PNG	__all__	1.292929292929293	-1.562165230344462e-05	-6.282701460331274e-05	1.4204245091610245e-05
PNG	__all__	1.373737373737374	-1.807515635718606e-05	-6.262539367465451e-05	1.1530956655220193e-05
PNG	__all__	1.4545454545454546	-2.0530925539259174e-05	-6.286640373468994e-05	8.894420758513588e-06
PNG	__all__	1.5353535353535355	-2.2496122381903856e-05	-6.326353866887754e-05	4.437988621101543e-06
PNG	__all__	1.6161616161616164	-2.399632788918136e-05	-6.356048538055868e-05	2.5767276152298608e-06
PNG	__all__	1.696969696969697	-2.6064146082374048e-05	-6.399464857309411e-05	-6.718732737701505e-07
PNG	__all__	1.777777777777778	-2.863266322777941e-05	-6.457575110134326e-05	-1.215866003997989e-06
PNG	__all__	1.8585858585858588	-3.16238933150626e-05	-6.581580380132843e-05	-3.3362980883588146e-06
PNG	__all__	1.9393939393939394	-3.429570087695261e-05	-6.760731855831329e-05	-5.708250504237501e-06
PNG	__all__	2.0202020202020203	-3.649242732170042e-05	-6.977395752730473e-05	-6.4356854874654374e-06
PNG	__all__	2.101010101010101	-3.843029121286171e-05	-7.241140693812742e-05	-7.090743731291282e-06
PNG	__all__	2.181818181818182	-4.031892403927421e-05	-7.557044809058667e-05	-8.247911228772667e-06
PNG	__all__	2.262626262626263	-4.231591031818336e-05	-7.885116053226739e-05	-1.0124757486208754e-05
PNG	__all__	2.3434343434343434	-4.412125984834101e-05	-8.234675871030754e-05	-1.2106445137289077e-05
PNG	__all__	2.4242424242424243	-4.574227090652952e-05	-8.581599586827644e-05	-1.2529411053412172e-05
PNG	__all__	2.505050505050505	-4.728278099496335e-05	-8.937087947753686e-05	-1.2872807915473285e-05
PNG	__all__	2.585858585858586	-4.8792692202335994e-05	-9.283702453329368e-05	-1.2786190742487303e-05
PNG	__all__	2.666666666666667	-5.043658937709218e-05	-9.634446599322213e-05	-1.2791620387982313e-05
PNG	__all__	2.747474747474748	-5.217642387945921e-05	-9.976235644016555e-05	-1.2809592393823866e-05
PNG	__all__	2.8282828282828287	-5.3967507853409615e-05	-0.00010321794342954001	-1.2652294867903508e-05
PNG	__all__	2.909090909090909	-5.57776445788037e-05	-0.00010683916919953317	-1.256804308030377e-05
PNG	__all__	2.98989898989899	-5.755266740076949e-05	-0.00011039270368846101	-1.261195401637654e-05
PNG	__all__	3.070707070707071	-5.937171658647161e-05	-0.00011396750901069479	-1.2238887199393994e-05
PNG	__all__	3.151515151515152	-6.107924602983865e-05	-0.0001176766983895742	-1.1180166877824008e-05
PNG	__all__	3.2323232323232327	-6.282866626782572e-05	-0.00012147724954130445	-9.655045003961685e-06
PNG	__all__	3.3131313131313136	-6.444307698775598e-05	-0.00012535413002681524	-7.83775478906334e-06
PNG	__all__	3.393939393939394	-6.598812062319715e-05	-0.00012935388017053476	-6.033803991291381e-06
PNG	__all__	3.474747474747475	-6.756909264710563e-05	-0.00013330448641541383	-4.783284396002991e-06
PNG	__all__	3.555555555555556	-6.915057716437458e-05	-0.00013742019645243418	-3.916424852190013e-06
PNG	__all__	3.6363636363636367	-7.064781865704224e-05	-0.00014156317708797925	-2.9966681469619032e-06
PNG	__all__	3.7171717171717176	-7.226778885713272e-05	-0.0001458913572575501	-2.153685282313141e-06
PNG	__all__	3.7979797979797985	-7.38170393553043e-05	-0.0001502456995396482	-1.308950043388015e-06
PNG	__all__	3.878787878787879	-7.547790557766243e-05	-0.00015463217714278878	-4.4212461703252004e-07
PNG	__all__	3.95959595959596	-7.702378444523786e-05	-0.00015902736412216293	3.9016708289942e-07
PNG	__all__	4.040404040404041	-7.860718219548957e-05	-0.0001633841521558206	1.2513869700002145e-06
PNG	__all__	4.121212121212122	-8.02449325241979e-05	-0.00016774203100800234	2.1732330814842147e-06
PNG	__all__	4.202020202020202	-8.183373510417884e-05	-0.0001722238941974543	3.211646722381379e-06
PNG	__all__	4.282828282828283	-8.332984905165208e-05	-0.0001767234284889869	4.416249524543885e-06
PNG	__all__	4.363636363636364	-8.490912603094466e-05	-0.00018122034335023448	5.696920779244915e-06
PNG	__all__	4.444444444444445	-8.647701411738005e-05	-0.00018576511730699656	7.064825890796e-06
PNG	__all__	4.525252525252526	-8.798688139201752e-05	-0.00019026555125606324	8.42664113946417e-06
PNG	__all__	4.606060606060606	-8.95552471504929e-05	-0.00019469672233912952	9.588141944544902e-06
PNG	__all__	4.686868686868687	-9.113135147979022e-05	-0.000199198794631989	1.0740802569273196e-05
PNG	__all__	4.767676767676768	-9.270741788866335e-05	-0.0002037423292055837	1.1855668133974075e-05
PNG	__all__	4.848484848484849	-9.429612279891778e-05	-0.00020812690105914222	1.2855869820851555e-05
PNG	rcp26	0.8080808080808082	-1.5690345562768783e-05	-0.00011171722269959042	5.531460184527163e-05
PNG	rcp26	0.888888888888889	-1.5139061447756817e-05	-0.00010612095430655784	5.0079877330930086e-05
PNG	rcp26	0.9696969696969697	-1.4623756004544532e-05	-0.00010040357008052157	4.4355826527843534e-05
PNG	rcp26	1.0505050505050506	-1.43170611602025e-05	-9.44292065698159e-05	3.8494026724474e-05
PNG	rcp26	1.1313131313131315	-1.4107167781116758e-05	-8.824418278421614e-05	3.229166168689511e-05
PNG	rcp26	1.2121212121212122	-1.3695705393759251e-05	-8.221927027893573e-05	2.779331001866831e-05
PNG	rcp26	1.292929292929293	-1.4242655045425791e-05	-7.70208873655026e-05	2.4492925067697125e-05
PNG	rcp26	1.373737373737374	-1.6167154488952036e-05	-7.356396200052824e-05	2.0531699529167983e-05
PNG	rcp26	1.4545454545454546	-1.3781797481855755e-05	-7.166480358101626e-05	1.6750636400283224e-05
PNG	rcp26	1.5353535353535355	-1.3510619610206351e-05	-7.085774828799196e-05	1.5029495146749026e-05
PNG	rcp26	1.6161616161616164	-1.4987730878075808e-05	-7.167122661752437e-05	1.6827590701079498e-05
PNG	rcp26	1.696969696969697	-1.695341964539447e-05	-7.37275108033245e-05	2.284995393342932e-05
PNG	rcp26	1.777777777777778	-1.8261488940655453e-05	-7.577348091110603e-05	2.5649526281143276e-05
PNG	rcp26	1.8585858585858588	-1.929410888653326e-05	-7.676261213838709e-05	3.0007891369795083e-05
PNG	rcp26	1.9393939393939394	-2.1133387149878937e-05	-7.72374108292233e-05	3.3114862765432754e-05
PNG	rcp26	2.0202020202020203	-2.2591045732369895e-05	-7.910628519311596e-05	3.671804379564499e-05
PNG	rcp26	2.101010101010101	-2.426289576620685e-05	-8.256950976082764e-05	4.212274242023492e-05
PNG	rcp26	2.181818181818182	-2.482077947828757e-05	-8.7132421655469e-05	4.897584767907878e-05
PNG	rcp26	2.262626262626263	-2.6047518244353627e-05	-9.167677003619585e-05	5.6814224840805386e-05
PNG	rcp26	2.3434343434343434	-2.626552902656589e-05	-9.606371878795882e-05	6.449530359753758e-05
PNG	rcp26	2.4242424242424243	-2.580036156019019e-05	-0.00010031227052640691	7.184727369884202e-05
PNG	rcp26	2.505050505050505	-2.531542437005495e-05	-0.00010447266774198634	7.892376632488359e-05
PNG	rcp26	2.585858585858586	-2.4778724067808348e-05	-0.00010855422967952441	8.580736801179232e-05
PNG	rcp26	2.666666666666667	-2.4372869976378395e-05	-0.00011264624342159869	9.282840931802732e-05
PNG	rcp26	2.747474747474748	-2.446655819172554e-05	-0.00011684147167570952	0.00010028484586852837
PNG	rcp26	2.8282828282828287	-2.457611884840311e-05	-0.00012140160641296899	0.00010796190160689408
PNG	rcp26	2.909090909090909	-2.4939089286089765e-05	-0.00012610421976852617	0.00011558661883047806
PNG	rcp26	2.98989898989899	-2.5656695441389608e-05	-0.0001309448440629022	0.0001232193716134542
PNG	rcp26	3.070707070707071	-2.660285439020097e-05	-0.00013602621811392945	0.00013107120553781083
PNG	rcp26	3.151515151515152	-2.785574283434633e-05	-0.00014105500803837895	0.00013904153243457826
PNG	rcp26	3.2323232323232327	-2.9280557230004717e-05	-0.00014611060498489716	0.00014715214740599217
PNG	rcp26	3.3131313131313136	-3.075209538829953e-05	-0.00015134417045024976	0.00015543064880968284
PNG	rcp26	3.393939393939394	-3.236677008141989e-05	-0.00015654036079775448	0.00016376072420658055
PNG	rcp26	3.474747474747475	-3.3827562626922455e-05	-0.0001618039992784389	0.00017190502191638285
PNG	rcp26	3.555555555555556	-3.526195217113022e-05	-0.0001670512580262561	0.00018020685247463738
PNG	rcp26	3.6363636363636367	-3.660944392033293e-05	-0.00017230598705323706	0.00018852815970371204
PNG	rcp26	3.7171717171717176	-3.796422619761853e-05	-0.000177465110490135	0.0001968211407014894
PNG	rcp26	3.7979797979797985	-3.921056251267301e-05	-0.0001828021010815839	0.00020506612283609495
PNG	rcp26	3.878787878787879	-4.035306613828438e-05	-0.0001883608870739078	0.00021334051734410846
PNG	rcp26	3.95959595959596	-4.142952670125055e-05	-0.00019370234573092186	0.0002214337933455561
PNG	rcp26	4.040404040404041	-4.240699941611168e-05	-0.00019874711681614322	0.00022960547887371018
PNG	rcp26	4.121212121212122	-4.342359051064092e-05	-0.00020409819576512012	0.0002378918006673803
PNG	rcp26	4.202020202020202	-4.431738110208106e-05	-0.00020937049107788448	0.00024598424685711616
PNG	rcp26	4.282828282828283	-4.516226391080709e-05	-0.00021461027259673697	0.0002541651733441395
PNG	rcp26	4.363636363636364	-4.595159694034559e-05	-0.000219942844412844	0.0002621436998609873
PNG	rcp26	4.444444444444445	-4.6913923063713955e-05	-0.00022529119180675157	0.00027021948470464023
PNG	rcp26	4.525252525252526	-4.7730495260777774e-05	-0.00023059119492603792	0.0002786892786464948
PNG	rcp26	4.606060606060606	-4.8609476353853317e-05	-0.0002358716118206936	0.00028684102953952754
PNG	rcp26	4.686868686868687	-4.939683693490838e-05	-0.00024107153663627997	0.0002949303900486276
PNG	rcp26	4.767676767676768	-5.031443358029587e-05	-0.000246449819268906	0.00030305347220329704
PNG	rcp26	4.848484848484849	-5.125217377323972e-05	-0.00025186893816478575	0.0003114849526370293
PNG	rcp60	0.8080808080808082	3.0639828516859404e-06	-7.134047907405219e-05	7.492345046757343e-05
PNG	rcp60	0.888888888888889	-2.966948961743704e-07	-7.178825147185858e-05	6.738101632277229e-05
PNG	rcp60	0.9696969696969697	-5.081431982619124e-06	-7.237170727314983e-05	6.003727219699953e-05
PNG	rcp60	1.0505050505050506	-8.96445502048656e-06	-7.301395668024372e-05	5.303388821612584e-05
PNG	rcp60	1.1313131313131315	-1.2962945099689465e-05	-7.363370567798557e-05	4.6371838947991014e-05
PNG	rcp60	1.2121212121212122	-1.6620971652887225e-05	-7.437827255032786e-05	4.021795611828657e-05
PNG	rcp60	1.292929292929293	-2.00257230462875e-05	-7.534180282035175e-05	3.527678172739536e-05
PNG	rcp60	1.373737373737374	-2.3480402745916558e-05	-7.690277760870166e-05	3.1760887205268576e-05
PNG	rcp60	1.4545454545454546	-2.7263962438723484e-05	-7.898474844183512e-05	2.8285167548618295e-05
PNG	rcp60	1.5353535353535355	-3.1391376154662876e-05	-8.125998443881252e-05	2.399141037441456e-05
PNG	rcp60	1.6161616161616164	-3.502064396625847e-05	-8.355810314929061e-05	1.9443264028343937e-05
PNG	rcp60	1.696969696969697	-3.845354332822107e-05	-8.60822843190964e-05	1.4861200105206097e-05
PNG	rcp60	1.777777777777778	-4.2318276697488e-05	-8.924149501121184e-05	8.959461968604563e-06
PNG	rcp60	1.8585858585858588	-4.60431450232641e-05	-9.30740939414951e-05	2.690125844679543e-06
PNG	rcp60	1.9393939393939394	-4.943044333935865e-05	-9.746676343952661e-05	-1.6830674182976268e-06
PNG	rcp60	2.0202020202020203	-5.236561369070158e-05	-0.00010215513056781464	-5.48996592849343e-06
PNG	rcp60	2.101010101010101	-5.5227011663328274e-05	-0.0001070359666757268	-6.484403767134297e-06
PNG	rcp60	2.181818181818182	-5.831824593659209e-05	-0.00011212180976979785	-7.168784178599805e-06
PNG	rcp60	2.262626262626263	-6.151285759476723e-05	-0.00011742724848264727	-9.050562850779178e-06
PNG	rcp60	2.3434343434343434	-6.494091581804183e-05	-0.00012279421635072725	-1.112761364001709e-05
PNG	rcp60	2.4242424242424243	-6.875917212325907e-05	-0.00012862840946175524	-1.2922999206333386e-05
PNG	rcp60	2.505050505050505	-7.248595697130147e-05	-0.00013475438246402974	-1.482286875067266e-05
PNG	rcp60	2.585858585858586	-7.62194437704004e-05	-0.00014103680056364078	-1.5871927382899933e-05
PNG	rcp60	2.666666666666667	-7.959649615938279e-05	-0.00014762653386787234	-1.6530953678274195e-05
PNG	rcp60	2.747474747474748	-8.278106155935696e-05	-0.00015461666900225108	-1.6916789407340476e-05
PNG	rcp60	2.8282828282828287	-8.579781604875516e-05	-0.0001617440191663353	-1.7919382858953317e-05
PNG	rcp60	2.909090909090909	-8.872498360367319e-05	-0.00016913661701990133	-1.8959065389827328e-05
PNG	rcp60	2.98989898989899	-9.155050923912189e-05	-0.00017655826454019853	-1.9907779666351894e-05
PNG	rcp60	3.070707070707071	-9.446197021369617e-05	-0.00018401430006533226	-2.0804111763993743e-05
PNG	rcp60	3.151515151515152	-9.720129749346494e-05	-0.00019144324325339848	-2.1488989847854675e-05
PNG	rcp60	3.2323232323232327	-9.999367717246149e-05	-0.00019910445552064277	-2.2358422942274534e-05
PNG	rcp60	3.3131313131313136	-0.00010278246336871692	-0.00020659234777462693	-2.3449301235712903e-05
PNG	rcp60	3.393939393939394	-0.00010553125808323324	-0.0002141087103032603	-2.4693700577923143e-05
PNG	rcp60	3.474747474747475	-0.00010834387115772956	-0.000221808724791673	-2.5731116193435446e-05
PNG	rcp60	3.555555555555556	-0.00011119678696568398	-0.00022932497295922847	-2.678045248439335e-05
PNG	rcp60	3.6363636363636367	-0.00011407469280434123	-0.00023693031459462945	-2.7346143366200885e-05
PNG	rcp60	3.7171717171717176	-0.00011702308361038455	-0.0002444441876148751	-2.7899262407504788e-05
PNG	rcp60	3.7979797979797985	-0.00011996552384386505	-0.00025205390600086257	-2.8374190530621912e-05
PNG	rcp60	3.878787878787879	-0.00012301549343543767	-0.000259718164005105	-2.8865365501376265e-05
PNG	rcp60	3.95959595959596	-0.0001261272047730171	-0.0002673634563197862	-2.9255212227984746e-05
PNG	rcp60	4.040404040404041	-0.0001292323246191857	-0.0002751003845657775	-2.9522857864755276e-05
PNG	rcp60	4.121212121212122	-0.00013241909573376246	-0.0002828870042993765	-2.9741958747487514e-05
PNG	rcp60	4.202020202020202	-0.00013573520161669946	-0.00029062078227696695	-3.008666394430526e-05
PNG	rcp60	4.282828282828283	-0.00013898396785140966	-0.00029830425882113656	-3.024203098103925e-05
PNG	rcp60	4.363636363636364	-0.00014224381054715298	-0.0003061923438450576	-3.0375951639777227e-05
PNG	rcp60	4.444444444444445	-0.0001455154560585212	-0.0003140558334256564	-3.0460810816570883e-05
PNG	rcp60	4.525252525252526	-0.00014895905828599652	-0.0003219207623552508	-3.045759751573059e-05
PNG	rcp60	4.606060606060606	-0.00015233879960500012	-0.0003297547099373664	-3.021904528468265e-05
PNG	rcp60	4.686868686868687	-0.00015579825568202567	-0.0003376698176599732	-2.9846218095558237e-05
PNG	rcp60	4.767676767676768	-0.00015912450689140146	-0.0003455545230025396	-2.9402849150382456e-05
PNG	rcp60	4.848484848484849	-0.00016258021458838466	-0.00035340898100661436	-2.8881202287447254e-05
PNG	rcp85	0.8080808080808082	-1.1342908396983083e-05	-9.391564319369166e-05	6.076428597478103e-05
PNG	rcp85	0.888888888888889	-1.2486258574541785e-05	-9.286208742646566e-05	5.6580972755334396e-05
PNG	rcp85	0.9696969696969697	-1.3476020237859424e-05	-9.193805337413425e-05	5.221681035907598e-05
PNG	rcp85	1.0505050505050506	-1.4405236746417965e-05	-9.106902754332676e-05	4.7980025442092556e-05
PNG	rcp85	1.1313131313131315	-1.5420766943792448e-05	-9.021874570600212e-05	4.36686770557972e-05
PNG	rcp85	1.2121212121212122	-1.673769955860721e-05	-8.97820672971828e-05	3.940378828673806e-05
PNG	rcp85	1.292929292929293	-1.808319078751368e-05	-8.93567366874356e-05	3.548726894110347e-05
PNG	rcp85	1.373737373737374	-1.9483674042544242e-05	-8.908003742387923e-05	3.209735608131841e-05
PNG	rcp85	1.4545454545454546	-2.0885680785214593e-05	-8.912208993553804e-05	2.8943077032044342e-05
PNG	rcp85	1.5353535353535355	-2.2257674687848207e-05	-8.916285669126195e-05	2.562560218544977e-05
[truncated: 2,081 more rows]
