# Supplementary material for: The social costs of tropical cyclones
Source: Nat Commun. 2023 Nov 23;14:7294. doi: 10.1038/s41467-023-43114-4 (PMC10667268; doi:10.1038/s41467-023-43114-4)
Supplement: Supplementary file 4 — Source Data [file 41467_2023_43114_MOESM4_ESM.zip › figs15_markers.csv]

year	rcp	gcm	ISO	gmt	cost_range	cost_mid
2011	rcp26	GFDL-ESM2M	LKA	0.9546750476189696	0.00460414514164292	3.5639194664802143e-06
2011	rcp26	GFDL-ESM2M	MDG	0.9546750476189696	0.005069095104391666	-0.00037847309778847875
2011	rcp26	GFDL-ESM2M	MEX	0.9546750476189696	0.0022015823989114903	-8.209457834480825e-05
2011	rcp26	GFDL-ESM2M	MMR	0.9546750476189696	0.0028121183997756394	0.000206690075862909
2011	rcp26	GFDL-ESM2M	MOZ	0.9546750476189696	0.0023570920961193354	-0.00014550032219584044
2011	rcp26	GFDL-ESM2M	MUS	0.9546750476189696	0.015757546785727616	-0.0010604486966037667
2011	rcp26	GFDL-ESM2M	NCL	0.9546750476189696	0.016152697770972734	-0.0008646264116228528
2011	rcp26	GFDL-ESM2M	NIC	0.9546750476189696	0.008106784729372011	0.001164211427345732
2011	rcp26	GFDL-ESM2M	PHL	0.9546750476189696	0.017269584902409936	0.00033386083024007206
2011	rcp26	GFDL-ESM2M	PNG	0.9546750476189696	0.0008324323027291794	-6.288470020757018e-05
2011	rcp26	GFDL-ESM2M	PRI	0.9546750476189696	0.012532777921213888	2.169787314174618e-05
2011	rcp26	GFDL-ESM2M	SLB	0.9546750476189696	0.00292850349218987	-0.00035453378562482537
2011	rcp26	GFDL-ESM2M	THA	0.9546750476189696	0.0012599491098593402	-4.228359089696916e-05
2011	rcp26	GFDL-ESM2M	TON	0.9546750476189696	0.01010926267480352	-4.6652055923828394e-05
2011	rcp26	GFDL-ESM2M	TWN	0.9546750476189696	0.027714927017761834	-0.0009945576222604524
2011	rcp26	GFDL-ESM2M	USA	0.9546750476189696	0.0011816678338225494	-0.00011617286426245162
2011	rcp26	GFDL-ESM2M	VCT	0.9546750476189696	0.013697063204333192	0.0007311660865306855
2011	rcp26	GFDL-ESM2M	VNM	0.9546750476189696	0.009084035637398631	0.00016824777495165304
2011	rcp26	GFDL-ESM2M	VUT	0.9546750476189696	0.020469387630865536	-0.0033960165153924388
2011	rcp26	GFDL-ESM2M	WSM	0.9546750476189696	0.011504480032227687	0.0002789380730345752
2011	rcp26	HadGEM2-ES	LKA	0.8358829523811713	0.0053877862302392325	0.000778125477677457
2011	rcp26	HadGEM2-ES	MDG	0.8358829523811713	0.00540564134727284	-0.0006442391655800521
2011	rcp26	HadGEM2-ES	MEX	0.8358829523811713	0.0017789362855214136	-0.0005228684783194713
2011	rcp26	HadGEM2-ES	MMR	0.8358829523811713	0.002708382475951262	0.00021531281135524845
2011	rcp26	HadGEM2-ES	MOZ	0.8358829523811713	0.002934335093033348	-3.111841920671926e-05
2011	rcp26	HadGEM2-ES	MUS	0.8358829523811713	0.019841411930427134	0.002086664112497712
2011	rcp26	HadGEM2-ES	NCL	0.8358829523811713	0.014056891925346867	0.0019496887583015277
2011	rcp26	HadGEM2-ES	NIC	0.8358829523811713	0.005963743694145526	0.0001386902219751953
2011	rcp26	HadGEM2-ES	PHL	0.8358829523811713	0.015842841878718702	-0.0019272767853826867
2011	rcp26	HadGEM2-ES	PNG	0.8358829523811713	0.0006212633791695794	0.00015454727104034725
2011	rcp26	HadGEM2-ES	PRI	0.8358829523811713	0.00817902705831373	0.0001197327820355496
2011	rcp26	HadGEM2-ES	SLB	0.8358829523811713	0.0024180691631364307	0.0006328943636377087
2011	rcp26	HadGEM2-ES	THA	0.8358829523811713	0.001105780716630751	-0.00017135280327953105
2011	rcp26	HadGEM2-ES	TON	0.8358829523811713	0.009139966969339107	-7.699056276951315e-05
2011	rcp26	HadGEM2-ES	TWN	0.8358829523811713	0.024275195891762916	0.0011949244192181949
2011	rcp26	HadGEM2-ES	USA	0.8358829523811713	0.0011615016711167886	-0.0002459025588727881
2011	rcp26	HadGEM2-ES	VCT	0.8358829523811713	0.0070817993960907	0.00028455503155500874
2011	rcp26	HadGEM2-ES	VNM	0.8358829523811713	0.007921436145215866	-0.0007951800900425487
2011	rcp26	HadGEM2-ES	VUT	0.8358829523811713	0.019588310871099402	0.002680522363074719
2011	rcp26	HadGEM2-ES	WSM	0.8358829523811713	0.009524551331805717	-0.00017177207611997506
2011	rcp26	IPSL-CM5A-LR	LKA	1.5908843809525266	0.00471786510898352	-0.0015726795138487192
2011	rcp26	IPSL-CM5A-LR	MDG	1.5908843809525266	0.005191065452521366	0.0010485567676023933
2011	rcp26	IPSL-CM5A-LR	MEX	1.5908843809525266	0.0030581685414264766	-0.0003119812652615739
2011	rcp26	IPSL-CM5A-LR	MMR	1.5908843809525266	0.004455751845127217	-0.0009810101664793906
2011	rcp26	IPSL-CM5A-LR	MOZ	1.5908843809525266	0.002904723384444142	0.0004884609933463519
2011	rcp26	IPSL-CM5A-LR	MUS	1.5908843809525266	0.022825327432273286	0.0023823251535463573
2011	rcp26	IPSL-CM5A-LR	NCL	1.5908843809525266	0.01428887362735139	-0.00045609276740338125
2011	rcp26	IPSL-CM5A-LR	NIC	1.5908843809525266	0.00010252477530886959	-5.1262387654434796e-05
2011	rcp26	IPSL-CM5A-LR	PHL	1.5908843809525266	0.021279256532424594	0.0017821377809935507
2011	rcp26	IPSL-CM5A-LR	PNG	1.5908843809525266	0.0005760683491202684	2.351854507642398e-06
2011	rcp26	IPSL-CM5A-LR	PRI	1.5908843809525266	0.01354607630673527	-0.0014389091191912892
2011	rcp26	IPSL-CM5A-LR	SLB	1.5908843809525266	0.002219257911159121	-0.0001802611727030677
2011	rcp26	IPSL-CM5A-LR	THA	1.5908843809525266	0.0017132201297857912	4.2562348488892586e-05
2011	rcp26	IPSL-CM5A-LR	TON	1.5908843809525266	0.011746592759190617	-0.0009894946975627884
2011	rcp26	IPSL-CM5A-LR	TWN	1.5908843809525266	0.03468509881521801	-0.0032909440360863367
2011	rcp26	IPSL-CM5A-LR	USA	1.5908843809525266	0.0014313207966204428	-0.00017263846229987245
2011	rcp26	IPSL-CM5A-LR	VCT	1.5908843809525266	0.015272865931688199	-0.002171299810711803
2011	rcp26	IPSL-CM5A-LR	VNM	1.5908843809525266	0.010789905136184936	-0.0006755718520803818
2011	rcp26	IPSL-CM5A-LR	VUT	1.5908843809525266	0.014560453657964115	-0.0003345516753197552
2011	rcp26	IPSL-CM5A-LR	WSM	1.5908843809525266	0.014212267081199728	0.00013344784633855054
2011	rcp26	MIROC5	LKA	0.9347967619048009	0.004598776861405458	0.0006836529125314364
2011	rcp26	MIROC5	MDG	0.9347967619048009	0.006307212347211346	-0.0007490113832916677
2011	rcp26	MIROC5	MEX	0.9347967619048009	0.0016631225239669143	-3.5809428346441686e-05
2011	rcp26	MIROC5	MMR	0.9347967619048009	0.0025346847475546854	-0.00020726240128538756
2011	rcp26	MIROC5	MOZ	0.9347967619048009	0.0031586652845361617	-0.0002300831192807878
2011	rcp26	MIROC5	MUS	0.9347967619048009	0.022709229996196116	-0.0029444818011234884
2011	rcp26	MIROC5	NCL	0.9347967619048009	0.016222709259000406	-0.0020351549051120443
2011	rcp26	MIROC5	NIC	0.9347967619048009	0.00498004475276338	-0.0002615950796310356
2011	rcp26	MIROC5	PHL	0.9347967619048009	0.015236197868583762	0.0022616180584307958
2011	rcp26	MIROC5	PNG	0.9347967619048009	0.0007144964416453642	-1.3264017792068383e-05
2011	rcp26	MIROC5	PRI	0.9347967619048009	0.014191217525707924	0.000541288874382209
2011	rcp26	MIROC5	SLB	0.9347967619048009	0.0026544314442218412	-6.606376191069252e-05
2011	rcp26	MIROC5	THA	0.9347967619048009	0.0011943529188441103	0.0001108742260889724
2011	rcp26	MIROC5	TON	0.9347967619048009	0.009896540904234804	0.00039044498480550385
2011	rcp26	MIROC5	TWN	0.9347967619048009	0.02552348724979238	-0.003405260458522439
2011	rcp26	MIROC5	USA	0.9347967619048009	0.001364671702989833	-0.0001535390711120304
2011	rcp26	MIROC5	VCT	0.9347967619048009	0.013077572435595545	0.0005160367887732244
2011	rcp26	MIROC5	VNM	0.9347967619048009	0.007705515254791431	0.0006346125631651832
2011	rcp26	MIROC5	VUT	0.9347967619048009	0.01788396955804842	0.0009972588466029475
2011	rcp26	MIROC5	WSM	0.9347967619048009	0.009344196454720866	0.00020220442122400283
2011	rcp60	GFDL-ESM2M	LKA	0.9079607619046842	0.005131863073421361	-0.00046822437047250873
2011	rcp60	GFDL-ESM2M	MDG	0.9079607619046842	0.004578730700802264	-0.00041862197483544695
2011	rcp60	GFDL-ESM2M	MEX	0.9079607619046842	0.001955507953453733	-7.634400677191799e-06
2011	rcp60	GFDL-ESM2M	MMR	0.9079607619046842	0.0028424416869237855	-3.203462123478758e-05
2011	rcp60	GFDL-ESM2M	MOZ	0.9079607619046842	0.0027639271052504726	-0.000187571157777215
2011	rcp60	GFDL-ESM2M	MUS	0.9079607619046842	0.020067139950224792	-0.0017839828694753762
2011	rcp60	GFDL-ESM2M	NCL	0.9079607619046842	0.01841129267348432	0.0027829911245061973
2011	rcp60	GFDL-ESM2M	NIC	0.9079607619046842	0.007132176322536661	0.00033300718762160355
2011	rcp60	GFDL-ESM2M	PHL	0.9079607619046842	0.020532161342265834	-0.008779092328553006
2011	rcp60	GFDL-ESM2M	PNG	0.9079607619046842	0.0007313450089014228	8.137743058136285e-05
2011	rcp60	GFDL-ESM2M	PRI	0.9079607619046842	0.012690925694366043	0.0008569932350407975
2011	rcp60	GFDL-ESM2M	SLB	0.9079607619046842	0.0027263064479849607	0.0005658176203068308
2011	rcp60	GFDL-ESM2M	THA	0.9079607619046842	0.0016160636953793926	-0.0003849810684241073
2011	rcp60	GFDL-ESM2M	TON	0.9079607619046842	0.009339253099362042	0.0005302985891062189
2011	rcp60	GFDL-ESM2M	TWN	0.9079607619046842	0.025565596640885285	-0.0035556823299546896
2011	rcp60	GFDL-ESM2M	USA	0.9079607619046842	0.0012163991027166342	-0.00011011555719841825
2011	rcp60	GFDL-ESM2M	VCT	0.9079607619046842	0.014935978512066104	0.0007888116394486615
2011	rcp60	GFDL-ESM2M	VNM	0.9079607619046842	0.009831427358337313	-0.0019241757845410946
2011	rcp60	GFDL-ESM2M	VUT	0.9079607619046842	0.015944312537505462	0.0028178471508970176
2011	rcp60	GFDL-ESM2M	WSM	0.9079607619046842	0.011274872797970499	0.0004145005070443561
2011	rcp60	HadGEM2-ES	LKA	0.8399305714287947	0.004280514519238708	-6.922480532770134e-05
2011	rcp60	HadGEM2-ES	MDG	0.8399305714287947	0.005136625747371345	-0.00027835239243586326
2011	rcp60	HadGEM2-ES	MEX	0.8399305714287947	0.002041804956729933	-0.0001809080114009733
2011	rcp60	HadGEM2-ES	MMR	0.8399305714287947	0.002350910790579106	-1.094117859615619e-05
2011	rcp60	HadGEM2-ES	MOZ	0.8399305714287947	0.002711617266135895	6.002909163401306e-05
2011	rcp60	HadGEM2-ES	MUS	0.8399305714287947	0.021705600259596093	0.0008334210991056638
2011	rcp60	HadGEM2-ES	NCL	0.8399305714287947	0.014661533489767935	-0.0012922664973876465
2011	rcp60	HadGEM2-ES	NIC	0.8399305714287947	0.006199688628835738	0.00010656923771727419
2011	rcp60	HadGEM2-ES	PHL	0.8399305714287947	0.019375415729939983	0.0047343253786244635
2011	rcp60	HadGEM2-ES	PNG	0.8399305714287947	0.0006449495020840225	-2.246138419529083e-05
2011	rcp60	HadGEM2-ES	PRI	0.8399305714287947	0.007120314124826117	0.00040399656877606986
2011	rcp60	HadGEM2-ES	SLB	0.8399305714287947	0.002517958287312112	-0.000475435802546704
2011	rcp60	HadGEM2-ES	THA	0.8399305714287947	0.001061610547738256	0.00022037785826510434
2011	rcp60	HadGEM2-ES	TON	0.8399305714287947	0.008821501462823527	0.0008257526160426476
2011	rcp60	HadGEM2-ES	TWN	0.8399305714287947	0.02690656622895194	-0.0011440811549916904
2011	rcp60	HadGEM2-ES	USA	0.8399305714287947	0.00124813980932356	-0.00021155752419491888
2011	rcp60	HadGEM2-ES	VCT	0.8399305714287947	0.006305783012857828	-0.0004814787677734126
2011	rcp60	HadGEM2-ES	VNM	0.8399305714287947	0.008710215887662407	0.0007969995052335276
2011	rcp60	HadGEM2-ES	VUT	0.8399305714287947	0.01442888026739573	-0.003360539121317078
2011	rcp60	HadGEM2-ES	WSM	0.8399305714287947	0.013236213709734816	-0.0003120703269011084
2011	rcp60	IPSL-CM5A-LR	LKA	1.560979619047768	0.0039603011849164505	-0.00037924340017135615
2011	rcp60	IPSL-CM5A-LR	MDG	1.560979619047768	0.005601358543606504	-0.000642479235339494
2011	rcp60	IPSL-CM5A-LR	MEX	1.560979619047768	0.0026389020480022127	-0.0001772180803867922
2011	rcp60	IPSL-CM5A-LR	MMR	1.560979619047768	0.0030125645739244324	-9.225539577200205e-05
2011	rcp60	IPSL-CM5A-LR	MOZ	1.560979619047768	0.0025015367041714438	5.0031566236026135e-05
2011	rcp60	IPSL-CM5A-LR	MUS	1.560979619047768	0.01854432018683838	-0.0012963978895453813
2011	rcp60	IPSL-CM5A-LR	NCL	1.560979619047768	0.01655737256631519	0.002571192845784777
2011	rcp60	IPSL-CM5A-LR	NIC	1.560979619047768	0.0	0.0
2011	rcp60	IPSL-CM5A-LR	PHL	1.560979619047768	0.018273103421821604	-0.0023105108477201475
2011	rcp60	IPSL-CM5A-LR	PNG	1.560979619047768	0.0008052439273055188	0.00019383874711865882
2011	rcp60	IPSL-CM5A-LR	PRI	1.560979619047768	0.012651176026630875	-0.0014463040462551714
2011	rcp60	IPSL-CM5A-LR	SLB	1.560979619047768	0.002608245195555775	0.0006657980192461199
2011	rcp60	IPSL-CM5A-LR	THA	1.560979619047768	0.001699972540200058	-0.0002507769347512136
2011	rcp60	IPSL-CM5A-LR	TON	1.560979619047768	0.01211844358089468	0.0011114490923376436
2011	rcp60	IPSL-CM5A-LR	TWN	1.560979619047768	0.02620957049068315	-0.0031800481021198763
2011	rcp60	IPSL-CM5A-LR	USA	1.560979619047768	0.001342446538797887	-0.0002538309146366487
2011	rcp60	IPSL-CM5A-LR	VCT	1.560979619047768	0.013378721205214533	-0.0014425453407840468
2011	rcp60	IPSL-CM5A-LR	VNM	1.560979619047768	0.010639913252505165	-0.002065884149362313
2011	rcp60	IPSL-CM5A-LR	VUT	1.560979619047768	0.01837532324520228	0.005145804932491704
2011	rcp60	IPSL-CM5A-LR	WSM	1.560979619047768	0.011120549123786561	0.00213506520413837
2011	rcp60	MIROC5	LKA	0.8818920000000421	0.004622727742589772	0.0009159202993784012
2011	rcp60	MIROC5	MDG	0.8818920000000421	0.006342311406457524	-0.0018907603986002906
2011	rcp60	MIROC5	MEX	0.8818920000000421	0.0015495662178108241	-0.0001621127404633457
2011	rcp60	MIROC5	MMR	0.8818920000000421	0.0025982509376680793	0.0002713737841103524
2011	rcp60	MIROC5	MOZ	0.8818920000000421	0.002999924780791208	-0.000925650988449015
2011	rcp60	MIROC5	MUS	0.8818920000000421	0.017909747375708218	-0.004279305177136573
2011	rcp60	MIROC5	NCL	0.8818920000000421	0.014409723581730576	0.0006263747351235864
2011	rcp60	MIROC5	NIC	0.8818920000000421	0.005335610621582101	-0.000259411840976593
2011	rcp60	MIROC5	PHL	0.8818920000000421	0.015855279876730313	0.002820781650107355
2011	rcp60	MIROC5	PNG	0.8818920000000421	0.0006126344843031958	5.869222103535064e-05
2011	rcp60	MIROC5	PRI	0.8818920000000421	0.013510786178489503	-0.00139440077366339
2011	rcp60	MIROC5	SLB	0.8818920000000421	0.002330680878376809	0.0003309522455117664
2011	rcp60	MIROC5	THA	0.8818920000000421	0.001192722837923129	6.109098175235105e-05
2011	rcp60	MIROC5	TON	0.8818920000000421	0.010013693801767278	0.00029293585287299426
2011	rcp60	MIROC5	TWN	0.8818920000000421	0.024397542727495322	-0.001271197293659405
2011	rcp60	MIROC5	USA	0.8818920000000421	0.0013002673500395578	-0.0002145641900940081
2011	rcp60	MIROC5	VCT	0.8818920000000421	0.013411919961755852	0.0006839352813951928
2011	rcp60	MIROC5	VNM	0.8818920000000421	0.007915177327962677	0.0009932629490001913
2011	rcp60	MIROC5	VUT	0.8818920000000421	0.01672255628317853	0.0013202616528212082
2011	rcp60	MIROC5	WSM	0.8818920000000421	0.010398587629211944	0.0006021157665678611
2011	rcp85	GFDL-ESM2M	LKA	0.9031988571427785	0.0048060518766786485	0.00024227333034633892
2011	rcp85	GFDL-ESM2M	MDG	0.9031988571427785	0.005145562125151118	0.0004736570694604638
2011	rcp85	GFDL-ESM2M	MEX	0.9031988571427785	0.002114120794688015	-0.00026256548538521935
2011	rcp85	GFDL-ESM2M	MMR	0.9031988571427785	0.0036923168094173	-9.65147562552068e-05
2011	rcp85	GFDL-ESM2M	MOZ	0.9031988571427785	0.0030737707077961238	0.00041845148892199265
2011	rcp85	GFDL-ESM2M	MUS	0.9031988571427785	0.022437043051491835	0.0028869162348143544
2011	rcp85	GFDL-ESM2M	NCL	0.9031988571427785	0.016222267791163387	1.6455201924789678e-05
2011	rcp85	GFDL-ESM2M	NIC	0.9031988571427785	0.008467122112266686	-0.00012000489158131783
2011	rcp85	GFDL-ESM2M	PHL	0.9031988571427785	0.01702249305256856	-0.0012600106997329437
2011	rcp85	GFDL-ESM2M	PNG	0.9031988571427785	0.0007627648658913652	-2.1485105122882636e-05
2011	rcp85	GFDL-ESM2M	PRI	0.9031988571427785	0.01423161186801557	-0.0006053442967327476
2011	rcp85	GFDL-ESM2M	SLB	0.9031988571427785	0.002403739324689339	-0.00013255339537603745
2011	rcp85	GFDL-ESM2M	THA	0.9031988571427785	0.0014688947319308192	-6.904099961783428e-05
2011	rcp85	GFDL-ESM2M	TON	0.9031988571427785	0.009561759348890154	0.0006725707009016726
2011	rcp85	GFDL-ESM2M	TWN	0.9031988571427785	0.02979281670738751	-0.0033530363609751207
2011	rcp85	GFDL-ESM2M	USA	0.9031988571427785	0.001246213757801923	-0.00017029827005572937
2011	rcp85	GFDL-ESM2M	VCT	0.9031988571427785	0.014906219232200505	-0.0019967062797255778
2011	rcp85	GFDL-ESM2M	VNM	0.9031988571427785	0.008664392978624999	-0.0007073265704747615
2011	rcp85	GFDL-ESM2M	VUT	0.9031988571427785	0.01788854509942674	-0.0013283616464166443
2011	rcp85	GFDL-ESM2M	WSM	0.9031988571427785	0.009383883568132849	2.1125475425161355e-05
2011	rcp85	HadGEM2-ES	LKA	0.8835972380954575	0.004218160546002891	-0.0004915443661939604
2011	rcp85	HadGEM2-ES	MDG	0.8835972380954575	0.005689916525620035	-0.0006780063298882863
2011	rcp85	HadGEM2-ES	MEX	0.8835972380954575	0.001974049771955161	-0.00014545863410693363
2011	rcp85	HadGEM2-ES	MMR	0.8835972380954575	0.0026288328908817124	-0.0002914889144742224
2011	rcp85	HadGEM2-ES	MOZ	0.8835972380954575	0.0028746244692185634	2.9873644117729887e-05
2011	rcp85	HadGEM2-ES	MUS	0.8835972380954575	0.023589781132516283	0.0017793548782728402
2011	rcp85	HadGEM2-ES	NCL	0.8835972380954575	0.014667998086813218	0.0013278840998804929
2011	rcp85	HadGEM2-ES	NIC	0.8835972380954575	0.0062289726127625344	0.000833275506757371
2011	rcp85	HadGEM2-ES	PHL	0.8835972380954575	0.016325610570900855	0.002398761970677838
2011	rcp85	HadGEM2-ES	PNG	0.8835972380954575	0.0007562367711415791	-1.7438234807046736e-05
2011	rcp85	HadGEM2-ES	PRI	0.8835972380954575	0.00669068043850776	0.00034982815981351393
2011	rcp85	HadGEM2-ES	SLB	0.8835972380954575	0.002598038733758107	5.4396714198535665e-05
2011	rcp85	HadGEM2-ES	THA	0.8835972380954575	0.0010449185913586163	-1.9951214164065265e-05
2011	rcp85	HadGEM2-ES	TON	0.8835972380954575	0.009848535947244	-0.0006239581543070805
2011	rcp85	HadGEM2-ES	TWN	0.8835972380954575	0.02559049559178498	-0.001212146052736114
2011	rcp85	HadGEM2-ES	USA	0.8835972380954575	0.0011761250291411809	-5.149115720124619e-05
2011	rcp85	HadGEM2-ES	VCT	0.8835972380954575	0.0056556075509379645	0.0009707106692209755
2011	rcp85	HadGEM2-ES	VNM	0.8835972380954575	0.007774489083055684	0.0006424716574450471
2011	rcp85	HadGEM2-ES	VUT	0.8835972380954575	0.017103742224498328	0.0004305061068411
2011	rcp85	HadGEM2-ES	WSM	0.8835972380954575	0.011032321045255603	0.0001226938681424647
2011	rcp85	IPSL-CM5A-LR	LKA	1.5992177142858552	0.003713771772159759	-0.00028919011991199487
2011	rcp85	IPSL-CM5A-LR	MDG	1.5992177142858552	0.005154979882525772	-0.00023762416194650967
2011	rcp85	IPSL-CM5A-LR	MEX	1.5992177142858552	0.0026376104075110547	-5.0015910750667416e-05
2011	rcp85	IPSL-CM5A-LR	MMR	1.5992177142858552	0.0037937828978411694	0.00016625882956652243
2011	rcp85	IPSL-CM5A-LR	MOZ	1.5992177142858552	0.0029125799017075803	-0.00011787304382133697
2011	rcp85	IPSL-CM5A-LR	MUS	1.5992177142858552	0.017825520758045707	0.0006633910174965148
2011	rcp85	IPSL-CM5A-LR	NCL	1.5992177142858552	0.015536430541728957	-0.0021235010650562606
2011	rcp85	IPSL-CM5A-LR	NIC	1.5992177142858552	0.0	0.0
2011	rcp85	IPSL-CM5A-LR	PHL	1.5992177142858552	0.0174689909744239	-0.001255282571132167
2011	rcp85	IPSL-CM5A-LR	PNG	1.5992177142858552	0.0006468840098379788	4.132381224463734e-05
2011	rcp85	IPSL-CM5A-LR	PRI	1.5992177142858552	0.012140616163787737	-0.00072698487244547
2011	rcp85	IPSL-CM5A-LR	SLB	1.5992177142858552	0.0023599404032815367	-2.3913739084669306e-05
2011	rcp85	IPSL-CM5A-LR	THA	1.5992177142858552	0.0017431428717472014	-9.939233873848606e-05
2011	rcp85	IPSL-CM5A-LR	TON	1.5992177142858552	0.01237810183509407	0.00025993619679365613
2011	rcp85	IPSL-CM5A-LR	TWN	1.5992177142858552	0.031000321090444843	0.0008162507186765264
2011	rcp85	IPSL-CM5A-LR	USA	1.5992177142858552	0.0015844618502195203	-3.394179085197544e-05
2011	rcp85	IPSL-CM5A-LR	VCT	1.5992177142858552	0.013684064215621237	-0.0014893243103681819
2011	rcp85	IPSL-CM5A-LR	VNM	1.5992177142858552	0.012276784020101857	-0.0007183986052452678
2011	rcp85	IPSL-CM5A-LR	VUT	1.5992177142858552	0.015872969258905557	-0.001278590132577406
2011	rcp85	IPSL-CM5A-LR	WSM	1.5992177142858552	0.01254760291038794	0.0005049975372353323
2011	rcp85	MIROC5	LKA	0.9434158095238505	0.0053060427444892614	-1.2952041164118657e-05
2011	rcp85	MIROC5	MDG	0.9434158095238505	0.006712423347634266	0.00021637264105818206
2011	rcp85	MIROC5	MEX	0.9434158095238505	0.001432045815358595	-5.9879282432662314e-05
2011	rcp85	MIROC5	MMR	0.9434158095238505	0.0029214456981699805	-2.9533483770254748e-05
2011	rcp85	MIROC5	MOZ	0.9434158095238505	0.0029470376699117337	2.9260267436325175e-05
2011	rcp85	MIROC5	MUS	0.9434158095238505	0.017730453078865307	-0.001524001170967394
2011	rcp85	MIROC5	NCL	0.9434158095238505	0.016875684686838026	0.0028864114330958007
2011	rcp85	MIROC5	NIC	0.9434158095238505	0.005060909428937607	0.00024244599866153366
2011	rcp85	MIROC5	PHL	0.9434158095238505	0.015524723507031924	-0.005858736187122175
2011	rcp85	MIROC5	PNG	0.9434158095238505	0.0007589774882359043	0.00011985854296389447
2011	rcp85	MIROC5	PRI	0.9434158095238505	0.012321235984182199	0.0003373409448109311
2011	rcp85	MIROC5	SLB	0.9434158095238505	0.0030944815262110414	0.0007460180544331765
2011	rcp85	MIROC5	THA	0.9434158095238505	0.000980911156822157	-0.00022195024139546267
2011	rcp85	MIROC5	TON	0.9434158095238505	0.011182875002225302	0.00041221379404429714
2011	rcp85	MIROC5	TWN	0.9434158095238505	0.023582409517420716	-0.0011295079470705063
2011	rcp85	MIROC5	USA	0.9434158095238505	0.0013454879567891282	-0.00013819899065809757
2011	rcp85	MIROC5	VCT	0.9434158095238505	0.012536054682762029	7.701937481125083e-05
2011	rcp85	MIROC5	VNM	0.9434158095238505	0.007100739078736228	-0.0019192671090473292
2011	rcp85	MIROC5	VUT	0.9434158095238505	0.01987910164733294	0.004782499655399414
2011	rcp85	MIROC5	WSM	0.9434158095238505	0.010866006247635757	0.001244905636259213
2012	rcp26	GFDL-ESM2M	LKA	0.9609607619046815	0.004923572996695373	-2.2906132137629235e-05
2012	rcp26	GFDL-ESM2M	MDG	0.9609607619046815	0.004457866589120386	-0.0006617584247846918
2012	rcp26	GFDL-ESM2M	MEX	0.9609607619046815	0.00208462097556523	-0.00021701565675357381
2012	rcp26	GFDL-ESM2M	MMR	0.9609607619046815	0.003084511403151922	0.0001732959568980911
2012	rcp26	GFDL-ESM2M	MOZ	0.9609607619046815	0.0028493115474753005	-0.0001830176215815543
2012	rcp26	GFDL-ESM2M	MUS	0.9609607619046815	0.019693939850335716	-0.0018488659145075026
2012	rcp26	GFDL-ESM2M	NCL	0.9609607619046815	0.015789173509254087	0.0028489902972191157
2012	rcp26	GFDL-ESM2M	NIC	0.9609607619046815	0.006625664314993245	0.0008451093691481599
2012	rcp26	GFDL-ESM2M	PHL	0.9609607619046815	0.014971424262236011	0.0008261706760124134
2012	rcp26	GFDL-ESM2M	PNG	0.9609607619046815	0.000773895065473021	5.718555144405924e-05
2012	rcp26	GFDL-ESM2M	PRI	0.9609607619046815	0.011930734059514558	0.0015372266694363597
2012	rcp26	GFDL-ESM2M	SLB	0.9609607619046815	0.0029473394756093013	0.0003854828074286431
2012	rcp26	GFDL-ESM2M	THA	0.9609607619046815	0.001456519654511458	-3.780679647814351e-05
2012	rcp26	GFDL-ESM2M	TON	0.9609607619046815	0.00840729869332836	0.000964941019319779
2012	rcp26	GFDL-ESM2M	TWN	0.9609607619046815	0.02569439574964128	-0.001435920031939067
2012	rcp26	GFDL-ESM2M	USA	0.9609607619046815	0.0011003315135082897	-0.00010991756045431836
2012	rcp26	GFDL-ESM2M	VCT	0.9609607619046815	0.014272407514799041	0.001693019704252969
2012	rcp26	GFDL-ESM2M	VNM	0.9609607619046815	0.009650816633852075	-1.388843186936068e-05
2012	rcp26	GFDL-ESM2M	VUT	0.9609607619046815	0.019267160293018056	0.003818543274983517
2012	rcp26	GFDL-ESM2M	WSM	0.9609607619046815	0.010713122106828251	0.0014332198009486203
2012	rcp26	HadGEM2-ES	LKA	0.884454380952599	0.005225973677968714	0.00016599159626978625
2012	rcp26	HadGEM2-ES	MDG	0.884454380952599	0.006442558410291375	-0.0010647463247161091
2012	rcp26	HadGEM2-ES	MEX	0.884454380952599	0.00173107015471013	-0.00032178679323042065
2012	rcp26	HadGEM2-ES	MMR	0.884454380952599	0.0029026048016832662	-0.0004981542619473616
2012	rcp26	HadGEM2-ES	MOZ	0.884454380952599	0.0028156042587492575	0.00011280598843051951
2012	rcp26	HadGEM2-ES	MUS	0.884454380952599	0.022750824939831917	0.002361858076817395
2012	rcp26	HadGEM2-ES	NCL	0.884454380952599	0.015010270084710451	-0.0006712191834215243
2012	rcp26	HadGEM2-ES	NIC	0.884454380952599	0.0072436210879232975	-0.00030639361903813896
2012	rcp26	HadGEM2-ES	PHL	0.884454380952599	0.01845270026558502	-0.004141681410599423
2012	rcp26	HadGEM2-ES	PNG	0.884454380952599	0.0006974580619409036	6.812601959346829e-05
2012	rcp26	HadGEM2-ES	PRI	0.884454380952599	0.0071775149388574174	0.0008266590084449062
2012	rcp26	HadGEM2-ES	SLB	0.884454380952599	0.0024761022566773244	0.0002749753721142703
2012	rcp26	HadGEM2-ES	THA	0.884454380952599	0.0012776518332342705	-0.00014524735120798862
2012	rcp26	HadGEM2-ES	TON	0.884454380952599	0.008818164590341966	-0.0004502416205439722
2012	rcp26	HadGEM2-ES	TWN	0.884454380952599	0.025974174232336437	0.0016930613088081232
2012	rcp26	HadGEM2-ES	USA	0.884454380952599	0.001344285871515024	-0.00016024269611271776
2012	rcp26	HadGEM2-ES	VCT	0.884454380952599	0.006852190047346237	1.4835870446975067e-05
2012	rcp26	HadGEM2-ES	VNM	0.884454380952599	0.009436589417964634	-0.001015069321387067
2012	rcp26	HadGEM2-ES	VUT	0.884454380952599	0.018606442640032438	0.0014974874987562972
2012	rcp26	HadGEM2-ES	WSM	0.884454380952599	0.011061989459598884	-0.0012149077096047997
2012	rcp26	IPSL-CM5A-LR	LKA	1.6190272380953843	0.004063725171643786	-0.0010319403650434922
2012	rcp26	IPSL-CM5A-LR	MDG	1.6190272380953843	0.005115546952945319	-0.0007588099509847724
2012	rcp26	IPSL-CM5A-LR	MEX	1.6190272380953843	0.003132648636973855	-0.0001839513696539738
2012	rcp26	IPSL-CM5A-LR	MMR	1.6190272380953843	0.003969137358500664	-0.0008157040956104388
2012	rcp26	IPSL-CM5A-LR	MOZ	1.6190272380953843	0.0026937383152645356	-0.00024192181993527547
2012	rcp26	IPSL-CM5A-LR	MUS	1.6190272380953843	0.017327076319811445	-0.001881931649109327
2012	rcp26	IPSL-CM5A-LR	NCL	1.6190272380953843	0.01677444425531293	-0.0010485012163533084
2012	rcp26	IPSL-CM5A-LR	NIC	1.6190272380953843	2.559306194561448e-05	-1.279653097280724e-05
2012	rcp26	IPSL-CM5A-LR	PHL	1.6190272380953843	0.023182225931328987	0.005198013930324829
2012	rcp26	IPSL-CM5A-LR	PNG	1.6190272380953843	0.0006753123663728698	5.5554761691208455e-05
2012	rcp26	IPSL-CM5A-LR	PRI	1.6190272380953843	0.014169700714498223	-0.0012108571593951725
2012	rcp26	IPSL-CM5A-LR	SLB	1.6190272380953843	0.0020777144226583745	0.0001155376980975563
2012	rcp26	IPSL-CM5A-LR	THA	1.6190272380953843	0.0018262386250089834	0.00016647800928522744
2012	rcp26	IPSL-CM5A-LR	TON	1.6190272380953843	0.010150408879836606	0.0015238060088871483
2012	rcp26	IPSL-CM5A-LR	TWN	1.6190272380953843	0.025736269977333682	-0.0009747764510189549
2012	rcp26	IPSL-CM5A-LR	USA	1.6190272380953843	0.0014829920606709585	-0.00031950795642811267
2012	rcp26	IPSL-CM5A-LR	VCT	1.6190272380953843	0.013089931547787426	-0.0024605043851696315
2012	rcp26	IPSL-CM5A-LR	VNM	1.6190272380953843	0.01247248256154581	-1.8806355653500258e-06
2012	rcp26	IPSL-CM5A-LR	VUT	1.6190272380953843	0.015573641052625504	-0.000485631546642678
2012	rcp26	IPSL-CM5A-LR	WSM	1.6190272380953843	0.01099401540949935	0.0014943691669272868
2012	rcp26	MIROC5	LKA	0.9650824761905163	0.0043830239923739476	0.0009512777228598439
2012	rcp26	MIROC5	MDG	0.9650824761905163	0.005522522583324283	-0.0004022446523806566
2012	rcp26	MIROC5	MEX	0.9650824761905163	0.0017852123100783723	-4.750611913365688e-05
2012	rcp26	MIROC5	MMR	0.9650824761905163	0.002643264350416682	-0.0002870427494407083
2012	rcp26	MIROC5	MOZ	0.9650824761905163	0.0030511755822405697	-0.0002737644215541102
2012	rcp26	MIROC5	MUS	0.9650824761905163	0.02101139433773337	-0.0015061024651761784
2012	rcp26	MIROC5	NCL	0.9650824761905163	0.013997603543928205	-0.0013694507767954209
2012	rcp26	MIROC5	NIC	0.9650824761905163	0.005523395825707192	-0.00013014638114567994
2012	rcp26	MIROC5	PHL	0.9650824761905163	0.016659959920058205	-0.0037935093624248558
2012	rcp26	MIROC5	PNG	0.9650824761905163	0.0006767079326446986	-8.01469869323823e-06
2012	rcp26	MIROC5	PRI	0.9650824761905163	0.013476225269034688	0.0008117962387337464
2012	rcp26	MIROC5	SLB	0.9650824761905163	0.0023794716379440138	0.00020532363233448294
2012	rcp26	MIROC5	THA	0.9650824761905163	0.0013419343343546947	-0.00018868856406457742
2012	rcp26	MIROC5	TON	0.9650824761905163	0.009655089242103988	1.3198699770732101e-05
2012	rcp26	MIROC5	TWN	0.9650824761905163	0.027230755111687245	-0.0048914678824807005
2012	rcp26	MIROC5	USA	0.9650824761905163	0.0014266985514561977	-6.89317231597351e-05
2012	rcp26	MIROC5	VCT	0.9650824761905163	0.012248723675542885	0.0009524610398809535
2012	rcp26	MIROC5	VNM	0.9650824761905163	0.008279178396268672	-0.0008665889770852395
2012	rcp26	MIROC5	VUT	0.9650824761905163	0.015845395217213978	9.369220084456086e-05
2012	rcp26	MIROC5	WSM	0.9650824761905163	0.011785794810286484	-0.00017892360984870723
2012	rcp60	GFDL-ESM2M	LKA	0.9115321904761122	0.003980976877828013	-0.00010996164336046072
2012	rcp60	GFDL-ESM2M	MDG	0.9115321904761122	0.004999227682656695	6.381583044833363e-05
2012	rcp60	GFDL-ESM2M	MEX	0.9115321904761122	0.001847518727962309	-4.042816231839062e-05
2012	rcp60	GFDL-ESM2M	MMR	0.9115321904761122	0.00312223166383746	-0.0001987915937830913
2012	rcp60	GFDL-ESM2M	MOZ	0.9115321904761122	0.002816920309817984	0.000139035979019345
2012	rcp60	GFDL-ESM2M	MUS	0.9115321904761122	0.020737143390793362	-0.000188076981210282
2012	rcp60	GFDL-ESM2M	NCL	0.9115321904761122	0.015173874166795512	0.000697503279800045
2012	rcp60	GFDL-ESM2M	NIC	0.9115321904761122	0.007662536478451167	0.0007449487344760944
2012	rcp60	GFDL-ESM2M	PHL	0.9115321904761122	0.020577291983070005	-0.0030491651506168527
2012	rcp60	GFDL-ESM2M	PNG	0.9115321904761122	0.0007945075802779273	-0.00012279982743557417
2012	rcp60	GFDL-ESM2M	PRI	0.9115321904761122	0.013520857479381827	-4.5588978488630885e-05
2012	rcp60	GFDL-ESM2M	SLB	0.9115321904761122	0.0025200215826970476	-0.0001917891824867303
2012	rcp60	GFDL-ESM2M	THA	0.9115321904761122	0.0015494952648125045	-0.00014451035533678597
2012	rcp60	GFDL-ESM2M	TON	0.9115321904761122	0.009519008999022529	-0.0010352730671447615
2012	rcp60	GFDL-ESM2M	TWN	0.9115321904761122	0.025261649559956068	-0.0006537225459254271
2012	rcp60	GFDL-ESM2M	USA	0.9115321904761122	0.0012181234803560165	-0.00013315638311494824
2012	rcp60	GFDL-ESM2M	VCT	0.9115321904761122	0.012920041716049015	0.00026704452374514374
2012	rcp60	GFDL-ESM2M	VNM	0.9115321904761122	0.011064895496638635	-0.0008037630189003412
2012	rcp60	GFDL-ESM2M	VUT	0.9115321904761122	0.0147586154021376	-0.0002308662176528282
2012	rcp60	GFDL-ESM2M	WSM	0.9115321904761122	0.011672485892433762	-0.00016081775228483355
2012	rcp60	HadGEM2-ES	LKA	0.8751210476192698	0.004725251783511125	-0.0007231717682569472
2012	rcp60	HadGEM2-ES	MDG	0.8751210476192698	0.005727851310066333	0.0006131349414267415
2012	rcp60	HadGEM2-ES	MEX	0.8751210476192698	0.0018402529848836123	-0.0004900421862601622
2012	rcp60	HadGEM2-ES	MMR	0.8751210476192698	0.0027063262991148802	-0.0008106459586228558
2012	rcp60	HadGEM2-ES	MOZ	0.8751210476192698	0.002722836976032804	0.00047739030170599526
2012	rcp60	HadGEM2-ES	MUS	0.8751210476192698	0.020511704714242476	0.0045000371200207626
2012	rcp60	HadGEM2-ES	NCL	0.8751210476192698	0.017904261037213456	0.002384049411144625
2012	rcp60	HadGEM2-ES	NIC	0.8751210476192698	0.006251167305683265	-0.0002680566827584483
2012	rcp60	HadGEM2-ES	PHL	0.8751210476192698	0.019374079262333123	-0.0015418739145154426
2012	rcp60	HadGEM2-ES	PNG	0.8751210476192698	0.0006928826667099413	9.366796800934726e-05
2012	rcp60	HadGEM2-ES	PRI	0.8751210476192698	0.005630245978898895	0.0004277039852314539
2012	rcp60	HadGEM2-ES	SLB	0.8751210476192698	0.002733329598816502	0.0003312479327987511
2012	rcp60	HadGEM2-ES	THA	0.8751210476192698	0.0009303844096696813	4.7289348542647544e-05
2012	rcp60	HadGEM2-ES	TON	0.8751210476192698	0.009215812675081857	0.0010505917805672367
2012	rcp60	HadGEM2-ES	TWN	0.8751210476192698	0.02779914066630236	-0.0010571307297627406
2012	rcp60	HadGEM2-ES	USA	0.8751210476192698	0.0011676453931691174	-0.00016798176500267537
2012	rcp60	HadGEM2-ES	VCT	0.8751210476192698	0.005422040946360156	0.0005461894552863768
2012	rcp60	HadGEM2-ES	VNM	0.8751210476192698	0.007940837193338	2.7654048509460558e-05
2012	rcp60	HadGEM2-ES	VUT	0.8751210476192698	0.019432013838575124	0.0030045026834929537
2012	rcp60	HadGEM2-ES	WSM	0.8751210476192698	0.01489772391740194	0.0010333436444771218
2012	rcp60	IPSL-CM5A-LR	LKA	1.583027238095388	0.003948830021760919	-0.00019200200968385423
2012	rcp60	IPSL-CM5A-LR	MDG	1.583027238095388	0.005458882511470395	0.00038586116820614686
2012	rcp60	IPSL-CM5A-LR	MEX	1.583027238095388	0.002558228160689623	-6.114572057062961e-05
2012	rcp60	IPSL-CM5A-LR	MMR	1.583027238095388	0.0035424842162579285	-5.7790374455231525e-05
2012	rcp60	IPSL-CM5A-LR	MOZ	1.583027238095388	0.002476615232898424	0.00033548317932145626
2012	rcp60	IPSL-CM5A-LR	MUS	1.583027238095388	0.020069627892644024	0.0027407976411815403
2012	rcp60	IPSL-CM5A-LR	NCL	1.583027238095388	0.01452117979433895	0.0009122833348613633
2012	rcp60	IPSL-CM5A-LR	NIC	1.583027238095388	0.0	0.0
2012	rcp60	IPSL-CM5A-LR	PHL	1.583027238095388	0.01648591609605231	0.002169355148032966
2012	rcp60	IPSL-CM5A-LR	PNG	1.583027238095388	0.0007584674084022717	0.00014377493867456814
2012	rcp60	IPSL-CM5A-LR	PRI	1.583027238095388	0.013912391271354985	-0.00263860673969444
2012	rcp60	IPSL-CM5A-LR	SLB	1.583027238095388	0.002696274968932777	0.00035685326178862037
2012	rcp60	IPSL-CM5A-LR	THA	1.583027238095388	0.001477515568358563	-9.853755220640766e-05
2012	rcp60	IPSL-CM5A-LR	TON	1.583027238095388	0.011741481417496405	0.001575156192909064
2012	rcp60	IPSL-CM5A-LR	TWN	1.583027238095388	0.033915664428869924	-0.0015026918653493898
2012	rcp60	IPSL-CM5A-LR	USA	1.583027238095388	0.0012561275649904434	-0.00022464673733399803
2012	rcp60	IPSL-CM5A-LR	VCT	1.583027238095388	0.014055383273971676	-0.0011711810839944467
2012	rcp60	IPSL-CM5A-LR	VNM	1.583027238095388	0.01106662942279419	-0.0005815522476011795
2012	rcp60	IPSL-CM5A-LR	VUT	1.583027238095388	0.016391247062164088	0.003070028338731373
2012	rcp60	IPSL-CM5A-LR	WSM	1.583027238095388	0.014461848809363267	0.0021297227916996404
2012	rcp60	MIROC5	LKA	0.9126062857143269	0.004902982586036201	-0.0003519037927658163
2012	rcp60	MIROC5	MDG	0.9126062857143269	0.005993979060404145	0.00038203284720270147
2012	rcp60	MIROC5	MEX	0.9126062857143269	0.001681478382789296	-0.0003136261105255184
2012	rcp60	MIROC5	MMR	0.9126062857143269	0.002815691696225119	-0.0006485048826506388
2012	rcp60	MIROC5	MOZ	0.9126062857143269	0.0026115312143637475	0.0003002803291856758
2012	rcp60	MIROC5	MUS	0.9126062857143269	0.014761010680065753	-0.0002835849609119619
2012	rcp60	MIROC5	NCL	0.9126062857143269	0.014517912757917847	-0.000565813686194384
2012	rcp60	MIROC5	NIC	0.9126062857143269	0.004391209518000112	0.0002822537848050198
2012	rcp60	MIROC5	PHL	0.9126062857143269	0.014453200806993366	-0.0038511181208909827
2012	rcp60	MIROC5	PNG	0.9126062857143269	0.0007271277399176798	2.0969235030762995e-07
2012	rcp60	MIROC5	PRI	0.9126062857143269	0.013276784386524333	-0.0005523514421317153
2012	rcp60	MIROC5	SLB	0.9126062857143269	0.002349404989664901	0.0002181341262837507
2012	rcp60	MIROC5	THA	0.9126062857143269	0.001195846120521525	-0.00026990421576030216
2012	rcp60	MIROC5	TON	0.9126062857143269	0.01118832607278197	0.00015107899491737225
2012	rcp60	MIROC5	TWN	0.9126062857143269	0.026011710867249647	-0.0005882167022721362
2012	rcp60	MIROC5	USA	0.9126062857143269	0.0014719230013438896	-0.00019572627074700589
2012	rcp60	MIROC5	VCT	0.9126062857143269	0.011673612725397168	0.00020518905969893995
2012	rcp60	MIROC5	VNM	0.9126062857143269	0.008921670909455112	-0.0012168603856879405
2012	rcp60	MIROC5	VUT	0.9126062857143269	0.017351270013782654	0.000933927475839562
2012	rcp60	MIROC5	WSM	0.9126062857143269	0.010780371886442545	0.0011455981161550932
2012	rcp85	GFDL-ESM2M	LKA	0.9215798095237292	0.005164797963530565	0.0003832099417350964
2012	rcp85	GFDL-ESM2M	MDG	0.9215798095237292	0.005177333121015854	0.00016077767433039574
2012	rcp85	GFDL-ESM2M	MEX	0.9215798095237292	0.0018867437944844428	-7.8382020729396e-05
2012	rcp85	GFDL-ESM2M	MMR	0.9215798095237292	0.0039043138632767734	0.0005302338251917583
2012	rcp85	GFDL-ESM2M	MOZ	0.9215798095237292	0.0033982617336191503	0.00016568390631294854
2012	rcp85	GFDL-ESM2M	MUS	0.9215798095237292	0.020848204064352765	0.0014425390130225306
2012	rcp85	GFDL-ESM2M	NCL	0.9215798095237292	0.017525383028581788	-0.0014683539652798282
2012	rcp85	GFDL-ESM2M	NIC	0.9215798095237292	0.006992836297558445	-0.00014013978111683013
2012	rcp85	GFDL-ESM2M	PHL	0.9215798095237292	0.017297496551829442	-0.0022353170263237298
2012	rcp85	GFDL-ESM2M	PNG	0.9215798095237292	0.0007986291034290839	-0.0001608180048973627
2012	rcp85	GFDL-ESM2M	PRI	0.9215798095237292	0.012311934774547045	0.0015315567421787294
2012	rcp85	GFDL-ESM2M	SLB	0.9215798095237292	0.0028252904012933955	-0.0005383621531354183
2012	rcp85	GFDL-ESM2M	THA	0.9215798095237292	0.001542103813908261	6.9843143917557656e-06
2012	rcp85	GFDL-ESM2M	TON	0.9215798095237292	0.00807031089201772	0.00023330512941942272
2012	rcp85	GFDL-ESM2M	TWN	0.9215798095237292	0.023706326882073563	0.00833909766011807
2012	rcp85	GFDL-ESM2M	USA	0.9215798095237292	0.001261084658966098	0.00013879417511901296
2012	rcp85	GFDL-ESM2M	VCT	0.9215798095237292	0.013842913122399263	0.0023919477880429973
2012	rcp85	GFDL-ESM2M	VNM	0.9215798095237292	0.008250972050353458	0.0002508593006578135
2012	rcp85	GFDL-ESM2M	VUT	0.9215798095237292	0.018945978022483656	-0.0053720985167262725
2012	rcp85	GFDL-ESM2M	WSM	0.9215798095237292	0.009131043049053952	-0.00045346530065592736
2012	rcp85	HadGEM2-ES	LKA	0.9269305714287893	0.0048693310446189745	0.0002964111696303084
2012	rcp85	HadGEM2-ES	MDG	0.9269305714287893	0.006829134430320527	-0.0021106553934093076
2012	rcp85	HadGEM2-ES	MEX	0.9269305714287893	0.0017679564653244964	-0.0002975352650785025
2012	rcp85	HadGEM2-ES	MMR	0.9269305714287893	0.0029666072513919685	0.00012959339764272496
2012	rcp85	HadGEM2-ES	MOZ	0.9269305714287893	0.003743428326846938	-0.0003513293882843828
2012	rcp85	HadGEM2-ES	MUS	0.9269305714287893	0.026861164912540737	-0.0038023093250278894
2012	rcp85	HadGEM2-ES	NCL	0.9269305714287893	0.017921080238400423	-0.0016039454292420298
2012	rcp85	HadGEM2-ES	NIC	0.9269305714287893	0.00514634769772665	0.0003215234485833471
2012	rcp85	HadGEM2-ES	PHL	0.9269305714287893	0.015197721566988343	-0.002372088738411072
2012	rcp85	HadGEM2-ES	PNG	0.9269305714287893	0.0007460013908927971	-8.42822071373877e-05
2012	rcp85	HadGEM2-ES	PRI	0.9269305714287893	0.006034506691265536	0.00035281868437820273
2012	rcp85	HadGEM2-ES	SLB	0.9269305714287893	0.002543622649607239	-0.0004907191324193987
2012	rcp85	HadGEM2-ES	THA	0.9269305714287893	0.0011144492584165906	-0.00016076140733850306
2012	rcp85	HadGEM2-ES	TON	0.9269305714287893	0.00878617896230379	-0.0007905027403712957
2012	rcp85	HadGEM2-ES	TWN	0.9269305714287893	0.027105229396803023	0.0008414440283284136
2012	rcp85	HadGEM2-ES	USA	0.9269305714287893	0.0010492694556471897	-0.00011378631898574835
2012	rcp85	HadGEM2-ES	VCT	0.9269305714287893	0.005681852161164704	0.00011008430975903405
2012	rcp85	HadGEM2-ES	VNM	0.9269305714287893	0.00877022823451188	-0.0014612796701946255
2012	rcp85	HadGEM2-ES	VUT	0.9269305714287893	0.016757195100455525	-0.002754985061857293
2012	rcp85	HadGEM2-ES	WSM	0.9269305714287893	0.01326824358253128	-0.0002324473747700958
2012	rcp85	IPSL-CM5A-LR	LKA	1.6192653333334739	0.0034944970912369026	-0.0002748600211411339
2012	rcp85	IPSL-CM5A-LR	MDG	1.6192653333334739	0.00557530534711746	0.0009207030520075403
2012	rcp85	IPSL-CM5A-LR	MEX	1.6192653333334739	0.0031116738831210404	-0.00028922828065273845
2012	rcp85	IPSL-CM5A-LR	MMR	1.6192653333334739	0.003239616224074769	0.00011348975445860143
2012	rcp85	IPSL-CM5A-LR	MOZ	1.6192653333334739	0.002611200063365242	0.00030794368684826086
2012	rcp85	IPSL-CM5A-LR	MUS	1.6192653333334739	0.02060798204592143	0.0032857879540653754
2012	rcp85	IPSL-CM5A-LR	NCL	1.6192653333334739	0.01876585491526179	0.0010387343729119725
2012	rcp85	IPSL-CM5A-LR	NIC	1.6192653333334739	0.0	0.0
2012	rcp85	IPSL-CM5A-LR	PHL	1.6192653333334739	0.01763304424762946	-0.006058462583096136
2012	rcp85	IPSL-CM5A-LR	PNG	1.6192653333334739	0.0006629584042264112	0.0001537553830322889
2012	rcp85	IPSL-CM5A-LR	PRI	1.6192653333334739	0.012283446599500368	-0.0015734627615484565
2012	rcp85	IPSL-CM5A-LR	SLB	1.6192653333334739	0.0031046762789294865	0.0003921224996741232
2012	rcp85	IPSL-CM5A-LR	THA	1.6192653333334739	0.0015025772678099443	-0.00032248146541667374
2012	rcp85	IPSL-CM5A-LR	TON	1.6192653333334739	0.010617946214337256	-1.2301435835243048e-05
2012	rcp85	IPSL-CM5A-LR	TWN	1.6192653333334739	0.03166641593640535	-0.0016343472592244513
2012	rcp85	IPSL-CM5A-LR	USA	1.6192653333334739	0.0015153837760033214	-0.0001231079842680679
2012	rcp85	IPSL-CM5A-LR	VCT	1.6192653333334739	0.013390804954784714	-0.001612010587036511
2012	rcp85	IPSL-CM5A-LR	VNM	1.6192653333334739	0.011165560254384744	-0.0015944776402661027
2012	rcp85	IPSL-CM5A-LR	VUT	1.6192653333334739	0.023305759103463948	0.0015221608286494302
2012	rcp85	IPSL-CM5A-LR	WSM	1.6192653333334739	0.013304447372589968	0.0012719311747850593
2012	rcp85	MIROC5	LKA	0.9707015238095636	0.004843247872773571	0.0009251904455089363
2012	rcp85	MIROC5	MDG	0.9707015238095636	0.0072014892160361015	0.0013580706790962348
2012	rcp85	MIROC5	MEX	0.9707015238095636	0.0015551569719733716	-9.693219895405287e-05
2012	rcp85	MIROC5	MMR	0.9707015238095636	0.002869697819320039	0.00037344598919583736
2012	rcp85	MIROC5	MOZ	0.9707015238095636	0.0036525472850065547	0.0007849378520131059
2012	rcp85	MIROC5	MUS	0.9707015238095636	0.02316595182402535	0.0012802726763772691
2012	rcp85	MIROC5	NCL	0.9707015238095636	0.01744709088582853	0.0021028628271943157
2012	rcp85	MIROC5	NIC	0.9707015238095636	0.006394562499975435	0.000531814726554644
2012	rcp85	MIROC5	PHL	0.9707015238095636	0.018170158906702042	-0.005790771066085545
2012	rcp85	MIROC5	PNG	0.9707015238095636	0.000778091448978115	0.0001068903784946154
2012	rcp85	MIROC5	PRI	0.9707015238095636	0.013409181269162272	0.0008490194927053725
2012	rcp85	MIROC5	SLB	0.9707015238095636	0.0029818030808034897	0.00048490429246825977
2012	rcp85	MIROC5	THA	0.9707015238095636	0.0011306216585052487	-0.00024569997377687255
2012	rcp85	MIROC5	TON	0.9707015238095636	0.011085286406701445	0.0005437033691342852
2012	rcp85	MIROC5	TWN	0.9707015238095636	0.02329784399358841	-0.00042766396488650663
2012	rcp85	MIROC5	USA	0.9707015238095636	0.0012627272993235457	-5.5751510894219334e-05
2012	rcp85	MIROC5	VCT	0.9707015238095636	0.011032459828848665	0.0008853450625450911
2012	rcp85	MIROC5	VNM	0.9707015238095636	0.00781826972700074	-0.001988961953549074
2012	rcp85	MIROC5	VUT	0.9707015238095636	0.016893009478261833	0.0031681208006760346
2012	rcp85	MIROC5	WSM	0.9707015238095636	0.012043561255876117	0.0018742066229964862
2013	rcp26	GFDL-ESM2M	LKA	0.9694845714284896	0.004401303353200047	0.00017968562996892182
2013	rcp26	GFDL-ESM2M	MDG	0.9694845714284896	0.0052225790763158605	0.00019726760787651529
2013	rcp26	GFDL-ESM2M	MEX	0.9694845714284896	0.001981881390745989	0.00014343363713650116
2013	rcp26	GFDL-ESM2M	MMR	0.9694845714284896	0.0032023113232187454	-6.280275252285288e-05
2013	rcp26	GFDL-ESM2M	MOZ	0.9694845714284896	0.0029905224438062953	0.00020159422212465388
2013	rcp26	GFDL-ESM2M	MUS	0.9694845714284896	0.019671446123472745	0.001993775211179072
2013	rcp26	GFDL-ESM2M	NCL	0.9694845714284896	0.01709148506563636	0.00017818893521664384
2013	rcp26	GFDL-ESM2M	NIC	0.9694845714284896	0.007163200576059809	0.0009242436482067306
2013	rcp26	GFDL-ESM2M	PHL	0.9694845714284896	0.018059554842131134	-0.004815085226931927
2013	rcp26	GFDL-ESM2M	PNG	0.9694845714284896	0.0009291692791192356	3.017337726571808e-05
2013	rcp26	GFDL-ESM2M	PRI	0.9694845714284896	0.013957030112507571	0.002196418038938852
2013	rcp26	GFDL-ESM2M	SLB	0.9694845714284896	0.0031133390996884074	-4.653253619689456e-06
2013	rcp26	GFDL-ESM2M	THA	0.9694845714284896	0.0014880591289077034	-0.00020376950026792948
2013	rcp26	GFDL-ESM2M	TON	0.9694845714284896	0.008641428461838581	-7.89767872208481e-06
2013	rcp26	GFDL-ESM2M	TWN	0.9694845714284896	0.028964744011951572	0.007618931423432548
2013	rcp26	GFDL-ESM2M	USA	0.9694845714284896	0.00102690319817442	0.00016452767221239301
2013	rcp26	GFDL-ESM2M	VCT	0.9694845714284896	0.01376269963432666	0.003804842135027728
2013	rcp26	GFDL-ESM2M	VNM	0.9694845714284896	0.01090727215350067	-0.0006456025618239766
2013	rcp26	GFDL-ESM2M	VUT	0.9694845714284896	0.018115810514909306	0.0008447815397025623
2013	rcp26	GFDL-ESM2M	WSM	0.9694845714284896	0.010239185310318515	0.00029477326941328803
2013	rcp26	HadGEM2-ES	LKA	0.9238353333335513	0.005488793541506023	-0.0009246259731602322
2013	rcp26	HadGEM2-ES	MDG	0.9238353333335513	0.005811312645381745	-0.0014573308460024362
2013	rcp26	HadGEM2-ES	MEX	0.9238353333335513	0.0021181772239109143	-0.00038061629633292555
2013	rcp26	HadGEM2-ES	MMR	0.9238353333335513	0.0029036871434097397	-0.0007922809233583876
2013	rcp26	HadGEM2-ES	MOZ	0.9238353333335513	0.0028847911031942694	-0.0002869245321485784
2013	rcp26	HadGEM2-ES	MUS	0.9238353333335513	0.021786775693144973	0.00015020577135285273
2013	rcp26	HadGEM2-ES	NCL	0.9238353333335513	0.016260016064119136	0.000843032329120719
2013	rcp26	HadGEM2-ES	NIC	0.9238353333335513	0.00759334904065407	2.2682723048376595e-05
2013	rcp26	HadGEM2-ES	PHL	0.9238353333335513	0.02135335187007434	0.0023141650092485854
2013	rcp26	HadGEM2-ES	PNG	0.9238353333335513	0.000706212090153096	0.0001023966626561682
2013	rcp26	HadGEM2-ES	PRI	0.9238353333335513	0.006950234431856531	0.00011100333591634068
2013	rcp26	HadGEM2-ES	SLB	0.9238353333335513	0.002850072435144468	0.0003232897021575485
2013	rcp26	HadGEM2-ES	THA	0.9238353333335513	0.0010892647892887194	5.969572163397205e-05
2013	rcp26	HadGEM2-ES	TON	0.9238353333335513	0.00906350991160488	0.0007574644564082938
2013	rcp26	HadGEM2-ES	TWN	0.9238353333335513	0.02523101100359562	-0.0029866841168892048
2013	rcp26	HadGEM2-ES	USA	0.9238353333335513	0.001339235973960943	-0.00017742750492791222
2013	rcp26	HadGEM2-ES	VCT	0.9238353333335513	0.006374359644629514	0.0007603342670202415
2013	rcp26	HadGEM2-ES	VNM	0.9238353333335513	0.008956511958179803	0.0014166334568083835
2013	rcp26	HadGEM2-ES	VUT	0.9238353333335513	0.021130326532697953	0.0016440242887034223
2013	rcp26	HadGEM2-ES	WSM	0.9238353333335513	0.011804265218399173	-0.0009142164305231048
2013	rcp26	IPSL-CM5A-LR	LKA	1.6532177142858613	0.004556153212825712	-0.0009251813583219229
2013	rcp26	IPSL-CM5A-LR	MDG	1.6532177142858613	0.004672062657542865	-0.0013748476554701114
2013	rcp26	IPSL-CM5A-LR	MEX	1.6532177142858613	0.0028421908041467332	-0.00027351492978288587
2013	rcp26	IPSL-CM5A-LR	MMR	1.6532177142858613	0.003602822754550548	-0.0007675557871840101
2013	rcp26	IPSL-CM5A-LR	MOZ	1.6532177142858613	0.0030246430789797538	-0.0006528507940390906
2013	rcp26	IPSL-CM5A-LR	MUS	1.6532177142858613	0.019478808141124737	-0.004386691995348711
2013	rcp26	IPSL-CM5A-LR	NCL	1.6532177142858613	0.018227224279078885	0.0017557314293749704
2013	rcp26	IPSL-CM5A-LR	NIC	1.6532177142858613	0.0	0.0
2013	rcp26	IPSL-CM5A-LR	PHL	1.6532177142858613	0.022105670057245487	0.005451864362792208
2013	rcp26	IPSL-CM5A-LR	PNG	1.6532177142858613	0.0006732438634446023	4.528616414723832e-05
2013	rcp26	IPSL-CM5A-LR	PRI	1.6532177142858613	0.013452938954812343	-0.0015051509527447575
2013	rcp26	IPSL-CM5A-LR	SLB	1.6532177142858613	0.002527123030916521	0.00016977673942847934
2013	rcp26	IPSL-CM5A-LR	THA	1.6532177142858613	0.0020050480917784214	0.0001350727399242867
2013	rcp26	IPSL-CM5A-LR	TON	1.6532177142858613	0.011791511312557821	0.00027513743261153986
2013	rcp26	IPSL-CM5A-LR	TWN	1.6532177142858613	0.029371574328524094	7.954601846948701e-05
2013	rcp26	IPSL-CM5A-LR	USA	1.6532177142858613	0.0012301369741089135	-1.2576709438643881e-05
2013	rcp26	IPSL-CM5A-LR	VCT	1.6532177142858613	0.013221062369771365	-0.0022109418887335513
2013	rcp26	IPSL-CM5A-LR	VNM	1.6532177142858613	0.011684494339087099	0.0004915942570886127
2013	rcp26	IPSL-CM5A-LR	VUT	1.6532177142858613	0.016195026720735077	0.0030630564543969166
2013	rcp26	IPSL-CM5A-LR	WSM	1.6532177142858613	0.01092139541782788	0.0013284748280710025
2013	rcp26	MIROC5	LKA	0.9962253333333733	0.004566978110446804	0.00042963715462722733
2013	rcp26	MIROC5	MDG	0.9962253333333733	0.007275827563247912	0.0007193394953783855
2013	rcp26	MIROC5	MEX	0.9962253333333733	0.0016286278514302827	-7.407808095042501e-05
2013	rcp26	MIROC5	MMR	0.9962253333333733	0.0023222205013704606	-0.000368718832717895
2013	rcp26	MIROC5	MOZ	0.9962253333333733	0.003060249224930885	0.00013764720187602823
2013	rcp26	MIROC5	MUS	0.9962253333333733	0.023700623540252326	0.0004454041741474169
2013	rcp26	MIROC5	NCL	0.9962253333333733	0.01309185467950743	-0.001055138650773712
2013	rcp26	MIROC5	NIC	0.9962253333333733	0.00533785482011986	-0.00010522202968302934
2013	rcp26	MIROC5	PHL	0.9962253333333733	0.0187551085374576	-0.0044374315314853465
2013	rcp26	MIROC5	PNG	0.9962253333333733	0.0006255864838015919	-6.331668707877888e-05
2013	rcp26	MIROC5	PRI	0.9962253333333733	0.011886642984359673	0.0018580523507458345
2013	rcp26	MIROC5	SLB	0.9962253333333733	0.0024157020779567717	5.330864873013825e-05
2013	rcp26	MIROC5	THA	0.9962253333333733	0.0012699071721226627	-0.00023846389794622498
2013	rcp26	MIROC5	TON	0.9962253333333733	0.010718356659228224	0.00041177211597777635
2013	rcp26	MIROC5	TWN	0.9962253333333733	0.026546388685916918	-0.004313489013352542
2013	rcp26	MIROC5	USA	0.9962253333333733	0.001434786940735857	-0.0001225036753887994
2013	rcp26	MIROC5	VCT	0.9962253333333733	0.013344070989664863	0.000900360705860291
2013	rcp26	MIROC5	VNM	0.9962253333333733	0.008329252282237862	-0.001740512026388322
2013	rcp26	MIROC5	VUT	0.9962253333333733	0.013718025375138769	-0.0007480019080278416
2013	rcp26	MIROC5	WSM	0.9962253333333733	0.011265103125456418	0.00039745384832532695
2013	rcp60	GFDL-ESM2M	LKA	0.9221988571427784	0.004904133850379043	-0.0001925320529432837
2013	rcp60	GFDL-ESM2M	MDG	0.9221988571427784	0.004748681173996386	-0.0014134429299616726
2013	rcp60	GFDL-ESM2M	MEX	0.9221988571427784	0.002303567234994405	-0.00020835875796193309
2013	rcp60	GFDL-ESM2M	MMR	0.9221988571427784	0.0029879326582796626	-0.00014460867801391027
2013	rcp60	GFDL-ESM2M	MOZ	0.9221988571427784	0.002885954226687271	-0.0003641831238471037
2013	rcp60	GFDL-ESM2M	MUS	0.9221988571427784	0.023791770756227865	-0.0031989199396607187
2013	rcp60	GFDL-ESM2M	NCL	0.9221988571427784	0.017983372933580953	-0.0013619361316083178
2013	rcp60	GFDL-ESM2M	NIC	0.9221988571427784	0.008067608455316946	0.00017635538921723505
2013	rcp60	GFDL-ESM2M	PHL	0.9221988571427784	0.017353738639340283	-0.0032005993838917475
2013	rcp60	GFDL-ESM2M	PNG	0.9221988571427784	0.0007201852439015446	-7.186096217459611e-05
2013	rcp60	GFDL-ESM2M	PRI	0.9221988571427784	0.012260564966552711	5.586222133667799e-05
2013	rcp60	GFDL-ESM2M	SLB	0.9221988571427784	0.0030497866841649995	-0.0004911781417055939
2013	rcp60	GFDL-ESM2M	THA	0.9221988571427784	0.0018028055539682565	-2.5621830728268975e-05
2013	rcp60	GFDL-ESM2M	TON	0.9221988571427784	0.01039298928932018	-0.00013276989630707937
2013	rcp60	GFDL-ESM2M	TWN	0.9221988571427784	0.02492537392792736	0.0011286211679410471
2013	rcp60	GFDL-ESM2M	USA	0.9221988571427784	0.001227798219388205	-0.00014730031409609975
2013	rcp60	GFDL-ESM2M	VCT	0.9221988571427784	0.013955592768849744	-8.972030288619546e-05
2013	rcp60	GFDL-ESM2M	VNM	0.9221988571427784	0.011401389706494697	-0.0004550662040942008
2013	rcp60	GFDL-ESM2M	VUT	0.9221988571427784	0.015485937964433105	-0.0024481919726451608
2013	rcp60	GFDL-ESM2M	WSM	0.9221988571427784	0.0120930858252506	0.00022424033590112647
2013	rcp60	HadGEM2-ES	LKA	0.903121047619268	0.004278787660467326	-0.0006022960416575336
2013	rcp60	HadGEM2-ES	MDG	0.903121047619268	0.005596442036492915	-0.0004149873080808366
2013	rcp60	HadGEM2-ES	MEX	0.903121047619268	0.0021729990852772177	-0.0005396994435058165
2013	rcp60	HadGEM2-ES	MMR	0.903121047619268	0.0028551336634754514	-0.00023434875434551086
2013	rcp60	HadGEM2-ES	MOZ	0.903121047619268	0.002717784572553204	5.4518005000307604e-05
2013	rcp60	HadGEM2-ES	MUS	0.903121047619268	0.01692582029828888	0.0005123245207104346
2013	rcp60	HadGEM2-ES	NCL	0.903121047619268	0.01631180102936774	0.0006618818990043632
2013	rcp60	HadGEM2-ES	NIC	0.903121047619268	0.00709212339210043	-0.0009510757565587562
2013	rcp60	HadGEM2-ES	PHL	0.903121047619268	0.019573613227331938	-0.001595631721387691
2013	rcp60	HadGEM2-ES	PNG	0.903121047619268	0.0006564636077569415	4.388071179767646e-06
2013	rcp60	HadGEM2-ES	PRI	0.903121047619268	0.0063547223189484615	-0.00018285995603947746
2013	rcp60	HadGEM2-ES	SLB	0.903121047619268	0.002681371597552551	-0.00026041164111067453
2013	rcp60	HadGEM2-ES	THA	0.903121047619268	0.0011190213243355259	-9.172829360668303e-06
2013	rcp60	HadGEM2-ES	TON	0.903121047619268	0.010754495026389279	0.0009705698755250194
2013	rcp60	HadGEM2-ES	TWN	0.903121047619268	0.02563551770954995	-0.003272756514242736
2013	rcp60	HadGEM2-ES	USA	0.903121047619268	0.0012006801717184357	-8.61282330755854e-05
2013	rcp60	HadGEM2-ES	VCT	0.903121047619268	0.005684637729740517	-0.000301206660203227
2013	rcp60	HadGEM2-ES	VNM	0.903121047619268	0.008515911065883668	-0.0009414270136921751
2013	rcp60	HadGEM2-ES	VUT	0.903121047619268	0.016174519771270882	-0.000778077933969393
2013	rcp60	HadGEM2-ES	WSM	0.903121047619268	0.014883411487598116	-0.0003028103192979203
2013	rcp60	IPSL-CM5A-LR	LKA	1.6041700952382463	0.0036365949197619653	-0.0005078861923427884
2013	rcp60	IPSL-CM5A-LR	MDG	1.6041700952382463	0.0055230357566465865	0.0001490345777284581
2013	rcp60	IPSL-CM5A-LR	MEX	1.6041700952382463	0.0027049362707893612	2.6661472442231367e-05
2013	rcp60	IPSL-CM5A-LR	MMR	1.6041700952382463	0.0034730584297258957	-9.370591450253026e-05
2013	rcp60	IPSL-CM5A-LR	MOZ	1.6041700952382463	0.0027650011947768323	3.52875401096167e-05
2013	rcp60	IPSL-CM5A-LR	MUS	1.6041700952382463	0.02113892930133618	0.0015280418397450096
2013	rcp60	IPSL-CM5A-LR	NCL	1.6041700952382463	0.014893219087869228	0.0004923111483795847
2013	rcp60	IPSL-CM5A-LR	NIC	1.6041700952382463	0.0	0.0
2013	rcp60	IPSL-CM5A-LR	PHL	1.6041700952382463	0.01752825875853271	-0.002422944211990762
2013	rcp60	IPSL-CM5A-LR	PNG	1.6041700952382463	0.000853548402878589	2.544547995707354e-05
2013	rcp60	IPSL-CM5A-LR	PRI	1.6041700952382463	0.01302422995719486	-0.0003318527405741212
2013	rcp60	IPSL-CM5A-LR	SLB	1.6041700952382463	0.002735557298209219	1.8942522500289653e-05
2013	rcp60	IPSL-CM5A-LR	THA	1.6041700952382463	0.0014868632256598044	-0.00020348553023053032
2013	rcp60	IPSL-CM5A-LR	TON	1.6041700952382463	0.013537632124255317	0.0014833219136288671
2013	rcp60	IPSL-CM5A-LR	TWN	1.6041700952382463	0.028624470926594824	-0.0034388255297284048
2013	rcp60	IPSL-CM5A-LR	USA	1.6041700952382463	0.0014147678043842878	-7.516591290851281e-05
2013	rcp60	IPSL-CM5A-LR	VCT	1.6041700952382463	0.012545794078737155	0.0003174317846876334
2013	rcp60	IPSL-CM5A-LR	VNM	1.6041700952382463	0.010523603726000978	-0.001731515027711418
2013	rcp60	IPSL-CM5A-LR	VUT	1.6041700952382463	0.017725691982080426	-0.00033785228903857045
2013	rcp60	IPSL-CM5A-LR	WSM	1.6041700952382463	0.015611063906461952	0.0026648238580383164
2013	rcp60	MIROC5	LKA	0.9264158095238488	0.004981172898726205	-0.0005110966220022958
2013	rcp60	MIROC5	MDG	0.9264158095238488	0.006719663986087334	-0.0015879542104328837
2013	rcp60	MIROC5	MEX	0.9264158095238488	0.0016363167191970366	-0.00020260658110699388
2013	rcp60	MIROC5	MMR	0.9264158095238488	0.002806002064464133	-0.0007626186114316236
2013	rcp60	MIROC5	MOZ	0.9264158095238488	0.0027499429316946897	-0.0007639374345165416
2013	rcp60	MIROC5	MUS	0.9264158095238488	0.02123406252895957	-0.0026440642555919476
2013	rcp60	MIROC5	NCL	0.9264158095238488	0.01662006964949936	0.0030777628014247355
2013	rcp60	MIROC5	NIC	0.9264158095238488	0.005342582865644865	-2.7072497244053388e-05
2013	rcp60	MIROC5	PHL	0.9264158095238488	0.015952841314867357	-0.006574159627944661
2013	rcp60	MIROC5	PNG	0.9264158095238488	0.0008894932319903864	0.00015099734548461609
2013	rcp60	MIROC5	PRI	0.9264158095238488	0.012626085735678097	0.00027860547551889284
2013	rcp60	MIROC5	SLB	0.9264158095238488	0.002787028773693717	0.0004717105092267057
2013	rcp60	MIROC5	THA	0.9264158095238488	0.0013248193229805517	-0.00029575228477599595
2013	rcp60	MIROC5	TON	0.9264158095238488	0.009270408672448487	-9.841544670376396e-05
2013	rcp60	MIROC5	TWN	0.9264158095238488	0.02584586050165914	-0.0012556820780234013
2013	rcp60	MIROC5	USA	0.9264158095238488	0.001376346963140616	-0.00018472102015390892
2013	rcp60	MIROC5	VCT	0.9264158095238488	0.01292172452025669	0.00019562925036615934
2013	rcp60	MIROC5	VNM	0.9264158095238488	0.008438404625344561	-0.0013521878791574477
2013	rcp60	MIROC5	VUT	0.9264158095238488	0.020561985397646473	0.004599333896927073
2013	rcp60	MIROC5	WSM	0.9264158095238488	0.011075994542881131	0.0005731226262187107
2013	rcp85	GFDL-ESM2M	LKA	0.9310083809522995	0.004609355614473565	0.0005164384290875
2013	rcp85	GFDL-ESM2M	MDG	0.9310083809522995	0.004971282981084323	0.0012900852734151784
2013	rcp85	GFDL-ESM2M	MEX	0.9310083809522995	0.0021089854007065863	-7.429140000451539e-05
2013	rcp85	GFDL-ESM2M	MMR	0.9310083809522995	0.0033664595382305743	0.00038044731387823537
2013	rcp85	GFDL-ESM2M	MOZ	0.9310083809522995	0.003109693877260679	0.0003579438103955898
2013	rcp85	GFDL-ESM2M	MUS	0.9310083809522995	0.020283517027431475	0.00501490590407371
2013	rcp85	GFDL-ESM2M	NCL	0.9310083809522995	0.015981914069950604	-0.0018180235468735237
2013	rcp85	GFDL-ESM2M	NIC	0.9310083809522995	0.007712440542881104	-0.00024587650511639415
2013	rcp85	GFDL-ESM2M	PHL	0.9310083809522995	0.019585487248145607	-0.0030192389659530914
2013	rcp85	GFDL-ESM2M	PNG	0.9310083809522995	0.0007061155695824302	-0.00010168433741468419
2013	rcp85	GFDL-ESM2M	PRI	0.9310083809522995	0.012752732738672699	-0.0006895695820760173
2013	rcp85	GFDL-ESM2M	SLB	0.9310083809522995	0.002627162385286545	-0.0005333154438514119
2013	rcp85	GFDL-ESM2M	THA	0.9310083809522995	0.0014389753928721002	-0.00012575388831143075
2013	rcp85	GFDL-ESM2M	TON	0.9310083809522995	0.009954917607357883	-0.0009314031130756356
2013	rcp85	GFDL-ESM2M	TWN	0.9310083809522995	0.030706836065583644	-0.0018766843635409265
2013	rcp85	GFDL-ESM2M	USA	0.9310083809522995	0.0012507995914515686	-0.00011544448212963692
2013	rcp85	GFDL-ESM2M	VCT	0.9310083809522995	0.013601237241508975	-0.0008499662359719479
2013	rcp85	GFDL-ESM2M	VNM	0.9310083809522995	0.009353273737002305	-0.00033989734384159455
2013	rcp85	GFDL-ESM2M	VUT	0.9310083809522995	0.018512631118086268	-0.0036871699601799747
2013	rcp85	GFDL-ESM2M	WSM	0.9310083809522995	0.011060402324752892	-0.0006264283198649584
2013	rcp85	HadGEM2-ES	LKA	0.9636924761906936	0.005107421164575332	-0.0009322430807617337
2013	rcp85	HadGEM2-ES	MDG	0.9636924761906936	0.00489222648980423	-0.0006741499603700927
2013	rcp85	HadGEM2-ES	MEX	0.9636924761906936	0.0017548969748964211	-0.000255074413412638
2013	rcp85	HadGEM2-ES	MMR	0.9636924761906936	0.002416310473319654	-0.0009352374333204618
2013	rcp85	HadGEM2-ES	MOZ	0.9636924761906936	0.003043864377389309	-0.00017228650725218623
2013	rcp85	HadGEM2-ES	MUS	0.9636924761906936	0.023550117990721826	0.0010310502716983205
2013	rcp85	HadGEM2-ES	NCL	0.9636924761906936	0.015333982541015156	0.0005564472508799542
2013	rcp85	HadGEM2-ES	NIC	0.9636924761906936	0.00549004324540418	0.0001277639142729832
2013	rcp85	HadGEM2-ES	PHL	0.9636924761906936	0.01629864898483199	-0.005683980690595676
2013	rcp85	HadGEM2-ES	PNG	0.9636924761906936	0.0007101946943967302	-5.370763948867499e-05
2013	rcp85	HadGEM2-ES	PRI	0.9636924761906936	0.00613861975118777	0.00011312928637389032
2013	rcp85	HadGEM2-ES	SLB	0.9636924761906936	0.002774525315369469	-0.00013003548193123236
2013	rcp85	HadGEM2-ES	THA	0.9636924761906936	0.0010376249033887197	-0.0002521269245527449
2013	rcp85	HadGEM2-ES	TON	0.9636924761906936	0.008294445283509434	-0.0006096623810772416
2013	rcp85	HadGEM2-ES	TWN	0.9636924761906936	0.028360315343431343	-0.0021218299198744886
2013	rcp85	HadGEM2-ES	USA	0.9636924761906936	0.0011801254370443267	-0.00019034038767516115
2013	rcp85	HadGEM2-ES	VCT	0.9636924761906936	0.005566369579055266	0.00027450749681171916
2013	rcp85	HadGEM2-ES	VNM	0.9636924761906936	0.009965583276796162	-0.0021420341863082194
2013	rcp85	HadGEM2-ES	VUT	0.9636924761906936	0.018090900851837732	2.5802752079431834e-05
2013	rcp85	HadGEM2-ES	WSM	0.9636924761906936	0.009845274026223875	0.0009758687577400443
2013	rcp85	IPSL-CM5A-LR	LKA	1.6450272380953783	0.004696504818459769	-0.0003697373684211449
2013	rcp85	IPSL-CM5A-LR	MDG	1.6450272380953783	0.0051651386718788595	8.72937423584204e-06
2013	rcp85	IPSL-CM5A-LR	MEX	1.6450272380953783	0.0027676231144450726	-0.00013114602869382223
2013	rcp85	IPSL-CM5A-LR	MMR	1.6450272380953783	0.003494275852036001	-1.3764702482778638e-05
2013	rcp85	IPSL-CM5A-LR	MOZ	1.6450272380953783	0.0025520975495172717	0.00012719941107367373
2013	rcp85	IPSL-CM5A-LR	MUS	1.6450272380953783	0.017819417604682482	0.0010269514547903034
2013	rcp85	IPSL-CM5A-LR	NCL	1.6450272380953783	0.01886128019979899	0.0009233333464110016
2013	rcp85	IPSL-CM5A-LR	NIC	1.6450272380953783	0.0	0.0
2013	rcp85	IPSL-CM5A-LR	PHL	1.6450272380953783	0.019363743421979416	-0.0018743041926521744
2013	rcp85	IPSL-CM5A-LR	PNG	1.6450272380953783	0.0007656118890674818	1.5469487534065226e-05
2013	rcp85	IPSL-CM5A-LR	PRI	1.6450272380953783	0.011069415650854177	-0.0002696126407336838
2013	rcp85	IPSL-CM5A-LR	SLB	1.6450272380953783	0.0025893219960091514	4.497510354473143e-05
2013	rcp85	IPSL-CM5A-LR	THA	1.6450272380953783	0.0014388922171204182	-0.00012955459559507054
2013	rcp85	IPSL-CM5A-LR	TON	1.6450272380953783	0.01155518354167149	-0.000791049096291031
2013	rcp85	IPSL-CM5A-LR	TWN	1.6450272380953783	0.02821330830478231	-0.0033892384570716272
2013	rcp85	IPSL-CM5A-LR	USA	1.6450272380953783	0.001512951873651845	-0.00011805880839002304
2013	rcp85	IPSL-CM5A-LR	VCT	1.6450272380953783	0.014545796350055186	-0.0016434089711249889
2013	rcp85	IPSL-CM5A-LR	VNM	1.6450272380953783	0.011886254803532963	-0.0005004249242970974
2013	rcp85	IPSL-CM5A-LR	VUT	1.6450272380953783	0.023104771177738653	0.0007674574321118741
2013	rcp85	IPSL-CM5A-LR	WSM	1.6450272380953783	0.010763119969479611	-0.0003659861824098429
2013	rcp85	MIROC5	LKA	0.9987967619048007	0.004703885266183236	-0.0004839930507752406
2013	rcp85	MIROC5	MDG	0.9987967619048007	0.006471511985194036	-0.0007014745673390925
2013	rcp85	MIROC5	MEX	0.9987967619048007	0.001486706753700989	-5.3932988180854335e-05
2013	rcp85	MIROC5	MMR	0.9987967619048007	0.0031338331954611632	-0.0005413888897249231
2013	rcp85	MIROC5	MOZ	0.9987967619048007	0.003001074818218215	-3.945535930449564e-05
2013	rcp85	MIROC5	MUS	0.9987967619048007	0.020125701677196225	-0.0016446503927363947
2013	rcp85	MIROC5	NCL	0.9987967619048007	0.015343210092219225	0.0005096102173784353
2013	rcp85	MIROC5	NIC	0.9987967619048007	0.006322299219535138	0.00014300796672396467
2013	rcp85	MIROC5	PHL	0.9987967619048007	0.018951192130663538	0.0038244016930732475
2013	rcp85	MIROC5	PNG	0.9987967619048007	0.0007884132354351089	7.649729434701765e-05
2013	rcp85	MIROC5	PRI	0.9987967619048007	0.012707785955681955	0.00022199468845242407
2013	rcp85	MIROC5	SLB	0.9987967619048007	0.003069788169054429	0.00023493723533562886
2013	rcp85	MIROC5	THA	0.9987967619048007	0.001235635540830666	0.00011124287198682016
2013	rcp85	MIROC5	TON	0.9987967619048007	0.01151666035186359	-0.0020726075348453084
2013	rcp85	MIROC5	TWN	0.9987967619048007	0.023486404432318173	-8.495508380966521e-05
2013	rcp85	MIROC5	USA	0.9987967619048007	0.0013269550980337347	-9.112657426995366e-05
2013	rcp85	MIROC5	VCT	0.9987967619048007	0.0132303910205522	-0.00032407889388431184
2013	rcp85	MIROC5	VNM	0.9987967619048007	0.009067752922099073	7.139757499771389e-05
2013	rcp85	MIROC5	VUT	0.9987967619048007	0.018418450169053843	0.0009572390357849752
2013	rcp85	MIROC5	WSM	0.9987967619048007	0.012049184741788739	-0.0008817574782477361
2014	rcp26	GFDL-ESM2M	LKA	0.9904369523808706	0.004216631888536908	-0.0003861306654389583
2014	rcp26	GFDL-ESM2M	MDG	0.9904369523808706	0.005283382581026005	-0.0007107685849228577
2014	rcp26	GFDL-ESM2M	MEX	0.9904369523808706	0.0024025689685303877	-0.00014726495253143776
2014	rcp26	GFDL-ESM2M	MMR	0.9904369523808706	0.0033723644859896896	-9.25175860144895e-05
2014	rcp26	GFDL-ESM2M	MOZ	0.9904369523808706	0.0029532242712779267	-0.00040787050739816305
2014	rcp26	GFDL-ESM2M	MUS	0.9904369523808706	0.020113189000825323	-0.0031597009446598582
2014	rcp26	GFDL-ESM2M	NCL	0.9904369523808706	0.01679505792376123	-0.002788171584729033
2014	rcp26	GFDL-ESM2M	NIC	0.9904369523808706	0.007366845072366883	0.0004971807359864448
2014	rcp26	GFDL-ESM2M	PHL	0.9904369523808706	0.017179194721270635	-0.002902679476453862
2014	rcp26	GFDL-ESM2M	PNG	0.9904369523808706	0.0007063228882867794	-0.0001189830499192021
2014	rcp26	GFDL-ESM2M	PRI	0.9904369523808706	0.013132296939452774	-0.00034011354394577814
2014	rcp26	GFDL-ESM2M	SLB	0.9904369523808706	0.0028867381105253252	-0.0005832413153430574
2014	rcp26	GFDL-ESM2M	THA	0.9904369523808706	0.00160586978202753	-5.7798990522849145e-05
2014	rcp26	GFDL-ESM2M	TON	0.9904369523808706	0.009857900316653317	0.0010261230098736996
2014	rcp26	GFDL-ESM2M	TWN	0.9904369523808706	0.03027684274891892	-0.001278004373690628
2014	rcp26	GFDL-ESM2M	USA	0.9904369523808706	0.0012343442258250534	-0.0001737279680320596
2014	rcp26	GFDL-ESM2M	VCT	0.9904369523808706	0.012617517898962084	0.0008780685532963272
2014	rcp26	GFDL-ESM2M	VNM	0.9904369523808706	0.009449230082335955	-0.0009758418868796375
2014	rcp26	GFDL-ESM2M	VUT	0.9904369523808706	0.016378086513269413	-0.004127685575448979
2014	rcp26	GFDL-ESM2M	WSM	0.9904369523808706	0.011438527057661727	0.001865190762513414
2014	rcp26	HadGEM2-ES	LKA	0.970454380952601	0.005401685633620194	0.0005672915617123291
2014	rcp26	HadGEM2-ES	MDG	0.970454380952601	0.00498810874149646	-0.0015619407306158221
2014	rcp26	HadGEM2-ES	MEX	0.970454380952601	0.0019557950062683246	-0.0007500454211033761
2014	rcp26	HadGEM2-ES	MMR	0.970454380952601	0.0023764756630589505	3.0552869006656228e-06
2014	rcp26	HadGEM2-ES	MOZ	0.970454380952601	0.0029829915259467184	-0.00016458935980230625
2014	rcp26	HadGEM2-ES	MUS	0.970454380952601	0.021025915761720165	-0.0006509217653568738
2014	rcp26	HadGEM2-ES	NCL	0.970454380952601	0.014463722065163852	0.0005538709965526635
2014	rcp26	HadGEM2-ES	NIC	0.970454380952601	0.007128129248922699	-0.0005390461340623613
2014	rcp26	HadGEM2-ES	PHL	0.970454380952601	0.016227011490641617	-0.003674614211927693
2014	rcp26	HadGEM2-ES	PNG	0.970454380952601	0.0007411672365925094	7.169144860473396e-05
2014	rcp26	HadGEM2-ES	PRI	0.970454380952601	0.00765375441183972	0.0006099855458694555
2014	rcp26	HadGEM2-ES	SLB	0.970454380952601	0.0028807529628912714	0.00024924670859609625
2014	rcp26	HadGEM2-ES	THA	0.970454380952601	0.001043822290338683	-0.00017439662426561606
2014	rcp26	HadGEM2-ES	TON	0.970454380952601	0.00945837993472515	-0.00038491666052159175
2014	rcp26	HadGEM2-ES	TWN	0.970454380952601	0.026449472543999347	-0.00015398163438526402
2014	rcp26	HadGEM2-ES	USA	0.970454380952601	0.0012556490574089302	-0.0003037336889741451
2014	rcp26	HadGEM2-ES	VCT	0.970454380952601	0.007229003103803373	0.00046938100420551034
2014	rcp26	HadGEM2-ES	VNM	0.970454380952601	0.007841591170350715	-0.0013380816737331332
2014	rcp26	HadGEM2-ES	VUT	0.970454380952601	0.01980253781917148	0.0015444446249831163
2014	rcp26	HadGEM2-ES	WSM	0.970454380952601	0.011360068842294324	-0.0005358780496217547
2014	rcp26	IPSL-CM5A-LR	LKA	1.6845986666668131	0.004193833304894666	-0.001084461408395865
2014	rcp26	IPSL-CM5A-LR	MDG	1.6845986666668131	0.00504165826676742	-3.646554178312602e-05
2014	rcp26	IPSL-CM5A-LR	MEX	1.6845986666668131	0.0032138547351725187	-0.00036136386420719806
2014	rcp26	IPSL-CM5A-LR	MMR	1.6845986666668131	0.0037440529227498525	-0.0008679541405479169
2014	rcp26	IPSL-CM5A-LR	MOZ	1.6845986666668131	0.002930518266190979	1.8722913264481063e-05
2014	rcp26	IPSL-CM5A-LR	MUS	1.6845986666668131	0.021795714045005042	0.0001632325141829238
2014	rcp26	IPSL-CM5A-LR	NCL	1.6845986666668131	0.018291607190565152	0.001354202723730377
2014	rcp26	IPSL-CM5A-LR	NIC	1.6845986666668131	8.992262235374921e-05	-4.4961311176874604e-05
2014	rcp26	IPSL-CM5A-LR	PHL	1.6845986666668131	0.020039641188494536	-0.0003968666417815637
2014	rcp26	IPSL-CM5A-LR	PNG	1.6845986666668131	0.0006800595822654134	-2.4015123183247924e-05
2014	rcp26	IPSL-CM5A-LR	PRI	1.6845986666668131	0.013194147619641002	-0.0011513582840378084
2014	rcp26	IPSL-CM5A-LR	SLB	1.6845986666668131	0.002615181720572084	0.00010992870875251362
2014	rcp26	IPSL-CM5A-LR	THA	1.6845986666668131	0.0016617376805908857	-1.5779348082292372e-05
2014	rcp26	IPSL-CM5A-LR	TON	1.6845986666668131	0.010236909260118955	-0.0003696427160695499
2014	rcp26	IPSL-CM5A-LR	TWN	1.6845986666668131	0.03065670189832475	-0.003443837506282631
2014	rcp26	IPSL-CM5A-LR	USA	1.6845986666668131	0.0013389389809694823	-0.0002510980832987601
2014	rcp26	IPSL-CM5A-LR	VCT	1.6845986666668131	0.013484995356038688	-0.0024671522700991638
2014	rcp26	IPSL-CM5A-LR	VNM	1.6845986666668131	0.01083761845715294	-0.0013223821325917288
2014	rcp26	IPSL-CM5A-LR	VUT	1.6845986666668131	0.01503380537989275	0.0024050409121323876
2014	rcp26	IPSL-CM5A-LR	WSM	1.6845986666668131	0.011128146167602682	0.0006056816145239728
2014	rcp26	MIROC5	LKA	1.0044158095238507	0.005249381276411361	0.0008626815753484431
2014	rcp26	MIROC5	MDG	1.0044158095238507	0.006059357756017718	-0.0012194338156825582
2014	rcp26	MIROC5	MEX	1.0044158095238507	0.0018342674427798554	-8.289333211168435e-05
2014	rcp26	MIROC5	MMR	1.0044158095238507	0.002924363906590307	-0.0003459204896916052
2014	rcp26	MIROC5	MOZ	1.0044158095238507	0.0031856382839605115	-0.00033875948201946026
2014	rcp26	MIROC5	MUS	1.0044158095238507	0.023923522196591458	-0.0021113163957756607
2014	rcp26	MIROC5	NCL	1.0044158095238507	0.015361240501406553	-0.00029056394277547767
2014	rcp26	MIROC5	NIC	1.0044158095238507	0.00567789125823575	7.286154857921593e-05
2014	rcp26	MIROC5	PHL	1.0044158095238507	0.019862432564778112	-0.00020310344845645908
2014	rcp26	MIROC5	PNG	1.0044158095238507	0.0006492485391851781	-4.431649733770913e-05
2014	rcp26	MIROC5	PRI	1.0044158095238507	0.012018286401582095	9.745076245482303e-05
2014	rcp26	MIROC5	SLB	1.0044158095238507	0.002716879425391339	-0.00018120503310694648
2014	rcp26	MIROC5	THA	1.0044158095238507	0.0011621404859055696	-8.078234732584967e-05
2014	rcp26	MIROC5	TON	1.0044158095238507	0.010304159630070458	0.001578705360697644
2014	rcp26	MIROC5	TWN	1.0044158095238507	0.025357957920700502	-0.0034236651765207973
2014	rcp26	MIROC5	USA	1.0044158095238507	0.001419315495266265	-0.00014593013318618296
2014	rcp26	MIROC5	VCT	1.0044158095238507	0.013174424689392703	-0.0004119873857865038
2014	rcp26	MIROC5	VNM	1.0044158095238507	0.0077854370289417996	-0.00043752133684108146
2014	rcp26	MIROC5	VUT	1.0044158095238507	0.0160232727418104	0.0005826599532685363
2014	rcp26	MIROC5	WSM	1.0044158095238507	0.010576522797554846	0.0010593227876712135
2014	rcp60	GFDL-ESM2M	LKA	0.9502940952380152	0.004668355341344025	5.4450741907168454e-05
2014	rcp60	GFDL-ESM2M	MDG	0.9502940952380152	0.005681131233043458	-0.00012044224469307798
2014	rcp60	GFDL-ESM2M	MEX	0.9502940952380152	0.0020616980258571682	-4.872134293421992e-05
2014	rcp60	GFDL-ESM2M	MMR	0.9502940952380152	0.0030398131984035034	0.00023992951056327498
2014	rcp60	GFDL-ESM2M	MOZ	0.9502940952380152	0.0032966684746437887	-7.813580856156483e-05
2014	rcp60	GFDL-ESM2M	MUS	0.9502940952380152	0.022512775560362554	0.00020813594147733264
2014	rcp60	GFDL-ESM2M	NCL	0.9502940952380152	0.01628354131875864	0.00041929069176372194
2014	rcp60	GFDL-ESM2M	NIC	0.9502940952380152	0.007879163585665915	0.000712976616796994
2014	rcp60	GFDL-ESM2M	PHL	0.9502940952380152	0.018374574178543886	-0.004304679806939439
2014	rcp60	GFDL-ESM2M	PNG	0.9502940952380152	0.0007813327082340311	7.86430299788498e-06
2014	rcp60	GFDL-ESM2M	PRI	0.9502940952380152	0.012181721820338748	-0.0005271674030030353
2014	rcp60	GFDL-ESM2M	SLB	0.9502940952380152	0.0022175931679380327	-0.00012538164208675707
2014	rcp60	GFDL-ESM2M	THA	0.9502940952380152	0.0016399397366199811	-0.00023941959392437788
2014	rcp60	GFDL-ESM2M	TON	0.9502940952380152	0.008923717899100632	0.000312751340016675
2014	rcp60	GFDL-ESM2M	TWN	0.9502940952380152	0.02472463679853285	-0.0024987208322367113
2014	rcp60	GFDL-ESM2M	USA	0.9502940952380152	0.0009732364262236243	-0.00017784886261106513
2014	rcp60	GFDL-ESM2M	VCT	0.9502940952380152	0.014967485490029336	0.0002764345658525075
2014	rcp60	GFDL-ESM2M	VNM	0.9502940952380152	0.012179762444669388	-0.0016907069139480211
2014	rcp60	GFDL-ESM2M	VUT	0.9502940952380152	0.01687448367750374	-0.0009153477655652396
2014	rcp60	GFDL-ESM2M	WSM	0.9502940952380152	0.010561463785841073	-8.255633131969576e-06
2014	rcp60	HadGEM2-ES	LKA	0.9386448571430794	0.004970533375569845	0.0003016539020935481
2014	rcp60	HadGEM2-ES	MDG	0.9386448571430794	0.005253217815499542	-0.0008129531972209627
2014	rcp60	HadGEM2-ES	MEX	0.9386448571430794	0.0020314985871637105	-0.0003048068843400795
2014	rcp60	HadGEM2-ES	MMR	0.9386448571430794	0.002720600461350993	-2.5348474561675237e-06
2014	rcp60	HadGEM2-ES	MOZ	0.9386448571430794	0.002750767166759865	-0.00017190038412737282
2014	rcp60	HadGEM2-ES	MUS	0.9386448571430794	0.019350860373685132	0.00015964804855450772
2014	rcp60	HadGEM2-ES	NCL	0.9386448571430794	0.015470527323512628	0.0012220432466819205
2014	rcp60	HadGEM2-ES	NIC	0.9386448571430794	0.006703300194989253	0.00015611994385781734
2014	rcp60	HadGEM2-ES	PHL	0.9386448571430794	0.019171233703555085	0.003464902383579733
2014	rcp60	HadGEM2-ES	PNG	0.9386448571430794	0.000556291093800377	-7.561785670863946e-05
2014	rcp60	HadGEM2-ES	PRI	0.9386448571430794	0.0073549494899173016	-0.00012685509828080964
2014	rcp60	HadGEM2-ES	SLB	0.9386448571430794	0.002685758913488964	-2.092103836115629e-05
2014	rcp60	HadGEM2-ES	THA	0.9386448571430794	0.0010329075920722075	0.0002045579127385394
2014	rcp60	HadGEM2-ES	TON	0.9386448571430794	0.009157378075565744	0.0014711622480108799
2014	rcp60	HadGEM2-ES	TWN	0.9386448571430794	0.031564799549770706	-0.0001348060911954812
2014	rcp60	HadGEM2-ES	USA	0.9386448571430794	0.0012296365503287952	-0.00016622803444168053
2014	rcp60	HadGEM2-ES	VCT	0.9386448571430794	0.0059980933389023605	2.1152624992351685e-05
2014	rcp60	HadGEM2-ES	VNM	0.9386448571430794	0.009035070136183649	0.0009415099930637787
2014	rcp60	HadGEM2-ES	VUT	0.9386448571430794	0.01727354887373505	-7.481824084603576e-05
2014	rcp60	HadGEM2-ES	WSM	0.9386448571430794	0.013909295719456715	0.0002615922223484974
2014	rcp60	IPSL-CM5A-LR	LKA	1.6308367619049131	0.004040291458061561	-0.00029538963373937897
2014	rcp60	IPSL-CM5A-LR	MDG	1.6308367619049131	0.006418463056936673	0.00022668589904536194
2014	rcp60	IPSL-CM5A-LR	MEX	1.6308367619049131	0.00271910715990132	-0.0001956501730293991
2014	rcp60	IPSL-CM5A-LR	MMR	1.6308367619049131	0.003059115965415621	-0.0004179849366099279
2014	rcp60	IPSL-CM5A-LR	MOZ	1.6308367619049131	0.003154896036669929	0.00028374321273041145
2014	rcp60	IPSL-CM5A-LR	MUS	1.6308367619049131	0.020942566795703155	6.911199137826091e-06
2014	rcp60	IPSL-CM5A-LR	NCL	1.6308367619049131	0.015255008838995578	0.0011275714126062126
2014	rcp60	IPSL-CM5A-LR	NIC	1.6308367619049131	0.0	0.0
2014	rcp60	IPSL-CM5A-LR	PHL	1.6308367619049131	0.019029390985110285	-0.0017428337609068124
2014	rcp60	IPSL-CM5A-LR	PNG	1.6308367619049131	0.0007410652546596952	0.00016576043765936156
2014	rcp60	IPSL-CM5A-LR	PRI	1.6308367619049131	0.012678166155287803	-0.002092396689632123
2014	rcp60	IPSL-CM5A-LR	SLB	1.6308367619049131	0.0024495088325089532	0.0004934205250957061
2014	rcp60	IPSL-CM5A-LR	THA	1.6308367619049131	0.001735151018643699	-0.00022916746833434034
2014	rcp60	IPSL-CM5A-LR	TON	1.6308367619049131	0.011826956420338248	0.001404723573736848
2014	rcp60	IPSL-CM5A-LR	TWN	1.6308367619049131	0.029906190082890957	-0.002681899461728695
2014	rcp60	IPSL-CM5A-LR	USA	1.6308367619049131	0.0014410486239034564	-0.0003412703265074248
2014	rcp60	IPSL-CM5A-LR	VCT	1.6308367619049131	0.013079137986079714	-0.0018301972756727325
2014	rcp60	IPSL-CM5A-LR	VNM	1.6308367619049131	0.01187158806962127	-0.001909046207679909
2014	rcp60	IPSL-CM5A-LR	VUT	1.6308367619049131	0.01767398979429444	0.004057991248092446
2014	rcp60	IPSL-CM5A-LR	WSM	1.6308367619049131	0.01206782869487244	0.0015230668878562863
2014	rcp60	MIROC5	LKA	0.927082476190516	0.004849591245528424	0.00016618128402350876
2014	rcp60	MIROC5	MDG	0.927082476190516	0.006210277329120614	0.0007462253565508514
2014	rcp60	MIROC5	MEX	0.927082476190516	0.0015230312417801265	-0.00019751056021726935
2014	rcp60	MIROC5	MMR	0.927082476190516	0.002967004106084269	-0.00034899475015927285
2014	rcp60	MIROC5	MOZ	0.927082476190516	0.003277876112279203	-0.0001541460265678911
2014	rcp60	MIROC5	MUS	0.927082476190516	0.021156343006506276	0.0013140052629203088
2014	rcp60	MIROC5	NCL	0.927082476190516	0.016178026084948935	0.0015137431894883804
2014	rcp60	MIROC5	NIC	0.927082476190516	0.004266469241661739	-0.0001916413835275966
2014	rcp60	MIROC5	PHL	0.927082476190516	0.013924683886650684	-0.0022577413822418304
2014	rcp60	MIROC5	PNG	0.927082476190516	0.0008130014854737754	1.0701321495805812e-05
2014	rcp60	MIROC5	PRI	0.927082476190516	0.01285754853167682	-0.00031245365704974087
2014	rcp60	MIROC5	SLB	0.927082476190516	0.002940134675626336	0.0003723623343387483
2014	rcp60	MIROC5	THA	0.927082476190516	0.0012697258861545538	-0.00015290009790673475
2014	rcp60	MIROC5	TON	0.927082476190516	0.01199150372680148	-0.0005102716737235688
2014	rcp60	MIROC5	TWN	0.927082476190516	0.024448738789992402	-0.0003538121533844798
2014	rcp60	MIROC5	USA	0.927082476190516	0.0014990787988884316	-0.0001553439764362931
2014	rcp60	MIROC5	VCT	0.927082476190516	0.013710790977142364	0.00012872104508003133
2014	rcp60	MIROC5	VNM	0.927082476190516	0.0072209870009788055	-0.0011113915620444732
2014	rcp60	MIROC5	VUT	0.927082476190516	0.018336804619268097	0.0005403160431443847
2014	rcp60	MIROC5	WSM	0.927082476190516	0.011316590656398262	0.0007680220161010928
2014	rcp85	GFDL-ESM2M	LKA	0.9517226666665854	0.00483555018666128	0.0001456142066865629
2014	rcp85	GFDL-ESM2M	MDG	0.9517226666665854	0.005170399451926311	-0.00034745095327427594
2014	rcp85	GFDL-ESM2M	MEX	0.9517226666665854	0.00204463758628043	-0.00022736279222814078
2014	rcp85	GFDL-ESM2M	MMR	0.9517226666665854	0.0033123834027884392	0.00022361337405319012
2014	rcp85	GFDL-ESM2M	MOZ	0.9517226666665854	0.002685689451491296	6.561380061441023e-05
2014	rcp85	GFDL-ESM2M	MUS	0.9517226666665854	0.019719094373895206	0.0006483309915075088
2014	rcp85	GFDL-ESM2M	NCL	0.9517226666665854	0.01462072958083886	0.0017751939695278994
2014	rcp85	GFDL-ESM2M	NIC	0.9517226666665854	0.007612833436283273	0.00016626740928127564
2014	rcp85	GFDL-ESM2M	PHL	0.9517226666665854	0.0186191280047489	-0.0015156723162427074
2014	rcp85	GFDL-ESM2M	PNG	0.9517226666665854	0.0007480782876716199	5.072006366354593e-05
2014	rcp85	GFDL-ESM2M	PRI	0.9517226666665854	0.014864636902690374	-0.0007146183429822387
2014	rcp85	GFDL-ESM2M	SLB	0.9517226666665854	0.0027250081958012217	0.00026022868878285144
2014	rcp85	GFDL-ESM2M	THA	0.9517226666665854	0.00151130234655654	-2.3952431607327017e-05
2014	rcp85	GFDL-ESM2M	TON	0.9517226666665854	0.010332322566419479	0.0007663921045884662
2014	rcp85	GFDL-ESM2M	TWN	0.9517226666665854	0.027539003897384017	-0.0008899472343972866
2014	rcp85	GFDL-ESM2M	USA	0.9517226666665854	0.0011989496477324579	-0.00013430566221372636
2014	rcp85	GFDL-ESM2M	VCT	0.9517226666665854	0.013371225170410407	-0.001963081097483144
2014	rcp85	GFDL-ESM2M	VNM	0.9517226666665854	0.009029552630450757	-0.0006400723837221367
2014	rcp85	GFDL-ESM2M	VUT	0.9517226666665854	0.016488700030164723	0.00045545311426794903
2014	rcp85	GFDL-ESM2M	WSM	0.9517226666665854	0.009593246777347193	0.0002053841235484218
2014	rcp85	HadGEM2-ES	LKA	1.0087400952383139	0.004444689876785861	2.0435530123676148e-05
2014	rcp85	HadGEM2-ES	MDG	1.0087400952383139	0.005456764137409538	-0.000454143414133039
2014	rcp85	HadGEM2-ES	MEX	1.0087400952383139	0.0018382513445823184	-3.647720533423007e-05
2014	rcp85	HadGEM2-ES	MMR	1.0087400952383139	0.002600256350239626	-5.9616552434779094e-05
2014	rcp85	HadGEM2-ES	MOZ	1.0087400952383139	0.0027238457936870266	0.00022625569617517054
2014	rcp85	HadGEM2-ES	MUS	1.0087400952383139	0.024238134145964728	0.0017615996525016967
2014	rcp85	HadGEM2-ES	NCL	1.0087400952383139	0.015243415706928679	0.0018406562995186694
2014	rcp85	HadGEM2-ES	NIC	1.0087400952383139	0.005748427127737304	0.00044721474389855607
2014	rcp85	HadGEM2-ES	PHL	1.0087400952383139	0.016228783977359447	-0.003151364503966368
2014	rcp85	HadGEM2-ES	PNG	1.0087400952383139	0.0007329596898114339	-6.896755928747424e-05
2014	rcp85	HadGEM2-ES	PRI	1.0087400952383139	0.006460543342848363	0.0004261955799016242
2014	rcp85	HadGEM2-ES	SLB	1.0087400952383139	0.00275153308705431	-0.00040398106550773393
2014	rcp85	HadGEM2-ES	THA	1.0087400952383139	0.0009221710786904944	-0.0002466960175720009
2014	rcp85	HadGEM2-ES	TON	1.0087400952383139	0.008336586500478617	-0.0005383460993913631
2014	rcp85	HadGEM2-ES	TWN	1.0087400952383139	0.0292674966218854	0.0010054642122714133
2014	rcp85	HadGEM2-ES	USA	1.0087400952383139	0.0011998197445935409	-0.00014123721439651565
2014	rcp85	HadGEM2-ES	VCT	1.0087400952383139	0.005340772483326992	0.001026359442115858
2014	rcp85	HadGEM2-ES	VNM	1.0087400952383139	0.009029442873389897	-0.0024668205731247757
2014	rcp85	HadGEM2-ES	VUT	1.0087400952383139	0.01659443724036054	-0.001105867579170835
2014	rcp85	HadGEM2-ES	WSM	1.0087400952383139	0.010987656670034755	-0.00044658170779158374
2014	rcp85	IPSL-CM5A-LR	LKA	1.6690272380953795	0.0037569472332478677	-0.00045704679227508995
2014	rcp85	IPSL-CM5A-LR	MDG	1.6690272380953795	0.006697289738334305	-0.00026360798208195906
2014	rcp85	IPSL-CM5A-LR	MEX	1.6690272380953795	0.002937382942684463	1.867864340514985e-05
2014	rcp85	IPSL-CM5A-LR	MMR	1.6690272380953795	0.003634846245564401	5.685561948845269e-06
2014	rcp85	IPSL-CM5A-LR	MOZ	1.6690272380953795	0.0032484874252786534	-0.00017820799716701942
2014	rcp85	IPSL-CM5A-LR	MUS	1.6690272380953795	0.01849037628691983	0.0009353998351370836
2014	rcp85	IPSL-CM5A-LR	NCL	1.6690272380953795	0.01675700668828529	-8.604189652122902e-05
2014	rcp85	IPSL-CM5A-LR	NIC	1.6690272380953795	0.0	0.0
2014	rcp85	IPSL-CM5A-LR	PHL	1.6690272380953795	0.01658560100518433	-0.0030446553635306273
2014	rcp85	IPSL-CM5A-LR	PNG	1.6690272380953795	0.000636515509041009	4.370953928708139e-05
2014	rcp85	IPSL-CM5A-LR	PRI	1.6690272380953795	0.011784019013398617	-0.0005274874524237479
2014	rcp85	IPSL-CM5A-LR	SLB	1.6690272380953795	0.002782129474460441	0.0002875624849895638
2014	rcp85	IPSL-CM5A-LR	THA	1.6690272380953795	0.001751613787885826	-0.00011962114421595606
2014	rcp85	IPSL-CM5A-LR	TON	1.6690272380953795	0.011050237109270467	-0.000442863843973444
2014	rcp85	IPSL-CM5A-LR	TWN	1.6690272380953795	0.03326028971127078	-0.001430674185608884
2014	rcp85	IPSL-CM5A-LR	USA	1.6690272380953795	0.0015215712573316527	-0.00012723600999765974
2014	rcp85	IPSL-CM5A-LR	VCT	1.6690272380953795	0.013014185666327265	-0.0018293605254180597
2014	rcp85	IPSL-CM5A-LR	VNM	1.6690272380953795	0.010585314527696316	-0.0009060495358754
2014	rcp85	IPSL-CM5A-LR	VUT	1.6690272380953795	0.017494119584398095	0.0012608773301858848
2014	rcp85	IPSL-CM5A-LR	WSM	1.6690272380953795	0.012503174453546734	0.00022958253006130289
2014	rcp85	MIROC5	LKA	1.0209396190476594	0.004894498119878915	7.119987358278563e-05
2014	rcp85	MIROC5	MDG	1.0209396190476594	0.0056059633733443175	0.00040184404044393547
2014	rcp85	MIROC5	MEX	1.0209396190476594	0.0013714848361487107	-0.00018183017793043754
2014	rcp85	MIROC5	MMR	1.0209396190476594	0.002778812856975315	-0.0001477786182659946
2014	rcp85	MIROC5	MOZ	1.0209396190476594	0.0031061465250713637	-4.609246569867967e-06
2014	rcp85	MIROC5	MUS	1.0209396190476594	0.0216689441347731	-5.0927231032154435e-05
2014	rcp85	MIROC5	NCL	1.0209396190476594	0.0179247764477275	0.004374390108079123
2014	rcp85	MIROC5	NIC	1.0209396190476594	0.005766227611229001	0.0007330857580784039
2014	rcp85	MIROC5	PHL	1.0209396190476594	0.017734013956094197	-0.005226492885336222
2014	rcp85	MIROC5	PNG	1.0209396190476594	0.0007875374317098654	0.0002319259122035834
2014	rcp85	MIROC5	PRI	1.0209396190476594	0.01325637486108377	1.9220224854814803e-05
2014	rcp85	MIROC5	SLB	1.0209396190476594	0.0028795478031909097	0.0007759249793486357
2014	rcp85	MIROC5	THA	1.0209396190476594	0.001044978588998705	-0.00014644664107451433
2014	rcp85	MIROC5	TON	1.0209396190476594	0.01277717014305112	-0.0009990360805507957
2014	rcp85	MIROC5	TWN	1.0209396190476594	0.0247828676910048	0.0007566668340952109
2014	rcp85	MIROC5	USA	1.0209396190476594	0.0012064824106987285	-8.756451318603522e-05
2014	rcp85	MIROC5	VCT	1.0209396190476594	0.011906554325257404	3.236515872909358e-05
2014	rcp85	MIROC5	VNM	1.0209396190476594	0.00823023781768346	-0.0019938597965028487
2014	rcp85	MIROC5	VUT	1.0209396190476594	0.017088056300224985	0.004516493901754225
2014	rcp85	MIROC5	WSM	1.0209396190476594	0.010919405020779439	0.00034168170526381516
2015	rcp26	GFDL-ESM2M	LKA	1.0096750476189655	0.004653324137461393	0.00031288481373210127
2015	rcp26	GFDL-ESM2M	MDG	1.0096750476189655	0.005697701503843702	-0.0007092602154342414
2015	rcp26	GFDL-ESM2M	MEX	1.0096750476189655	0.002288366258614043	-0.00034631116051294964
2015	rcp26	GFDL-ESM2M	MMR	1.0096750476189655	0.0029889889674282735	0.0002870411456660588
2015	rcp26	GFDL-ESM2M	MOZ	1.0096750476189655	0.003082282404859765	-0.0002507351176800598
2015	rcp26	GFDL-ESM2M	MUS	1.0096750476189655	0.019712291418460356	-0.002611772061539861
2015	rcp26	GFDL-ESM2M	NCL	1.0096750476189655	0.014889813910893546	0.0016004550039310215
2015	rcp26	GFDL-ESM2M	NIC	1.0096750476189655	0.0059863439836030635	0.0003248803740942693
2015	rcp26	GFDL-ESM2M	PHL	1.0096750476189655	0.01683051817153235	-0.0034018440631415764
2015	rcp26	GFDL-ESM2M	PNG	1.0096750476189655	0.0006767979609081207	-2.644908109740885e-06
2015	rcp26	GFDL-ESM2M	PRI	1.0096750476189655	0.010841594112396831	0.0003643599733367531
2015	rcp26	GFDL-ESM2M	SLB	1.0096750476189655	0.002275767623642239	0.00037468334733216764
2015	rcp26	GFDL-ESM2M	THA	1.0096750476189655	0.0015608565926465093	-0.0002013819064177398
2015	rcp26	GFDL-ESM2M	TON	1.0096750476189655	0.008505671748264694	0.001778954459046205
2015	rcp26	GFDL-ESM2M	TWN	1.0096750476189655	0.02835916900751067	-0.0026911814453785335
2015	rcp26	GFDL-ESM2M	USA	1.0096750476189655	0.0011022532875278022	-0.0002639579037651709
2015	rcp26	GFDL-ESM2M	VCT	1.0096750476189655	0.01427075986995814	0.0008709960607272563
2015	rcp26	GFDL-ESM2M	VNM	1.0096750476189655	0.009862708376152562	-0.0016172948989645979
2015	rcp26	GFDL-ESM2M	VUT	1.0096750476189655	0.01510392379184194	0.0017999089926477698
2015	rcp26	GFDL-ESM2M	WSM	1.0096750476189655	0.011046987547238707	0.0014094681436432233
2015	rcp26	HadGEM2-ES	LKA	1.0197877142859344	0.005455240695587003	-0.0005992813326239686
2015	rcp26	HadGEM2-ES	MDG	1.0197877142859344	0.005743996218148806	-0.000966948629718714
2015	rcp26	HadGEM2-ES	MEX	1.0197877142859344	0.001929529215171808	-0.0002398619786040325
2015	rcp26	HadGEM2-ES	MMR	1.0197877142859344	0.003086728147920289	-0.0007331082028387301
2015	rcp26	HadGEM2-ES	MOZ	1.0197877142859344	0.0029076706056033433	0.0002180109290232633
2015	rcp26	HadGEM2-ES	MUS	1.0197877142859344	0.019901916217866876	5.8971552088058106e-05
2015	rcp26	HadGEM2-ES	NCL	1.0197877142859344	0.01569695557714109	-0.0007889689467185483
2015	rcp26	HadGEM2-ES	NIC	1.0197877142859344	0.008444926458713876	0.00012105504699650837
2015	rcp26	HadGEM2-ES	PHL	1.0197877142859344	0.020798919929991375	-0.006100216517776907
2015	rcp26	HadGEM2-ES	PNG	1.0197877142859344	0.0006466298478849436	4.3385855370396453e-05
2015	rcp26	HadGEM2-ES	PRI	1.0197877142859344	0.007225637497589677	0.001010964880994484
2015	rcp26	HadGEM2-ES	SLB	1.0197877142859344	0.002334791389842742	1.4296656703020535e-05
2015	rcp26	HadGEM2-ES	THA	1.0197877142859344	0.0012976520467919029	-0.00015350253902403149
2015	rcp26	HadGEM2-ES	TON	1.0197877142859344	0.0113599057386201	0.0006334429489025144
2015	rcp26	HadGEM2-ES	TWN	1.0197877142859344	0.025667659908649047	-0.004671227016445807
2015	rcp26	HadGEM2-ES	USA	1.0197877142859344	0.0012953148038350182	-0.00012737697612301045
2015	rcp26	HadGEM2-ES	VCT	1.0197877142859344	0.0064000491676717095	0.0007129940983146043
2015	rcp26	HadGEM2-ES	VNM	1.0197877142859344	0.010886730094804044	-0.0008632679712701169
2015	rcp26	HadGEM2-ES	VUT	1.0197877142859344	0.018065503379418202	-0.0005428457683223911
2015	rcp26	HadGEM2-ES	WSM	1.0197877142859344	0.01204841507570608	-0.0005758477428371113
2015	rcp26	IPSL-CM5A-LR	LKA	1.712360571428717	0.00466560260031584	-0.0002626239077288381
2015	rcp26	IPSL-CM5A-LR	MDG	1.712360571428717	0.005672509222920088	-0.0015689000648562183
2015	rcp26	IPSL-CM5A-LR	MEX	1.712360571428717	0.0030173688781256775	-0.00027981295367289526
2015	rcp26	IPSL-CM5A-LR	MMR	1.712360571428717	0.0038884207973027838	-0.00014845130096479483
2015	rcp26	IPSL-CM5A-LR	MOZ	1.712360571428717	0.0029858218768563974	-0.0008376794349120133
2015	rcp26	IPSL-CM5A-LR	MUS	1.712360571428717	0.019769070682269005	-0.005305979018555928
2015	rcp26	IPSL-CM5A-LR	NCL	1.712360571428717	0.017334302308020563	0.0007721022487294322
2015	rcp26	IPSL-CM5A-LR	NIC	1.712360571428717	5.306346852070587e-05	2.6531734260352936e-05
2015	rcp26	IPSL-CM5A-LR	PHL	1.712360571428717	0.020519677426942207	-0.0028416651114638414
2015	rcp26	IPSL-CM5A-LR	PNG	1.712360571428717	0.0006385284121015575	5.973918316050714e-05
2015	rcp26	IPSL-CM5A-LR	PRI	1.712360571428717	0.015141101198112801	-0.0005813008850944043
2015	rcp26	IPSL-CM5A-LR	SLB	1.712360571428717	0.0023733921660510702	0.00034818097262527607
2015	rcp26	IPSL-CM5A-LR	THA	1.712360571428717	0.0019212509483531367	-7.826927828550771e-05
2015	rcp26	IPSL-CM5A-LR	TON	1.712360571428717	0.00947101686500157	0.0013582775173167218
2015	rcp26	IPSL-CM5A-LR	TWN	1.712360571428717	0.02854490368282296	-0.0024217147483324977
2015	rcp26	IPSL-CM5A-LR	USA	1.712360571428717	0.0013011581773787215	-7.87254645057161e-05
2015	rcp26	IPSL-CM5A-LR	VCT	1.712360571428717	0.014620811641207418	-0.00184495089228478
2015	rcp26	IPSL-CM5A-LR	VNM	1.712360571428717	0.011923202035784682	-0.0006551744816051738
2015	rcp26	IPSL-CM5A-LR	VUT	1.712360571428717	0.016111916919551255	0.0027211579714852586
2015	rcp26	IPSL-CM5A-LR	WSM	1.712360571428717	0.009840221747122466	0.0015558869713781082
2015	rcp26	MIROC5	LKA	0.9982253333333747	0.0038670326326452043	0.00016645381705356348
2015	rcp26	MIROC5	MDG	0.9982253333333747	0.0047871826371194744	0.0001704310167598914
2015	rcp26	MIROC5	MEX	0.9982253333333747	0.0017708265956675497	-0.00011488378998251
2015	rcp26	MIROC5	MMR	0.9982253333333747	0.0025734429107841135	-0.0009789704214652932
2015	rcp26	MIROC5	MOZ	0.9982253333333747	0.002568044031407093	-2.1151283730174407e-05
2015	rcp26	MIROC5	MUS	0.9982253333333747	0.019012383121790054	-9.10184250980297e-05
2015	rcp26	MIROC5	NCL	0.9982253333333747	0.013968883295796814	-0.000860693129300971
2015	rcp26	MIROC5	NIC	0.9982253333333747	0.005352324706670783	-0.0001653277540500579
2015	rcp26	MIROC5	PHL	0.9982253333333747	0.019354959324961257	-0.008764918261078732
2015	rcp26	MIROC5	PNG	0.9982253333333747	0.0006081365122742047	-4.476763339083525e-05
2015	rcp26	MIROC5	PRI	0.9982253333333747	0.013747961369055484	0.0016163874082566342
2015	rcp26	MIROC5	SLB	0.9982253333333747	0.0025129966277461337	-0.00015123282953586345
2015	rcp26	MIROC5	THA	0.9982253333333747	0.001496747458620635	-0.0004198903238755065
2015	rcp26	MIROC5	TON	0.9982253333333747	0.0115560461859332	0.00040694611552145226
2015	rcp26	MIROC5	TWN	0.9982253333333747	0.026826487523701356	-0.0053100362600378035
2015	rcp26	MIROC5	USA	0.9982253333333747	0.001481428005269251	-5.2663843947786486e-05
2015	rcp26	MIROC5	VCT	0.9982253333333747	0.012176022693396453	0.0013622846754847233
2015	rcp26	MIROC5	VNM	0.9982253333333747	0.008912901930249878	-0.002398630713837123
2015	rcp26	MIROC5	VUT	0.9982253333333747	0.014772380739335317	-0.00039630568887166545
2015	rcp26	MIROC5	WSM	0.9982253333333747	0.014194183478809581	-0.0008231784674926552
2015	rcp60	GFDL-ESM2M	LKA	0.9685321904761097	0.004253673887758402	-0.0002238212506324612
2015	rcp60	GFDL-ESM2M	MDG	0.9685321904761097	0.0052608057429224045	7.275790073223501e-05
2015	rcp60	GFDL-ESM2M	MEX	0.9685321904761097	0.0022939624731673726	-0.0004007388687883303
2015	rcp60	GFDL-ESM2M	MMR	0.9685321904761097	0.0029984040277896253	-0.00036680188310163125
2015	rcp60	GFDL-ESM2M	MOZ	0.9685321904761097	0.002904305988881325	0.00021578234539327938
2015	rcp60	GFDL-ESM2M	MUS	0.9685321904761097	0.019272691333995364	0.0018733949795469176
2015	rcp60	GFDL-ESM2M	NCL	0.9685321904761097	0.014696380169388842	-0.002205042413096055
2015	rcp60	GFDL-ESM2M	NIC	0.9685321904761097	0.006973893394426039	0.00012885310541604932
2015	rcp60	GFDL-ESM2M	PHL	0.9685321904761097	0.019330471137013767	5.458447702734112e-06
2015	rcp60	GFDL-ESM2M	PNG	0.9685321904761097	0.0008084809943671817	-5.9297297184019945e-05
2015	rcp60	GFDL-ESM2M	PRI	0.9685321904761097	0.012916802897039574	-0.0010376389925138545
2015	rcp60	GFDL-ESM2M	SLB	0.9685321904761097	0.0025353756206828912	-0.00047723309398471555
2015	rcp60	GFDL-ESM2M	THA	0.9685321904761097	0.0016039169060530246	-2.0512979241217773e-05
2015	rcp60	GFDL-ESM2M	TON	0.9685321904761097	0.008816310314084832	-0.00016719029402155862
2015	rcp60	GFDL-ESM2M	TWN	0.9685321904761097	0.025767725097084936	-0.0025258420856987722
2015	rcp60	GFDL-ESM2M	USA	0.9685321904761097	0.001065208328072703	-0.0002620920613997272
2015	rcp60	GFDL-ESM2M	VCT	0.9685321904761097	0.01097517928334707	-0.00035812307490088856
2015	rcp60	GFDL-ESM2M	VNM	0.9685321904761097	0.010623192480477751	-0.00039226406054029524
2015	rcp60	GFDL-ESM2M	VUT	0.9685321904761097	0.015055972531149589	-0.002283505250854196
2015	rcp60	GFDL-ESM2M	WSM	0.9685321904761097	0.010614132904792378	-0.00021912063599301623
2015	rcp60	HadGEM2-ES	LKA	0.9779781904764111	0.005872269152684687	-0.0010041690824702312
2015	rcp60	HadGEM2-ES	MDG	0.9779781904764111	0.006131458122482066	-0.0006175616089265042
2015	rcp60	HadGEM2-ES	MEX	0.9779781904764111	0.0021173833647634313	-0.0006479633717871692
2015	rcp60	HadGEM2-ES	MMR	0.9779781904764111	0.003051103874223829	-0.001010663379022802
2015	rcp60	HadGEM2-ES	MOZ	0.9779781904764111	0.0028030537440015277	-2.6908095964830125e-05
2015	rcp60	HadGEM2-ES	MUS	0.9779781904764111	0.021519054831692384	0.0005595411042496213
2015	rcp60	HadGEM2-ES	NCL	0.9779781904764111	0.018354450481617726	0.003095237757833538
2015	rcp60	HadGEM2-ES	NIC	0.9779781904764111	0.005849941167831538	-0.000722883268208546
2015	rcp60	HadGEM2-ES	PHL	0.9779781904764111	0.02015182655495964	-0.006653356707341182
2015	rcp60	HadGEM2-ES	PNG	0.9779781904764111	0.0006524027626788921	0.00010607085158067007
2015	rcp60	HadGEM2-ES	PRI	0.9779781904764111	0.006309705003058182	0.00010828089948996264
2015	rcp60	HadGEM2-ES	SLB	0.9779781904764111	0.0030901665397340206	0.00036350506617863665
2015	rcp60	HadGEM2-ES	THA	0.9779781904764111	0.0009267072672552402	-0.00018610772764861584
2015	rcp60	HadGEM2-ES	TON	0.9779781904764111	0.00950350514712281	0.0008520516040218967
2015	rcp60	HadGEM2-ES	TWN	0.9779781904764111	0.03055325753513419	-0.0016152322801474984
2015	rcp60	HadGEM2-ES	USA	0.9779781904764111	0.0012052541609733967	-0.0001921532026940917
2015	rcp60	HadGEM2-ES	VCT	0.9779781904764111	0.005442742189211403	0.00082169241613392
2015	rcp60	HadGEM2-ES	VNM	0.9779781904764111	0.006929813871877376	-0.00188315916245843
2015	rcp60	HadGEM2-ES	VUT	0.9779781904764111	0.019441823235997253	0.0047582420791847406
2015	rcp60	HadGEM2-ES	WSM	0.9779781904764111	0.012509589789715265	0.0011111914880377197
2015	rcp60	IPSL-CM5A-LR	LKA	1.6631224761906271	0.0043521603726700666	-0.0006786487734251882
2015	rcp60	IPSL-CM5A-LR	MDG	1.6631224761906271	0.006015934060352321	0.00024808759282803593
2015	rcp60	IPSL-CM5A-LR	MEX	1.6631224761906271	0.002393349868003154	-1.3504181244888467e-05
2015	rcp60	IPSL-CM5A-LR	MMR	1.6631224761906271	0.0032526436010867944	-0.00019898816494170178
2015	rcp60	IPSL-CM5A-LR	MOZ	1.6631224761906271	0.003071835995237851	0.00017504297925451302
2015	rcp60	IPSL-CM5A-LR	MUS	1.6631224761906271	0.02325658396657422	0.001135047486514982
2015	rcp60	IPSL-CM5A-LR	NCL	1.6631224761906271	0.01578655894208885	-0.001066166239903894
2015	rcp60	IPSL-CM5A-LR	NIC	1.6631224761906271	0.0	0.0
2015	rcp60	IPSL-CM5A-LR	PHL	1.6631224761906271	0.017589955191267277	0.00046853784442439303
2015	rcp60	IPSL-CM5A-LR	PNG	1.6631224761906271	0.0006632386055208874	-1.033096035416516e-05
2015	rcp60	IPSL-CM5A-LR	PRI	1.6631224761906271	0.01382611876949044	-0.0012264919325260882
2015	rcp60	IPSL-CM5A-LR	SLB	1.6631224761906271	0.0021928163404906784	-9.886581277009749e-05
2015	rcp60	IPSL-CM5A-LR	THA	1.6631224761906271	0.001384388312209499	-0.00011760016222741996
2015	rcp60	IPSL-CM5A-LR	TON	1.6631224761906271	0.011104455291697731	0.0015749966883980603
2015	rcp60	IPSL-CM5A-LR	TWN	1.6631224761906271	0.03335853230221857	-0.0026024802630000635
2015	rcp60	IPSL-CM5A-LR	USA	1.6631224761906271	0.0012681968825888695	-9.932288128097159e-05
2015	rcp60	IPSL-CM5A-LR	VCT	1.6631224761906271	0.013717248546582423	-0.0011001159341890738
2015	rcp60	IPSL-CM5A-LR	VNM	1.6631224761906271	0.010920728844738341	-0.001214064458816522
2015	rcp60	IPSL-CM5A-LR	VUT	1.6631224761906271	0.01613724067243457	-0.00021384177595170327
2015	rcp60	IPSL-CM5A-LR	WSM	1.6631224761906271	0.012659990246105902	0.0016149733486907811
2015	rcp60	MIROC5	LKA	0.9233205714286109	0.004328294192997109	-0.000528526496418708
2015	rcp60	MIROC5	MDG	0.9233205714286109	0.0058536087677846516	2.4417771584654994e-05
2015	rcp60	MIROC5	MEX	0.9233205714286109	0.0017075583265842506	-0.0003301656461764094
2015	rcp60	MIROC5	MMR	0.9233205714286109	0.0027772591650592365	-0.0010477795992505617
2015	rcp60	MIROC5	MOZ	0.9233205714286109	0.002766344848047527	0.00012087669781431568
2015	rcp60	MIROC5	MUS	0.9233205714286109	0.018953816906398552	-0.0004212283235527272
2015	rcp60	MIROC5	NCL	0.9233205714286109	0.01695912328571917	-0.0004317602978406972
2015	rcp60	MIROC5	NIC	0.9233205714286109	0.004738865980415909	5.344079189757191e-06
2015	rcp60	MIROC5	PHL	0.9233205714286109	0.015797806991035022	-0.009313138352105791
2015	rcp60	MIROC5	PNG	0.9233205714286109	0.0007569853802934603	-7.736348424644093e-05
2015	rcp60	MIROC5	PRI	0.9233205714286109	0.011806817832869305	1.0243997268043377e-05
2015	rcp60	MIROC5	SLB	0.9233205714286109	0.0034663286893484658	2.5208967680766226e-05
2015	rcp60	MIROC5	THA	0.9233205714286109	0.0013367442278787564	-0.0005338382851705262
2015	rcp60	MIROC5	TON	0.9233205714286109	0.010119092525565563	-0.00016894745448614015
2015	rcp60	MIROC5	TWN	0.9233205714286109	0.02544640633951368	0.00011046091449573147
2015	rcp60	MIROC5	USA	0.9233205714286109	0.0012641945261187859	-0.00016259411651205473
2015	rcp60	MIROC5	VCT	0.9233205714286109	0.013365268575404913	0.00023866950852802302
2015	rcp60	MIROC5	VNM	0.9233205714286109	0.008179076965656649	-0.0025639673312214594
2015	rcp60	MIROC5	VUT	0.9233205714286109	0.02054904406297975	-0.0006627222000079322
2015	rcp60	MIROC5	WSM	0.9233205714286109	0.010764977999590752	0.0009654664823924388
2015	rcp85	GFDL-ESM2M	LKA	0.9831512380951553	0.004905732965025231	0.00023515310757619154
2015	rcp85	GFDL-ESM2M	MDG	0.9831512380951553	0.005029656046499643	0.0003220465837580407
2015	rcp85	GFDL-ESM2M	MEX	0.9831512380951553	0.0018830392545106625	-0.00022202880731633275
2015	rcp85	GFDL-ESM2M	MMR	0.9831512380951553	0.0038480478449867328	0.00020145561271642123
2015	rcp85	GFDL-ESM2M	MOZ	0.9831512380951553	0.003057926927081957	0.00017568157775368876
2015	rcp85	GFDL-ESM2M	MUS	0.9831512380951553	0.019935959878729488	0.0028224008667110923
2015	rcp85	GFDL-ESM2M	NCL	0.9831512380951553	0.016499828416792713	0.0008157104874957247
2015	rcp85	GFDL-ESM2M	NIC	0.9831512380951553	0.007105072536667608	0.00041966018222205806
2015	rcp85	GFDL-ESM2M	PHL	0.9831512380951553	0.020232484269453906	-0.004621925764826348
2015	rcp85	GFDL-ESM2M	PNG	0.9831512380951553	0.0007573651754740757	-2.6996272653611735e-05
2015	rcp85	GFDL-ESM2M	PRI	0.9831512380951553	0.012493929446801263	-0.0001799186458162328
2015	rcp85	GFDL-ESM2M	SLB	0.9831512380951553	0.0028629676628856423	-1.9514483414603693e-05
2015	rcp85	GFDL-ESM2M	THA	0.9831512380951553	0.0017651507204577265	-0.00019337034184183842
2015	rcp85	GFDL-ESM2M	TON	0.9831512380951553	0.008527407764455345	0.0006453481764131146
2015	rcp85	GFDL-ESM2M	TWN	0.9831512380951553	0.026892850181061592	0.002313789944959662
2015	rcp85	GFDL-ESM2M	USA	0.9831512380951553	0.0012473032494345355	-4.653524096471785e-05
2015	rcp85	GFDL-ESM2M	VCT	0.9831512380951553	0.012775298362118832	0.0002849872600733101
2015	rcp85	GFDL-ESM2M	VNM	0.9831512380951553	0.009566733199770673	0.00016559682509315358
2015	rcp85	GFDL-ESM2M	VUT	0.9831512380951553	0.015676465001475372	-0.00016058265117219715
2015	rcp85	GFDL-ESM2M	WSM	0.9831512380951553	0.008671486157494582	-0.0006200594397646844
2015	rcp85	HadGEM2-ES	LKA	1.0543115238097422	0.005006010251403186	-0.00018724124653991727
2015	rcp85	HadGEM2-ES	MDG	1.0543115238097422	0.006106539723301067	-0.002249240512583874
2015	rcp85	HadGEM2-ES	MEX	1.0543115238097422	0.001783176180569598	-0.000325947332151621
2015	rcp85	HadGEM2-ES	MMR	1.0543115238097422	0.0027508510815792177	-0.00020054784265316743
2015	rcp85	HadGEM2-ES	MOZ	1.0543115238097422	0.0033691660065332837	-0.0008077260748319511
2015	rcp85	HadGEM2-ES	MUS	1.0543115238097422	0.02448024801741046	-0.004858214209530592
2015	rcp85	HadGEM2-ES	NCL	1.0543115238097422	0.015450347926537673	0.0009235744013231049
2015	rcp85	HadGEM2-ES	NIC	1.0543115238097422	0.004932689625533011	8.02746309903346e-05
2015	rcp85	HadGEM2-ES	PHL	1.0543115238097422	0.015011921553528837	-0.005448797106909487
2015	rcp85	HadGEM2-ES	PNG	1.0543115238097422	0.0007904558827124478	-6.970642679696111e-05
2015	rcp85	HadGEM2-ES	PRI	1.0543115238097422	0.006790542527947087	0.0007869478534515504
2015	rcp85	HadGEM2-ES	SLB	1.0543115238097422	0.0022353145517218414	-0.00017184651611332473
2015	rcp85	HadGEM2-ES	THA	1.0543115238097422	0.0011296283470091158	-0.0002378588042483324
2015	rcp85	HadGEM2-ES	TON	1.0543115238097422	0.0070615596342452226	-0.0005141584321403287
2015	rcp85	HadGEM2-ES	TWN	1.0543115238097422	0.030491490978546705	-0.0020833194721069327
2015	rcp85	HadGEM2-ES	USA	1.0543115238097422	0.0011560356992695313	-0.00016180974347951654
2015	rcp85	HadGEM2-ES	VCT	1.0543115238097422	0.006374563474795259	0.00015661229346322246
2015	rcp85	HadGEM2-ES	VNM	1.0543115238097422	0.010059849757219958	-0.002124740381307475
2015	rcp85	HadGEM2-ES	VUT	1.0543115238097422	0.017650048111114737	3.0570261954447446e-05
2015	rcp85	HadGEM2-ES	WSM	1.0543115238097422	0.011603347204008376	-0.0010876544109189226
2015	rcp85	IPSL-CM5A-LR	LKA	1.6985510476191892	0.0045029938419799236	-0.0004171703834203335
2015	rcp85	IPSL-CM5A-LR	MDG	1.6985510476191892	0.006522698865693472	0.0001173851294207209
2015	rcp85	IPSL-CM5A-LR	MEX	1.6985510476191892	0.0032252107319303515	-0.0002750162481103333
2015	rcp85	IPSL-CM5A-LR	MMR	1.6985510476191892	0.0031763080188064695	-0.000455490547721124
2015	rcp85	IPSL-CM5A-LR	MOZ	1.6985510476191892	0.0029726828476803113	-0.0001329968692203665
2015	rcp85	IPSL-CM5A-LR	MUS	1.6985510476191892	0.018632429827713647	0.0024425600551463028
2015	rcp85	IPSL-CM5A-LR	NCL	1.6985510476191892	0.017656357719632136	0.0007376202405341052
2015	rcp85	IPSL-CM5A-LR	NIC	1.6985510476191892	0.0	0.0
2015	rcp85	IPSL-CM5A-LR	PHL	1.6985510476191892	0.015423815046975795	-0.0022457592437813887
2015	rcp85	IPSL-CM5A-LR	PNG	1.6985510476191892	0.0007550886831190476	7.0437953664918e-05
2015	rcp85	IPSL-CM5A-LR	PRI	1.6985510476191892	0.013167740180507807	-0.00019957539716986298
2015	rcp85	IPSL-CM5A-LR	SLB	1.6985510476191892	0.0032861603630334225	0.00038233540193694784
2015	rcp85	IPSL-CM5A-LR	THA	1.6985510476191892	0.001446234228721542	-8.531679600603647e-05
2015	rcp85	IPSL-CM5A-LR	TON	1.6985510476191892	0.009205519199404568	-0.00011888329998860142
2015	rcp85	IPSL-CM5A-LR	TWN	1.6985510476191892	0.030886565437123453	0.0016188066264681599
2015	rcp85	IPSL-CM5A-LR	USA	1.6985510476191892	0.0016174194930295782	-2.9433567923562115e-05
2015	rcp85	IPSL-CM5A-LR	VCT	1.6985510476191892	0.01347777151227108	-0.0013312390514240656
2015	rcp85	IPSL-CM5A-LR	VNM	1.6985510476191892	0.010980207973422786	-0.00034567788203850947
2015	rcp85	IPSL-CM5A-LR	VUT	1.6985510476191892	0.019725937681956785	0.0025177385873538538
2015	rcp85	IPSL-CM5A-LR	WSM	1.6985510476191892	0.012620487009071923	-0.0003763852024763789
2015	rcp85	MIROC5	LKA	1.0296062857143242	0.004284576129912801	-0.00021214223995890465
2015	rcp85	MIROC5	MDG	1.0296062857143242	0.005541445344047347	-0.0001966525685815105
2015	rcp85	MIROC5	MEX	1.0296062857143242	0.0015715486940217319	-0.00016562051577847473
2015	rcp85	MIROC5	MMR	1.0296062857143242	0.0022242608484387538	-0.000637699665891955
2015	rcp85	MIROC5	MOZ	1.0296062857143242	0.0033785287682337496	0.00010273386248803708
2015	rcp85	MIROC5	MUS	1.0296062857143242	0.022070338649190197	-0.0019742271333827123
2015	rcp85	MIROC5	NCL	1.0296062857143242	0.014376673811334145	0.0012465852362782952
2015	rcp85	MIROC5	NIC	1.0296062857143242	0.005796113150659098	0.00037122781501071106
2015	rcp85	MIROC5	PHL	1.0296062857143242	0.020624425784745385	-0.0009535907557828762
2015	rcp85	MIROC5	PNG	1.0296062857143242	0.0007423508327459268	8.000124752533685e-05
2015	rcp85	MIROC5	PRI	1.0296062857143242	0.013171480684204515	0.0009345291814465591
2015	rcp85	MIROC5	SLB	1.0296062857143242	0.0028357231341151748	0.0002034359737964525
2015	rcp85	MIROC5	THA	1.0296062857143242	0.0011903707803624284	0.00010022098611354302
2015	rcp85	MIROC5	TON	1.0296062857143242	0.011721426841629252	-0.0022605785666445204
2015	rcp85	MIROC5	TWN	1.0296062857143242	0.024365979967439763	0.0007589004738697948
2015	rcp85	MIROC5	USA	1.0296062857143242	0.001245528854264767	-4.282107767892131e-05
2015	rcp85	MIROC5	VCT	1.0296062857143242	0.013315021409865947	0.0012438181148414895
2015	rcp85	MIROC5	VNM	1.0296062857143242	0.009112749798972215	-0.0011263638418078249
2015	rcp85	MIROC5	VUT	1.0296062857143242	0.01583679449281234	0.001533697740995757
2015	rcp85	MIROC5	WSM	1.0296062857143242	0.01159759899705426	-0.0012334268491343832
2016	rcp26	GFDL-ESM2M	LKA	1.0318179047618241	0.00468041169034297	0.00012400789427441947
2016	rcp26	GFDL-ESM2M	MDG	1.0318179047618241	0.006665929159517817	-0.00031770356628938877
2016	rcp26	GFDL-ESM2M	MEX	1.0318179047618241	0.0019328055074543092	-1.5136726283456565e-05
2016	rcp26	GFDL-ESM2M	MMR	1.0318179047618241	0.0034386700660236427	0.00012953703263074619
2016	rcp26	GFDL-ESM2M	MOZ	1.0318179047618241	0.003954927702276803	-0.0002337682587615587
2016	rcp26	GFDL-ESM2M	MUS	1.0318179047618241	0.02263867917260476	-0.00040003411729712217
2016	rcp26	GFDL-ESM2M	NCL	1.0318179047618241	0.013459911935872298	0.0002070092918613248
2016	rcp26	GFDL-ESM2M	NIC	1.0318179047618241	0.007125586961513979	0.00023543298808835424
2016	rcp26	GFDL-ESM2M	PHL	1.0318179047618241	0.019822935951532436	-0.0041700457431870655
2016	rcp26	GFDL-ESM2M	PNG	1.0318179047618241	0.0007782849262067274	-3.1025065713071115e-05
2016	rcp26	GFDL-ESM2M	PRI	1.0318179047618241	0.011211772356908848	0.00024140813209309756
2016	rcp26	GFDL-ESM2M	SLB	1.0318179047618241	0.0027821471379834498	-0.0001323153787878929
2016	rcp26	GFDL-ESM2M	THA	1.0318179047618241	0.0019572938675447692	-2.7428143547601834e-05
2016	rcp26	GFDL-ESM2M	TON	1.0318179047618241	0.0098509021862202	0.0008875553355148467
2016	rcp26	GFDL-ESM2M	TWN	1.0318179047618241	0.030282848105146268	0.0012173133462212056
2016	rcp26	GFDL-ESM2M	USA	1.0318179047618241	0.0011897398658003442	-0.00013125050999941197
2016	rcp26	GFDL-ESM2M	VCT	1.0318179047618241	0.01337415004374478	0.00035656356158649937
2016	rcp26	GFDL-ESM2M	VNM	1.0318179047618241	0.011499689326252496	-0.0006200201618687317
2016	rcp26	GFDL-ESM2M	VUT	1.0318179047618241	0.015263267745375998	7.001320584127226e-05
2016	rcp26	GFDL-ESM2M	WSM	1.0318179047618241	0.010847756660210709	0.001030549520585507
2016	rcp26	HadGEM2-ES	LKA	1.053121047619267	0.0045372209900859245	-0.000366695746731924
2016	rcp26	HadGEM2-ES	MDG	1.053121047619267	0.004996500166985444	-0.0008832634048356803
2016	rcp26	HadGEM2-ES	MEX	1.053121047619267	0.0022716448540623458	-0.0005247414465454247
2016	rcp26	HadGEM2-ES	MMR	1.053121047619267	0.002242026231750929	-0.0005963989116435622
2016	rcp26	HadGEM2-ES	MOZ	1.053121047619267	0.002833001000329987	3.722744356635078e-05
2016	rcp26	HadGEM2-ES	MUS	1.053121047619267	0.020540374661499758	0.00047136706003274124
2016	rcp26	HadGEM2-ES	NCL	1.053121047619267	0.01594319825005825	0.0003696442898570829
2016	rcp26	HadGEM2-ES	NIC	1.053121047619267	0.007423049972027132	-0.0004966046073460191
2016	rcp26	HadGEM2-ES	PHL	1.053121047619267	0.018919509181893026	-0.0013831197045379145
2016	rcp26	HadGEM2-ES	PNG	1.053121047619267	0.0006365101180646486	1.905156729936912e-05
2016	rcp26	HadGEM2-ES	PRI	1.053121047619267	0.008171282178176448	-0.00010394018779580827
2016	rcp26	HadGEM2-ES	SLB	1.053121047619267	0.002815091123961889	7.657907875757177e-05
2016	rcp26	HadGEM2-ES	THA	1.053121047619267	0.0010454512601923225	-4.564729625283133e-05
2016	rcp26	HadGEM2-ES	TON	1.053121047619267	0.00850602277750301	0.00036360788125092917
2016	rcp26	HadGEM2-ES	TWN	1.053121047619267	0.028823540917435796	-0.006986326072303515
2016	rcp26	HadGEM2-ES	USA	1.053121047619267	0.0011413061643506363	-0.0003441943300694004
2016	rcp26	HadGEM2-ES	VCT	1.053121047619267	0.006433024845912246	0.001086785869643629
2016	rcp26	HadGEM2-ES	VNM	1.053121047619267	0.008219032133209955	-0.00013209360177556537
2016	rcp26	HadGEM2-ES	VUT	1.053121047619267	0.019373259041935105	0.00017334123640709315
2016	rcp26	HadGEM2-ES	WSM	1.053121047619267	0.01024526460896158	-0.00012835333870274022
2016	rcp26	IPSL-CM5A-LR	LKA	1.737217714285859	0.004133254418654408	-0.0008485584552018671
2016	rcp26	IPSL-CM5A-LR	MDG	1.737217714285859	0.005533572661172595	-0.0010242584354792099
2016	rcp26	IPSL-CM5A-LR	MEX	1.737217714285859	0.0033066004385071883	-0.00021940067302757705
2016	rcp26	IPSL-CM5A-LR	MMR	1.737217714285859	0.0027172572766730307	-0.0002718487437801757
2016	rcp26	IPSL-CM5A-LR	MOZ	1.737217714285859	0.002937932077645235	-0.0006591336096961867
2016	rcp26	IPSL-CM5A-LR	MUS	1.737217714285859	0.020828606374980525	-0.004479305408839163
2016	rcp26	IPSL-CM5A-LR	NCL	1.737217714285859	0.0184232667568123	0.0037560546552505843
2016	rcp26	IPSL-CM5A-LR	NIC	1.737217714285859	0.0	0.0
2016	rcp26	IPSL-CM5A-LR	PHL	1.737217714285859	0.01931984764609517	-0.0011940196394985584
2016	rcp26	IPSL-CM5A-LR	PNG	1.737217714285859	0.0006150649868235541	9.120077871140194e-07
2016	rcp26	IPSL-CM5A-LR	PRI	1.737217714285859	0.014054775480019084	-0.0025558481644017356
2016	rcp26	IPSL-CM5A-LR	SLB	1.737217714285859	0.0025404738650791825	0.0003127515693867243
2016	rcp26	IPSL-CM5A-LR	THA	1.737217714285859	0.0016730934158038888	-4.1816487833252656e-05
2016	rcp26	IPSL-CM5A-LR	TON	1.737217714285859	0.01317017931367076	-0.00026803919485710037
2016	rcp26	IPSL-CM5A-LR	TWN	1.737217714285859	0.027981812519566048	-0.002705961076248967
2016	rcp26	IPSL-CM5A-LR	USA	1.737217714285859	0.0013443704171721938	-0.00012999401518099798
2016	rcp26	IPSL-CM5A-LR	VCT	1.737217714285859	0.012894100319306295	-0.002784443371468585
2016	rcp26	IPSL-CM5A-LR	VNM	1.737217714285859	0.01183965133135038	-0.0005418017445663437
2016	rcp26	IPSL-CM5A-LR	VUT	1.737217714285859	0.019470108630866633	0.004237357883103716
2016	rcp26	IPSL-CM5A-LR	WSM	1.737217714285859	0.012524643625308092	0.00017206094574931906
2016	rcp26	MIROC5	LKA	1.0013205714286126	0.004778994012986954	4.937484553399615e-05
2016	rcp26	MIROC5	MDG	1.0013205714286126	0.007796488345909053	-0.00030822194632459466
2016	rcp26	MIROC5	MEX	1.0013205714286126	0.0017649657912143248	-0.0001125316127250213
2016	rcp26	MIROC5	MMR	1.0013205714286126	0.0027235469672633873	-0.00047313530544280014
2016	rcp26	MIROC5	MOZ	1.0013205714286126	0.003543210449298959	-0.00013400078526949342
2016	rcp26	MIROC5	MUS	1.0013205714286126	0.02311609698811505	-0.0017592487313050935
2016	rcp26	MIROC5	NCL	1.0013205714286126	0.014171517267008119	0.0011678094582968901
2016	rcp26	MIROC5	NIC	1.0013205714286126	0.005283486583052563	-0.00013967729509284832
2016	rcp26	MIROC5	PHL	1.0013205714286126	0.019048394881804907	-0.003473946866630981
2016	rcp26	MIROC5	PNG	1.0013205714286126	0.0006602148723666742	-2.8779288237203057e-05
2016	rcp26	MIROC5	PRI	1.0013205714286126	0.011452952131953492	0.0011850389810154887
2016	rcp26	MIROC5	SLB	1.0013205714286126	0.0027363791635609393	-0.00012355118137844542
2016	rcp26	MIROC5	THA	1.0013205714286126	0.001438576638425795	-0.00025905613775767855
2016	rcp26	MIROC5	TON	1.0013205714286126	0.011048347364751656	0.00018375607585152795
2016	rcp26	MIROC5	TWN	1.0013205714286126	0.029428066660001334	-0.003570689183673051
2016	rcp26	MIROC5	USA	1.0013205714286126	0.0015903665705502101	-0.0002207698198230918
2016	rcp26	MIROC5	VCT	1.0013205714286126	0.014476520931924614	0.00022668345948793607
2016	rcp26	MIROC5	VNM	1.0013205714286126	0.008386969296783212	-0.0017260364380105593
2016	rcp26	MIROC5	VUT	1.0013205714286126	0.01465022968905475	0.0008484586460942344
2016	rcp26	MIROC5	WSM	1.0013205714286126	0.011832161504787754	0.0007568810685379414
2016	rcp60	GFDL-ESM2M	LKA	0.9856750476189676	0.005214148710980601	0.00019746548326265577
2016	rcp60	GFDL-ESM2M	MDG	0.9856750476189676	0.004805754785863159	-0.0010353020509908453
2016	rcp60	GFDL-ESM2M	MEX	0.9856750476189676	0.0024131576215204926	-0.00010181343235474236
2016	rcp60	GFDL-ESM2M	MMR	0.9856750476189676	0.0034712753847509943	0.00019256836806140726
2016	rcp60	GFDL-ESM2M	MOZ	0.9856750476189676	0.0034876750604416304	-0.00017511922964900993
2016	rcp60	GFDL-ESM2M	MUS	0.9856750476189676	0.027485672743968056	-0.0009224348391162363
2016	rcp60	GFDL-ESM2M	NCL	0.9856750476189676	0.01660283186260066	-0.001505058548707749
2016	rcp60	GFDL-ESM2M	NIC	0.9856750476189676	0.007546493688497491	0.0009191407848942994
2016	rcp60	GFDL-ESM2M	PHL	0.9856750476189676	0.017915373223746762	-0.0014101587698245118
2016	rcp60	GFDL-ESM2M	PNG	0.9856750476189676	0.0008084984546836206	3.7750221843344526e-05
2016	rcp60	GFDL-ESM2M	PRI	0.9856750476189676	0.01229997276766662	0.0015388773126749945
2016	rcp60	GFDL-ESM2M	SLB	0.9856750476189676	0.0027423323623755086	-0.00043177394328090964
2016	rcp60	GFDL-ESM2M	THA	0.9856750476189676	0.0015626879844081658	-5.330323008045831e-05
2016	rcp60	GFDL-ESM2M	TON	0.9856750476189676	0.008187546126177189	0.0003574680039268028
2016	rcp60	GFDL-ESM2M	TWN	0.9856750476189676	0.02371413513705646	0.006217562130731408
2016	rcp60	GFDL-ESM2M	USA	0.9856750476189676	0.00098152710966636	-1.411921900335033e-06
2016	rcp60	GFDL-ESM2M	VCT	0.9856750476189676	0.01518001252098806	0.0017656931501240742
2016	rcp60	GFDL-ESM2M	VNM	0.9856750476189676	0.011561156676118067	-0.00020507308840366596
2016	rcp60	GFDL-ESM2M	VUT	0.9856750476189676	0.01776263003311124	-0.0028852465394317247
2016	rcp60	GFDL-ESM2M	WSM	0.9856750476189676	0.010479230230265282	-0.0002676079150290751
2016	rcp60	HadGEM2-ES	LKA	1.0109781904764104	0.005018496355610708	-0.00040641419669924035
2016	rcp60	HadGEM2-ES	MDG	1.0109781904764104	0.005243025351154961	-0.00023473547128746806
2016	rcp60	HadGEM2-ES	MEX	1.0109781904764104	0.002008297414190362	-0.0006231570406467858
2016	rcp60	HadGEM2-ES	MMR	1.0109781904764104	0.0028859825477333617	-0.0002244340612504133
2016	rcp60	HadGEM2-ES	MOZ	1.0109781904764104	0.0029115162607922223	0.0001820581951103721
2016	rcp60	HadGEM2-ES	MUS	1.0109781904764104	0.019654875723055458	0.002026343662301582
2016	rcp60	HadGEM2-ES	NCL	1.0109781904764104	0.014572430275315872	0.00042057972155024916
2016	rcp60	HadGEM2-ES	NIC	1.0109781904764104	0.006584195341459072	-0.0005444935106104468
2016	rcp60	HadGEM2-ES	PHL	1.0109781904764104	0.018014648211103913	-0.004887867473015425
2016	rcp60	HadGEM2-ES	PNG	1.0109781904764104	0.0005880863951472278	-2.4518939104911685e-05
2016	rcp60	HadGEM2-ES	PRI	1.0109781904764104	0.006073912709654812	-0.000150379036987806
2016	rcp60	HadGEM2-ES	SLB	1.0109781904764104	0.002572207939254825	-0.0001232332651216172
2016	rcp60	HadGEM2-ES	THA	1.0109781904764104	0.00126914218987456	-0.00019573290376764498
2016	rcp60	HadGEM2-ES	TON	1.0109781904764104	0.009706092532305123	0.0020967638360779037
2016	rcp60	HadGEM2-ES	TWN	1.0109781904764104	0.024773081504343437	-0.00013937782625971385
2016	rcp60	HadGEM2-ES	USA	1.0109781904764104	0.001213324107322273	-0.00011826238209671581
2016	rcp60	HadGEM2-ES	VCT	1.0109781904764104	0.005506704774960716	4.341409035324472e-05
2016	rcp60	HadGEM2-ES	VNM	1.0109781904764104	0.008828692578188116	-0.0020920336451599924
2016	rcp60	HadGEM2-ES	VUT	1.0109781904764104	0.01743725014887543	-0.0012587912059036054
2016	rcp60	HadGEM2-ES	WSM	1.0109781904764104	0.013433455657957092	0.0011929353438695969
2016	rcp60	IPSL-CM5A-LR	LKA	1.687170095238246	0.004319188969942207	-0.0004544456149270052
2016	rcp60	IPSL-CM5A-LR	MDG	1.687170095238246	0.0057590780310263386	-0.0004571865257874412
2016	rcp60	IPSL-CM5A-LR	MEX	1.687170095238246	0.002426194810045852	-6.633206505590825e-05
2016	rcp60	IPSL-CM5A-LR	MMR	1.687170095238246	0.0035696203999755994	-0.00037517169078901084
2016	rcp60	IPSL-CM5A-LR	MOZ	1.687170095238246	0.0029819068829038445	6.327819743627344e-05
2016	rcp60	IPSL-CM5A-LR	MUS	1.687170095238246	0.020180003045566892	-0.000880031444565276
2016	rcp60	IPSL-CM5A-LR	NCL	1.687170095238246	0.014541250129913919	0.000348658282662851
2016	rcp60	IPSL-CM5A-LR	NIC	1.687170095238246	0.0	0.0
2016	rcp60	IPSL-CM5A-LR	PHL	1.687170095238246	0.021270021441804336	-0.0042185039161291415
2016	rcp60	IPSL-CM5A-LR	PNG	1.687170095238246	0.0007206653098251062	2.067757077352323e-05
2016	rcp60	IPSL-CM5A-LR	PRI	1.687170095238246	0.012913472676577413	-0.0005551025837211834
2016	rcp60	IPSL-CM5A-LR	SLB	1.687170095238246	0.002631267149991615	-0.00024964667284185175
2016	rcp60	IPSL-CM5A-LR	THA	1.687170095238246	0.0017633251767401196	-0.00025855264656760073
2016	rcp60	IPSL-CM5A-LR	TON	1.687170095238246	0.010499971731398565	0.0020014999210366665
2016	rcp60	IPSL-CM5A-LR	TWN	1.687170095238246	0.03250281494539091	-0.002215994789017019
2016	rcp60	IPSL-CM5A-LR	USA	1.687170095238246	0.0014338633212377444	-0.00016750204954084905
2016	rcp60	IPSL-CM5A-LR	VCT	1.687170095238246	0.011699953640754164	0.0002500444224151142
2016	rcp60	IPSL-CM5A-LR	VNM	1.687170095238246	0.012474553777173342	-0.0020295264828620835
2016	rcp60	IPSL-CM5A-LR	VUT	1.687170095238246	0.016224656160458033	-0.00017198483110224955
2016	rcp60	IPSL-CM5A-LR	WSM	1.687170095238246	0.012572434763137661	0.0014412839484549398
2016	rcp60	MIROC5	LKA	0.9230348571428952	0.005759753990099391	-0.0005262150001098249
2016	rcp60	MIROC5	MDG	0.9230348571428952	0.006131981375581498	4.9616913989011585e-05
2016	rcp60	MIROC5	MEX	0.9230348571428952	0.0016763214146453208	-0.00019891676545629833
2016	rcp60	MIROC5	MMR	0.9230348571428952	0.0030013319634825363	-0.0009803849772767963
2016	rcp60	MIROC5	MOZ	0.9230348571428952	0.0029432311843633424	-0.0002774511516072356
2016	rcp60	MIROC5	MUS	0.9230348571428952	0.022920397930697764	0.0011059029893610633
2016	rcp60	MIROC5	NCL	0.9230348571428952	0.01703513112733049	0.003393906841074054
2016	rcp60	MIROC5	NIC	0.9230348571428952	0.00511199357448822	0.00020667194968831785
2016	rcp60	MIROC5	PHL	0.9230348571428952	0.015373634741244957	-0.006698314973447249
2016	rcp60	MIROC5	PNG	0.9230348571428952	0.0007914591237711439	7.332686896530308e-05
2016	rcp60	MIROC5	PRI	0.9230348571428952	0.011218281227562677	0.0016656097444025277
2016	rcp60	MIROC5	SLB	0.9230348571428952	0.0028957061049764213	0.0005427501918305296
2016	rcp60	MIROC5	THA	0.9230348571428952	0.0012990613994021633	-0.0002870893630014551
2016	rcp60	MIROC5	TON	0.9230348571428952	0.009128608901521326	-0.0015242387362788912
2016	rcp60	MIROC5	TWN	0.9230348571428952	0.026882942675573788	-0.0008228423973991664
2016	rcp60	MIROC5	USA	0.9230348571428952	0.001465088878524862	-0.00014225849310967265
2016	rcp60	MIROC5	VCT	0.9230348571428952	0.01176531632871427	0.0006247460234996239
2016	rcp60	MIROC5	VNM	0.9230348571428952	0.008293552521541634	-0.002193455397732136
2016	rcp60	MIROC5	VUT	0.9230348571428952	0.020875755104557598	0.0030561543253865477
2016	rcp60	MIROC5	WSM	0.9230348571428952	0.014805372221945888	0.0003343368686767158
2016	rcp85	GFDL-ESM2M	LKA	1.0070559999999176	0.004403030654911861	0.0005833751535003858
2016	rcp85	GFDL-ESM2M	MDG	1.0070559999999176	0.004869659655409982	6.490737089471371e-05
2016	rcp85	GFDL-ESM2M	MEX	1.0070559999999176	0.002064412934253364	-0.00016339577423602034
2016	rcp85	GFDL-ESM2M	MMR	1.0070559999999176	0.0034287353421351857	0.0006265667604102947
2016	rcp85	GFDL-ESM2M	MOZ	1.0070559999999176	0.0027231268453649787	-6.708575256327844e-05
2016	rcp85	GFDL-ESM2M	MUS	1.0070559999999176	0.018638779123057406	0.0006646815793138593
2016	rcp85	GFDL-ESM2M	NCL	1.0070559999999176	0.018083414394934376	0.0017174279481000148
2016	rcp85	GFDL-ESM2M	NIC	1.0070559999999176	0.008153865924441542	0.0001796239409514956
2016	rcp85	GFDL-ESM2M	PHL	1.0070559999999176	0.0186892375579627	-0.002062768747917248
2016	rcp85	GFDL-ESM2M	PNG	1.0070559999999176	0.0006626369585340068	0.00012537170526834166
2016	rcp85	GFDL-ESM2M	PRI	1.0070559999999176	0.011958537450066972	-0.0008855264382013664
2016	rcp85	GFDL-ESM2M	SLB	1.0070559999999176	0.0021819150996801318	0.0001649902848310651
2016	rcp85	GFDL-ESM2M	THA	1.0070559999999176	0.0015745298796377494	-9.423150490989532e-05
2016	rcp85	GFDL-ESM2M	TON	1.0070559999999176	0.010136757720802782	0.0006988120361040742
2016	rcp85	GFDL-ESM2M	TWN	1.0070559999999176	0.025468387944976065	-0.0007051764370069697
2016	rcp85	GFDL-ESM2M	USA	1.0070559999999176	0.0012503099830205272	-0.00014677379645031764
2016	rcp85	GFDL-ESM2M	VCT	1.0070559999999176	0.012236276816505002	-0.0011847988663821162
2016	rcp85	GFDL-ESM2M	VNM	1.0070559999999176	0.009587135599621082	-0.00016262581506559315
2016	rcp85	GFDL-ESM2M	VUT	1.0070559999999176	0.017147553076574996	0.0010303798379172977
2016	rcp85	GFDL-ESM2M	WSM	1.0070559999999176	0.009799979288131606	0.000717195668889697
2016	rcp85	HadGEM2-ES	LKA	1.0938829523811715	0.004948518811954327	-0.000101210342193375
2016	rcp85	HadGEM2-ES	MDG	1.0938829523811715	0.0053158879060724775	0.00013144384380073411
2016	rcp85	HadGEM2-ES	MEX	1.0938829523811715	0.0017215142307766959	-0.00035088606770168656
2016	rcp85	HadGEM2-ES	MMR	1.0938829523811715	0.0023807823529382994	-0.00025814878880289755
2016	rcp85	HadGEM2-ES	MOZ	1.0938829523811715	0.003496419962069653	6.953594516789416e-05
2016	rcp85	HadGEM2-ES	MUS	1.0938829523811715	0.020762237327473225	0.0011541550172775921
2016	rcp85	HadGEM2-ES	NCL	1.0938829523811715	0.015428891628865163	0.0011229460184692197
2016	rcp85	HadGEM2-ES	NIC	1.0938829523811715	0.0056695096745737646	-1.9399313771327302e-05
2016	rcp85	HadGEM2-ES	PHL	1.0938829523811715	0.017745635968422276	-0.007053338771897618
2016	rcp85	HadGEM2-ES	PNG	1.0938829523811715	0.000728748244405256	-2.598546302418471e-05
2016	rcp85	HadGEM2-ES	PRI	1.0938829523811715	0.006791039216235214	0.0002240185936866674
2016	rcp85	HadGEM2-ES	SLB	1.0938829523811715	0.0025401138889607836	-0.0002624530853939439
2016	rcp85	HadGEM2-ES	THA	1.0938829523811715	0.0011624858308298196	-0.00032391705498938615
2016	rcp85	HadGEM2-ES	TON	1.0938829523811715	0.0074579319718582416	-0.00029766744860137235
2016	rcp85	HadGEM2-ES	TWN	1.0938829523811715	0.02894836741108482	0.001134201409801485
2016	rcp85	HadGEM2-ES	USA	1.0938829523811715	0.0012505709678366642	-0.00021025241026710305
2016	rcp85	HadGEM2-ES	VCT	1.0938829523811715	0.00607263830970691	0.00018817670360866175
2016	rcp85	HadGEM2-ES	VNM	1.0938829523811715	0.009280675076493924	-0.0028376556024667992
2016	rcp85	HadGEM2-ES	VUT	1.0938829523811715	0.019006574557961647	-0.0002070903822485445
2016	rcp85	HadGEM2-ES	WSM	1.0938829523811715	0.011689092786121076	4.759870711287589e-05
2016	rcp85	IPSL-CM5A-LR	LKA	1.7275034285715702	0.004176770848479207	-0.000558144627077265
2016	rcp85	IPSL-CM5A-LR	MDG	1.7275034285715702	0.006323047611575685	-0.0009722699063017671
2016	rcp85	IPSL-CM5A-LR	MEX	1.7275034285715702	0.0028562461090545625	-0.00020757612024957539
2016	rcp85	IPSL-CM5A-LR	MMR	1.7275034285715702	0.0034845208097391963	-0.00026198076726786413
2016	rcp85	IPSL-CM5A-LR	MOZ	1.7275034285715702	0.0031829650931130523	-0.00021829394291179166
2016	rcp85	IPSL-CM5A-LR	MUS	1.7275034285715702	0.01743044495514063	-2.831674495375365e-05
2016	rcp85	IPSL-CM5A-LR	NCL	1.7275034285715702	0.018045122241293364	0.0003779811956740025
2016	rcp85	IPSL-CM5A-LR	NIC	1.7275034285715702	0.0	0.0
2016	rcp85	IPSL-CM5A-LR	PHL	1.7275034285715702	0.018044101993360505	-0.0017442624201618085
2016	rcp85	IPSL-CM5A-LR	PNG	1.7275034285715702	0.0007170715569987955	-6.5575113287330154e-06
2016	rcp85	IPSL-CM5A-LR	PRI	1.7275034285715702	0.011687139651959826	-0.0010046855913570163
2016	rcp85	IPSL-CM5A-LR	SLB	1.7275034285715702	0.002629427330324967	2.151678813239091e-05
2016	rcp85	IPSL-CM5A-LR	THA	1.7275034285715702	0.0014153313423016854	-0.00011503616076477161
2016	rcp85	IPSL-CM5A-LR	TON	1.7275034285715702	0.010849300274575724	-0.0008998797496572166
2016	rcp85	IPSL-CM5A-LR	TWN	1.7275034285715702	0.03365550989535003	-0.00147833000389696
2016	rcp85	IPSL-CM5A-LR	USA	1.7275034285715702	0.0015838771522644185	-0.00020112500119546243
2016	rcp85	IPSL-CM5A-LR	VCT	1.7275034285715702	0.013926425868037794	-0.0019663181897859303
2016	rcp85	IPSL-CM5A-LR	VNM	1.7275034285715702	0.010949832148205513	-0.0002826133682361019
2016	rcp85	IPSL-CM5A-LR	VUT	1.7275034285715702	0.020945995131353493	0.001251290557677468
2016	rcp85	IPSL-CM5A-LR	WSM	1.7275034285715702	0.012052928449681304	-0.0003374349371953159
2016	rcp85	MIROC5	LKA	1.039130095238133	0.004974891931295704	-0.0001840517921037339
2016	rcp85	MIROC5	MDG	1.039130095238133	0.006783442426381224	-0.000232243618154337
2016	rcp85	MIROC5	MEX	1.039130095238133	0.0014286322616102408	-0.00015130675533053578
2016	rcp85	MIROC5	MMR	1.039130095238133	0.0026843375658210456	-0.0005606966424590138
2016	rcp85	MIROC5	MOZ	1.039130095238133	0.0027647608074190403	-5.248343093394172e-05
2016	rcp85	MIROC5	MUS	1.039130095238133	0.01720208651586385	0.0006730400480680397
2016	rcp85	MIROC5	NCL	1.039130095238133	0.0156846773225154	0.0010016082721491034
2016	rcp85	MIROC5	NIC	1.039130095238133	0.0058517546057592655	0.00034867631344479184
2016	rcp85	MIROC5	PHL	1.039130095238133	0.019308308843946402	-0.0025239394418726515
2016	rcp85	MIROC5	PNG	1.039130095238133	0.0007922262238284888	9.616323014160274e-05
2016	rcp85	MIROC5	PRI	1.039130095238133	0.01159940255220631	0.00041866791396591874
2016	rcp85	MIROC5	SLB	1.039130095238133	0.002143289346724986	0.00042704500736286995
2016	rcp85	MIROC5	THA	1.039130095238133	0.001144602669617891	-9.212903153302035e-05
2016	rcp85	MIROC5	TON	1.039130095238133	0.013336189389389321	-0.0017698915538893333
2016	rcp85	MIROC5	TWN	1.039130095238133	0.023947821548287195	0.0011228741625926965
2016	rcp85	MIROC5	USA	1.039130095238133	0.001369050528591043	1.9555698237833368e-05
2016	rcp85	MIROC5	VCT	1.039130095238133	0.011802106102688916	-0.0004945032937622314
2016	rcp85	MIROC5	VNM	1.039130095238133	0.007975410459031402	-0.0013813020852031194
2016	rcp85	MIROC5	VUT	1.039130095238133	0.014372963524414516	0.0022259746521855065
2016	rcp85	MIROC5	WSM	1.039130095238133	0.011633023474060117	-0.0006995959668004187
2017	rcp26	GFDL-ESM2M	LKA	1.0393893333332522	0.00462042413849125	-0.0007079401056012136
2017	rcp26	GFDL-ESM2M	MDG	1.0393893333332522	0.006413133453289281	-0.0011419606198609818
2017	rcp26	GFDL-ESM2M	MEX	1.0393893333332522	0.002383152500930259	-0.0002076669382537592
2017	rcp26	GFDL-ESM2M	MMR	1.0393893333332522	0.0030937224237298482	-0.0004178636321619673
2017	rcp26	GFDL-ESM2M	MOZ	1.0393893333332522	0.003795860446033068	-0.0005069352530357869
2017	rcp26	GFDL-ESM2M	MUS	1.0393893333332522	0.022594288269202494	-0.004467485419736855
2017	rcp26	GFDL-ESM2M	NCL	1.0393893333332522	0.014572448827888506	-0.0014791699776451595
2017	rcp26	GFDL-ESM2M	NIC	1.0393893333332522	0.007850192404859423	1.3320720811997588e-05
2017	rcp26	GFDL-ESM2M	PHL	1.0393893333332522	0.017994761782601197	-0.006642233961724754
2017	rcp26	GFDL-ESM2M	PNG	1.0393893333332522	0.0007053683734676538	-6.0680959650709696e-05
2017	rcp26	GFDL-ESM2M	PRI	1.0393893333332522	0.012063414395219484	9.856687611402206e-06
2017	rcp26	GFDL-ESM2M	SLB	1.0393893333332522	0.002280199006111783	-0.00014894955877605039
2017	rcp26	GFDL-ESM2M	THA	1.0393893333332522	0.0015369185959298068	-0.0002274369294193249
2017	rcp26	GFDL-ESM2M	TON	1.0393893333332522	0.011462558423858262	0.0008572508745459105
2017	rcp26	GFDL-ESM2M	TWN	1.0393893333332522	0.029749321072906336	-2.763562012744747e-06
2017	rcp26	GFDL-ESM2M	USA	1.0393893333332522	0.0010221401450935172	-0.00021173986027304796
2017	rcp26	GFDL-ESM2M	VCT	1.0393893333332522	0.011916540096844118	0.0006455243959064558
2017	rcp26	GFDL-ESM2M	VNM	1.0393893333332522	0.010505662058676648	-0.002116379021813439
2017	rcp26	GFDL-ESM2M	VUT	1.0393893333332522	0.015144979565630257	-0.001995737928182304
2017	rcp26	GFDL-ESM2M	WSM	1.0393893333332522	0.014415006741141104	0.0015667316483771714
2017	rcp26	HadGEM2-ES	LKA	1.0830734285716488	0.005049539526794606	0.0008258022320394739
2017	rcp26	HadGEM2-ES	MDG	1.0830734285716488	0.005448339802263782	-0.0010272893233943562
2017	rcp26	HadGEM2-ES	MEX	1.0830734285716488	0.0019378525903966364	-0.000539276844190896
2017	rcp26	HadGEM2-ES	MMR	1.0830734285716488	0.0028022263014900366	0.00034682052992095625
2017	rcp26	HadGEM2-ES	MOZ	1.0830734285716488	0.0028073044929849524	-1.6368356833358112e-05
2017	rcp26	HadGEM2-ES	MUS	1.0830734285716488	0.023715953446093174	-0.001848067763203982
2017	rcp26	HadGEM2-ES	NCL	1.0830734285716488	0.0143685075280469	-0.0013089088427430894
2017	rcp26	HadGEM2-ES	NIC	1.0830734285716488	0.007384327917838065	-0.0003439933717705522
2017	rcp26	HadGEM2-ES	PHL	1.0830734285716488	0.017971020137528663	-0.00948996854257061
2017	rcp26	HadGEM2-ES	PNG	1.0830734285716488	0.000654588856088887	-6.507104244990762e-05
2017	rcp26	HadGEM2-ES	PRI	1.0830734285716488	0.008095630157794149	0.00016434815432065015
2017	rcp26	HadGEM2-ES	SLB	1.0830734285716488	0.0029607991814098707	-0.00024537984985009015
2017	rcp26	HadGEM2-ES	THA	1.0830734285716488	0.001135280338560067	-0.0003719227183100134
2017	rcp26	HadGEM2-ES	TON	1.0830734285716488	0.009359342923456623	0.00012149401845634083
2017	rcp26	HadGEM2-ES	TWN	1.0830734285716488	0.024928166343970964	-0.0065386514710304745
2017	rcp26	HadGEM2-ES	USA	1.0830734285716488	0.0012378633702236834	-0.00015106761231472535
2017	rcp26	HadGEM2-ES	VCT	1.0830734285716488	0.006843701682719649	0.0004960600178179448
2017	rcp26	HadGEM2-ES	VNM	1.0830734285716488	0.008886563168627825	-0.0032929262503980225
2017	rcp26	HadGEM2-ES	VUT	1.0830734285716488	0.017653029257543973	-0.003003414399066897
2017	rcp26	HadGEM2-ES	WSM	1.0830734285716488	0.010991587432769942	0.0005881912960234094
2017	rcp26	IPSL-CM5A-LR	LKA	1.770979619047764	0.0041435956660874265	-0.0001922447110614126
2017	rcp26	IPSL-CM5A-LR	MDG	1.770979619047764	0.005930121713559408	-0.0005082424827617196
2017	rcp26	IPSL-CM5A-LR	MEX	1.770979619047764	0.003250879650913051	-0.00035399488578379326
2017	rcp26	IPSL-CM5A-LR	MMR	1.770979619047764	0.003178474274634425	0.0001840665341445567
2017	rcp26	IPSL-CM5A-LR	MOZ	1.770979619047764	0.0031082637677606077	-0.00043185313617084527
2017	rcp26	IPSL-CM5A-LR	MUS	1.770979619047764	0.022982403285323326	-0.00125384689399721
2017	rcp26	IPSL-CM5A-LR	NCL	1.770979619047764	0.018303720381554894	0.002120465934266668
2017	rcp26	IPSL-CM5A-LR	NIC	1.770979619047764	0.0	0.0
2017	rcp26	IPSL-CM5A-LR	PHL	1.770979619047764	0.01866660734417172	-0.009256494251754049
2017	rcp26	IPSL-CM5A-LR	PNG	1.770979619047764	0.0009112784927392023	3.4143424335786765e-06
2017	rcp26	IPSL-CM5A-LR	PRI	1.770979619047764	0.012642092883018926	-0.0007741791548129305
2017	rcp26	IPSL-CM5A-LR	SLB	1.770979619047764	0.0026411167426376825	0.00016955447308320644
2017	rcp26	IPSL-CM5A-LR	THA	1.770979619047764	0.0017357088801395124	-0.00022945028868286203
2017	rcp26	IPSL-CM5A-LR	TON	1.770979619047764	0.0106115217406317	-0.0006263840429594678
2017	rcp26	IPSL-CM5A-LR	TWN	1.770979619047764	0.03194287696992161	-0.00522684521013675
2017	rcp26	IPSL-CM5A-LR	USA	1.770979619047764	0.0012098912718698754	-5.994407836091214e-05
2017	rcp26	IPSL-CM5A-LR	VCT	1.770979619047764	0.013720738262447293	-0.0007811778991840932
2017	rcp26	IPSL-CM5A-LR	VNM	1.770979619047764	0.010667331410340972	-0.002249848127332096
2017	rcp26	IPSL-CM5A-LR	VUT	1.770979619047764	0.017622023307170272	0.0021777026187905133
2017	rcp26	IPSL-CM5A-LR	WSM	1.770979619047764	0.013093845009700369	1.961562208309788e-05
2017	rcp26	MIROC5	LKA	1.0303681904762323	0.005353491777858575	0.001019799668167625
2017	rcp26	MIROC5	MDG	1.0303681904762323	0.0063362122517459	-0.0003014525899364584
2017	rcp26	MIROC5	MEX	1.0303681904762323	0.0017827429241017419	-1.5546617171082865e-05
2017	rcp26	MIROC5	MMR	1.0303681904762323	0.0026684898460685204	-0.0004803343578979351
2017	rcp26	MIROC5	MOZ	1.0303681904762323	0.003273359784012824	4.11142523182998e-05
2017	rcp26	MIROC5	MUS	1.0303681904762323	0.024044009366671004	0.0002594586638888499
2017	rcp26	MIROC5	NCL	1.0303681904762323	0.015585451472383943	-0.000762136402572962
2017	rcp26	MIROC5	NIC	1.0303681904762323	0.005461434541012063	0.00013052510417457678
2017	rcp26	MIROC5	PHL	1.0303681904762323	0.016125781173441184	-0.0011167084934974392
2017	rcp26	MIROC5	PNG	1.0303681904762323	0.0007002535086202914	-6.718769553140894e-05
2017	rcp26	MIROC5	PRI	1.0303681904762323	0.014819964082249233	0.00024634458687564087
2017	rcp26	MIROC5	SLB	1.0303681904762323	0.002683824812485671	-0.0004424574601058671
2017	rcp26	MIROC5	THA	1.0303681904762323	0.001354511296769012	-0.00011428821922874219
2017	rcp26	MIROC5	TON	1.0303681904762323	0.009838562664657113	0.0006108606737331586
2017	rcp26	MIROC5	TWN	1.0303681904762323	0.023317876597225444	-0.004409149838786694
2017	rcp26	MIROC5	USA	1.0303681904762323	0.0014109211922442117	-0.00018948781358292527
2017	rcp26	MIROC5	VCT	1.0303681904762323	0.013422493186006017	0.00018566206657100138
2017	rcp26	MIROC5	VNM	1.0303681904762323	0.008922663733492478	-0.000662004317483641
2017	rcp26	MIROC5	VUT	1.0303681904762323	0.01651276201972462	-0.000852906878939731
2017	rcp26	MIROC5	WSM	1.0303681904762323	0.010639873648220718	1.4563769044336882e-05
2017	rcp60	GFDL-ESM2M	LKA	1.0044845714284931	0.004459498846406086	0.0005814631829839539
2017	rcp60	GFDL-ESM2M	MDG	1.0044845714284931	0.006241146147900802	0.00041761888424621013
2017	rcp60	GFDL-ESM2M	MEX	1.0044845714284931	0.0022029885483691807	-0.00022744913993857826
2017	rcp60	GFDL-ESM2M	MMR	1.0044845714284931	0.002794860697513898	0.0003073977364582796
2017	rcp60	GFDL-ESM2M	MOZ	1.0044845714284931	0.0034989944183349978	0.0003038612272599344
2017	rcp60	GFDL-ESM2M	MUS	1.0044845714284931	0.02592041456032332	0.002955357472150968
2017	rcp60	GFDL-ESM2M	NCL	1.0044845714284931	0.013868338516392128	-0.0020574060358964307
2017	rcp60	GFDL-ESM2M	NIC	1.0044845714284931	0.00817248862132638	0.00040153845207950675
2017	rcp60	GFDL-ESM2M	PHL	1.0044845714284931	0.014753833600333388	-0.0011985617269241766
2017	rcp60	GFDL-ESM2M	PNG	1.0044845714284931	0.0008667282368946159	-1.999974022748137e-05
2017	rcp60	GFDL-ESM2M	PRI	1.0044845714284931	0.013941508158178259	-0.0009688978033590258
2017	rcp60	GFDL-ESM2M	SLB	1.0044845714284931	0.0023876801424515064	-0.00033973828467987556
2017	rcp60	GFDL-ESM2M	THA	1.0044845714284931	0.001504851305899381	-0.00011524216170177875
2017	rcp60	GFDL-ESM2M	TON	1.0044845714284931	0.007067069722345874	4.299406499190528e-05
2017	rcp60	GFDL-ESM2M	TWN	1.0044845714284931	0.021665060741176533	-0.003372942238178849
2017	rcp60	GFDL-ESM2M	USA	1.0044845714284931	0.0011815314632347175	-0.0002480105571670221
2017	rcp60	GFDL-ESM2M	VCT	1.0044845714284931	0.01245595431693354	-0.0007418621679756991
2017	rcp60	GFDL-ESM2M	VNM	1.0044845714284931	0.010257755871580208	-0.0013202634296546974
2017	rcp60	GFDL-ESM2M	VUT	1.0044845714284931	0.01798898273231967	-0.002227949639496393
2017	rcp60	GFDL-ESM2M	WSM	1.0044845714284931	0.010392240434980663	-0.0001598799645578567
2017	rcp60	HadGEM2-ES	LKA	1.0495496190478364	0.005815801517262147	-0.00019087176432539357
2017	rcp60	HadGEM2-ES	MDG	1.0495496190478364	0.006159615393667182	-0.001993141092859872
2017	rcp60	HadGEM2-ES	MEX	1.0495496190478364	0.0020753927909119645	-0.0005463116252969657
2017	rcp60	HadGEM2-ES	MMR	1.0495496190478364	0.0031726899558617294	-0.00014658394941180985
2017	rcp60	HadGEM2-ES	MOZ	1.0495496190478364	0.0033523362697634703	-0.0006825357631555872
2017	rcp60	HadGEM2-ES	MUS	1.0495496190478364	0.020924370230758032	-0.005134046330636102
2017	rcp60	HadGEM2-ES	NCL	1.0495496190478364	0.015225414971209252	0.0016999524350585229
2017	rcp60	HadGEM2-ES	NIC	1.0495496190478364	0.0061849050400529584	-0.00018735532597810578
2017	rcp60	HadGEM2-ES	PHL	1.0495496190478364	0.01737198053584398	0.005099965359337532
2017	rcp60	HadGEM2-ES	PNG	1.0495496190478364	0.0006646591074839271	1.4217368529126367e-05
2017	rcp60	HadGEM2-ES	PRI	1.0495496190478364	0.006664765072979823	-0.00019421788437112993
2017	rcp60	HadGEM2-ES	SLB	1.0495496190478364	0.0027861716284223706	0.00013399507442844283
2017	rcp60	HadGEM2-ES	THA	1.0495496190478364	0.0012606527105313108	0.0002462431235265238
2017	rcp60	HadGEM2-ES	TON	1.0495496190478364	0.009110474960505117	0.00031422340337420923
2017	rcp60	HadGEM2-ES	TWN	1.0495496190478364	0.03182468174119323	-0.0027093483940230784
2017	rcp60	HadGEM2-ES	USA	1.0495496190478364	0.001426416932655242	-0.00037874286192939916
2017	rcp60	HadGEM2-ES	VCT	1.0495496190478364	0.005604596093791717	0.000350387554117872
2017	rcp60	HadGEM2-ES	VNM	1.0495496190478364	0.009248342361354599	0.0020795778328851276
2017	rcp60	HadGEM2-ES	VUT	1.0495496190478364	0.019777996486558435	0.00276226612741311
2017	rcp60	HadGEM2-ES	WSM	1.0495496190478364	0.01009334698546712	0.0001669321706486847
2017	rcp60	IPSL-CM5A-LR	LKA	1.7118367619049113	0.0036727988300616094	-0.0004635915630606574
2017	rcp60	IPSL-CM5A-LR	MDG	1.7118367619049113	0.00582665559376341	-0.00012663944632976612
2017	rcp60	IPSL-CM5A-LR	MEX	1.7118367619049113	0.002646998103747595	-0.00022110954582494323
2017	rcp60	IPSL-CM5A-LR	MMR	1.7118367619049113	0.0032787638080920686	-0.000347495674569041
2017	rcp60	IPSL-CM5A-LR	MOZ	1.7118367619049113	0.003640954430850848	-9.738229498115509e-05
2017	rcp60	IPSL-CM5A-LR	MUS	1.7118367619049113	0.02276829317111716	-0.00227092984432729
2017	rcp60	IPSL-CM5A-LR	NCL	1.7118367619049113	0.015987201966566403	-0.0007217835341217344
2017	rcp60	IPSL-CM5A-LR	NIC	1.7118367619049113	0.0	0.0
2017	rcp60	IPSL-CM5A-LR	PHL	1.7118367619049113	0.019096632647164435	-0.0016167154666345013
2017	rcp60	IPSL-CM5A-LR	PNG	1.7118367619049113	0.0006278348233760733	3.507420401628047e-05
2017	rcp60	IPSL-CM5A-LR	PRI	1.7118367619049113	0.013928936570413842	-0.0013277286816804528
2017	rcp60	IPSL-CM5A-LR	SLB	1.7118367619049113	0.002372407009130932	-7.72005994538386e-05
2017	rcp60	IPSL-CM5A-LR	THA	1.7118367619049113	0.0021867247015700418	-7.583314407089397e-05
2017	rcp60	IPSL-CM5A-LR	TON	1.7118367619049113	0.009878494101498497	0.0010800954277034576
2017	rcp60	IPSL-CM5A-LR	TWN	1.7118367619049113	0.029672124581306573	-0.0035136612754257173
2017	rcp60	IPSL-CM5A-LR	USA	1.7118367619049113	0.001406603651994251	-0.00019503678313874005
2017	rcp60	IPSL-CM5A-LR	VCT	1.7118367619049113	0.014438738224765175	-0.0012521124594771032
2017	rcp60	IPSL-CM5A-LR	VNM	1.7118367619049113	0.011411467883352984	-0.00034692283239775353
2017	rcp60	IPSL-CM5A-LR	VUT	1.7118367619049113	0.016402023954644903	0.00045319308701151015
2017	rcp60	IPSL-CM5A-LR	WSM	1.7118367619049113	0.011246726101555495	0.0004212007857118676
2017	rcp60	MIROC5	LKA	0.9467491428571806	0.005190161267561737	-0.00018591487416978422
2017	rcp60	MIROC5	MDG	0.9467491428571806	0.006440202506951673	0.001103085210067209
2017	rcp60	MIROC5	MEX	0.9467491428571806	0.0017442046456397097	-0.00028467698965538974
2017	rcp60	MIROC5	MMR	0.9467491428571806	0.0027853456953657344	-0.0009511390143831996
2017	rcp60	MIROC5	MOZ	0.9467491428571806	0.0031832791383106466	0.00023996431644274913
2017	rcp60	MIROC5	MUS	0.9467491428571806	0.020796800444947104	0.004625722429616211
2017	rcp60	MIROC5	NCL	0.9467491428571806	0.014962803055963078	-0.001052080448707417
2017	rcp60	MIROC5	NIC	0.9467491428571806	0.004869857847480594	-0.00021295219860406655
2017	rcp60	MIROC5	PHL	0.9467491428571806	0.017563011047203418	-0.0045498384764918656
2017	rcp60	MIROC5	PNG	0.9467491428571806	0.0006992088639882868	-0.00013514129033499533
2017	rcp60	MIROC5	PRI	0.9467491428571806	0.012007759351813519	0.0003876927188502465
2017	rcp60	MIROC5	SLB	0.9467491428571806	0.0031162219766162087	-0.00025843910727798127
2017	rcp60	MIROC5	THA	0.9467491428571806	0.001242073608752092	-0.0002647639047798912
2017	rcp60	MIROC5	TON	0.9467491428571806	0.011041368653256212	-0.0014970035930094382
2017	rcp60	MIROC5	TWN	0.9467491428571806	0.022470430985890494	-0.0017648613472041825
2017	rcp60	MIROC5	USA	0.9467491428571806	0.0012146357476129212	-0.00014338162685938947
2017	rcp60	MIROC5	VCT	0.9467491428571806	0.013598253436796506	0.0009006968325385467
2017	rcp60	MIROC5	VNM	0.9467491428571806	0.00791830723579713	-0.0013126334322874202
2017	rcp60	MIROC5	VUT	0.9467491428571806	0.01900154129735461	-0.003383520231325973
2017	rcp60	MIROC5	WSM	0.9467491428571806	0.011605675963592972	-0.00012539618915995013
2017	rcp85	GFDL-ESM2M	LKA	1.0135798095237272	0.004539838632615652	-0.0002359957639697112
2017	rcp85	GFDL-ESM2M	MDG	1.0135798095237272	0.00534648788724508	-0.0013601031610302123
2017	rcp85	GFDL-ESM2M	MEX	1.0135798095237272	0.001990681641907898	-0.00022757919270396623
2017	rcp85	GFDL-ESM2M	MMR	1.0135798095237272	0.0031130882070799434	-0.00020944726015445308
2017	rcp85	GFDL-ESM2M	MOZ	1.0135798095237272	0.0032390997876147794	-0.00015228973843576382
2017	rcp85	GFDL-ESM2M	MUS	1.0135798095237272	0.023538885551385155	-0.0023035829953379546
2017	rcp85	GFDL-ESM2M	NCL	1.0135798095237272	0.01751886640852128	0.0034761371410156785
2017	rcp85	GFDL-ESM2M	NIC	1.0135798095237272	0.007078335365663281	0.0004986421360121008
2017	rcp85	GFDL-ESM2M	PHL	1.0135798095237272	0.02062174122674887	0.0003321112999410793
2017	rcp85	GFDL-ESM2M	PNG	1.0135798095237272	0.0007397037381952168	4.885002031943279e-05
2017	rcp85	GFDL-ESM2M	PRI	1.0135798095237272	0.013507249640252635	-0.0011299363599313883
2017	rcp85	GFDL-ESM2M	SLB	1.0135798095237272	0.0027744770521261983	0.0003609918793633396
2017	rcp85	GFDL-ESM2M	THA	1.0135798095237272	0.0014676549501067403	7.96144317671048e-05
2017	rcp85	GFDL-ESM2M	TON	1.0135798095237272	0.009247845603205738	0.0005502474127339497
2017	rcp85	GFDL-ESM2M	TWN	1.0135798095237272	0.0265462429882772	0.0017179643293570917
2017	rcp85	GFDL-ESM2M	USA	1.0135798095237272	0.0011770609230870722	-0.0001575906111429283
2017	rcp85	GFDL-ESM2M	VCT	1.0135798095237272	0.012902957803937215	-0.001446733423743673
2017	rcp85	GFDL-ESM2M	VNM	1.0135798095237272	0.010812806988650139	0.00015768701854457353
2017	rcp85	GFDL-ESM2M	VUT	1.0135798095237272	0.01659275519228666	0.003170416846338851
2017	rcp85	GFDL-ESM2M	WSM	1.0135798095237272	0.00983059469993642	3.2544791340304285e-05
2017	rcp85	HadGEM2-ES	LKA	1.1395496190478385	0.004194667567664404	-3.510382975783805e-05
2017	rcp85	HadGEM2-ES	MDG	1.1395496190478385	0.005488659750197832	-0.0014811764817736204
2017	rcp85	HadGEM2-ES	MEX	1.1395496190478385	0.0018016412339486405	-0.00029375829020132415
2017	rcp85	HadGEM2-ES	MMR	1.1395496190478385	0.0031439658022967723	-8.229575903494777e-05
2017	rcp85	HadGEM2-ES	MOZ	1.1395496190478385	0.003023238547871188	-0.00046339461347609794
2017	rcp85	HadGEM2-ES	MUS	1.1395496190478385	0.022635733308204415	-0.0032162801558450645
2017	rcp85	HadGEM2-ES	NCL	1.1395496190478385	0.015111254860030475	0.00022812284728366194
2017	rcp85	HadGEM2-ES	NIC	1.1395496190478385	0.005248404703766252	0.00014510564928891644
2017	rcp85	HadGEM2-ES	PHL	1.1395496190478385	0.013953555624156375	-0.0030130494782407437
2017	rcp85	HadGEM2-ES	PNG	1.1395496190478385	0.0007641536826704701	-5.376487770430714e-05
2017	rcp85	HadGEM2-ES	PRI	1.1395496190478385	0.006438721070076972	7.140087331508204e-05
2017	rcp85	HadGEM2-ES	SLB	1.1395496190478385	0.002297408414240401	-0.000202189990650091
2017	rcp85	HadGEM2-ES	THA	1.1395496190478385	0.0011524549481894296	-0.00022879265181514248
2017	rcp85	HadGEM2-ES	TON	1.1395496190478385	0.007755920939595297	8.850010336238141e-05
2017	rcp85	HadGEM2-ES	TWN	1.1395496190478385	0.02787581248201208	-0.0004122332721265623
2017	rcp85	HadGEM2-ES	USA	1.1395496190478385	0.0013304455842819592	-8.587280178208752e-05
2017	rcp85	HadGEM2-ES	VCT	1.1395496190478385	0.006009828895831895	0.00048259980448799337
2017	rcp85	HadGEM2-ES	VNM	1.1395496190478385	0.008909316914540784	-0.00209902960315875
2017	rcp85	HadGEM2-ES	VUT	1.1395496190478385	0.01779496740356173	0.0005267351016225788
2017	rcp85	HadGEM2-ES	WSM	1.1395496190478385	0.010823361415037916	-0.0009419260989250063
2017	rcp85	IPSL-CM5A-LR	LKA	1.762027238095381	0.00508460005913337	-0.0005746535546545647
2017	rcp85	IPSL-CM5A-LR	MDG	1.762027238095381	0.00872057950586665	-0.0001941683451404351
2017	rcp85	IPSL-CM5A-LR	MEX	1.762027238095381	0.003104277768823243	0.00010966578339643323
2017	rcp85	IPSL-CM5A-LR	MMR	1.762027238095381	0.0028281628093461703	-0.0005207870306316855
2017	rcp85	IPSL-CM5A-LR	MOZ	1.762027238095381	0.003920242085998711	-0.0003535116860467133
2017	rcp85	IPSL-CM5A-LR	MUS	1.762027238095381	0.021687424262988537	0.0028108306409535743
2017	rcp85	IPSL-CM5A-LR	NCL	1.762027238095381	0.015892256791784735	0.00046220639769897895
2017	rcp85	IPSL-CM5A-LR	NIC	1.762027238095381	0.0	0.0
2017	rcp85	IPSL-CM5A-LR	PHL	1.762027238095381	0.01676206482761529	-0.0011931102168184072
2017	rcp85	IPSL-CM5A-LR	PNG	1.762027238095381	0.0006550860539652807	7.654882725782833e-05
2017	rcp85	IPSL-CM5A-LR	PRI	1.762027238095381	0.012625598513303853	-0.0009798600073475361
2017	rcp85	IPSL-CM5A-LR	SLB	1.762027238095381	0.0025637792389498074	0.0004712615326572699
2017	rcp85	IPSL-CM5A-LR	THA	1.762027238095381	0.0018449738870073623	-5.916775462127687e-05
2017	rcp85	IPSL-CM5A-LR	TON	1.762027238095381	0.010697661301115954	0.00019146825031706588
2017	rcp85	IPSL-CM5A-LR	TWN	1.762027238095381	0.03279206814665332	-0.001996464918304656
2017	rcp85	IPSL-CM5A-LR	USA	1.762027238095381	0.0014771170996794648	-0.0001623343703725487
2017	rcp85	IPSL-CM5A-LR	VCT	1.762027238095381	0.013982216291971161	-0.00182331874471167
2017	rcp85	IPSL-CM5A-LR	VNM	1.762027238095381	0.011894241559447613	-7.32629315049636e-05
2017	rcp85	IPSL-CM5A-LR	VUT	1.762027238095381	0.017323762547234042	0.002309593045986707
2017	rcp85	IPSL-CM5A-LR	WSM	1.762027238095381	0.011537369482869476	0.00021717094219803187
2017	rcp85	MIROC5	LKA	1.06770152380956	0.005302756898236611	-5.676177640017745e-05
2017	rcp85	MIROC5	MDG	1.06770152380956	0.006179995217530272	-0.0007786575535229123
2017	rcp85	MIROC5	MEX	1.06770152380956	0.0016664459326778075	-9.820867487575046e-05
2017	rcp85	MIROC5	MMR	1.06770152380956	0.0026937738996570407	-0.0002227082266738435
2017	rcp85	MIROC5	MOZ	1.06770152380956	0.003880275577714065	-0.00022582720001784263
2017	rcp85	MIROC5	MUS	1.06770152380956	0.02027536937346039	-0.0010219163876626523
2017	rcp85	MIROC5	NCL	1.06770152380956	0.014353051584927966	0.0016187010570128933
2017	rcp85	MIROC5	NIC	1.06770152380956	0.005402367014395195	0.000174374471883494
2017	rcp85	MIROC5	PHL	1.06770152380956	0.018799219718918143	-0.004623896093127416
2017	rcp85	MIROC5	PNG	1.06770152380956	0.0008050552613869393	8.693633209780265e-05
2017	rcp85	MIROC5	PRI	1.06770152380956	0.011978251251858557	0.0003830130620702354
2017	rcp85	MIROC5	SLB	1.06770152380956	0.0027903985801628816	0.0001843087156388226
2017	rcp85	MIROC5	THA	1.06770152380956	0.0011770070395221354	-0.00012203006242895428
2017	rcp85	MIROC5	TON	1.06770152380956	0.012837820571869833	-0.002163102214268981
2017	rcp85	MIROC5	TWN	1.06770152380956	0.02633686265484101	0.0007799537559576158
2017	rcp85	MIROC5	USA	1.06770152380956	0.0011902839582744887	-0.0001267324513482069
2017	rcp85	MIROC5	VCT	1.06770152380956	0.013835971190529546	-0.000411165705516242
2017	rcp85	MIROC5	VNM	1.06770152380956	0.008423383821648084	-0.0023406216416127484
2017	rcp85	MIROC5	VUT	1.06770152380956	0.015568564313116734	0.0021139939631435694
2017	rcp85	MIROC5	WSM	1.06770152380956	0.013660272402090286	-0.0024976756975603515
2018	rcp26	GFDL-ESM2M	LKA	1.051389333333253	0.004645800885311073	-6.128441120824214e-05
2018	rcp26	GFDL-ESM2M	MDG	1.051389333333253	0.006295936854830606	-0.0011012133154966336
2018	rcp26	GFDL-ESM2M	MEX	1.051389333333253	0.0020448654033041243	-0.00042011767729481134
2018	rcp26	GFDL-ESM2M	MMR	1.051389333333253	0.0028067535658866387	0.0002891352801603652
2018	rcp26	GFDL-ESM2M	MOZ	1.051389333333253	0.003281164670768337	-0.000392029754026379
2018	rcp26	GFDL-ESM2M	MUS	1.051389333333253	0.02284122784422171	-0.003911437784821486
2018	rcp26	GFDL-ESM2M	NCL	1.051389333333253	0.01526369963714784	-0.0001092006830327309
2018	rcp26	GFDL-ESM2M	NIC	1.051389333333253	0.006851725520967493	-0.0005285586417193766
2018	rcp26	GFDL-ESM2M	PHL	1.051389333333253	0.017798214638799166	-0.0023913167426455493
2018	rcp26	GFDL-ESM2M	PNG	1.051389333333253	0.0008062835621892217	-2.8470951055273845e-05
2018	rcp26	GFDL-ESM2M	PRI	1.051389333333253	0.011763127740863027	-0.001165432357628885
2018	rcp26	GFDL-ESM2M	SLB	1.051389333333253	0.002812300613274701	0.0003924908921561386
2018	rcp26	GFDL-ESM2M	THA	1.051389333333253	0.0015981052504721181	2.852189881502853e-05
2018	rcp26	GFDL-ESM2M	TON	1.051389333333253	0.010717298697006009	0.002155537245179179
2018	rcp26	GFDL-ESM2M	TWN	1.051389333333253	0.030937867955092548	-0.00591751612122892
2018	rcp26	GFDL-ESM2M	USA	1.051389333333253	0.0011700650076679905	-0.000330562510463563
2018	rcp26	GFDL-ESM2M	VCT	1.051389333333253	0.012713271020761713	-0.001194733890910593
2018	rcp26	GFDL-ESM2M	VNM	1.051389333333253	0.009636099202000386	-0.0008659459704002158
2018	rcp26	GFDL-ESM2M	VUT	1.051389333333253	0.017634473554958605	-0.00027210858658671417
2018	rcp26	GFDL-ESM2M	WSM	1.051389333333253	0.010124047020502012	0.0014972755040059797
2018	rcp26	HadGEM2-ES	LKA	1.1138829523811722	0.004866430221847368	7.740145018816382e-05
2018	rcp26	HadGEM2-ES	MDG	1.1138829523811722	0.0054445916458455215	0.000258663369075396
2018	rcp26	HadGEM2-ES	MEX	1.1138829523811722	0.0018473293453819513	-6.26224986188711e-05
2018	rcp26	HadGEM2-ES	MMR	1.1138829523811722	0.0024497911419592926	-0.00016100397637069486
2018	rcp26	HadGEM2-ES	MOZ	1.1138829523811722	0.002796535073325209	0.0006427096871714947
2018	rcp26	HadGEM2-ES	MUS	1.1138829523811722	0.02056979520083459	0.004635974801579993
2018	rcp26	HadGEM2-ES	NCL	1.1138829523811722	0.015327997279767584	-0.0005640628113113039
2018	rcp26	HadGEM2-ES	NIC	1.1138829523811722	0.006742329452605314	0.0005725333166298966
2018	rcp26	HadGEM2-ES	PHL	1.1138829523811722	0.018901365633585764	-0.007694444019085888
2018	rcp26	HadGEM2-ES	PNG	1.1138829523811722	0.0006174973885721728	-1.924607450949338e-05
2018	rcp26	HadGEM2-ES	PRI	1.1138829523811722	0.008125487877993678	0.000685137995007153
2018	rcp26	HadGEM2-ES	SLB	1.1138829523811722	0.0022273830539337016	-0.0002089848778613408
2018	rcp26	HadGEM2-ES	THA	1.1138829523811722	0.0010503259666894808	-0.00023722200652467307
2018	rcp26	HadGEM2-ES	TON	1.1138829523811722	0.008808829709262465	0.0004235794889487568
2018	rcp26	HadGEM2-ES	TWN	1.1138829523811722	0.025680147623170817	-0.013060490597045142
2018	rcp26	HadGEM2-ES	USA	1.1138829523811722	0.001177020506800183	-0.00011097114429697876
2018	rcp26	HadGEM2-ES	VCT	1.1138829523811722	0.0067914155825181885	0.0005790204080643915
2018	rcp26	HadGEM2-ES	VNM	1.1138829523811722	0.009764144071213485	-0.0020719421521605765
2018	rcp26	HadGEM2-ES	VUT	1.1138829523811722	0.016681479663088424	-0.0024544947443594445
2018	rcp26	HadGEM2-ES	WSM	1.1138829523811722	0.010108943346338196	0.0009383254884697315
2018	rcp26	IPSL-CM5A-LR	LKA	1.7996462857144322	0.00496213915589186	-0.00045384481169299115
2018	rcp26	IPSL-CM5A-LR	MDG	1.7996462857144322	0.0057624613977251835	-0.0020429785627356085
2018	rcp26	IPSL-CM5A-LR	MEX	1.7996462857144322	0.003321671857600756	-0.000353906420212404
2018	rcp26	IPSL-CM5A-LR	MMR	1.7996462857144322	0.0034472827387430228	-0.0001539502518144042
2018	rcp26	IPSL-CM5A-LR	MOZ	1.7996462857144322	0.0027474052695606673	-0.0009357899780644545
2018	rcp26	IPSL-CM5A-LR	MUS	1.7996462857144322	0.022115412834145802	-0.006697689578051367
2018	rcp26	IPSL-CM5A-LR	NCL	1.7996462857144322	0.017225890518240094	0.0011846130285711755
2018	rcp26	IPSL-CM5A-LR	NIC	1.7996462857144322	0.0	0.0
2018	rcp26	IPSL-CM5A-LR	PHL	1.7996462857144322	0.01915567364973236	-0.006631013346039927
2018	rcp26	IPSL-CM5A-LR	PNG	1.7996462857144322	0.0007333703350239055	-2.0171289067435984e-05
2018	rcp26	IPSL-CM5A-LR	PRI	1.7996462857144322	0.013943539830696426	-0.0012957980910543562
2018	rcp26	IPSL-CM5A-LR	SLB	1.7996462857144322	0.0020921086891704786	0.00032297193585711426
2018	rcp26	IPSL-CM5A-LR	THA	1.7996462857144322	0.0016636281888337502	-0.00020756233868303073
2018	rcp26	IPSL-CM5A-LR	TON	1.7996462857144322	0.01009184197559522	0.00031150269086476553
2018	rcp26	IPSL-CM5A-LR	TWN	1.7996462857144322	0.03224083011205555	-0.005243387384268002
2018	rcp26	IPSL-CM5A-LR	USA	1.7996462857144322	0.0013988102336932773	-0.00013493561999761475
2018	rcp26	IPSL-CM5A-LR	VCT	1.7996462857144322	0.014666568920451343	-0.0021841017486304093
2018	rcp26	IPSL-CM5A-LR	VNM	1.7996462857144322	0.01065045050624367	-0.0018564464316412398
2018	rcp26	IPSL-CM5A-LR	VUT	1.7996462857144322	0.01506080874663892	0.001380117454024284
2018	rcp26	IPSL-CM5A-LR	WSM	1.7996462857144322	0.01141328218117579	0.0005476195937041029
2018	rcp26	MIROC5	LKA	1.0685586666667095	0.004544361787710893	-0.0003344167288654061
2018	rcp26	MIROC5	MDG	1.0685586666667095	0.00671392929708375	7.080557332908143e-05
2018	rcp26	MIROC5	MEX	1.0685586666667095	0.0018589542815538166	-0.00017430371507188143
2018	rcp26	MIROC5	MMR	1.0685586666667095	0.0025000930757389994	-0.0008681846515013822
2018	rcp26	MIROC5	MOZ	1.0685586666667095	0.0032120860817120836	-0.00026340772509940663
2018	rcp26	MIROC5	MUS	1.0685586666667095	0.02504397334038854	-0.00019786525286462093
2018	rcp26	MIROC5	NCL	1.0685586666667095	0.016341736705951265	0.0006211363180329502
2018	rcp26	MIROC5	NIC	1.0685586666667095	0.006479215998556894	-8.858008725691306e-05
2018	rcp26	MIROC5	PHL	1.0685586666667095	0.016691952364987155	-0.006386119773215266
2018	rcp26	MIROC5	PNG	1.0685586666667095	0.0007278523786347134	-2.7505493500725787e-06
2018	rcp26	MIROC5	PRI	1.0685586666667095	0.013759467923348305	0.0007733387293686758
2018	rcp26	MIROC5	SLB	1.0685586666667095	0.0026377671016190644	-0.00012458331475968115
2018	rcp26	MIROC5	THA	1.0685586666667095	0.0012672465107139194	-0.0003322538641434056
2018	rcp26	MIROC5	TON	1.0685586666667095	0.011483251551996587	0.00019789505814566581
2018	rcp26	MIROC5	TWN	1.0685586666667095	0.0229924366576247	-0.005341363183642851
2018	rcp26	MIROC5	USA	1.0685586666667095	0.0016499897753590826	-7.478714446744391e-05
2018	rcp26	MIROC5	VCT	1.0685586666667095	0.01263206900470958	0.0006900674144018079
2018	rcp26	MIROC5	VNM	1.0685586666667095	0.008485988020988567	-0.0017075115918804126
2018	rcp26	MIROC5	VUT	1.0685586666667095	0.01520985727924162	-7.522527293185501e-06
2018	rcp26	MIROC5	WSM	1.0685586666667095	0.012059664607066825	-0.0005965659970595138
2018	rcp60	GFDL-ESM2M	LKA	1.0196750476189675	0.005100213479939662	0.00029291014071476033
2018	rcp60	GFDL-ESM2M	MDG	1.0196750476189675	0.004874682379165484	0.0004821550247198828
2018	rcp60	GFDL-ESM2M	MEX	1.0196750476189675	0.0023682356774873915	-0.00011777644793017623
2018	rcp60	GFDL-ESM2M	MMR	1.0196750476189675	0.0036782381748385875	2.6136129593222826e-05
2018	rcp60	GFDL-ESM2M	MOZ	1.0196750476189675	0.003482415313474489	0.0003523935914258394
2018	rcp60	GFDL-ESM2M	MUS	1.0196750476189675	0.01954341865177349	0.004941408198941212
2018	rcp60	GFDL-ESM2M	NCL	1.0196750476189675	0.014179132041518614	-0.0033257111086515785
2018	rcp60	GFDL-ESM2M	NIC	1.0196750476189675	0.007372171378153167	0.0005160807589972901
2018	rcp60	GFDL-ESM2M	PHL	1.0196750476189675	0.016301263156917326	0.0004227617321210975
2018	rcp60	GFDL-ESM2M	PNG	1.0196750476189675	0.0007638071168339906	-9.488533337599232e-05
2018	rcp60	GFDL-ESM2M	PRI	1.0196750476189675	0.012690593850944025	0.0005227262264943487
2018	rcp60	GFDL-ESM2M	SLB	1.0196750476189675	0.0025460309027109072	-0.0007398007959294751
2018	rcp60	GFDL-ESM2M	THA	1.0196750476189675	0.0016095543768034457	-1.2351203641520006e-05
2018	rcp60	GFDL-ESM2M	TON	1.0196750476189675	0.007311742140313309	-0.00025174762706659166
2018	rcp60	GFDL-ESM2M	TWN	1.0196750476189675	0.025830687857504402	0.0007142348252241384
2018	rcp60	GFDL-ESM2M	USA	1.0196750476189675	0.0011992146080743505	-0.00011777340228479133
2018	rcp60	GFDL-ESM2M	VCT	1.0196750476189675	0.01275733818563008	0.0011336356126623497
2018	rcp60	GFDL-ESM2M	VNM	1.0196750476189675	0.009280884724561463	0.00044157685679967196
2018	rcp60	GFDL-ESM2M	VUT	1.0196750476189675	0.014972791579451507	-0.004481632367273095
2018	rcp60	GFDL-ESM2M	WSM	1.0196750476189675	0.009845858216702244	-0.00045634563112831317
2018	rcp60	HadGEM2-ES	LKA	1.0805972380954547	0.005389924691059291	-0.000989341912869264
2018	rcp60	HadGEM2-ES	MDG	1.0805972380954547	0.005808349228088744	-0.0012334333271855967
2018	rcp60	HadGEM2-ES	MEX	1.0805972380954547	0.0019735016150085635	-0.0007930974802423258
2018	rcp60	HadGEM2-ES	MMR	1.0805972380954547	0.0033995910055978043	-0.000799794271445068
2018	rcp60	HadGEM2-ES	MOZ	1.0805972380954547	0.0033086838848904346	2.872730212957861e-05
2018	rcp60	HadGEM2-ES	MUS	1.0805972380954547	0.020921678196881982	-0.0009501236577548564
2018	rcp60	HadGEM2-ES	NCL	1.0805972380954547	0.015602070773954608	0.002065983824771824
2018	rcp60	HadGEM2-ES	NIC	1.0805972380954547	0.0069748431194669325	-0.0006225935196603888
2018	rcp60	HadGEM2-ES	PHL	1.0805972380954547	0.02032372665388513	-0.007298353770170728
2018	rcp60	HadGEM2-ES	PNG	1.0805972380954547	0.0007334121327620209	2.070587434037835e-05
2018	rcp60	HadGEM2-ES	PRI	1.0805972380954547	0.006825903610965403	0.0005595695655768876
2018	rcp60	HadGEM2-ES	SLB	1.0805972380954547	0.0024558165097868776	7.288374093587725e-05
2018	rcp60	HadGEM2-ES	THA	1.0805972380954547	0.001101247163216582	-0.00027040464485668207
2018	rcp60	HadGEM2-ES	TON	1.0805972380954547	0.009022943833514126	0.001065281083322279
2018	rcp60	HadGEM2-ES	TWN	1.0805972380954547	0.02449523405511423	-0.0010997996147843617
2018	rcp60	HadGEM2-ES	USA	1.0805972380954547	0.0013016651732249964	-0.00031755650887505785
2018	rcp60	HadGEM2-ES	VCT	1.0805972380954547	0.005512287093507412	0.0008777859053133438
2018	rcp60	HadGEM2-ES	VNM	1.0805972380954547	0.008324250341130787	-0.002455477604524613
2018	rcp60	HadGEM2-ES	VUT	1.0805972380954547	0.020934506724878673	0.0024829953098669897
2018	rcp60	HadGEM2-ES	WSM	1.0805972380954547	0.012235749198923316	0.001906451751042355
2018	rcp60	IPSL-CM5A-LR	LKA	1.7400272380953867	0.004654433562441982	-0.000736631111657853
2018	rcp60	IPSL-CM5A-LR	MDG	1.7400272380953867	0.006186733108030885	-5.934586337014375e-05
2018	rcp60	IPSL-CM5A-LR	MEX	1.7400272380953867	0.002390168428469599	-0.00017366279356182497
2018	rcp60	IPSL-CM5A-LR	MMR	1.7400272380953867	0.0031082797291716994	-0.0005035098066389833
2018	rcp60	IPSL-CM5A-LR	MOZ	1.7400272380953867	0.0028022629233427007	0.00017101349847885576
2018	rcp60	IPSL-CM5A-LR	MUS	1.7400272380953867	0.02206396308002098	-0.0008240886087856197
2018	rcp60	IPSL-CM5A-LR	NCL	1.7400272380953867	0.013242429522397882	-0.0010394309778711144
2018	rcp60	IPSL-CM5A-LR	NIC	1.7400272380953867	0.0	0.0
2018	rcp60	IPSL-CM5A-LR	PHL	1.7400272380953867	0.016811669605199996	-5.256054449130458e-06
2018	rcp60	IPSL-CM5A-LR	PNG	1.7400272380953867	0.0006370416126021269	6.426945403210113e-06
2018	rcp60	IPSL-CM5A-LR	PRI	1.7400272380953867	0.01197140769069319	-0.0010800554973472692
2018	rcp60	IPSL-CM5A-LR	SLB	1.7400272380953867	0.0019039627162080561	-0.00015145236671857884
2018	rcp60	IPSL-CM5A-LR	THA	1.7400272380953867	0.001839596092416856	6.735075734621323e-05
2018	rcp60	IPSL-CM5A-LR	TON	1.7400272380953867	0.012356961441172125	0.0010037837013512976
2018	rcp60	IPSL-CM5A-LR	TWN	1.7400272380953867	0.03511447457375111	-0.0013805157012865069
2018	rcp60	IPSL-CM5A-LR	USA	1.7400272380953867	0.0015123607388508001	-0.0001687850977804804
2018	rcp60	IPSL-CM5A-LR	VCT	1.7400272380953867	0.013249625274530935	-0.0007662627733508462
2018	rcp60	IPSL-CM5A-LR	VNM	1.7400272380953867	0.01130319914755135	-0.0003233320476338764
2018	rcp60	IPSL-CM5A-LR	VUT	1.7400272380953867	0.014254411944661812	0.0006080977287304242
2018	rcp60	IPSL-CM5A-LR	WSM	1.7400272380953867	0.012810631846767371	0.0010911799582944853
2018	rcp60	MIROC5	LKA	0.9810824761905141	0.004408013066083599	-0.0005455066303979672
2018	rcp60	MIROC5	MDG	0.9810824761905141	0.005224177040576631	0.0005005126394886678
2018	rcp60	MIROC5	MEX	0.9810824761905141	0.0016653895695572206	-0.00027187073322269893
2018	rcp60	MIROC5	MMR	0.9810824761905141	0.002828441162050832	-0.0009587083076698601
2018	rcp60	MIROC5	MOZ	0.9810824761905141	0.002772349629002016	0.00026740600092293836
2018	rcp60	MIROC5	MUS	0.9810824761905141	0.022045343040419954	0.0016596089175262858
2018	rcp60	MIROC5	NCL	0.9810824761905141	0.014974631912662304	0.00134467335963243
2018	rcp60	MIROC5	NIC	0.9810824761905141	0.005006042760606429	0.000363383970955632
2018	rcp60	MIROC5	PHL	0.9810824761905141	0.017515351968608876	-0.01196489794373677
2018	rcp60	MIROC5	PNG	0.9810824761905141	0.0006663279886117232	-5.025447931649601e-05
2018	rcp60	MIROC5	PRI	0.9810824761905141	0.012349397544462827	0.000616181323487498
2018	rcp60	MIROC5	SLB	0.9810824761905141	0.0029373980937776475	6.898102455101668e-05
2018	rcp60	MIROC5	THA	0.9810824761905141	0.0012611254750495053	-0.0005293369609552604
2018	rcp60	MIROC5	TON	0.9810824761905141	0.009298967215171799	-0.0005636634061603318
2018	rcp60	MIROC5	TWN	0.9810824761905141	0.02333187894585184	-0.0003215588678445137
2018	rcp60	MIROC5	USA	0.9810824761905141	0.0012626146208089728	-0.00012811291332240338
2018	rcp60	MIROC5	VCT	0.9810824761905141	0.016534448289127757	0.0006051041771808086
2018	rcp60	MIROC5	VNM	0.9810824761905141	0.0088117394924942	-0.003074221348894642
2018	rcp60	MIROC5	VUT	0.9810824761905141	0.01765596042496416	0.0005574269390786783
2018	rcp60	MIROC5	WSM	0.9810824761905141	0.01133436971500057	-0.00040128272961405384
2018	rcp85	GFDL-ESM2M	LKA	1.021675047618966	0.00427374977813657	0.0009555005216555471
2018	rcp85	GFDL-ESM2M	MDG	1.021675047618966	0.00524089195534279	0.00011048335485326329
2018	rcp85	GFDL-ESM2M	MEX	1.021675047618966	0.001906453431026731	-0.00031348732930903516
2018	rcp85	GFDL-ESM2M	MMR	1.021675047618966	0.0030240520654985347	0.0005902095636573457
2018	rcp85	GFDL-ESM2M	MOZ	1.021675047618966	0.0029306909032068094	-4.986120556654285e-05
2018	rcp85	GFDL-ESM2M	MUS	1.021675047618966	0.023015474801812454	0.001566130192772422
2018	rcp85	GFDL-ESM2M	NCL	1.021675047618966	0.019822140193318058	0.003401016021643504
2018	rcp85	GFDL-ESM2M	NIC	1.021675047618966	0.007700384621282433	0.000644047739895501
2018	rcp85	GFDL-ESM2M	PHL	1.021675047618966	0.01888254270785868	-0.005807799133060173
2018	rcp85	GFDL-ESM2M	PNG	1.021675047618966	0.0007991416311654223	8.463262228717341e-05
2018	rcp85	GFDL-ESM2M	PRI	1.021675047618966	0.012284816466181377	-0.0011961522892939115
2018	rcp85	GFDL-ESM2M	SLB	1.021675047618966	0.0028258050025871425	0.0004611913626038255
2018	rcp85	GFDL-ESM2M	THA	1.021675047618966	0.001570448151021981	-0.0003496408756353905
2018	rcp85	GFDL-ESM2M	TON	1.021675047618966	0.010055193001793979	0.0011049239559397322
2018	rcp85	GFDL-ESM2M	TWN	1.021675047618966	0.028266862519540092	-0.004102977584911014
2018	rcp85	GFDL-ESM2M	USA	1.021675047618966	0.0012834375851441201	-0.0002928265173294611
2018	rcp85	GFDL-ESM2M	VCT	1.021675047618966	0.013708946512088333	-0.001375528421388134
2018	rcp85	GFDL-ESM2M	VNM	1.021675047618966	0.010104853913505693	-0.0013538152420582835
2018	rcp85	GFDL-ESM2M	VUT	1.021675047618966	0.01650549751044768	0.003355602284230099
2018	rcp85	GFDL-ESM2M	WSM	1.021675047618966	0.011903617149622635	0.0008267568743109458
2018	rcp85	HadGEM2-ES	LKA	1.1724067619049814	0.005223019971764159	-0.00037507499339428543
2018	rcp85	HadGEM2-ES	MDG	1.1724067619049814	0.00574370164545103	-0.0012115799941436825
2018	rcp85	HadGEM2-ES	MEX	1.1724067619049814	0.0018113869959118175	-0.00056274410719943
2018	rcp85	HadGEM2-ES	MMR	1.1724067619049814	0.003090511615880382	-0.0004161040426340787
2018	rcp85	HadGEM2-ES	MOZ	1.1724067619049814	0.0031252455740336258	-0.0005836091903180411
2018	rcp85	HadGEM2-ES	MUS	1.1724067619049814	0.02270202570510116	-0.0033781303579495684
2018	rcp85	HadGEM2-ES	NCL	1.1724067619049814	0.015203651875010505	0.0012077149004698319
2018	rcp85	HadGEM2-ES	NIC	1.1724067619049814	0.005431145046876225	0.00013357268977624284
2018	rcp85	HadGEM2-ES	PHL	1.1724067619049814	0.015949034363702548	-0.00233600471102236
2018	rcp85	HadGEM2-ES	PNG	1.1724067619049814	0.0007081865706805715	-2.0189002280172354e-05
2018	rcp85	HadGEM2-ES	PRI	1.1724067619049814	0.005845339409916715	-0.00028377434856038616
2018	rcp85	HadGEM2-ES	SLB	1.1724067619049814	0.0024021678356400825	-0.00011325144740292794
2018	rcp85	HadGEM2-ES	THA	1.1724067619049814	0.001103304183848124	-8.46607746733483e-05
2018	rcp85	HadGEM2-ES	TON	1.1724067619049814	0.0075220916730377	0.00019893449302835014
2018	rcp85	HadGEM2-ES	TWN	1.1724067619049814	0.029587602464955204	-0.0030498548361286076
2018	rcp85	HadGEM2-ES	USA	1.1724067619049814	0.0011393874908736834	-0.00033951116536577036
2018	rcp85	HadGEM2-ES	VCT	1.1724067619049814	0.005202432463589849	-0.00017925014006325087
2018	rcp85	HadGEM2-ES	VNM	1.1724067619049814	0.00865196306588319	-0.0006441011315154491
2018	rcp85	HadGEM2-ES	VUT	1.1724067619049814	0.018366204326628596	0.0007501181596207386
2018	rcp85	HadGEM2-ES	WSM	1.1724067619049814	0.012503045909345492	-0.001194034063758423
2018	rcp85	IPSL-CM5A-LR	LKA	1.796503428571571	0.0044904928044480034	-0.00032653261920559504
2018	rcp85	IPSL-CM5A-LR	MDG	1.796503428571571	0.006336920027170098	-6.770614757468148e-05
2018	rcp85	IPSL-CM5A-LR	MEX	1.796503428571571	0.0027233469809318338	-0.0001596400407589013
2018	rcp85	IPSL-CM5A-LR	MMR	1.796503428571571	0.0030791842300944196	-0.0004798140545734554
2018	rcp85	IPSL-CM5A-LR	MOZ	1.796503428571571	0.003582268150145692	-0.00011696915867809798
2018	rcp85	IPSL-CM5A-LR	MUS	1.796503428571571	0.019873089874944534	0.001013597579306991
2018	rcp85	IPSL-CM5A-LR	NCL	1.796503428571571	0.016597642931383792	0.0007002757687620278
2018	rcp85	IPSL-CM5A-LR	NIC	1.796503428571571	0.0	0.0
2018	rcp85	IPSL-CM5A-LR	PHL	1.796503428571571	0.017369017207740936	-0.0040532416430898825
2018	rcp85	IPSL-CM5A-LR	PNG	1.796503428571571	0.000691224904260551	3.2501247319447114e-05
2018	rcp85	IPSL-CM5A-LR	PRI	1.796503428571571	0.015663234305534166	-0.0007676252886865938
2018	rcp85	IPSL-CM5A-LR	SLB	1.796503428571571	0.0024027250755078145	6.78387465997464e-05
2018	rcp85	IPSL-CM5A-LR	THA	1.796503428571571	0.0014968570698684208	-0.0002577506847319802
2018	rcp85	IPSL-CM5A-LR	TON	1.796503428571571	0.010237700806424685	0.0003163427842674
2018	rcp85	IPSL-CM5A-LR	TWN	1.796503428571571	0.030935021515433148	0.00032101630906465704
2018	rcp85	IPSL-CM5A-LR	USA	1.796503428571571	0.001521683895248204	-5.6088502327105675e-05
2018	rcp85	IPSL-CM5A-LR	VCT	1.796503428571571	0.01381804878655268	-0.0006516893788559124
2018	rcp85	IPSL-CM5A-LR	VNM	1.796503428571571	0.010125300391665471	-0.0017364284438075104
2018	rcp85	IPSL-CM5A-LR	VUT	1.796503428571571	0.01680762379994691	0.0017174749541656268
2018	rcp85	IPSL-CM5A-LR	WSM	1.796503428571571	0.01262278412929392	-0.00035055598327072895
2018	rcp85	MIROC5	LKA	1.1082253333333696	0.004029620758807635	0.00021261562717671744
2018	rcp85	MIROC5	MDG	1.1082253333333696	0.00614254521183044	-0.0006577709459990257
2018	rcp85	MIROC5	MEX	1.1082253333333696	0.0016786035020695939	-0.00022792412445438919
2018	rcp85	MIROC5	MMR	1.1082253333333696	0.0027539470763986882	-0.0005685484850700677
2018	rcp85	MIROC5	MOZ	1.1082253333333696	0.0031603456766518476	-0.00014679701230601954
2018	rcp85	MIROC5	MUS	1.1082253333333696	0.02146219830208827	-0.0020502154042215844
2018	rcp85	MIROC5	NCL	1.1082253333333696	0.014590734475104384	0.0017633431949725994
2018	rcp85	MIROC5	NIC	1.1082253333333696	0.0047194996546468205	0.00022775808948074724
2018	rcp85	MIROC5	PHL	1.1082253333333696	0.018423156210263088	-0.0017009532449892713
2018	rcp85	MIROC5	PNG	1.1082253333333696	0.0007213476728831685	7.511590621141036e-05
2018	rcp85	MIROC5	PRI	1.1082253333333696	0.01430660239436403	0.0007988006076832727
2018	rcp85	MIROC5	SLB	1.1082253333333696	0.0029117602462029168	0.0003538142733601024
2018	rcp85	MIROC5	THA	1.1082253333333696	0.0009941522368662014	5.003901935181373e-05
2018	rcp85	MIROC5	TON	1.1082253333333696	0.01048307682902236	-0.002402600308764144
2018	rcp85	MIROC5	TWN	1.1082253333333696	0.025455941569910243	-0.00017901001231973752
2018	rcp85	MIROC5	USA	1.1082253333333696	0.0013451638492929028	-2.2363504908205106e-05
2018	rcp85	MIROC5	VCT	1.1082253333333696	0.014610166583349606	0.0014284661896322693
2018	rcp85	MIROC5	VNM	1.1082253333333696	0.00843896592812982	-0.0007623867890592076
2018	rcp85	MIROC5	VUT	1.1082253333333696	0.016299636287490437	0.001881685535857618
2018	rcp85	MIROC5	WSM	1.1082253333333696	0.011948186302491528	-0.003186553874042649
2019	rcp26	GFDL-ESM2M	LKA	1.062579809523727	0.005124194542019856	-0.0009205685226320654
2019	rcp26	GFDL-ESM2M	MDG	1.062579809523727	0.005426250667915876	-0.00042591549054562584
2019	rcp26	GFDL-ESM2M	MEX	1.062579809523727	0.0022237188451472755	-0.00010830765313763868
2019	rcp26	GFDL-ESM2M	MMR	1.062579809523727	0.003484515907703851	-0.0006940657349329767
2019	rcp26	GFDL-ESM2M	MOZ	1.062579809523727	0.0037013005623663495	-9.244487244659534e-05
2019	rcp26	GFDL-ESM2M	MUS	1.062579809523727	0.017697303302048828	-0.0012036560167342802
2019	rcp26	GFDL-ESM2M	NCL	1.062579809523727	0.01407562701727503	0.0022025751628957724
2019	rcp26	GFDL-ESM2M	NIC	1.062579809523727	0.007833768970255655	-5.3884244544955386e-05
2019	rcp26	GFDL-ESM2M	PHL	1.062579809523727	0.02309639679172762	-0.005790987194088804
2019	rcp26	GFDL-ESM2M	PNG	1.062579809523727	0.0007044509470225651	-5.826601563096572e-06
2019	rcp26	GFDL-ESM2M	PRI	1.062579809523727	0.01314897693505277	0.0001230114318056478
2019	rcp26	GFDL-ESM2M	SLB	1.062579809523727	0.0028280383042593414	0.00020315209268628091
2019	rcp26	GFDL-ESM2M	THA	1.062579809523727	0.0016924192337221524	-4.951469689959534e-05
2019	rcp26	GFDL-ESM2M	TON	1.062579809523727	0.010533088048818709	-0.0003213553737903322
2019	rcp26	GFDL-ESM2M	TWN	1.062579809523727	0.03304497406950297	-0.0016577969853502324
2019	rcp26	GFDL-ESM2M	USA	1.062579809523727	0.0011626946049336938	-0.00016376266942384724
2019	rcp26	GFDL-ESM2M	VCT	1.062579809523727	0.014330155991188975	-0.00017666601800509244
2019	rcp26	GFDL-ESM2M	VNM	1.062579809523727	0.010566980652607888	-0.0015606838394976925
2019	rcp26	GFDL-ESM2M	VUT	1.062579809523727	0.01689255965038905	0.002423923096192554
2019	rcp26	GFDL-ESM2M	WSM	1.062579809523727	0.009823507978585262	0.000863151480633895
2019	rcp26	HadGEM2-ES	LKA	1.1480734285716465	0.004698172749171486	0.00024060776691540065
2019	rcp26	HadGEM2-ES	MDG	1.1480734285716465	0.0050420054823043705	-9.15941683645124e-05
2019	rcp26	HadGEM2-ES	MEX	1.1480734285716465	0.0019089099669860254	-0.0003782548252297448
2019	rcp26	HadGEM2-ES	MMR	1.1480734285716465	0.0027452056445301486	-8.135377895352098e-05
2019	rcp26	HadGEM2-ES	MOZ	1.1480734285716465	0.0029280066139091275	0.0005268253387547557
2019	rcp26	HadGEM2-ES	MUS	1.1480734285716465	0.02115640168361563	0.0035853848243865122
2019	rcp26	HadGEM2-ES	NCL	1.1480734285716465	0.013435461602419499	-0.0001985651679839713
2019	rcp26	HadGEM2-ES	NIC	1.1480734285716465	0.006660025007694098	-5.0949379011734543e-05
2019	rcp26	HadGEM2-ES	PHL	1.1480734285716465	0.015769351369366642	-0.005698869268099517
2019	rcp26	HadGEM2-ES	PNG	1.1480734285716465	0.0006036434256165134	1.860201119758249e-05
2019	rcp26	HadGEM2-ES	PRI	1.1480734285716465	0.007334989767889437	-0.00029227709097988516
2019	rcp26	HadGEM2-ES	SLB	1.1480734285716465	0.0025936779611604416	-0.00011938262522609194
2019	rcp26	HadGEM2-ES	THA	1.1480734285716465	0.0007822183520370728	-0.00024097149964780998
2019	rcp26	HadGEM2-ES	TON	1.1480734285716465	0.00828182572089652	0.00035145385563955796
2019	rcp26	HadGEM2-ES	TWN	1.1480734285716465	0.026941929775800223	-0.00957778115864104
2019	rcp26	HadGEM2-ES	USA	1.1480734285716465	0.001236081287721499	-0.0002680139819321297
2019	rcp26	HadGEM2-ES	VCT	1.1480734285716465	0.006900570802927335	0.0005587284320920012
2019	rcp26	HadGEM2-ES	VNM	1.1480734285716465	0.008545672139969464	-0.002783908424019107
2019	rcp26	HadGEM2-ES	VUT	1.1480734285716465	0.0174212400004644	0.0006257736421894557
2019	rcp26	HadGEM2-ES	WSM	1.1480734285716465	0.009811922606673181	0.0008552396652274094
2019	rcp26	IPSL-CM5A-LR	LKA	1.8259320000001473	0.004226311636316553	-0.00040237182398163043
2019	rcp26	IPSL-CM5A-LR	MDG	1.8259320000001473	0.005538558665878575	0.0003284249280700185
2019	rcp26	IPSL-CM5A-LR	MEX	1.8259320000001473	0.0032037078933969346	-0.00019292727872617362
2019	rcp26	IPSL-CM5A-LR	MMR	1.8259320000001473	0.0028489312602008117	0.00015337549006358918
2019	rcp26	IPSL-CM5A-LR	MOZ	1.8259320000001473	0.0027974300761996014	-7.780975206385886e-05
2019	rcp26	IPSL-CM5A-LR	MUS	1.8259320000001473	0.020771231274719915	0.00018078217064755337
2019	rcp26	IPSL-CM5A-LR	NCL	1.8259320000001473	0.01458225250799797	0.003090789410902651
2019	rcp26	IPSL-CM5A-LR	NIC	1.8259320000001473	0.0	0.0
2019	rcp26	IPSL-CM5A-LR	PHL	1.8259320000001473	0.0162301588693756	-0.0057582966022260325
2019	rcp26	IPSL-CM5A-LR	PNG	1.8259320000001473	0.0006655977406937842	6.205168610199963e-05
2019	rcp26	IPSL-CM5A-LR	PRI	1.8259320000001473	0.014344613976569298	-0.001958266618492515
2019	rcp26	IPSL-CM5A-LR	SLB	1.8259320000001473	0.002386216563919436	0.0006047510122095456
2019	rcp26	IPSL-CM5A-LR	THA	1.8259320000001473	0.0015382400583787742	-0.00018682380613043413
2019	rcp26	IPSL-CM5A-LR	TON	1.8259320000001473	0.011433730884820893	-0.00036515394930155404
2019	rcp26	IPSL-CM5A-LR	TWN	1.8259320000001473	0.02826025730228942	-0.006461858443343366
2019	rcp26	IPSL-CM5A-LR	USA	1.8259320000001473	0.0012931960571032188	-6.951194717959031e-05
2019	rcp26	IPSL-CM5A-LR	VCT	1.8259320000001473	0.012190121701048669	-0.002895768721990667
2019	rcp26	IPSL-CM5A-LR	VNM	1.8259320000001473	0.010666207546759643	-0.001613976126707534
2019	rcp26	IPSL-CM5A-LR	VUT	1.8259320000001473	0.016723719590020537	0.0033457477627209372
2019	rcp26	IPSL-CM5A-LR	WSM	1.8259320000001473	0.013693794216966242	-0.0011380930103122877
2019	rcp26	MIROC5	LKA	1.1027491428571838	0.004734338101624837	0.0003002862128438648
2019	rcp26	MIROC5	MDG	1.1027491428571838	0.0074629221583720285	0.00015477009910393582
2019	rcp26	MIROC5	MEX	1.1027491428571838	0.0018018234398772153	-0.00011571504186010421
2019	rcp26	MIROC5	MMR	1.1027491428571838	0.0028053287564773245	-0.0005877667675296252
2019	rcp26	MIROC5	MOZ	1.1027491428571838	0.003216296977387037	-3.5686316961150303e-06
2019	rcp26	MIROC5	MUS	1.1027491428571838	0.021925111289806766	-3.1530305207612755e-05
2019	rcp26	MIROC5	NCL	1.1027491428571838	0.01771797479766301	-6.744299968158753e-05
2019	rcp26	MIROC5	NIC	1.1027491428571838	0.005465509832273248	9.52202018127523e-05
2019	rcp26	MIROC5	PHL	1.1027491428571838	0.016040750624500277	-0.0019410567811000328
2019	rcp26	MIROC5	PNG	1.1027491428571838	0.0007762063920882965	2.9823256560650006e-06
2019	rcp26	MIROC5	PRI	1.1027491428571838	0.011473104410057899	-0.00016151296690813683
2019	rcp26	MIROC5	SLB	1.1027491428571838	0.0026324785438102813	-0.00024731370053939405
2019	rcp26	MIROC5	THA	1.1027491428571838	0.0013425806642708778	-0.00016543907550001854
2019	rcp26	MIROC5	TON	1.1027491428571838	0.011393451280276358	-0.0015504179098815322
2019	rcp26	MIROC5	TWN	1.1027491428571838	0.024834922592936903	-0.0032145775282756486
2019	rcp26	MIROC5	USA	1.1027491428571838	0.0015198188648176043	-0.0001973520839360591
2019	rcp26	MIROC5	VCT	1.1027491428571838	0.014371524955213169	0.0004484770226096846
2019	rcp26	MIROC5	VNM	1.1027491428571838	0.008882341824866082	-0.0009760115104639133
2019	rcp26	MIROC5	VUT	1.1027491428571838	0.017622150740145837	0.0013280317511659904
[truncated: 19,601 more rows]
