# Supplementary material for: The social costs of tropical cyclones
Source: Nat Commun. 2023 Nov 23;14:7294. doi: 10.1038/s41467-023-43114-4 (PMC10667268; doi:10.1038/s41467-023-43114-4)
Supplement: Supplementary file 4 — Source Data [file 41467_2023_43114_MOESM4_ESM.zip › tabs1.csv]

SSP	dr	rcp	50	83	17	50_share	83_share	17_share
SSP2	rho=1.5%_eta=1.45	RCP2.6	472212541810.40643	985657252656.4615	47798581337.4914	0.44807597372929575	0.9352765844679936	0.04535541515598817
SSP2	rho=1.5%_eta=1.45	RCP6.0	384732981850.73987	841764429504.8923	10129378932.791088	0.3650678247714993	0.7987386674548036	0.00961162808421485
SSP2	rho=1.5%_eta=1.45	RCP8.5	523072810597.0718	950166279238.3458	165847670970.83194	0.4963365819150663	0.901599688865107	0.1573705695661676
SSP2	rho=2.0%_eta=1.5	RCP2.6	357770918034.5309	756000057398.4985	27261123344.847206	0.33948389395957734	0.717358036615305	0.025867704277539497
SSP2	rho=2.0%_eta=1.5	RCP6.0	285255846433.1535	639434018669.9762	-7553935370.788952	0.2706753417909599	0.6067501287719338	-0.007167825178420191
SSP2	rho=2.0%_eta=1.5	RCP8.5	383232456846.4836	717028787753.8135	103552646518.01866	0.3636439972725312	0.6803787358822884	0.09825967930228374
SSP2	rho=0.1%_eta=1.01	RCP2.6	1251369750577.951	2491461117774.4487	203138576376.63876	1.1874075121679555	2.364113121763899	0.19275539582870826
SSP2	rho=0.1%_eta=1.01	RCP6.0	1090850742390.1814	2221669908797.9897	155869574567.6792	1.035093237286469	2.108111961349429	0.14790249138961942
SSP2	rho=0.1%_eta=1.01	RCP8.5	1541671238550.9807	2573778655654.2983	641020608969.1589	1.4628705936860336	2.442223099103978	0.6082556224432587
SSP5	rho=1.5%_eta=1.45	RCP2.6	442346638760.728	929479683758.1562	44240693727.35339	0.41086884207813745	0.8633370482271018	0.04109248496929008
SSP5	rho=1.5%_eta=1.45	RCP6.0	361056488337.6111	794271141080.4761	8522078619.739771	0.3353633740807418	0.7377500707275387	0.007915639608794049
SSP5	rho=1.5%_eta=1.45	RCP8.5	490248655781.92926	891262649839.2759	152567922448.92523	0.45536210718318587	0.827839573852927	0.14171104772147813
SSP5	rho=2.0%_eta=1.5	RCP2.6	330659216064.6373	703810260085.6902	22988458515.15157	0.30712919986813686	0.6537264698433454	0.021352578506628365
SSP5	rho=2.0%_eta=1.5	RCP6.0	263490593223.06052	595385583157.9403	-8586345840.690443	0.2447403584648914	0.5530173933896242	-0.00797533351475332
SSP5	rho=2.0%_eta=1.5	RCP8.5	353513963820.5506	663810060146.887	90640376645.25645	0.3283575825970477	0.6165727211954668	0.08419032345785983
SSP5	rho=0.1%_eta=1.01	RCP2.6	1368644120726.0708	2743305607749.8613	239424034798.14563	1.2712501369405584	2.5480894388175352	0.22238639863702142
SSP5	rho=0.1%_eta=1.01	RCP6.0	1210337335405.96	2460494305499.641	201610978051.5408	1.1242086091473087	2.2854032508819886	0.18726415404522698
SSP5	rho=0.1%_eta=1.01	RCP8.5	1710235301872.1792	2827588114111.3965	735325245005.482	1.5885333731256577	2.6263743239321222	0.6829988192351736
