# Supplementary material for: The social costs of tropical cyclones
Source: Nat Commun. 2023 Nov 23;14:7294. doi: 10.1038/s41467-023-43114-4 (PMC10667268; doi:10.1038/s41467-023-43114-4)
Supplement: Supplementary file 4 — Source Data [file 41467_2023_43114_MOESM4_ESM.zip › tabs2.csv]

rcp	year	marginal_dec_pc_17	marginal_dec_pc_50	marginal_dec_pc_83	marginal_dec_17	marginal_dec_50	marginal_dec_83	rho	eta	ISO	income_ppp	name	perc_of_ahi50	perc_of_ahi17	perc_of_ahi83
rcp60		-36.725347321510256	12.937888377763716	69.70776903760625	-1267256655.8524046	529191955.3147532	2576790357.654668	0.02	1.5	AUS	56198.79638397675	Australia	0.023021646743759325	-0.06534899265561725	0.12403783269899558
rcp60		-5.690379274409792	3.863034286392488	12.82985933693024	-1039690490.1255404	717097066.8099313	2357471767.0050416	0.02	1.5	BGD	8628.024723005878	Bangladesh	0.04477310172851085	-0.06595228290476371	0.14869984438872244
rcp60		-496.5550082767111	458.3707434631148	1446.4963720531164	-227748853.98547733	221344382.0001741	684575888.9005449	0.02	1.5	BHS	46480.81863954982	Bahamas	0.9861503236801733	-1.0683009095158233	3.1120286053273487
rcp60		-52.51999346271985	13.609684708736092	130.9210898645166	-21646830.81078397	6256610.413955379	56753748.876761466	0.02	1.5	BLZ	9312.355203390267	Belize	0.14614653770703823	-0.5639818533081659	1.405885911835207
rcp60		-157.4976922269691	151.22911411184873	710.375271766309	-45761114.35352983	35594596.53388372	174821777.39088002	0.02	1.5	BRB		Barbados
rcp60		-65.90768820909352	37.22825207486902	205.5452482905356	-2996925989.014385	1936008296.524044	10156412758.484102	0.02	1.5	CAN	56547.51994637958	Canada	0.0658353401000967	-0.11655274762109744	0.3634911813735441
rcp60		-0.5916957614868379	17.094472327942817	36.46467305903093	-2217873024.5753026	18598354256.024376	41141534542.7948	0.02	1.5	CHN	22933.580280849823	China	0.07453904762623208	-0.0025800409453770297	0.15900122271566966
rcp60		-26.81730182570472	44.30483429859548	120.43347153429218	-304261403.8803897	321858076.00341845	1001156100.8146971	0.02	1.5	CUB	28982.18411697602	Cuba	0.1528692044732556	-0.09253029970918154	0.41554311796587307
rcp60		-50.35784860972317	22.829296422962187	120.09710942021896	-621674552.5553267	294564252.0594893	1522199345.3714857	0.02	1.5	DOM	30282.165497141108	Dominican Rep.	0.07538858614691035	-0.16629540121388403	0.3965935310391099
rcp60		-124.26707950416538	-9.596655595410096	94.33913382785056	-116419674.36845464	-9429939.456261562	88899835.86398192	0.02	1.5	FJI		Fiji
rcp60		-2.189260887690046	2.089702248477776	13.073927429384115	-47193485.886185065	58099674.84608817	325218127.0292133	0.02	1.5	GTM	14257.971877875469	Guatemala	0.01465637796438939	-0.015354644450429791	0.09169556190296131
rcp60		-1301.9140385529763	1604.6577685981638	4708.393914447949	-11386781403.859709	14823917109.720192	43013291929.89181	0.02	1.5	HKG	67123.07594349858	Hong Kong	2.39062013479373	-1.939592338779101	7.01456816194073
rcp60		-9.764489937851176	1.7580396886087524	22.260653036703545	-97495397.02247132	21771542.46634368	250951369.9307374	0.02	1.5	HND	9817.63756119503	Honduras	0.01790695243790156	-0.09945865160520974	0.2267414426123296
rcp60		-6.262652303168242	1.82877393198906	13.818753251193474	-74758800.41012053	21922233.899142303	166435255.13001627	0.02	1.5	HTI	7868.89798545367	Haiti	0.02324053425739798	-0.07958741255440456	0.17561230653566257
rcp60		0.2867641157608875	8.084183005995538	16.612565040026105	645020462.5421482	13595374244.79088	27576297789.836807	0.02	1.5	IND	11060.5870885281	India	0.07308999912292494	0.002592666315681521	0.15019605114141224
rcp60		-118.06260711108727	47.36804813866057	208.9900347110001	-333122465.2673935	115841142.69611296	554358108.7396091	0.02	1.5	JAM	14179.063979191202	Jamaica	0.334070346309013	-0.8326544494358207	1.4739339283446922
rcp60		199.97941149401652	882.079280446797	1800.3316684121105	15379679516.740002	84028615535.89795	176573118522.76608	0.02	1.5	JPN	42791.05950686785	Japan	2.0613634965154946	0.46733923814604394	4.207261257747455
rcp60		-1.2478778720014043	1.1813147886550386	3.868097697924489	-20782806.91032632	19936733.57180594	65025975.75878878	0.02	1.5	KHM	6745.507849157683	Cambodia	0.01751261454395239	-0.01849939100074174	0.057343313274885614
rcp60		-186.09813504378056	123.76337216839504	522.6679234134134	-8827789578.453695	4551364104.255865	21924530602.26113	0.02	1.5	KOR	44577.3494194423	South Korea	0.2776373512114113	-0.4174724102429795	1.1724966383610351
rcp60		-6.932771672260831	6.484749256459358	20.47320489262312	-55141283.04088828	53720798.86883047	168223416.63855988	0.02	1.5	LAO	13434.548009561617	Laos	0.04826920304162106	-0.05160405595578391	0.15239221206438772
rcp60		-53.36682789858472	50.31749569362907	218.3764507567885	-11123680.717939354	10085053.408261694	44131054.76211595	0.02	1.5	LCA		Saint Lucia
rcp60		-12.217677674760848	15.132872030358302	39.47761853705845	-288727781.5479866	348496435.22313976	913969195.1267768	0.02	1.5	LKA	19790.32361779152	Sri Lanka	0.07646601603196541	-0.06173561337712105	0.1994793986166453
rcp60		-1.2961466868124374	5.103446873053141	12.678584161781837	-31287068.12529229	243957728.69670784	570890034.7173918	0.02	1.5	MDG	3466.059029875038	Madagascar	0.1472406219589727	-0.03739540139508724	0.36579250533534446
rcp60		5.675521226763975	54.763877797562216	111.24945020773012	880092918.5635312	7946282281.204729	16119890033.245855	0.02	1.5	MEX	26534.092509267994	Mexico	0.2063906190815983	0.02138954337624923	0.41926985130119754
rcp60		-0.7207914502749496	5.960476949510534	12.922664816235145	-52273796.768373705	265690082.61375743	591144848.8157941	0.02	1.5	MMR	8505.304713782225	Myanmar	0.07007952272247243	-0.008474610546368312	0.1519365296259746
rcp60		-1.810288234733051	1.0291758376033968	4.056043200066916	-64615357.2707635	49363846.06570627	165392402.57019457	0.02	1.5	MOZ	2921.11597952098	Mozambique	0.035232282621389326	-0.061972487481647735	0.1388525217246611
rcp60		-313.7024482877268	216.07072145357785	691.9915935626775	-451352922.5038354	302627990.2824153	978319788.3936954	0.02	1.5	MUS	30306.834610333703	Mauritius	0.7129438762961552	-1.0350881321692496	2.28328561019279
rcp60		-568.272249857637	11.92328461941024	486.20464436253707	-211781059.2515484	8340624.701085849	188093636.8864669	0.02	1.5	NCL		New Caledonia
rcp60		-12.7247815787657	0.6575484063193897	18.080859333273928	-86048803.78265548	4415309.1810850175	121407156.74451327	0.02	1.5	NIC	9076.243764423265	Nicaragua	0.007244719549036623	-0.14019876403765005	0.19921081674939836
rcp60		-2.431050864335615	138.70130185925936	299.4630287531489	189067333.2358948	20924028849.39891	44907792405.76532	0.02	1.5	PHL	14914.26014974922	Philippines	0.9299911659485945	-0.016300177413604337	2.007897312681543
rcp60		-1.7387827706798904	0.2640437265813097	2.045048532701587	-17803543.103309426	2872494.984433893	22476309.956543542	0.02	1.5	PNG	8079.576557515177	Papua New Gui.	0.003268039168905588	-0.021520716566050365	0.025311333064842307
rcp60		-199.36938128148967	141.15003450098305	569.3905666243625	-637580573.3642061	321745314.2653163	1535051634.8649757	0.02	1.5	PRI		Puerto Rico
rcp60		-6.104358361111386	1.3034190971069144	10.237629581469896	-5105433.480747408	1568592.376918496	9458011.7678373	0.02	1.5	SLB		Solomon Islands
rcp60		-4.36482059689526	11.213453418129046	27.85827677120412	-337714199.2027955	766708395.5646133	1947028366.5323195	0.02	1.5	THA	19093.03062046295	Thailand	0.05873061035219328	-0.022860805514119197	0.14590809246043435
rcp60		-82.15057671841011	-10.832356177995862	50.21012205201175	-8550534.688733796	-1101777.533419124	5263775.226779806	0.02	1.5	TON		Tonga
rcp60		-558.3933976814255	2045.749610492732	4923.155905468855	-13923838344.03647	39363419446.56284	97117397533.83768	0.02	1.5	TWN	61739.29256769669	Taiwan	3.313529399854367	-0.9044376351885652	7.974104821610403
rcp60		48.78614621831492	170.22660420358852	324.9663182334908	22401124910.184803	71948678874.52072	137183009623.18968	0.02	1.5	USA	76003.3	USA	0.22397264882391751	0.06418951047956459	0.4275686953507161
rcp60		-79.92648731618463	61.152535461804405	282.8112921785371	-8841352.481624875	5753440.738220204	27898157.383341555	0.02	1.5	VCT		Saint Vincent
rcp60		-10.920489167636791	28.98226231015668	67.14818114849855	-1148127523.124333	2795462395.586702	6542202038.914643	0.02	1.5	VNM	9935.263550435755	Vietnam	0.29171105691389065	-0.10991645175993169	0.6758570701987414
rcp60		-119.2597166141673	11.41025448478346	128.48799224103274	-47342624.54018163	6914515.055709623	54326436.99864621	0.02	1.5	VUT		Vanuatu
rcp60		-85.95305587765208	-4.708003187147899	63.77959188729215	-14482103.692151625	-866132.9853185031	10809003.135887315	0.02	1.5	WSM		Samoa
