# Supplementary material for: The social costs of tropical cyclones
Source: Nat Commun. 2023 Nov 23;14:7294. doi: 10.1038/s41467-023-43114-4 (PMC10667268; doi:10.1038/s41467-023-43114-4)
Supplement: Supplementary file 4 — Source Data [file 41467_2023_43114_MOESM4_ESM.zip › tabs3.csv]

ISO	coeff	mean	17	83	name
AUS	const	0.0011703082510810872	-0.007458980089377428	0.009777358999427414	Australia
AUS	gmt	-0.0037174182367908045	-0.00820172309074772	0.001011897286425036	Australia
BGD	const	0.05217135730260818	-0.013192198229648424	0.11260717376771363	Bangladesh
BGD	gmt	-0.08014115707188611	-0.11824506290620547	-0.04222666067418493	Bangladesh
BHS	const	0.20692394399143263	0.021106941163650434	0.3818844687974339	Bahamas
BHS	gmt	-0.2421712604090392	-0.3469542109993539	-0.13765207869254004	Bahamas
BLZ	const	0.046299365362314875	-0.05727979887790489	0.1434274073579676	Belize
BLZ	gmt	-0.08238374336487206	-0.1341211721411635	-0.03318442376551366	Belize
BRB	const	0.24251925130926322	0.08444111609293888	0.4078865588191876	Barbados
BRB	gmt	-0.24825073608447562	-0.34754220153938775	-0.1512907219855315	Barbados
CAN	const	0.03542930152825616	0.0115309461751163	0.06062968177856003	Canada
CAN	gmt	-0.03371700677545142	-0.0486866447238853	-0.01738587898720876	Canada
CHN	const	0.03910432142448633	0.01520697450878444	0.06269346619929757	China
CHN	gmt	-0.0571088958542833	-0.07622759107009823	-0.037823055397423366	China
CUB	const	0.09851690728928224	0.015170821102163619	0.18243848145253827	Cuba
CUB	gmt	-0.14346592767459165	-0.19906460922487407	-0.08735041837760553	Cuba
DOM	const	0.07107793432924953	0.0037577457345536595	0.14409334994537232	Dominican Rep.
DOM	gmt	-0.09684843720908753	-0.13896447884568502	-0.05403608915289965	Dominican Rep.
FJI	const	-0.068517236882728	-0.211893586683627	0.07615530134759703	Fiji
FJI	gmt	0.038560050281754785	-0.024431683213106573	0.10752598492256633	Fiji
GTM	const	0.0054340523356836735	-0.015126033462669622	0.025219724515773312	Guatemala
GTM	gmt	-0.013251170947984158	-0.02312375966437071	-0.0038671428168212904	Guatemala
HKG	const	0.35139650574102144	-0.046304011039419626	0.7155202749915566	Hong Kong
HKG	gmt	-0.4337808330827232	-0.6413574152247008	-0.22002731166035527	Hong Kong
HND	const	0.013407123062314652	-0.0314287854703757	0.0586281770398016	Honduras
HND	gmt	-0.02981668980452399	-0.05095020879776374	-0.00979237513865946	Honduras
HTI	const	0.11421301726635613	0.02259604443665084	0.22431049257876867	Haiti
HTI	gmt	-0.14514742272244174	-0.21434203345606384	-0.07754111940534553	Haiti
IND	const	0.033242756597894725	0.009442958209307812	0.05621995863074029	India
IND	gmt	-0.060325734106628635	-0.07939104548642935	-0.041232815706979974	India
JAM	const	0.03686190628545236	-0.1013665522431186	0.19751578166550643	Jamaica
JAM	gmt	-0.11870192532589799	-0.20416341438334518	-0.03739719034971327	Jamaica
JPN	const	0.2095626197045344	0.0939741214546247	0.3221580529991759	Japan
JPN	gmt	-0.2892355874375368	-0.3748245500904602	-0.20444622155258296	Japan
KHM	const	0.00752209067985667	-0.003957103754953963	0.019948965345274936	Cambodia
KHM	gmt	-0.011758563644744285	-0.018881198879579793	-0.004211083984739208	Cambodia
KOR	const	0.15228618116006803	0.061460027708323456	0.23731692273975835	South Korea
KOR	gmt	-0.15206939807902822	-0.2067437854502004	-0.0969436822684107	South Korea
LAO	const	0.04348929555403345	-0.005437077848496175	0.09493817916840502	Laos
LAO	gmt	-0.056032584135716566	-0.08445227109803578	-0.028867849525539557	Laos
LCA	const	0.17919772257618125	0.04500688589839188	0.30911727555807617	Saint Lucia
LCA	gmt	-0.19546950690823775	-0.2767882377878952	-0.11486898685954142	Saint Lucia
LKA	const	0.10755625184269085	0.0510286206653932	0.16771522707026895	Sri Lanka
LKA	gmt	-0.10619943894564218	-0.14329745836524588	-0.06851042024159677	Sri Lanka
MDG	const	0.17081385506159957	0.09287474833226986	0.24472065664482073	Madagascar
MDG	gmt	-0.18072828590730303	-0.2424767206330151	-0.11841959844812856	Madagascar
MEX	const	0.036639499248152546	0.007015984127513145	0.06616861221519575	Mexico
MEX	gmt	-0.05736964962078163	-0.07870194967399316	-0.03635092137585535	Mexico
MMR	const	0.03177862331584089	-0.004352961846178576	0.06712399318730042	Myanmar
MMR	gmt	-0.07261501265346762	-0.09878644837088218	-0.04652100130385064	Myanmar
MOZ	const	0.09668126138191206	0.05440406190043993	0.13713730263496235	Mozambique
MOZ	gmt	-0.08325530261943548	-0.11047298209632228	-0.05478999177023976	Mozambique
MUS	const	0.5168218305711892	0.22701755505442708	0.7971565963261728	Mauritius
MUS	gmt	-0.4409050863906839	-0.6173916846232895	-0.2586169190464708	Mauritius
NCL	const	0.1140070090330026	-0.04679816266985543	0.2700678956422194	New Caledonia
NCL	gmt	-0.09481069444665964	-0.17981390879371503	-0.0044639616114541805	New Caledonia
NIC	const	0.03943357982453115	-0.022521420477840188	0.1040814016353169	Nicaragua
NIC	gmt	-0.05083841343548211	-0.08264819202107064	-0.020454346695329844	Nicaragua
PHL	const	0.21114848814055365	0.0228233424180065	0.4036476304913712	Philippines
PHL	gmt	-0.3876271828467857	-0.5166838856570067	-0.25866160975271285	Philippines
PNG	const	0.00028595139252383245	-0.007730231269912018	0.007548727792692623	Papua New Gui.
PNG	gmt	-0.0020629210867767604	-0.005722468763288403	0.0012862888839267465	Papua New Gui.
PRI	const	0.15588300049509735	0.039398106434025776	0.28720869517794223	Puerto Rico
PRI	gmt	-0.1791694790994523	-0.25930892201037864	-0.09860556708032196	Puerto Rico
SLB	const	0.009823451064530525	-0.01420763570505951	0.033472062528086585	Solomon Islands
SLB	gmt	-0.01845705103974368	-0.03174839289245291	-0.005110252918301136	Solomon Islands
THA	const	0.013321837400876642	-0.003510266338228382	0.03297601411593931	Thailand
THA	gmt	-0.02221500334569783	-0.03418852483724913	-0.01048222380429407	Thailand
TON	const	0.0008748250455210694	-0.12723099312847	0.12385244760321887	Tonga
TON	gmt	0.0025206468283321846	-0.06142571952455046	0.0626359418399898	Tonga
TWN	const	0.509470783631999	0.1850487561843684	0.8685286785380114	Taiwan
TWN	gmt	-0.6208834916192055	-0.8547664464488421	-0.3757839054239971	Taiwan
USA	const	0.016599103327449703	-5.5907248076378476e-05	0.032537258536156514	USA
USA	gmt	-0.03733191136799042	-0.04942633620345123	-0.025296061358162765	USA
VCT	const	0.18955081997584589	0.04758017387905088	0.33180982548321775	Saint Vincent
VCT	gmt	-0.2128307307773326	-0.29967667378309154	-0.12649593395978098	Saint Vincent
VNM	const	0.0971126254772232	0.009451176794037109	0.19611753158049477	Vietnam
VNM	gmt	-0.16163790232818734	-0.2289933897092483	-0.09614508223561662	Vietnam
VUT	const	0.10160582701185038	-0.05705896074193003	0.2644173297603913	Vanuatu
VUT	gmt	-0.12518305211249953	-0.21593580899108397	-0.04041787235376809	Vanuatu
WSM	const	-0.03887732226490812	-0.15931944302223303	0.09877988354079353	Samoa
WSM	gmt	0.02450015656142145	-0.04494982183002424	0.08710180900373729	Samoa
