# Supplementary material for: The social costs of tropical cyclones
Source: Nat Commun. 2023 Nov 23;14:7294. doi: 10.1038/s41467-023-43114-4 (PMC10667268; doi:10.1038/s41467-023-43114-4)
Supplement: Supplementary file 4 — Source Data [file 41467_2023_43114_MOESM4_ESM.zip › tabs4.csv]

rcp	dr_name	scc50	scc17	scc83	scc_temp50	scc_temp17	scc_temp83	SSP	ISO
rcp26	Stern	1555.1564803610574	927.4620768491687	2390.1105493548116	1335.6479511719508	766.574874382992	2127.9199061865997	SSP2	GLB
rcp26	Nordhaus	313.9499831887061	184.61091712905784	508.9654172061771	260.36015199435974	146.35333293394467	439.9145236537736	SSP2	GLB
rcp26	Ricke	212.13332332955395	127.16738132319601	341.35158938335263	174.8216345079053	99.83446708846367	293.8922358808679	SSP2	GLB
rcp60	Stern	1653.6544809553232	1121.7504029764661	2361.3731313843746	1428.0778267277847	940.0114694104282	2077.64870592867	SSP2	GLB
rcp60	Nordhaus	320.7869982676792	208.42023388994943	483.50554043257625	264.4494770753168	165.6416282788199	406.9798718755375	SSP2	GLB
rcp60	Ricke	211.72930532533226	138.03512933002347	318.2582681957791	173.08444920409903	108.17003929396091	266.22321391912607	SSP2	GLB
rcp85	Stern	2283.5165196924686	1556.8268230681613	3227.969349220398	2047.6985662725424	1362.6313230069943	2945.1226947414057	SSP2	GLB
rcp85	Nordhaus	545.7556604941278	337.07096016785533	886.3006035804318	470.73321455171094	284.2649582914568	771.3047039445413	SSP2	GLB
rcp85	Ricke	360.71950181623174	222.45171726090572	588.1491656360466	309.2849853978083	186.30834169416124	509.1067165903765	SSP2	GLB
rcp26	Stern	147.4575708948518	59.08679851290441	291.2960174335405	107.99278538018443	27.479245615710273	244.45307965660407	SSP2	USA
rcp26	Nordhaus	33.38450953845428	12.41912867501436	68.80866655963084	23.695632157348463	4.620729376920161	56.68568807357861	SSP2	USA
rcp26	Ricke	22.425989041203472	8.124264464439342	45.98632815551181	15.781941706184263	2.630275930753807	37.79696337880524	SSP2	USA
rcp26	Stern	39.507621488697445	25.131661978734535	58.57896796200416	9.258864110105867	2.645735661823905	17.347763474853366	SSP2	JPN
rcp26	Nordhaus	10.378590281451405	6.559339403138017	15.513167307772626	2.1030100260364946	0.42573704889819836	4.147633462955326	SSP2	JPN
rcp26	Ricke	7.526571908698154	4.785650449774633	11.14376066018403	1.475682637567855	0.25013379945261055	2.9477494106885573	SSP2	JPN
rcp26	Stern	124.85168132748717	64.91525650616614	207.18480950707556	88.95606479580542	38.07094252884664	161.32150340899665	SSP2	CHN
rcp26	Nordhaus	24.431741505805686	12.769712421009713	41.05609021395893	16.75280106678712	6.916328674168041	31.17946049034825	SSP2	CHN
rcp26	Ricke	17.05438008297986	8.983443222879217	28.377566293426852	11.60367298950115	4.744232430156654	21.483631630337975	SSP2	CHN
rcp26	Stern	39.581106050221166	28.228315678283828	55.466354679248425	15.235212272372085	10.764989578218842	21.42260528502101	SSP2	TWN
rcp26	Nordhaus	10.791294035575278	7.282274937178466	16.59746326691762	3.7057620898845682	2.5879201742536972	5.340403753127781	SSP2	TWN
rcp26	Ricke	7.473693837017711	5.068073200099474	11.479856334168266	2.564431200882156	1.8154777110838654	3.6602604536639913	SSP2	TWN
rcp26	Stern	388.90188224787363	248.2990260072311	585.4845790947451	360.4975524540997	226.30345899811175	550.9228569887043	SSP2	IND
rcp26	Nordhaus	72.32509622354445	44.517652773748516	112.88457109942075	66.00397329362121	40.37777414130682	103.87419406649971	SSP2	IND
rcp26	Ricke	48.74963361745736	30.948305312149877	74.88135543211376	44.53728262892228	28.121168199031462	68.8361134650123	SSP2	IND
rcp60	Stern	148.68484885279204	72.33814551452272	242.0962251844483	105.72351803832836	38.49868306123624	191.7270725073745	SSP2	USA
rcp60	Nordhaus	31.23626955008038	13.552832293738126	53.388566486762414	20.893669296635085	5.1026089201576355	40.71075195307195	SSP2	USA
rcp60	Ricke	20.221533226131868	8.38643880702367	34.76355200121374	13.239783119228374	2.5058940536564314	26.271638069097666	SSP2	USA
rcp60	Stern	43.38940908855514	27.015587864322463	66.74138509231317	7.8537523526043085	2.1186469320323122	15.115648063176614	SSP2	JPN
rcp60	Nordhaus	10.758141836579036	6.684262340421431	16.761399379339075	1.545218859004572	0.0788635674688821	3.2967037051224293	SSP2	JPN
rcp60	Ricke	7.586703137692851	4.7686413308212225	11.610209902350912	1.0333848615539543	-0.04434498463802765	2.2753493735301733	SSP2	JPN
rcp60	Stern	112.18864760019345	60.35007744271827	189.02364108121483	73.17852909610514	31.477862096251513	136.84494270541035	SSP2	CHN
rcp60	Nordhaus	20.070729372886806	10.472554298220958	34.1727239601455	12.146425910367057	4.317816476707195	23.569173278573835	SSP2	CHN
rcp60	Ricke	13.592016552075012	7.056196428635458	22.883633907314163	8.06994356543441	2.629775538649119	15.679924001534726	SSP2	CHN
rcp60	Stern	39.51816667434393	28.493463396172313	55.10905646478582	15.21534852994834	11.072214093496783	20.939239942844964	SSP2	TWN
rcp60	Nordhaus	11.242030445737843	7.531310912562068	17.998139541554842	3.5896023867488047	2.5685763856197474	5.089895585973927	SSP2	TWN
rcp60	Ricke	7.738851280835164	5.1914291949856395	12.4119606969685	2.4542693382160783	1.7739378609300382	3.469444048467391	SSP2	TWN
rcp60	Stern	398.5866134128198	292.9368031225269	579.5197349289776	371.85537060975446	268.7831671950957	545.1287354667728	SSP2	IND
rcp60	Nordhaus	70.48919214892175	49.58290202022949	106.64877337397206	64.41712940962233	44.823459316295796	97.04035722254919	SSP2	IND
rcp60	Ricke	46.81476261181875	33.29650682207761	70.24764041909252	42.763372402392996	30.116996429360196	63.84095165079846	SSP2	IND
rcp85	Stern	317.84218148174364	185.0609161579741	433.3251380242598	275.1624269622299	145.42214842594274	384.0005209120765	SSP2	USA
rcp85	Nordhaus	71.539737282818	38.99857191238481	106.13987343343622	59.09848780966225	28.93524748051296	90.25435943626063	SSP2	USA
rcp85	Ricke	46.02082911317659	24.88933737468991	69.04787273456783	37.621817865318604	18.172198352299816	58.30112608666695	SSP2	USA
rcp85	Stern	61.78217798469926	39.93381011833458	88.35319914565068	20.251694940563794	8.606350299563138	37.88257454856972	SSP2	JPN
rcp85	Nordhaus	15.933660450240769	9.66726477730489	25.150941644580193	4.1569878823479085	1.6146084007509363	8.148534805060228	SSP2	JPN
rcp85	Ricke	10.934482530592017	6.685077349288789	17.2457636497747	2.778197754078828	1.0504197540682383	5.404346840061748	SSP2	JPN
rcp85	Stern	207.96602352375365	109.9992962150716	323.4802086371307	166.9146410194832	74.90566592894258	273.0058677639582	SSP2	CHN
rcp85	Nordhaus	38.46030483596223	19.4931326945041	63.531333365137954	28.960474421149396	12.351526973677348	50.43491396246307	SSP2	CHN
rcp85	Ricke	25.37883420301241	13.050848713079365	41.84968884125507	18.83033370497473	8.091129120637433	32.876630666134176	SSP2	CHN
rcp85	Stern	42.76520689526882	30.835034674474578	59.72128153221052	18.221922213435953	13.233572361513751	25.366324675097808	SSP2	TWN
rcp85	Nordhaus	15.998808005660507	9.729574145678693	29.07524186988463	4.8765556860028445	3.2961978484779917	7.507500861545937	SSP2	TWN
rcp85	Ricke	11.070680933352822	6.710085783300339	20.344432327254815	3.315749844085076	2.254176854871989	5.100420288948226	SSP2	TWN
rcp85	Stern	448.4491941189593	324.1868087448694	662.1692466118328	421.74322298854986	300.39061128355115	627.383505420394	SSP2	IND
rcp85	Nordhaus	103.76023822981247	65.24108751065549	181.52010327947775	94.15186494446459	58.68230703638936	162.9017911812456	SSP2	IND
rcp85	Ricke	68.67339530040758	43.53406133384835	119.99014533685747	62.24471093643931	39.141981388715124	107.37771995910298	SSP2	IND
