# Supplementary material for: The social costs of tropical cyclones
Source: Nat Commun. 2023 Nov 23;14:7294. doi: 10.1038/s41467-023-43114-4 (PMC10667268; doi:10.1038/s41467-023-43114-4)
Supplement: Supplementary file 4 — Source Data [file 41467_2023_43114_MOESM4_ESM.zip › tabs5.csv]

rcp	dr_name	scc50	scc17	scc83	scc_temp50	scc_temp17	scc_temp83	SSP	ISO
rcp26	Stern	1254.6940136609956	724.0505158017629	2002.7395766056684	1040.724163120168	569.6401541934206	1748.1115214314884	SSP5	GLB
rcp26	Nordhaus	211.761924523117	119.87932487727298	352.24212651601925	166.73309903439966	87.18308537550601	296.2067751561472	SSP5	GLB
rcp26	Ricke	143.5244127189494	82.48786155929415	236.8845652542888	111.98463489824772	58.760624903493934	197.9789449428952	SSP5	GLB
rcp60	Stern	1358.1061112105556	898.2071531075554	1975.663966242741	1134.6012514599006	717.4079924385705	1692.1990685550825	SSP5	GLB
rcp60	Nordhaus	213.8543459079711	134.58936565075737	326.44658399475946	166.9300463287941	97.90093743272426	263.88898123971234	SSP5	GLB
rcp60	Ricke	140.66960034845454	88.39893374882665	214.1223863943655	108.33595391251873	62.50699041362734	171.46244174289933	SSP5	GLB
rcp85	Stern	2095.9243736014982	1337.5814353378955	3038.6069098104667	1818.4695731639772	1141.570943545993	2710.6661237209423	SSP5	GLB
rcp85	Nordhaus	395.4852284667073	231.72464757519072	641.8916624714949	327.86032772469343	188.26870186477348	543.5279511958746	SSP5	GLB
rcp85	Ricke	257.77284483383977	151.91040386561963	418.25363527285276	212.2664996082101	122.08501108503492	351.73422720655134	SSP5	GLB
rcp26	Stern	170.2211680393111	68.73150950375715	329.6419644705488	124.94391760143392	31.698178118459783	277.56895067961426	SSP5	USA
rcp26	Nordhaus	33.20685110344865	12.338517769366383	66.83715302798832	23.564633774881738	4.334920667038345	55.244984165742316	SSP5	USA
rcp26	Ricke	22.594309373832683	8.152901492447395	45.44552980183784	15.869765866213886	2.4832610095603656	37.44499742963551	SSP5	USA
rcp26	Stern	48.130434899797535	30.771763238108832	70.86636033761087	11.405616483160959	3.2958117236777684	21.23089126031588	SSP5	JPN
rcp26	Nordhaus	10.301370865833853	6.54509041855293	15.273924745027179	2.093343884966617	0.41725009213644554	4.115864264973758	SSP5	JPN
rcp26	Ricke	7.385155043665117	4.715197438030862	10.865960896666722	1.4481094426507446	0.23988180762190822	2.8883413862570007	SSP5	JPN
rcp26	Stern	106.6691600426906	56.231023656409725	174.75019962824277	75.83830488768893	32.69393799651206	136.24990671823068	SSP5	CHN
rcp26	Nordhaus	18.444815845479678	9.758931056077394	30.499010638982053	12.585365948818904	5.186506072724722	23.160194729129973	SSP5	CHN
rcp26	Ricke	12.981758491389943	6.897339641937554	21.311861626142214	8.787461048724953	3.5724468649574983	16.113767107048904	SSP5	CHN
rcp26	Stern	35.10348485345258	23.41790745867258	52.42723005028211	12.618103720454615	8.650297770403165	18.45178026911051	SSP5	TWN
rcp26	Nordhaus	9.050766266406992	5.9130808397632055	14.422725109737565	3.0143029771089656	2.1088955385258883	4.40807662920116	SSP5	TWN
rcp26	Ricke	6.414034062437858	4.266896527589724	10.068503712546331	2.1638844063172664	1.5375171864252466	3.0999500155699384	SSP5	TWN
rcp26	Stern	294.96472898354625	182.11465439340276	456.72667464793795	272.9712489564595	166.28109436740067	427.25787906961705	SSP5	IND
rcp26	Nordhaus	42.4066472974822	26.686529419464254	66.59268578479774	38.73840963614987	24.289025560694014	61.23692329053461	SSP5	IND
rcp26	Ricke	28.69690973968286	18.72623032226808	43.868855766671295	26.295905528313504	17.067691405010272	40.34010995808892	SSP5	IND
rcp60	Stern	167.38491508302127	82.44311863604976	276.94878392486885	119.49093869171548	43.29704368093201	215.75974278717945	SSP5	USA
rcp60	Nordhaus	29.82496656759947	12.886981063802299	51.27986987454525	19.84710628054421	4.343934670967568	38.608195352725126	SSP5	USA
rcp60	Ricke	19.627900611357294	8.040910698541953	33.95740479744208	12.753155645221193	2.0534327534188894	25.40805088224494	SSP5	USA
rcp60	Stern	51.948015045446375	32.71664131714239	81.19132584525367	9.633408872940164	2.6433499025086347	18.361887605469853	SSP5	JPN
rcp60	Nordhaus	10.461487767683384	6.582947435886614	16.300746962436957	1.5185542855234568	0.05711933409965943	3.2325944693084967	SSP5	JPN
rcp60	Ricke	7.324847923511804	4.649487976783805	11.201382595178579	1.0019136130664692	-0.060724354506423585	2.2089789297961038	SSP5	JPN
rcp60	Stern	93.41838722971914	50.81247563490044	157.45993080215086	60.63942878056133	25.80885150687251	112.28858769428946	SSP5	CHN
rcp60	Nordhaus	14.682853568861244	7.685229936178104	24.738781275484875	8.775629854035314	2.922532963805254	16.879828590875324	SSP5	CHN
rcp60	Ricke	10.06565888753919	5.211140402020765	16.806686213886447	5.880826763970517	1.756160926875621	11.398661454702692	SSP5	CHN
rcp60	Stern	38.050139625618385	27.198536848519794	53.04182607685338	13.270724884490928	9.054049218633223	19.049692260368627	SSP5	TWN
rcp60	Nordhaus	9.840145516515152	6.6049293243546305	15.57351141032257	2.9825041772460454	2.0815414260354497	4.326400721833122	SSP5	TWN
rcp60	Ricke	6.832824509194355	4.604743383153489	10.807776015091518	2.0955147700055385	1.4929922415854269	3.0032068298164805	SSP5	TWN
rcp60	Stern	312.6785307691014	227.30335509199017	454.42967622883253	291.29748390620716	204.497393113549	427.4362379036386	SSP5	IND
rcp60	Nordhaus	42.178969369510554	29.921530336565844	62.9881864345024	38.57165431468977	26.771645258487503	57.43244755770961	SSP5	IND
rcp60	Ricke	27.93282858161039	20.13477512693123	41.207860348283766	25.559435500349416	18.094991489542117	37.542385212487424	SSP5	IND
rcp85	Stern	434.5522229839468	207.5054576329542	665.8417282167934	354.1853275037122	161.82773322621807	583.9178739360171	SSP5	USA
rcp85	Nordhaus	77.45304597198258	36.498136501006144	126.71705913219907	61.004479912198306	26.89993453326189	106.88391271031745	SSP5	USA
rcp85	Ricke	49.40148406648243	23.725647696875335	80.15642526744107	38.87245312773152	17.188424868175893	67.20651590287521	SSP5	USA
rcp85	Stern	84.37420773305826	47.63916695279016	122.48386636121056	24.284682522906024	10.528527090454867	47.01054946795397	SSP5	JPN
rcp85	Nordhaus	16.71856532493913	9.320126540277277	26.67849215730928	4.0017836890458565	1.5743862821325516	7.944426410210075	SSP5	JPN
rcp85	Ricke	11.15636668711834	6.413487328449039	17.75576531784657	2.6513629524862434	1.0111259697892387	5.208318903434919	SSP5	JPN
rcp85	Stern	193.33948571583142	90.79948296462638	306.74533996304547	148.8312205712693	61.74172577941994	258.2903445388693	SSP5	CHN
rcp85	Nordhaus	29.518675773318176	14.061468576110444	49.202143942318706	21.433615062337314	8.786932639708002	38.933894996862755	SSP5	CHN
rcp85	Ricke	19.36359523965987	9.533388425849978	32.10209421493975	13.950537033546112	5.817449757697182	25.134447665549388	SSP5	CHN
rcp85	Stern	41.15965385660124	29.70020146164803	57.41595589825643	17.48597596951364	12.61965250570046	24.33751909402388	SSP5	TWN
rcp85	Nordhaus	13.737070745315254	8.462324592050324	24.546704219131776	4.242329349645219	2.884873472470626	6.464410466119795	SSP5	TWN
rcp85	Ricke	9.5480070990682	5.878465567277924	17.17723784330578	2.90866599593396	1.9956459842409078	4.4171836830673605	SSP5	TWN
rcp85	Stern	351.97659186965103	255.20467208398287	518.2027566013828	331.02263467011426	236.5348984398961	490.8918015466433	SSP5	IND
rcp85	Nordhaus	60.42756218323583	38.86286482063913	103.47687051341028	54.93109558373489	35.03472100003962	93.10189013203318	SSP5	IND
rcp85	Ricke	39.57674436723498	25.797661299962364	67.27151055161215	35.959568126019995	23.26168883261698	60.3939266024525	SSP5	IND
